# Supplementary material for: A single nuclear transcriptomic characterisation of mechanisms responsible for impaired angiogenesis and blood-brain barrier function in Alzheimer’s disease
Source: Nat Commun. 2024 Mar 12;15:2243. doi: 10.1038/s41467-024-46630-z (PMC10933340; doi:10.1038/s41467-024-46630-z)
Supplement: Supplementary file 4 — Supplementary Data 1 [file 41467_2024_46630_MOESM4_ESM.xlsx]

## Sheet: markers EC
Table 1. EC nuclei cluster markers (estimated using the FindMarkers function in Seurat with default parameters)
Gene symbol	p_val	avg_logFC	pct.1	pct.2	p_val_adj
ATP10A	0	3.32649	0.898	0.057	0
ABCB1	0	3.2837	0.876	0.06	0
FLT1	0	3.25835	0.876	0.055	0
VWF	0	2.86568	0.795	0.018	0
SLC7A5	0	2.817	0.773	0.038	0
ELOVL7	0	2.79981	0.789	0.019	0
MECOM	0	2.69813	0.82	0.051	0
PTPRB	0	2.60918	0.768	0.017	0
ST8SIA6	0	2.32785	0.631	0.015	0
SLC7A1	0	2.32637	0.628	0.026	0
ERG	0	2.28691	0.703	0.028	0
SLC39A10	0	2.26284	0.664	0.11	0
FLI1	0	2.25981	0.807	0.122	0
GALNT18	0	2.1959	0.784	0.105	0
ST6GALNAC3	0	2.11287	0.92	0.241	0
ABCG2	0	2.10785	0.603	0.033	0
ITGA6	0	2.03487	0.601	0.032	0
SORBS2...18	0	1.99629	0.723	0.08	0
ARL15	0	1.93622	0.704	0.21	0
SLC1A1	0	1.90714	0.538	0.021	0
ANO2	0	1.88468	0.789	0.208	0
TBC1D4	0	1.88441	0.711	0.115	0
PECAM1	0	1.87538	0.551	0.023	0
BTNL9	0	1.85654	0.526	0.013	0
CLDN5	0	1.83927	0.434	0.012	0
MYRIP	0	1.80602	0.772	0.105	0
RNF144B	0	1.79664	0.488	0.023	0
EPAS1	0	1.79177	0.79	0.175	0
TSHZ2	0	1.78503	0.33	0.043	0
GPCPD1	0	1.77493	0.613	0.15	0
SAMD12	0	1.75821	0.589	0.093	0
EGFL7	0	1.75502	0.522	0.013	0
ADGRL4	0	1.74943	0.48	0.007	0
ST6GAL1	0	1.74939	0.679	0.181	0
DOCK9	0	1.74472	0.831	0.26	0
HERC2	0	1.74176	0.89	0.415	0
PRKCH	0	1.73467	0.775	0.204	0
RUNDC3B	0	1.71586	0.468	0.016	0
MRTFB	0	1.69737	0.721	0.187	0
SPOCK3	0	1.6881	0.419	0.037	0
CCDC85A	0	1.68695	0.413	0.015	0
LIMCH1	0	1.68106	0.645	0.125	0
SGPP2	0	1.67429	0.429	0.007	0
HEG1	0	1.67006	0.546	0.063	0
THSD4	0	1.6536	0.818	0.261	0
ZNF366	0	1.63823	0.358	0.005	0
PODXL	0	1.63804	0.52	0.036	0
CEMIP2	0	1.63084	0.561	0.069	0
CMTM8	0	1.62194	0.457	0.038	0
C22orf34	0	1.62032	0.397	0.017	0
TGM2	0	1.59263	0.398	0.009	0
SLC2A1	0	1.59134	0.445	0.018	0
THSD7A	0	1.58853	0.403	0.046	0
CDYL2	0	1.58286	0.447	0.021	0
SLCO2B1	0	1.58216	0.628	0.096	0
CGNL1	0	1.57302	0.653	0.153	0
A2M	0	1.54918	0.597	0.123	0
SEC14L1	0	1.54377	0.641	0.155	0
KCTD8	0	1.54311	0.301	0.027	0
LAMA3	0	1.53939	0.377	0.014	0
ACER2	0	1.53799	0.384	0.028	0
EMCN	0	1.53672	0.46	0.045	0
TFRC	0	1.53642	0.449	0.04	0
MCF2L	0	1.52488	0.517	0.057	0
SHANK3	0	1.5222	0.452	0.015	0
CYYR1	0	1.51607	0.364	0.009	0
ESYT2	0	1.50361	0.782	0.267	0
PALMD	0	1.49654	0.462	0.038	0
LIMS2	0	1.49577	0.452	0.02	0
GRB10	0	1.49204	0.584	0.121	0
ADIPOR2	0	1.47985	0.607	0.136	0
PDE10A	0	1.47764	0.528	0.072	0
DIPK2B	0	1.4736	0.382	0.006	0
INPP5D	0	1.45941	0.508	0.066	0
IGF1R	0	1.45224	0.821	0.363	0
NPIPB5	0	1.44425	0.493	0.107	0
STXBP6	0	1.43195	0.464	0.061	0
LRMDA	0	1.41887	0.73	0.232	0
NXN	0	1.41467	0.721	0.233	0
ADGRF5	0	1.41233	0.555	0.098	0
NFIB	0	1.40777	0.609	0.156	0
ANGPT2	0	1.40345	0.28	0.08	0
NEDD9	0	1.39445	0.424	0.052	0
MCTP1	0	1.38814	0.289	0.031	0
GALNT15	0	1.36084	0.522	0.074	0
FLNB	0	1.35864	0.443	0.053	0
ANXA3	0	1.34377	0.344	0.007	0
SEMA6A	0	1.32263	0.358	0.025	0
TIE1	0	1.3208	0.334	0.003	0
TEK	0	1.31959	0.34	0.01	0
EPHA4	0	1.3027	0.366	0.027	0
MYO1E...92	0	1.30033	0.511	0.106	0
ETS2	0	1.29194	0.408	0.048	0
DNM3	0	1.29014	0.648	0.213	0
NOTCH4	0	1.28579	0.339	0.006	0
GPR85	0	1.28326	0.28	0.006	0
EFR3B	0	1.27288	0.379	0.036	0
HIF1A-AS3	0	1.26816	0.392	0.116	0
CCNY	0	1.26786	0.76	0.362	0
CD34	0	1.26594	0.308	0.005	0
C2orf83	0	1.26554	0.199	0.003	0
CDH2	0	1.26515	0.354	0.039	0
HLA-E	0	1.26338	0.417	0.055	0
HMCN1	0	1.24318	0.294	0.033	0
SLFN12L	0	1.22667	0.297	0.012	0
SLCO1A2	0	1.22617	0.41	0.099	0
SHROOM4	0	1.22304	0.38	0.041	0
CNKSR3	0	1.21899	0.331	0.046	0
MFSD2A	0	1.21245	0.299	0.005	0
PDXK	0	1.21174	0.547	0.158	0
CRIM1...111	0	1.21027	0.643	0.276	0
PPARD	0	1.20974	0.465	0.091	0
LMBR1	0	1.20703	0.579	0.159	0
SH3BP4	0	1.20542	0.388	0.049	0
SLC19A3	0	1.20331	0.323	0.007	0
RAPGEF2	0	1.20313	0.692	0.276	0
IL4R	0	1.20137	0.419	0.114	0
PRICKLE2	0	1.19254	0.594	0.233	0
EML1	0	1.18926	0.363	0.052	0
SPOCK2	0	1.18885	0.324	0.03	0
CLIC5	0	1.18479	0.26	0.007	0
ICA1	0	1.18466	0.314	0.012	0
GFOD1	0	1.17945	0.309	0.028	0
PLXNA2	0	1.17498	0.491	0.124	0
ANKS1A	0	1.1679	0.68	0.276	0
LRP8	0	1.1592	0.323	0.028	0
NOSTRIN	0	1.15891	0.426	0.086	0
SMAD6	0	1.1581	0.362	0.099	0
ACVR1	0	1.14664	0.489	0.134	0
STOX2	0	1.14419	0.353	0.072	0
RPGR	0	1.1438	0.346	0.053	0
PGM5	0	1.14296	0.308	0.039	0
SLCO4A1	0	1.14214	0.234	0.005	0
EXOC6	0	1.14176	0.494	0.121	0
NET1	0	1.13863	0.313	0.026	0
ARHGAP31	0	1.13653	0.557	0.154	0
CCSER1	0	1.13032	0.255	0.037	0
SYNE1	0	1.11675	0.781	0.445	0
AGFG1	0	1.11611	0.559	0.171	0
CADPS2	0	1.11495	0.604	0.241	0
PARVB	0	1.11074	0.456	0.111	0
IRAK3	0	1.10369	0.494	0.135	0
RIMKLB	0	1.10321	0.368	0.147	0
ENG	0	1.10041	0.431	0.098	0
EPB41L4A	0	1.10008	0.535	0.155	0
ZFYVE28	0	1.09784	0.396	0.077	0
CHSY1	0	1.0974	0.429	0.132	0
SMAD9	0	1.09242	0.318	0.037	0
PTPRG	0	1.07596	0.919	0.661	0
NAMPT	0	1.07448	0.402	0.096	0
SMG1	0	1.07144	0.594	0.261	0
EDN1	0	1.06981	0.17	0.003	0
TMCC3	0	1.06591	0.307	0.04	0
TRPM6	0	1.0649	0.233	0.007	0
JCAD	0	1.06171	0.441	0.114	0
RAPGEF1	0	1.05628	0.615	0.226	0
PAQR5	0	1.04384	0.276	0.016	0
TPST2	0	1.03975	0.28	0.023	0
PDGFB	0	1.03845	0.258	0.014	0
PLPPR4	0	1.0374	0.222	0.006	0
BSG	0	1.03648	0.423	0.125	0
BACE2	0	1.03077	0.36	0.12	0
XAF1	0	1.02193	0.569	0.198	0
USP6NL	0	1.02111	0.51	0.156	0
CPNE8	0	1.02025	0.506	0.169	0
UNC13B	0	1.01768	0.521	0.187	0
NLRP1	0	1.01625	0.294	0.029	0
CSGALNACT1	0	1.01503	0.357	0.105	0
CYTH1	0	1.01421	0.427	0.103	0
FMNL3	0	1.01099	0.415	0.101	0
FAM155A...171	0	1.01001	0.29	0.134	0
BMPR2	0	1.00833	0.708	0.328	0
ZNF385B	0	0.999357	0.381	0.12	0
RHOBTB1	0	0.99379	0.323	0.063	0
TOX	0	0.992725	0.257	0.033	0
LMO2	0	0.99229	0.283	0.025	0
PPP1R13B	0	0.9913	0.379	0.077	0
FOXO1	0	0.988968	0.506	0.186	0
PLEKHG1	0	0.98554	0.635	0.297	0
ANKRD29	0	0.975499	0.229	0.01	0
USP54	0	0.973064	0.534	0.179	0
SLC39A8	0	0.96959	0.282	0.03	0
MYO5C	0	0.966308	0.255	0.016	0
PLAT	0	0.962548	0.204	0.017	0
PON2	0	0.958288	0.396	0.11	0
PROM1	0	0.955067	0.213	0.005	0
GRAPL	0	0.952801	0.239	0.012	0
ACSL5	0	0.952348	0.238	0.017	0
RBMS2	0	0.95176	0.5	0.164	0
FGD5	0	0.942374	0.364	0.074	0
CNOT6L	0	0.941771	0.404	0.119	0
B2M	0	0.940747	0.339	0.092	0
TANC1	0	0.938547	0.611	0.257	0
ADGRL2	0	0.931478	0.419	0.125	0
AL136531.2	0	0.930761	0.223	0.03	0
KLHL5	0	0.930307	0.542	0.213	0
AFDN	0	0.928332	0.628	0.241	0
SLC16A1	0	0.928154	0.17	0.012	0
SORT1...199	0	0.923375	0.508	0.19	0
ROBO4	0	0.918632	0.234	0.011	0
ATP7B	0	0.917963	0.233	0.02	0
PTPRM	0	0.913964	0.798	0.515	0
PDE4D	0	0.91322	0.626	0.394	0
AC002070.1	0	0.91191	0.18	0.013	0
CMIP	0	0.910885	0.316	0.092	0
ABLIM1	0	0.908717	0.674	0.323	0
SHROOM2	0	0.907255	0.265	0.042	0
LEF1	0	0.901563	0.613	0.304	0
RGCC	0	0.900648	0.234	0.035	0
OCLN	0	0.899686	0.246	0.02	0
PTPN14	0	0.899082	0.424	0.126	0
PLPP1	0	0.889803	0.454	0.239	0
KIAA1549	0	0.886275	0.265	0.039	0
LRCH1	0	0.884497	0.511	0.199	0
ARFGEF2	0	0.881483	0.496	0.18	0
NRP1	0	0.880144	0.353	0.094	0
NPAS2	0	0.879586	0.415	0.161	0
CNTNAP3B	0	0.876355	0.407	0.124	0
FENDRR	0	0.875967	0.194	0.001	0
HPCAL1	0	0.870012	0.262	0.043	0
TMSB10	0	0.865507	0.209	0.045	0
AC233296.1	0	0.863367	0.187	0.033	0
LMCD1	0	0.853295	0.25	0.037	0
SH2D3C	0	0.852946	0.227	0.024	0
MAGI1...225	0	0.849856	0.591	0.296	0
SCARB1	0	0.845381	0.559	0.286	0
MEF2A	0	0.845128	0.721	0.397	0
KANK1	0	0.8447	0.375	0.111	0
ARHGEF3	0	0.844164	0.363	0.106	0
JAM2	0	0.843148	0.297	0.072	0
CDK17	0	0.839549	0.427	0.143	0
ENTPD1...232	0	0.839373	0.286	0.066	0
GALNT17	0	0.837266	0.342	0.121	0
ALPL	0	0.835604	0.158	0.007	0
TSC22D1	0	0.832005	0.493	0.209	0
SLCO3A1...236	0	0.831693	0.492	0.158	0
NEDD4	0	0.830576	0.303	0.066	0
ATP9A	0	0.828795	0.389	0.116	0
NR3C2	0	0.827484	0.582	0.302	0
TSPAN14	0	0.827353	0.366	0.103	0
TMEM44	0	0.821722	0.23	0.027	0
AP3S1	0	0.821525	0.377	0.121	0
PPP1R16B	0	0.820793	0.18	0.009	0
CTTNBP2NL	0	0.82019	0.314	0.083	0
HIPK3	0	0.819937	0.479	0.226	0
ELMO1	0	0.819575	0.566	0.245	0
PELI1	0	0.81713	0.307	0.101	0
IFI44L	0	0.816975	0.377	0.13	0
RIN2	0	0.814709	0.536	0.23	0
IL18R1	0	0.813656	0.176	0.015	0
RASGRP3	0	0.813122	0.197	0.028	0
MYO10	0	0.811592	0.537	0.255	0
ARFGEF3	0	0.811425	0.233	0.028	0
CP	0	0.808819	0.186	0.055	0
ARHGAP18	0	0.80854	0.226	0.029	0
SGMS1	0	0.808099	0.623	0.331	0
DAB2IP	0	0.804475	0.411	0.138	0
CTNNB1	0	0.803728	0.5	0.207	0
RASIP1	0	0.803238	0.18	0.004	0
GATA2-AS1	0	0.801755	0.18	0.002	0
VEGFC	0	0.801153	0.147	0.02	0
RGS3	0	0.799755	0.224	0.027	0
SLC38A5	0	0.797573	0.174	0.003	0
IKBKB	0	0.796011	0.351	0.099	0
PCAT19	0	0.79548	0.186	0.006	0
PARP14	0	0.794943	0.49	0.209	0
PDCD4	0	0.794061	0.299	0.075	0
TMEM123	0	0.793616	0.27	0.058	0
MFHAS1	0	0.79296	0.282	0.062	0
PRTG	0	0.792106	0.265	0.056	0
NLK	0	0.791154	0.482	0.21	0
YES1	0	0.789038	0.3	0.072	0
EPSTI1	0	0.788769	0.371	0.133	0
STOM	0	0.787977	0.263	0.074	0
CASP10	0	0.786565	0.217	0.019	0
PIK3C2B	0	0.786271	0.232	0.051	0
PKP4	0	0.786083	0.583	0.292	0
DCLK1	0	0.785616	0.252	0.07	0
SLC2A3	0	0.7836	0.286	0.122	0
WWC2	0	0.783506	0.523	0.235	0
SHE	0	0.780587	0.197	0.013	0
ADAMTS6	0	0.778151	0.137	0.026	0
ITGA1	0	0.777517	0.505	0.243	0
SLC16A14	0	0.776364	0.165	0.012	0
AFAP1L2	0	0.774347	0.298	0.076	0
GRASP	0	0.772318	0.193	0.018	0
SLC6A6	0	0.770179	0.123	0.018	0
PHACTR1...288	0	0.768544	0.472	0.197	0
EMP2	0	0.765989	0.293	0.075	0
PLA2G4A	0	0.764772	0.201	0.053	0
SERPINB6	0	0.764082	0.415	0.153	0
PLCG2	0	0.763041	0.24	0.053	0
CCDC68	0	0.760586	0.178	0.008	0
TMEM87B	0	0.760371	0.293	0.075	0
FGR	0	0.760033	0.166	0.005	0
GCNT1	0	0.758707	0.163	0.013	0
LIFR	0	0.75705	0.34	0.108	0
GNAQ	0	0.756199	0.7	0.388	0
CASS4	0	0.754682	0.166	0.012	0
SRGN	0	0.75388	0.232	0.054	0
ITPR3	0	0.750912	0.21	0.026	0
MX1	0	0.74712	0.223	0.042	0
COBLL1	0	0.745756	0.809	0.549	0
ID1	0	0.743874	0.178	0.017	0
SLC5A6	0	0.741615	0.157	0.007	0
NFKBIA	0	0.74097	0.227	0.053	0
ADGRG6	0	0.737441	0.118	0.007	0
OSMR	0	0.737264	0.372	0.128	0
TCF4	0	0.734826	0.794	0.566	0
LEPR	0	0.734059	0.378	0.136	0
XPR1	0	0.733226	0.427	0.163	0
STK10	0	0.730987	0.219	0.035	0
RASSF3	0	0.728823	0.309	0.098	0
RAMP3	0	0.728561	0.141	0.002	0
CCDC88C	0	0.724434	0.17	0.011	0
GIMAP8	0	0.723078	0.163	0.007	0
ST3GAL6	0	0.722633	0.383	0.134	0
CDK6	0	0.722469	0.268	0.072	0
AFAP1L1	0	0.720152	0.183	0.018	0
ETV6...320	0	0.719144	0.523	0.248	0
MIR181A1HG	0	0.716513	0.24	0.062	0
IFI27	0	0.716032	0.164	0.014	0
CFLAR	0	0.711626	0.622	0.328	0
EXPH5	0	0.711334	0.183	0.026	0
NEK5	0	0.710522	0.152	0.013	0
ARAP3	0	0.710141	0.184	0.018	0
LSR	0	0.701625	0.158	0.006	0
AL359220.1	0	0.701012	0.148	0.008	0
KIAA0355	0	0.700103	0.344	0.117	0
PRSS23	0	0.699984	0.175	0.031	0
TSPAN9	0	0.699466	0.386	0.148	0
ABLIM3	0	0.699362	0.28	0.087	0
PCAT1	0	0.69838	0.146	0.028	0
DUSP1	0	0.697751	0.22	0.052	0
ANKRD37	0	0.695221	0.12	0.013	0
FRAS1	0	0.693379	0.181	0.041	0
ASAP1	0	0.689711	0.724	0.448	0
CD2AP	0	0.688612	0.343	0.119	0
SLC22A5	0	0.687908	0.182	0.027	0
ADD1	0	0.684596	0.509	0.262	0
PIP5K1C	0	0.681414	0.265	0.074	0
RASGRF2	0	0.681387	0.559	0.273	0
DOCK1	0	0.681268	0.703	0.431	0
NOS3	0	0.680797	0.137	0.002	0
PXN	0	0.680564	0.277	0.081	0
CNOT8	0	0.679826	0.234	0.048	0
SHC2	0	0.678352	0.246	0.059	0
FRYL	0	0.673923	0.615	0.333	0
ITGA2	0	0.673719	0.155	0.01	0
GIMAP7	0	0.673406	0.155	0.004	0
GNA14	0	0.672315	0.189	0.045	0
PARP9	0	0.670563	0.298	0.096	0
IQGAP1	0	0.670555	0.437	0.181	0
CPD	0	0.668998	0.347	0.136	0
MGAT4A	0	0.668918	0.288	0.089	0
ARHGEF28	0	0.66742	0.281	0.098	0
RALGAPA2	0	0.666857	0.339	0.211	0
SEMA6B	0	0.665847	0.136	0.005	0
CDH5	0	0.664279	0.212	0.04	0
RIMS2	0	0.663452	0.121	0.024	0
GNAI2	0	0.662731	0.271	0.08	0
DEPTOR	0	0.661356	0.234	0.073	0
MAP3K8	0	0.660838	0.216	0.052	0
TBC1D12	0	0.658792	0.321	0.116	0
TNFSF10	0	0.658387	0.158	0.014	0
ETS1...366	0	0.657105	0.407	0.182	0
EFNB2	0	0.654031	0.186	0.053	0
VWA2	0	0.652261	0.141	0.003	0
STAT1	0	0.650955	0.248	0.071	0
IFI44	0	0.648108	0.295	0.093	0
NOVA2	0	0.647934	0.15	0.004	0
PDGFC	0	0.647914	0.23	0.063	0
ABCC4	0	0.646851	0.245	0.087	0
CAVIN2	0	0.646838	0.148	0.02	0
PPP3CA	0	0.645359	0.535	0.292	0
VSIR	0	0.642667	0.174	0.022	0
ITGAV	0	0.641928	0.335	0.136	0
PIK3C2A	0	0.641592	0.436	0.19	0
PICALM...379	0	0.640219	0.676	0.414	0
NOTCH1	0	0.639309	0.249	0.068	0
HLA-B	0	0.637886	0.182	0.034	0
HERPUD1	0	0.635038	0.308	0.119	0
ITM2A	0	0.631096	0.138	0.006	0
SMARCA2	0	0.630997	0.492	0.255	0
UBC	0	0.630675	0.227	0.098	0
SRARP	0	0.630583	0.139	0.007	0
FOXN3	0	0.628282	0.62	0.374	0
TDRP	0	0.628263	0.322	0.128	0
FAM107A	0	0.628167	0.176	0.033	0
PRELID2	0	0.625818	0.278	0.119	0
STX3	0	0.625482	0.181	0.024	0
SYNE2	0	0.621593	0.692	0.419	0
ATP11A	0	0.619217	0.359	0.158	0
RPS6KA2	0	0.618627	0.582	0.334	0
CCDC50	0	0.617831	0.316	0.114	0
KANK3	0	0.616871	0.33	0.11	0
SHLD1	0	0.615786	0.207	0.059	0
ZKSCAN1	0	0.613445	0.393	0.179	0
DACH1...399	0	0.61217	0.432	0.17	0
PTTG1IP	0	0.610028	0.282	0.093	0
CCSER2	0	0.609825	0.476	0.25	0
HIVEP1	0	0.609635	0.312	0.152	0
CDC14A	0	0.608036	0.336	0.134	0
DLL4	0	0.607566	0.107	0.001	0
DNM2	0	0.607499	0.427	0.214	0
WWTR1	0	0.605874	0.562	0.333	0
NPIPB4	0	0.605485	0.17	0.022	0
MYH9...408	0	0.605378	0.438	0.207	0
DYSF	0	0.604836	0.121	0.007	0
SPNS2	0	0.604101	0.131	0.011	0
RTN1	0	0.602984	0.292	0.109	0
ADAMTS9...412	0	0.602346	0.304	0.113	0
LINC02043	0	0.601234	0.117	0.003	0
SMAD1	0	0.600811	0.199	0.05	0
RELL1	0	0.600775	0.285	0.121	0
TEAD4	0	0.600742	0.131	0.011	0
RNF19A	0	0.600293	0.413	0.191	0
C1GALT1	0	0.599247	0.202	0.058	0
SYNJ2	0	0.598718	0.164	0.039	0
PLLP	0	0.598669	0.127	0.006	0
ABR	0	0.5965	0.409	0.194	0
SPTAN1	0	0.595202	0.413	0.192	0
RPS6KA3	0	0.593403	0.334	0.133	0
DDX60L	0	0.592823	0.227	0.066	0
UVRAG	0	0.592265	0.484	0.256	0
DENND2C	0	0.592006	0.175	0.032	0
FAT4	0	0.591611	0.262	0.099	0
PPFIBP1	0	0.59074	0.722	0.559	0
PAPSS2...429	0	0.589272	0.361	0.161	0
MAP4K2	0	0.587587	0.163	0.028	0
TMTC2	0	0.587263	0.285	0.128	0
APOL3	0	0.585215	0.177	0.033	0
HERC6	0	0.584977	0.185	0.045	0
ASRGL1	0	0.584888	0.14	0.019	0
ABCG1	0	0.584813	0.183	0.047	0
PDE3B	0	0.584255	0.188	0.06	0
WARS	0	0.583368	0.175	0.047	0
AC018816.1	0	0.581933	0.2	0.069	0
PKN3	0	0.581506	0.127	0.004	0
THSD1	0	0.581113	0.145	0.015	0
FAM89A	0	0.580464	0.137	0.009	0
SDCBP	0	0.578578	0.217	0.057	0
OSBPL10	0	0.577007	0.211	0.071	0
CALCRL	0	0.576901	0.196	0.064	0
NOD1	0	0.576254	0.236	0.067	0
PARP12	0	0.575784	0.209	0.053	0
KLF2	0	0.575477	0.167	0.032	0
TMC7	0	0.575045	0.133	0.012	0
NEK3	0	0.573854	0.225	0.065	0
CAMTA1	0	0.57323	0.521	0.282	0
TBC1D22A	0	0.571941	0.648	0.398	0
TBCD	0	0.570415	0.392	0.183	0
LIMK2	0	0.567076	0.183	0.048	0
ESAM	0	0.566572	0.173	0.031	0
NLRC5	0	0.565316	0.197	0.048	0
TNFRSF10D	0	0.56489	0.157	0.024	0
GPD1L	0	0.563581	0.149	0.023	0
AIF1L	0	0.563403	0.149	0.027	0
ELK3	0	0.563294	0.19	0.046	0
TSPAN5	0	0.563164	0.528	0.309	0
EXOC6B	0	0.562654	0.666	0.443	0
BBS9	0	0.561572	0.558	0.36	0
TM4SF18	0	0.561461	0.127	0.008	0
CARD8	0	0.561165	0.255	0.084	0
IFNGR1	0	0.560941	0.257	0.099	0
CD109	0	0.559165	0.129	0.013	0
SPAAR	0	0.559147	0.124	0.007	0
FCHO2	0	0.557664	0.426	0.209	0
WDR60	0	0.557608	0.465	0.256	0
AL365273.2	0	0.556885	0.167	0.036	0
RALGAPA1	0	0.556058	0.59	0.378	0
PRR5L	0	0.555865	0.212	0.059	0
AC011997.1	0	0.552872	0.118	0.019	0
SLC9A3R2	0	0.552544	0.13	0.016	0
APP	0	0.552177	0.546	0.329	0
BCAR3	0	0.550477	0.325	0.138	0
MGST2	0	0.550335	0.192	0.049	0
GBP4	0	0.549478	0.129	0.01	0
LAMA5...479	0	0.548521	0.173	0.036	0
HIP1R	0	0.54679	0.155	0.024	0
LCORL	0	0.546707	0.328	0.143	0
KDM7A	0	0.546667	0.274	0.103	0
SCAMP1	0	0.54439	0.246	0.084	0
STX12	0	0.540657	0.287	0.117	0
HSPA12B	0	0.540219	0.133	0.016	0
ST8SIA4	0	0.538981	0.169	0.039	0
ZMYND8	0	0.537368	0.329	0.162	0
MEF2C...488	0	0.536588	0.513	0.251	0
RAPGEF3	0	0.536565	0.14	0.021	0
PIAS2	0	0.536344	0.316	0.146	0
ATP8B1...491	0	0.535001	0.206	0.078	0
BAALC	0	0.534646	0.128	0.023	0
ACTN2	0	0.527348	0.112	0.014	0
B4GALT1	0	0.527338	0.169	0.041	0
INSR	0	0.527205	0.517	0.364	0
PLEKHA7	0	0.526975	0.173	0.052	0
RFX3	0	0.52394	0.508	0.294	0
SMCHD1	0	0.523581	0.504	0.293	0
SLC31A1	0	0.523116	0.148	0.026	0
MLKL	0	0.52267	0.129	0.018	0
FEZ2	0	0.52055	0.27	0.111	0
SRGAP2	0	0.519626	0.43	0.222	0
PLSCR1	0	0.51923	0.317	0.147	0
DENND3...504	0	0.518442	0.339	0.129	0
PREX1	0	0.517768	0.225	0.085	0
CD46	0	0.516744	0.308	0.143	0
CYLD	0	0.51562	0.238	0.086	0
SULF2	0	0.515342	0.282	0.124	0
ACTN4...509	0	0.513267	0.442	0.216	0
MX2	0	0.512718	0.113	0.021	0
RASSF8	0	0.512048	0.379	0.206	0
TOX2	0	0.511625	0.122	0.021	0
ATP1A1	0	0.510659	0.152	0.045	0
DGKH...514	0	0.510017	0.405	0.207	0
SLC12A6	0	0.509167	0.218	0.072	0
HIF3A	0	0.50849	0.478	0.195	0
TM6SF1	0	0.508345	0.133	0.02	0
SLC25A29	0	0.508198	0.228	0.086	0
KCNMB4	0	0.507495	0.106	0.022	0
SMYD2	0	0.507229	0.139	0.026	0
PREX2	0	0.506738	0.56	0.335	0
PSMA1	0	0.506254	0.125	0.03	0
WDFY1	0	0.505911	0.232	0.094	0
CLEC1A	0	0.505537	0.156	0.039	0
ID3	0	0.505246	0.157	0.044	0
NKTR	0	0.504363	0.589	0.361	0
BCL2L1	0	0.502685	0.333	0.162	0
WSB1	0	0.501511	0.527	0.304	0
TACC1	0	0.501468	0.802	0.572	0
IL13RA1	0	0.50105	0.191	0.057	0
ADAM10	0	0.499613	0.441	0.238	0
HLA-A	0	0.498926	0.154	0.041	0
MFAP3	0	0.497635	0.16	0.044	0
TNFRSF10A	0	0.497006	0.108	0.005	0
CCND3	0	0.496395	0.397	0.204	0
LRRC32	0	0.496358	0.118	0.019	0
ICAM2	0	0.496025	0.108	0.006	0
HDGFL3	0	0.495866	0.244	0.094	0
ZNRF1	0	0.495807	0.222	0.082	0
EOGT	0	0.494928	0.168	0.041	0
KLHL2	0	0.494559	0.232	0.083	0
SP100	0	0.493637	0.478	0.273	0
HLA-C	0	0.491235	0.14	0.033	0
ITPKB	0	0.488276	0.263	0.117	0
BICD1	0	0.486332	0.442	0.248	0
MRPL1	0	0.486249	0.212	0.082	0
IFIH1	0	0.48602	0.143	0.03	0
ST3GAL1	0	0.485218	0.275	0.11	0
AAK1	0	0.484543	0.428	0.239	0
SRGAP2B	0	0.484316	0.248	0.097	0
SLC30A1	0	0.48403	0.119	0.01	0
DOCK4	0	0.483859	0.586	0.357	0
ARHGAP26	0	0.482755	0.686	0.473	0
IVNS1ABP	0	0.482005	0.126	0.029	0
GNB4	0	0.481831	0.219	0.081	0
FDPS	0	0.481313	0.194	0.06	0
MAGI3	0	0.48116	0.368	0.192	0
CTBP2...558	0	0.480898	0.528	0.325	0
BAIAP2	0	0.480702	0.116	0.02	0
PPP3CC	0	0.479995	0.407	0.223	0
TCF7L2	0	0.475855	0.46	0.271	0
BCR	0	0.474554	0.24	0.103	0
NEAT1	0	0.474242	0.954	0.901	0
NFATC2	0	0.473877	0.144	0.035	0
NDRG1	0	0.473516	0.214	0.092	0
MYCT1	0	0.472837	0.103	0.001	0
SWAP70	0	0.471681	0.289	0.135	0
RYBP	0	0.46929	0.238	0.097	0
FBXO34	0	0.466862	0.237	0.105	0
ACER3	0	0.466113	0.278	0.134	0
FOSL2...571	0	0.465995	0.213	0.084	0
LNX2	0	0.463372	0.139	0.031	0
CCDC186	0	0.463299	0.192	0.061	0
SLC26A2	0	0.462514	0.12	0.03	0
CCM2L	0	0.460412	0.141	0.03	0
MSRA	0	0.459669	0.315	0.162	0
PRKD3	0	0.458551	0.272	0.122	0
MIR222HG	0	0.457633	0.116	0.021	0
FUT8	0	0.456938	0.337	0.187	0
SOS1	0	0.455716	0.529	0.326	0
ARHGAP27	0	0.454637	0.105	0.013	0
PALM	0	0.451478	0.189	0.069	0
APOLD1	0	0.445399	0.289	0.147	0
FZD6	0	0.44519	0.183	0.06	0
TPM3	0	0.445123	0.194	0.068	0
KAT6A	0	0.444256	0.471	0.278	0
CERK	0	0.444117	0.169	0.06	0
TDRD10	0	0.444043	0.119	0.025	0
PDE9A	0	0.439705	0.15	0.043	0
DAP	0	0.43846	0.174	0.06	0
ME3	0	0.436002	0.199	0.08	0
ZBTB38	0	0.433931	0.418	0.232	0
WWC3	0	0.433078	0.186	0.065	0
NDST1	0	0.432056	0.172	0.061	0
SCARF1	0	0.431376	0.113	0.016	0
LRRC8B	0	0.431188	0.142	0.04	0
SKAP2	0	0.430267	0.179	0.06	0
KIF5B	0	0.428569	0.257	0.113	0
PRKD2	0	0.428289	0.148	0.046	0
SFMBT2	0	0.428004	0.394	0.22	0
ITPRID2	0	0.427826	0.225	0.1	0
CLIC4	0	0.427296	0.41	0.238	0
CALM1	0	0.42539	0.26	0.12	0
TPTEP2-CSNK1E	0	0.424338	0.264	0.125	0
ECT2	0	0.422949	0.102	0.011	0
GNB1	0	0.422143	0.501	0.308	0
IFI16	0	0.42171	0.264	0.123	0
MACF1	0	0.421603	0.844	0.675	0
NPIPB13	0	0.421085	0.114	0.018	0
QKI	0	0.421016	0.74	0.554	0
CDC37	0	0.420519	0.231	0.09	0
SERPINB9	0	0.419585	0.158	0.048	0
PHKB	0	0.419472	0.459	0.279	0
CHST12	0	0.419035	0.155	0.047	0
RAPGEF4	0	0.418283	0.545	0.342	0
RBM17	0	0.417142	0.232	0.098	0
VTI1A	0	0.416091	0.544	0.363	0
DGKE	0	0.414854	0.175	0.061	0
MAOA	0	0.414609	0.198	0.082	0
MALT1	0	0.413477	0.207	0.083	0
SMCO4	0	0.413091	0.108	0.018	0
FCHSD2...622	0	0.41252	0.634	0.436	0
SMURF2	0	0.411846	0.355	0.191	0
SLFN5	0	0.410426	0.116	0.022	0
CRIP2	0	0.409979	0.104	0.017	0
MBNL1	0	0.408857	0.619	0.454	0
SLC35G2	0	0.407888	0.13	0.033	0
SIPA1L1...628	0	0.405872	0.376	0.219	0
RSAD2	0	0.405518	0.107	0.021	0
SH3BGRL2	0	0.404459	0.125	0.033	0
RPH3AL	0	0.400267	0.132	0.039	0
PPA1	0	0.39918	0.135	0.037	0
HDAC7	0	0.398025	0.272	0.128	0
NEBL	0	0.39582	0.72	0.513	0
AP1S2	0	0.395578	0.122	0.028	0
PLEKHA1	0	0.395543	0.223	0.098	0
CAPZA2	0	0.393256	0.222	0.099	0
POMP	0	0.390311	0.139	0.041	0
ADGRG1	0	0.38855	0.11	0.023	0
SRPK2	0	0.388406	0.537	0.365	0
PPP2R2A	0	0.387444	0.311	0.164	0
FKBP9	0	0.387215	0.14	0.043	0
TMPO	0	0.387074	0.167	0.059	0
PDLIM5...644	0	0.385063	0.369	0.204	0
TMEM140	0	0.384428	0.102	0.018	0
MAP4K4	0	0.382499	0.524	0.344	0
SHROOM1	0	0.373573	0.124	0.034	0
SIPA1L2...648	0	0.368504	0.279	0.13	0
TEC	0	0.367692	0.102	0.023	0
SORBS1	0	0.366638	0.762	0.551	0
MYEF2	0	0.366638	0.165	0.06	0
LAP3	0	0.36551	0.12	0.032	0
MGAT5...653	0	0.350398	0.458	0.283	0
PAM	0	0.349629	0.591	0.421	0
STAT3	0	0.339495	0.46	0.29	0
AKT3	0	0.333141	0.788	0.658	0
TCF12	0	0.326117	0.731	0.578	0
SPTBN1	0	0.322315	0.775	0.631	0
UTRN...659	0	0.27507	0.765	0.588	0
APBB2...660	0	0.259458	0.699	0.526	0
PPP4R1	9.88131291682493e-324	0.39254	0.244	0.115	2.01736884509898e-319
FAM49B	1.48219693752374e-323	0.41672	0.265	0.13	3.02605326764847e-319
CCDC149	3.45845952088873e-323	0.387913	0.179	0.069	7.06079095784642e-319
MEF2C-AS1...664	2.55431938899924e-321	0.474611	0.223	0.1	5.21489846458086e-317
SUSD6	1.6170768588384e-320	0.396755	0.349	0.198	3.30142411500448e-316
SRGAP2C	1.74059327029871e-320	0.396867	0.191	0.078	3.55359522064185e-316
DIP2A	3.6150783306204e-320	0.373869	0.311	0.167	7.38054391979461e-316
RAC1	6.78969713797333e-319	0.395121	0.243	0.115	1.38618456768864e-314
DENND1A	1.43550847509021e-316	0.358282	0.571	0.411	2.93073410274417e-312
CKMT2	5.40954412368913e-316	0.38332	0.143	0.047	1.10441252829237e-311
RNF213	1.54161049050302e-315	0.36072	0.428	0.267	3.14735197741097e-311
AFF1	9.93130302234336e-315	0.341262	0.512	0.346	2.02757482504162e-310
DNAJC1	2.70332931016948e-313	0.392094	0.423	0.265	0
TPD52L1	2.25696664301662e-312	0.383044	0.152	0.054	4.60782e-308
RBM20...675	0	0.510209	0.199	0.084	8.14118e-305
DDX58	1.83923e-307	0.425788	0.213	0.094	3.75497e-303
WWP1	2.56872e-307	0.397488	0.291	0.153	5.2443e-303
SAT1	4.57983e-305	0.336354	0.409	0.253	9.35019e-301
RANBP17	1.00401e-304	0.437273	0.147	0.05	2.04979e-300
RBFOX2	6.86535e-304	0.319012	0.624	0.464	1.40163e-299
LUZP1	1.62808e-303	0.35668	0.274	0.141	3.32388e-299
BEND7	5.4301e-302	0.364421	0.198	0.086	1.10861e-297
PITPNA	5.68144e-302	0.381866	0.231	0.109	1.15992e-297
GSK3B	3.69598e-299	0.343719	0.457	0.299	7.54571e-295
DGLUCY	3.70105e-298	0.38528	0.233	0.111	7.55607e-294
RPS6KA5	1.69411e-297	0.477301	0.211	0.096	3.45869e-293
VPS37B	4.14455e-297	0.358588	0.162	0.062	8.46152e-293
BHLHE40...688	3.20844e-296	0.44047	0.184	0.076	6.55035e-292
SMAD7	2.85188e-295	0.379502	0.117	0.034	5.8224e-291
ARRDC3	6.00583e-295	0.402565	0.112	0.031	1.22615e-290
AGTPBP1	9.69774e-294	0.398466	0.246	0.121	1.97989e-289
ITGB1	6.17375e-293	0.3382	0.265	0.137	1.26043e-288
TMOD3	5.0927e-292	0.33825	0.355	0.209	1.03973e-287
ARAP2	7.00067e-292	0.373546	0.23	0.11	1.42926e-287
PRKCE	8.88816e-292	0.369833	0.408	0.255	1.81461e-287
PRAG1	5.01771e-290	0.411846	0.11	0.03	1.02442e-285
TAOK2	6.13516e-289	0.336838	0.111	0.031	1.25255e-284
MOSMO	1.86695e-288	0.407464	0.265	0.137	3.81157e-284
MAP3K1	6.13601e-288	0.419246	0.273	0.144	1.25273e-283
MGAT1	7.1817e-288	0.366427	0.151	0.055	1.46622e-283
TNFRSF10B	8.17355e-288	0.357549	0.151	0.055	1.66871e-283
LYST	3.1221e-287	0.417545	0.373	0.23	6.37407e-283
PTPN12	5.77715e-287	0.330726	0.427	0.273	1.17946e-282
EVA1C	9.18044e-286	0.314387	0.461	0.304	1.87428e-281
GSE1	3.58035e-285	0.356521	0.21	0.097	7.30964e-281
KLHL20	7.57846e-285	0.42543	0.225	0.108	1.54722e-280
RALB	1.5299e-283	0.347317	0.121	0.037	3.12344e-279
STXBP1	4.99944e-279	0.351462	0.241	0.12	1.02068e-274
ZFPM2	6.82197e-278	0.335321	0.45	0.297	1.39277e-273
SERINC5...710	8.26322e-278	0.402668	0.432	0.283	1.68702e-273
IER2	1.47748e-277	0.401252	0.132	0.045	3.01643e-273
STAU2	2.51194e-277	0.396482	0.295	0.163	5.12838e-273
MAN1A2	2.69021e-277	0.367281	0.326	0.188	5.49234e-273
NT5DC1	1.04776e-276	0.401709	0.239	0.119	2.1391e-272
EPN2	7.86796e-276	0.307579	0.464	0.31	1.60632e-271
RCSD1...716	2.13174e-274	0.411013	0.326	0.189	4.35216e-270
ARHGEF2	4.21505e-273	0.35218	0.144	0.053	8.60544e-269
SPARCL1...718	7.86239e-273	0.257706	0.573	0.415	1.60519e-268
PLCB1	5.41565e-272	0.337066	0.465	0.312	1.10566e-267
ZC3HAV1	6.37605e-272	0.352764	0.222	0.107	1.30173e-267
HLF	2.01385e-270	0.393159	0.346	0.208	4.11147e-266
BAALC-AS1	5.55636e-270	0.355893	0.106	0.031	1.13439e-265
TCN2	8.57361e-270	0.334233	0.109	0.032	1.75039e-265
VASH1	5.66393e-266	0.353693	0.113	0.035	1.15635e-261
NECTIN2	2.4909e-264	0.344992	0.179	0.078	5.08543e-260
GBP2	4.22132e-264	0.368941	0.142	0.053	8.61824e-260
FNBP1L	8.12441e-264	0.360202	0.211	0.1	1.65868e-259
PRMT2	1.25374e-263	0.350696	0.325	0.191	2.55963e-259
FAXDC2	6.94215e-263	0.396077	0.234	0.118	1.41731e-258
ARFIP1	1.43223e-260	0.369173	0.289	0.162	2.92404e-256
EGLN1	3.31052e-260	0.385099	0.244	0.126	6.75875e-256
MAP3K3	2.86919e-258	0.337647	0.311	0.18	5.85773e-254
HLCS	3.00136e-257	0.383276	0.288	0.161	6.12758e-253
FAM171A1	8.93398e-255	0.37963	0.199	0.093	1.82396e-250
HERC4	7.4745e-253	0.303273	0.527	0.378	1.52599e-248
MSRB3...736	3.18193e-252	0.340744	0.339	0.205	6.49623e-248
GNAS	3.50297e-252	0.324756	0.395	0.254	7.15167e-248
CD55	2.14701e-251	0.282478	0.106	0.034	4.38333e-247
UPF3A	8.4667e-250	0.340098	0.267	0.146	1.72856e-245
AF241726.2	1.45421e-249	0.306481	0.102	0.03	2.96892e-245
LPAR6	5.9379e-249	0.316648	0.139	0.053	1.21228e-244
NACC2	8.68778e-249	0.349924	0.186	0.085	1.7737e-244
MSN	1.17006e-247	0.415963	0.223	0.113	2.38879e-243
TGFBR2	5.517e-246	0.309127	0.448	0.303	1.12635e-241
ENAH...745	2.48021e-245	0.316133	0.198	0.095	5.0636e-241
RYR3	4.75504e-244	0.461607	0.195	0.093	9.7079e-240
MCC	5.75815e-244	0.37151	0.477	0.335	1.17558e-239
ITSN2	1.61369e-243	0.308093	0.418	0.276	3.29451e-239
ELF2	2.15469e-243	0.279883	0.493	0.346	4.39902e-239
PPM1F	2.21707e-242	0.337131	0.135	0.051	4.52637e-238
BTG2...751	4.6763e-241	0.331155	0.127	0.047	9.54713e-237
TRIM56	9.70879e-240	0.321325	0.231	0.12	1.98215e-235
USP15	5.78322e-239	0.303115	0.38	0.244	1.1807e-234
VGLL4	7.84002e-239	0.298586	0.394	0.256	1.60062e-234
FAM189A2	8.16263e-239	0.281587	0.14	0.058	1.66648e-234
KDM6A	2.11273e-237	0.309193	0.425	0.285	4.31335e-233
NCOA3	4.14834e-236	0.315682	0.316	0.189	8.46926e-232
ERO1A	3.35576e-235	0.369298	0.132	0.051	6.85111e-231
ZDHHC20	1.50016e-234	0.358043	0.199	0.097	3.06273e-230
RESF1	1.75077e-234	0.317385	0.179	0.083	3.57437e-230
RFC3	2.26552e-233	0.392291	0.111	0.038	4.62528e-229
IL6ST	1.088e-232	0.297445	0.303	0.18	2.22126e-228
FNIP2	3.87817e-232	0.375057	0.217	0.111	7.91768e-228
AGAP3	2.41204e-231	0.329343	0.169	0.076	4.92442e-227
CCNL1	3.66246e-230	0.300781	0.217	0.112	7.47727e-226
RAP1B	1.06212e-229	0.311527	0.368	0.236	2.16843e-225
PLSCR4	1.01036e-227	0.428928	0.295	0.181	2.06275e-223
CTNND1	9.4597e-226	0.290501	0.192	0.095	1.93129e-221
MERTK	3.52136e-225	0.279292	0.27	0.156	7.1892e-221
IL15RA	5.1876e-225	0.301368	0.108	0.037	1.0591e-220
EIF2AK2	6.60433e-225	0.326574	0.27	0.154	1.34834e-220
KLF7	7.11966e-225	0.320919	0.272	0.156	1.45355e-220
EPB41	1.52721e-224	0.312993	0.203	0.103	3.11794e-220
XRN2	2.2551e-224	0.31874	0.254	0.142	4.60402e-220
COMMD10	2.78427e-224	0.327124	0.37	0.239	5.68436e-220
BABAM2	4.07031e-224	0.301075	0.454	0.316	8.30994e-220
ANKRD12	1.00691e-223	0.262578	0.539	0.397	2.0557e-219
RNF145	1.16924e-223	0.359861	0.235	0.127	2.38712e-219
EEF1A1	1.23695e-222	0.332635	0.105	0.035	2.52535e-218
GLIS3	5.61194e-222	0.342246	0.383	0.251	1.14573e-217
PARP4	1.07893e-221	0.306013	0.233	0.126	2.20274e-217
BMS1P14	2.68804e-221	0.393221	0.12	0.045	5.48791e-217
ZNF385D	4.2497e-219	0.446763	0.261	0.149	8.67618e-215
MCL1	9.2218e-219	0.308205	0.134	0.054	1.88272e-214
PDCD6IP	2.77659e-216	0.307258	0.261	0.149	5.66869e-212
ATOH8	6.82427e-214	0.321114	0.101	0.034	1.39324e-209
EXOC2	1.9032e-213	0.304216	0.333	0.21	3.88558e-209
LBR	3.08334e-213	0.282379	0.109	0.039	6.29495e-209
LDLRAD3	3.53382e-212	0.261874	0.61	0.474	7.21465e-208
CNST	6.2462e-212	0.29083	0.202	0.104	1.27522e-207
MOB2...791	9.86781e-212	0.273399	0.122	0.048	2.01461e-207
MYL12B	3.90042e-211	0.293905	0.102	0.034	7.9631e-207
GSAP	1.0755e-210	0.297849	0.126	0.049	2.19575e-206
KMT2E	1.22825e-210	0.268021	0.5	0.363	2.50759e-206
USP3	1.60708e-209	0.287449	0.296	0.18	3.28102e-205
ALG13	2.09776e-208	0.316072	0.267	0.155	4.28278e-204
PAK4	4.79401e-208	0.29281	0.103	0.035	9.78745e-204
NRP2	6.40702e-208	0.302252	0.312	0.193	1.30806e-203
CAVIN1	1.65807e-207	0.264327	0.105	0.037	3.38512e-203
DIAPH1	2.22148e-207	0.310897	0.13	0.053	4.53538e-203
RASA2	4.01297e-207	0.284787	0.351	0.227	8.19288e-203
GAS6	6.58657e-205	0.299077	0.139	0.059	1.34471e-200
PRKX	1.13104e-204	0.313613	0.206	0.109	2.30912e-200
PLXND1	5.37934e-204	0.29031	0.185	0.093	1.09825e-199
SAMHD1	7.94339e-204	0.291487	0.126	0.051	1.62172e-199
KBTBD2	8.43691e-204	0.284673	0.139	0.06	1.72248e-199
USP34	1.83409e-202	0.274302	0.598	0.47	3.74448e-198
EGFR	2.6157e-201	0.308811	0.418	0.289	5.34021e-197
IFNAR1	3.95493e-201	0.274846	0.162	0.077	8.07439e-197
EXD3	1.03224e-200	0.298908	0.164	0.078	2.10742e-196
TMEM204	1.21489e-199	0.283884	0.139	0.061	2.48032e-195
PRKACB	3.08577e-199	0.297839	0.273	0.163	6.29992e-195
UBE2J1	4.78681e-199	0.282182	0.128	0.053	9.77275e-195
KIF13B	1.30128e-198	0.310219	0.233	0.13	2.6567e-194
NUMB	1.84425e-198	0.26196	0.398	0.272	3.76522e-194
PTMA...816	6.21042e-197	0.323068	0.183	0.093	1.26792e-192
DCLK2	1.01608e-195	0.274037	0.34	0.221	2.07443e-191
MAPKBP1	8.89912e-195	0.300342	0.149	0.068	1.81685e-190
OSTF1	5.82869e-194	0.287231	0.139	0.061	1.18999e-189
KLF3	6.28531e-194	0.291707	0.198	0.104	1.28321e-189
CA4...821	1.43691e-193	0.376412	0.135	0.058	2.93359e-189
ELF1	6.11959e-192	0.265358	0.395	0.271	1.24938e-187
STK4	1.63711e-191	0.278548	0.186	0.096	3.34232e-187
KLF6	2.56843e-191	0.33386	0.234	0.133	5.2437e-187
PCNX1	4.2379e-191	0.256036	0.38	0.258	8.6521e-187
KDM3A	2.98669e-190	0.283608	0.175	0.088	6.09762e-186
TMEM184B	1.15402e-189	0.306235	0.214	0.118	2.35604e-185
NPTN	3.30865e-189	0.278963	0.208	0.113	6.75494e-185
SLC16A2	4.72011e-189	0.337249	0.158	0.075	9.63657e-185
R3HDM1	9.97409e-189	0.299425	0.322	0.207	2.03631e-184
YPEL2...831	1.914e-188	0.272769	0.136	0.061	3.90761e-184
SCML1	3.78138e-188	0.271786	0.143	0.066	7.72006e-184
RDX	1.10141e-185	0.295301	0.232	0.133	2.24865e-181
ADAR	2.00703e-185	0.263467	0.224	0.127	4.09756e-181
NBDY	7.38698e-185	0.326772	0.214	0.119	1.50813e-180
PIEZO1	1.85381e-184	0.274629	0.107	0.041	3.78473e-180
TMEM243	1.60829e-183	0.280887	0.109	0.043	3.28349e-179
EIF1	5.50168e-183	0.296455	0.131	0.057	1.12322e-178
CTNNA2	1.50335e-182	0.549122	0.364	0.263	3.06924e-178
SRPK1	2.19298e-182	0.271875	0.14	0.064	4.47718e-178
ACTN1...841	8.04219e-182	0.26652	0.26	0.158	1.64189e-177
TPK1	1.37062e-181	0.308738	0.22	0.124	2.79827e-177
UBAC2	6.38807e-181	0.269611	0.291	0.183	1.30419e-176
CD58	1.17398e-180	0.29101	0.157	0.076	2.39681e-176
FAM219A	4.44017e-180	0.279336	0.187	0.1	9.06505e-176
ATP8A1	7.134e-179	0.312926	0.131	0.058	1.45648e-174
VAPA	8.87797e-179	0.256955	0.261	0.159	1.81253e-174
PLAAT3	1.63916e-178	0.280947	0.152	0.073	3.34652e-174
MLEC	2.93095e-177	0.274971	0.117	0.049	5.98383e-173
ZCCHC2	2.64686e-176	0.282157	0.191	0.103	5.40384e-172
DDX60	8.72206e-175	0.275957	0.145	0.069	1.7807e-170
NCK1	1.16978e-174	0.261633	0.162	0.082	2.38823e-170
SRSF4	1.31842e-174	0.251266	0.359	0.244	2.69169e-170
BASP1	6.0914e-174	0.284262	0.106	0.042	1.24362e-169
SP110	3.73844e-173	0.284677	0.175	0.091	7.63241e-169
LIPE-AS1	2.21057e-172	0.327229	0.121	0.052	4.5131e-168
VPS36	2.41139e-172	0.254785	0.188	0.102	4.9231e-168
CRBN	4.06943e-172	0.266352	0.164	0.083	8.30814e-168
KIAA1324L	4.22822e-172	0.285215	0.178	0.094	8.63234e-168
RICTOR	2.07027e-171	0.261141	0.328	0.217	4.22667e-167
H3F3B	3.70145e-171	0.284621	0.175	0.092	7.55689e-167
TNFRSF1B	6.12378e-171	0.271313	0.162	0.082	1.25023e-166
VOPP1	1.61562e-170	0.281465	0.248	0.15	3.29845e-166
FAM117B	3.75897e-170	0.324612	0.149	0.072	7.67431e-166
AVL9	2.91193e-168	0.280182	0.353	0.24	5.94499e-164
PGR	3.85623e-167	0.284827	0.129	0.058	7.87288e-163
IQSEC1	5.00111e-167	0.296033	0.308	0.201	1.02103e-162
RAI14	2.28246e-166	0.288549	0.207	0.118	4.65987e-162
CNDP2	3.06947e-166	0.253056	0.111	0.047	6.26662e-162
FBXW7	5.69077e-166	0.268737	0.324	0.216	1.16183e-161
NGLY1	1.56832e-165	0.273374	0.163	0.084	3.20187e-161
ZNF608	9.76979e-164	0.298473	0.11	0.046	1.9946e-159
JUN...873	6.07079e-163	0.293805	0.133	0.062	1.23941e-158
CA5B	1.9028e-162	0.263899	0.171	0.091	3.88475e-158
TECPR1	5.76007e-162	0.258971	0.111	0.047	1.17598e-157
NEK7	1.89014e-161	0.260226	0.344	0.234	3.85891e-157
WNT2B	5.71589e-160	0.331945	0.123	0.057	1.16696e-155
PCMTD1	2.01546e-159	0.255098	0.333	0.226	4.11476e-155
NARF	6.27941e-158	0.271747	0.123	0.056	1.282e-153
HSD17B12	9.20513e-158	0.252552	0.271	0.173	1.87932e-153
ADAMTS1...881	4.73259e-156	0.378643	0.101	0.042	9.66205e-152
IQCJ-SCHIP1...882	6.27224e-155	0.278486	0.114	0.05	1.28054e-150
YBX3	8.28995e-155	0.25882	0.223	0.134	1.69248e-150
CHKA	1.94625e-153	0.254076	0.302	0.201	3.97347e-149
NHLRC2	3.21289e-152	0.250749	0.204	0.119	6.55944e-148
TFEB	1.01899e-151	0.256476	0.104	0.044	2.08037e-147
FAM174B	1.47089e-151	0.302709	0.152	0.078	3.00296e-147
EMP1	2.1365e-151	0.526936	0.114	0.053	4.36188e-147
VRK2	7.29144e-151	0.258458	0.204	0.119	1.48862e-146
GLCCI1	9.43939e-149	0.285071	0.173	0.095	1.92715e-144
NREP	5.60918e-148	0.258216	0.109	0.048	1.14517e-143
RAB27A	1.6487e-147	0.262841	0.123	0.058	3.36598e-143
REEP3	3.36883e-147	0.272348	0.278	0.181	6.87781e-143
BTBD3	7.12461e-147	0.25738	0.129	0.062	1.45456e-142
SOX13...895	4.37606e-146	0.321366	0.153	0.08	8.93415e-142
LDB2...896	1.71634e-142	0.455929	0.268	0.214	3.50408e-138
FN1	5.10915e-142	0.298126	0.386	0.28	1.04308e-137
TBX3...898	1.4808e-141	0.256993	0.145	0.076	3.0232e-137
IFITM3	2.54111e-129	0.331019	0.127	0.065	5.18793e-125
ABCD3	7.07905e-127	0.320958	0.201	0.123	1.44526e-122
ZNF521	3.25222e-125	0.260872	0.198	0.12	6.63974e-121
AC019197.1	1.13754e-110	0.416991	0.276	0.207	2.32239e-106
EPHA3	1.13783e-110	0.260916	0.281	0.196	2.32299e-106
HOMER2	9.57295e-103	0.262247	0.138	0.079	1.95441e-98
GAB1	2.40132e-90	0.258388	0.459	0.381	4.90254e-86
PLOD2	8.76071e-90	0.340852	0.148	0.093	1.78859e-85
NRG3	2.99827e-70	0.261497	0.303	0.233	6.12127e-66
LRRC1	2.12593e-54	0.277877	0.114	0.077	4.34031e-50
NUAK1	3.69512e-45	0.271934	0.191	0.152	7.54396e-41
HSP90AA1	4.01712e-42	0.349547	0.252	0.208	8.20134e-38

## Sheet: markers FB
Table 2. FB nuclei cluster markers (estimated using the FindMarkers function in Seurat with default parameters)
Gene symbol	p_val	avg_logFC	pct.1	pct.2	p_val_adj
CEMIP	0	3.3806	0.883	0.119	0
FLRT2	0	2.9073	0.766	0.044	0
LINC01088	0	2.66675	0.729	0.051	0
BICC1	0	2.59145	0.781	0.059	0
KAZN	0	2.30437	0.787	0.251	0
AC026316.4	0	2.30415	0.558	0.036	0
KCNK2	0	2.14434	0.488	0.01	0
FBLN1	0	2.10507	0.576	0.056	0
ABCA9	0	2.10153	0.719	0.13	0
MIR99AHG	0	2.03702	0.894	0.362	0
NTRK3	0	1.90409	0.801	0.198	0
RNF220	0	1.83662	0.699	0.289	0
ADAM12	0	1.8356	0.301	0.014	0
SLC16A12	0	1.73111	0.388	0.022	0
SLC6A20	0	1.72974	0.368	0.004	0
KCNIP1	0	1.72146	0.327	0.043	0
FGF13	0	1.70457	0.311	0.019	0
ROBO1	0	1.69432	0.397	0.092	0
COL6A3	0	1.68026	0.385	0.006	0
ABCA10	0	1.6739	0.403	0.074	0
LAMB1	0	1.67389	0.394	0.031	0
ABCA8	0	1.65872	0.449	0.065	0
TENM4	0	1.6291	0.456	0.049	0
ITGA8...934	0	1.61659	0.398	0.024	0
ADAMTS12	0	1.60452	0.319	0.01	0
COL15A1	0	1.59173	0.339	0.005	0
SGCD	0	1.56837	0.421	0.057	0
KIAA1755	0	1.54946	0.425	0.067	0
PRICKLE1	0	1.54041	0.411	0.05	0
PRKAG2	0	1.53929	0.57	0.18	0
CLMP	0	1.48138	0.305	0.012	0
MPP6	0	1.48035	0.357	0.028	0
NRG1	0	1.46834	0.101	0.022	0
CSMD2	0	1.4682	0.314	0.013	0
PRKCA	0	1.46439	0.76	0.357	0
DLG2	0	1.46431	0.803	0.408	0
BMP5	0	1.45954	0.311	0.011	0
LAMA2...948	0	1.43915	0.945	0.46	0
C7	0	1.43712	0.315	0.026	0
PLD1	0	1.43096	0.418	0.05	0
ROR2	0	1.42369	0.304	0.014	0
SLC13A3	0	1.41698	0.22	0.031	0
NR2F1	0	1.4035	0.48	0.085	0
LRP1	0	1.39859	0.503	0.098	0
WDR86	0	1.39822	0.346	0.016	0
PDZRN4	0	1.37384	0.117	0.014	0
TGFBR3	0	1.36006	0.595	0.206	0
AL445250.1	0	1.3594	0.357	0.057	0
SLC7A11	0	1.35432	0.619	0.269	0
COL11A1	0	1.35399	0.287	0.028	0
ALDH1A2	0	1.35375	0.329	0.018	0
EPHA7	0	1.35171	0.226	0.031	0
ANKS1B	0	1.34569	0.379	0.073	0
FBN1	0	1.33749	0.373	0.044	0
SLC24A3	0	1.32755	0.285	0.028	0
LINC01482	0	1.29828	0.28	0.02	0
LPAR1	0	1.29483	0.35	0.036	0
MDGA2	0	1.29325	0.201	0.028	0
F3	0	1.28515	0.313	0.041	0
AGBL4	0	1.28121	0.32	0.053	0
FAM20A	0	1.2743	0.294	0.022	0
NEGR1	0	1.27292	0.328	0.053	0
TPM1	0	1.26061	0.681	0.347	0
TPCN1	0	1.25574	0.404	0.092	0
ABCA6	0	1.24952	0.278	0.039	0
PKP2	0	1.24099	0.257	0.012	0
TRPM3	0	1.23281	0.267	0.183	0
AC092958.1	0	1.22418	0.314	0.036	0
CYP1B1	0	1.22218	0.259	0.016	0
COL1A2	0	1.20783	0.434	0.08	0
HCN1	0	1.2037	0.223	0.012	0
SVIL	0	1.19776	0.728	0.385	0
RARB	0	1.19766	0.345	0.093	0
MAMDC2	0	1.19431	0.241	0.026	0
TMEM132C	0	1.19321	0.725	0.32	0
LTBP2	0	1.18171	0.214	0.006	0
AC093772.1	0	1.17853	0.194	0.004	0
THBS2	0	1.17075	0.196	0.006	0
COL12A1	0	1.16831	0.251	0.013	0
APOD	0	1.16333	0.304	0.053	0
XYLT1	0	1.16049	0.263	0.027	0
THRB	0	1.15519	0.376	0.072	0
DANT2	0	1.15275	0.406	0.084	0
LRFN5	0	1.14285	0.23	0.028	0
FHL2	0	1.13707	0.242	0.021	0
LINC02058	0	1.13418	0.253	0.01	0
PTN	0	1.12758	0.523	0.191	0
RANBP3L	0	1.12594	0.334	0.087	0
NAV2	0	1.1224	0.653	0.377	0
ARNT2	0	1.12039	0.632	0.331	0
ATRNL1	0	1.11858	0.262	0.035	0
DCN	0	1.11663	0.495	0.148	0
AC073050.1	0	1.10034	0.245	0.063	0
EYA1	0	1.08226	0.323	0.074	0
FMNL2	0	1.08147	0.635	0.287	0
CPED1	0	1.07493	0.339	0.068	0
COL4A5	0	1.07445	0.347	0.066	0
ZCCHC24	0	1.07193	0.397	0.102	0
GREB1	0	1.06784	0.228	0.019	0
AC092957.1...1010	0	1.06233	0.74	0.311	0
PLXNC1	0	1.05607	0.226	0.013	0
LAMC3...1012	0	1.05285	0.375	0.124	0
PLEKHA5	0	1.04971	0.638	0.285	0
PLXDC2	0	1.04516	0.672	0.314	0
CELF2	0	1.04224	0.741	0.431	0
USP53	0	1.03767	0.519	0.355	0
PAMR1	0	1.0363	0.229	0.03	0
NR2F1-AS1...1018	0	1.0343	0.536	0.179	0
PID1...1019	0	1.03194	0.531	0.178	0
TBX18...1020	0	1.02775	0.358	0.068	0
AC046195.1	0	1.02568	0.16	0.01	0
ZIC1...1022	0	1.02248	0.529	0.178	0
COL18A1...1023	0	1.01869	0.517	0.216	0
MAN1C1	0	1.01315	0.333	0.079	0
EFNA5	0	1.01214	0.29	0.066	0
ELN	0	1.00806	0.265	0.052	0
COL13A1	0	1.00782	0.21	0.007	0
PRRX1	0	1.00495	0.391	0.108	0
TNFRSF19	0	0.998674	0.237	0.045	0
NLGN1	0	0.995117	0.259	0.062	0
SLC13A4	0	0.992639	0.163	0.009	0
VIT	0	0.981508	0.166	0.005	0
SEMA3C	0	0.981408	0.196	0.018	0
RORA...1034	0	0.975913	0.954	0.7	0
SRPX2	0	0.972369	0.231	0.023	0
CCDC200	0	0.965579	0.297	0.095	0
PKNOX2	0	0.964957	0.281	0.056	0
DOCK5	0	0.964326	0.355	0.107	0
IQGAP2	0	0.956664	0.208	0.025	0
SYNPO2...1040	0	0.954169	0.364	0.094	0
LAMA4	0	0.953279	0.616	0.315	0
KCNQ3	0	0.950135	0.246	0.082	0
ACADL	0	0.942924	0.207	0.011	0
ADCY3...1044	0	0.937517	0.321	0.082	0
SH3D19	0	0.92956	0.618	0.331	0
FLVCR2	0	0.929162	0.33	0.134	0
AF279873.3	0	0.925451	0.137	0.02	0
GAS7	0	0.919338	0.199	0.033	0
CYP1B1-AS1	0	0.918465	0.207	0.033	0
SIDT1	0	0.914823	0.179	0.025	0
CEP126	0	0.914357	0.253	0.046	0
FRMD6	0	0.91333	0.407	0.141	0
ADAM33	0	0.911983	0.274	0.058	0
MEGF10	0	0.911948	0.233	0.029	0
BNC2	0	0.910783	0.446	0.19	0
KIAA1211	0	0.910428	0.19	0.015	0
AKAP12	0	0.90958	0.373	0.202	0
SNCAIP	0	0.904519	0.147	0.028	0
RALGPS2	0	0.903868	0.277	0.075	0
ANTXR2	0	0.901548	0.275	0.062	0
SPATA6	0	0.897679	0.43	0.166	0
NID1...1062	0	0.89678	0.499	0.191	0
C1S	0	0.895947	0.25	0.05	0
FOXP2	0	0.894006	0.424	0.15	0
COL1A1	0	0.892405	0.182	0.005	0
IL16	0	0.891181	0.173	0.013	0
KREMEN1	0	0.888279	0.256	0.062	0
ADD3	0	0.885705	0.434	0.168	0
PTK7	0	0.877642	0.193	0.012	0
PTPN13	0	0.876882	0.396	0.129	0
FMO2	0	0.875442	0.196	0.018	0
TLN2	0	0.874626	0.319	0.13	0
ADAMTSL3	0	0.87419	0.158	0.059	0
EHBP1	0	0.874101	0.569	0.318	0
FBLN5	0	0.872026	0.212	0.022	0
AC027288.3	0	0.871285	0.158	0.032	0
HECW1	0	0.869789	0.187	0.016	0
CDH11	0	0.866671	0.577	0.282	0
GFPT2	0	0.859747	0.183	0.022	0
FBLN2	0	0.855188	0.178	0.01	0
NHSL2	0	0.852442	0.345	0.145	0
ADAMTS17	0	0.851134	0.185	0.037	0
NINL	0	0.842479	0.242	0.046	0
ALDH1L1	0	0.841127	0.157	0.026	0
LINC02112	0	0.839642	0.127	0.006	0
ST3GAL5	0	0.831556	0.244	0.059	0
ARHGAP28	0	0.828702	0.176	0.013	0
DCDC2C	0	0.822227	0.154	0.011	0
VCAN	0	0.821274	0.173	0.031	0
PDE7A	0	0.818322	0.246	0.094	0
MCTP2	0	0.818002	0.141	0.008	0
DIXDC1	0	0.813313	0.262	0.085	0
ATP1B3...1093	0	0.812552	0.335	0.163	0
EDA	0	0.811429	0.2	0.054	0
ENPP6	0	0.810268	0.155	0.005	0
ZFHX4	0	0.808061	0.218	0.037	0
MAGI2	0	0.804537	0.684	0.398	0
CENPP	0	0.802617	0.413	0.19	0
ASTN2	0	0.801902	0.248	0.074	0
WNK2...1100	0	0.800697	0.191	0.022	0
F13A1	0	0.795859	0.118	0.022	0
COL3A1	0	0.79274	0.173	0.01	0
DNAH14	0	0.785288	0.172	0.027	0
MAPK10...1104	0	0.783978	0.573	0.277	0
KCNQ1OT1	0	0.783178	0.257	0.077	0
DDR2	0	0.782531	0.309	0.101	0
DCDC2	0	0.781933	0.101	0.005	0
ADCY5...1108	0	0.780873	0.257	0.077	0
AEBP1	0	0.780098	0.167	0.021	0
AC124854.1	0	0.775397	0.184	0.027	0
MRC2...1111	0	0.774717	0.308	0.096	0
PDZRN3	0	0.77317	0.667	0.402	0
FLG-AS1	0	0.770028	0.22	0.051	0
KIAA1958	0	0.763137	0.257	0.071	0
COLEC12...1115	0	0.761702	0.693	0.263	0
PTGFR	0	0.761603	0.161	0.005	0
ABI3BP	0	0.754713	0.149	0.024	0
SH3BP5	0	0.750692	0.215	0.061	0
COL5A1	0	0.749196	0.183	0.024	0
ITGA11...1120	0	0.744913	0.267	0.073	0
TSPAN18	0	0.742762	0.172	0.022	0
MLPH	0	0.74159	0.128	0.007	0
PIAS1	0	0.739641	0.587	0.414	0
GPC6...1124	0	0.737653	0.234	0.126	0
PLA2R1...1125	0	0.735977	0.318	0.107	0
MAPK4	0	0.732783	0.123	0.033	0
ZHX2	0	0.73076	0.483	0.274	0
PLAGL1	0	0.730663	0.209	0.048	0
HSD11B1	0	0.730649	0.112	0.003	0
LAMC1	0	0.730098	0.351	0.18	0
PMP22	0	0.727907	0.226	0.065	0
NGF	0	0.727815	0.124	0.005	0
SLC1A3...1133	0	0.725837	0.734	0.433	0
SLC22A6	0	0.716301	0.116	0.005	0
IGFBP5	0	0.713097	0.104	0.015	0
C1RL	0	0.706816	0.22	0.073	0
SETBP1...1137	0	0.704537	0.455	0.247	0
AP000943.2	0	0.704065	0.12	0.005	0
ADAM22	0	0.703493	0.17	0.032	0
GLUL	0	0.703372	0.309	0.143	0
TNXB	0	0.700729	0.285	0.139	0
ACSS3...1142	0	0.699708	0.38	0.153	0
DPH6-DT	0	0.696432	0.205	0.059	0
WNT4	0	0.693101	0.121	0.001	0
SYNDIG1	0	0.688152	0.205	0.057	0
ADAMTS2	0	0.686673	0.138	0.012	0
NKD1	0	0.686179	0.446	0.282	0
FGFR2	0	0.686143	0.17	0.036	0
AK5	0	0.68589	0.181	0.043	0
COL23A1	0	0.679574	0.127	0.021	0
ALDH7A1	0	0.678793	0.215	0.085	0
NTRK2...1152	0	0.678286	0.287	0.108	0
PHACTR2	0	0.677834	0.361	0.187	0
NBEA	0	0.675199	0.489	0.288	0
COL4A6	0	0.675063	0.129	0.007	0
CACNA2D3...1156	0	0.670873	0.427	0.226	0
SVEP1	0	0.66992	0.121	0.014	0
GHR...1158	0	0.669605	0.311	0.129	0
GK5	0	0.669538	0.199	0.06	0
RGL1	0	0.668997	0.307	0.122	0
NID2	0	0.668642	0.201	0.053	0
PRKG2	0	0.667095	0.12	0.004	0
FGFR1	0	0.666485	0.264	0.107	0
GLI2	0	0.660794	0.131	0.01	0
NAALADL2	0	0.660736	0.425	0.231	0
PIK3R1	0	0.658643	0.349	0.174	0
RASSF2	0	0.657346	0.13	0.011	0
ECM2	0	0.654323	0.206	0.048	0
METTL24	0	0.654115	0.131	0.01	0
COL7A1	0	0.65387	0.114	0.007	0
RHOBTB3	0	0.653569	0.275	0.101	0
PLPP3...1172	0	0.651843	0.163	0.048	0
FBXL7...1173	0	0.646111	0.608	0.397	0
TWIST2	0	0.645639	0.112	0.011	0
ANTXR1...1175	0	0.63941	0.26	0.089	0
LIPA	0	0.63394	0.187	0.067	0
TENM3	0	0.632942	0.13	0.024	0
NFIC	0	0.631866	0.327	0.171	0
ERRFI1	0	0.630195	0.126	0.022	0
SDC2...1180	0	0.626274	0.161	0.036	0
CDKL1	0	0.624375	0.174	0.053	0
AC245297.3	0	0.622713	0.331	0.159	0
TMEM108	0	0.622526	0.174	0.054	0
NAV3	0	0.621855	0.351	0.192	0
WASF3	0	0.620862	0.184	0.052	0
MLXIP	0	0.619852	0.19	0.055	0
EPB41L3...1187	0	0.616656	0.312	0.145	0
AMOTL1	0	0.616299	0.305	0.161	0
PAPLN	0	0.614376	0.145	0.023	0
DYNC2H1	0	0.613622	0.294	0.132	0
ENOSF1	0	0.611311	0.28	0.129	0
UACA	0	0.610952	0.65	0.518	0
INTU	0	0.610149	0.194	0.065	0
EYA2	0	0.60933	0.146	0.044	0
NEO1	0	0.609302	0.282	0.117	0
ECHDC2	0	0.608466	0.343	0.188	0
ITIH2	0	0.607469	0.101	0.003	0
SLC25A37	0	0.606881	0.277	0.126	0
SEMA5A...1199	0	0.601262	0.425	0.192	0
LONRF3	0	0.600262	0.139	0.031	0
CAB39L	0	0.600256	0.231	0.106	0
DAPK1	0	0.599619	0.125	0.036	0
WNT5B	0	0.599124	0.162	0.05	0
SLC41A1	0	0.597123	0.161	0.037	0
RAD9A	0	0.594483	0.214	0.082	0
SPRY4-AS1	0	0.592753	0.178	0.063	0
GPM6A	0	0.591054	0.464	0.333	0
NLGN4Y	0	0.590853	0.118	0.023	0
AC098617.1	0	0.588588	0.189	0.062	0
ACOT11	0	0.588148	0.16	0.043	0
C16orf95	0	0.588078	0.116	0.015	0
PTPRS	0	0.587437	0.167	0.052	0
ARRB1	0	0.585433	0.221	0.087	0
RUNX1	0	0.582991	0.178	0.068	0
PATJ	0	0.5829	0.253	0.15	0
NOTCH2	0	0.581389	0.218	0.074	0
KANK2	0	0.58048	0.267	0.124	0
SLC6A13...1218	0	0.577781	0.428	0.188	0
FRRS1L	0	0.577584	0.113	0.01	0
NR6A1	0	0.577347	0.208	0.08	0
OAF	0	0.577057	0.184	0.055	0
NOVA1	0	0.576356	0.414	0.258	0
KIAA0825	0	0.57563	0.232	0.095	0
FGD6	0	0.575548	0.421	0.266	0
NPAS3	0	0.573689	0.483	0.308	0
ZNF462	0	0.571786	0.209	0.071	0
PNPLA7	0	0.570637	0.135	0.035	0
ANGPT1...1228	0	0.570074	0.138	0.029	0
PLEKHA6	0	0.569944	0.13	0.026	0
PRDM5	0	0.569532	0.235	0.094	0
COL6A1	0	0.565144	0.178	0.054	0
PPM1H	0	0.565127	0.465	0.309	0
SRGAP1	0	0.564217	0.287	0.142	0
SSBP3...1234	0	0.562421	0.346	0.2	0
C1R	0	0.561077	0.12	0.025	0
GXYLT2	0	0.560652	0.152	0.042	0
STK33	0	0.55815	0.246	0.113	0
CCN4	0	0.557657	0.116	0.015	0
LAMA1	0	0.556053	0.124	0.022	0
SASH1	0	0.555999	0.686	0.546	0
MATN2	0	0.553272	0.116	0.017	0
COL6A2...1242	0	0.551214	0.202	0.068	0
RNF43	0	0.550942	0.11	0.014	0
GSN...1244	0	0.550696	0.35	0.213	0
DNMBP	0	0.549738	0.238	0.112	0
TBC1D16	0	0.547523	0.225	0.105	0
PDE1A...1247	0	0.546188	0.183	0.059	0
JAM3	0	0.543541	0.205	0.079	0
TAPT1-AS1	0	0.543461	0.25	0.122	0
AC016705.2	0	0.536938	0.131	0.036	0
GABBR1	0	0.536804	0.206	0.079	0
ZC4H2	0	0.534882	0.185	0.071	0
PAK3	0	0.534503	0.116	0.028	0
IGDCC4	0	0.534198	0.105	0.008	0
CYBRD1	0	0.532245	0.178	0.054	0
FAM110B...1256	0	0.530706	0.241	0.094	0
AC087564.1	0	0.527963	0.162	0.055	0
CDH23	0	0.525274	0.206	0.069	0
SLC25A43	0	0.524786	0.177	0.061	0
SLC22A3...1260	0	0.524366	0.167	0.055	0
COL21A1...1261	0	0.524302	0.136	0.034	0
PCSK6	0	0.520987	0.103	0.016	0
GRIA3	0	0.520607	0.119	0.022	0
LDLRAD4	0	0.516008	0.519	0.357	0
MAN2A1	0	0.514861	0.343	0.204	0
CCDC57	0	0.514817	0.167	0.063	0
CHD9	0	0.513986	0.573	0.431	0
PTGIS	0	0.510946	0.104	0.014	0
BMPR1A...1269	0	0.509832	0.314	0.153	0
CFAP44	0	0.508109	0.165	0.06	0
CSF1	0	0.503813	0.125	0.035	0
SMG6	0	0.501407	0.451	0.318	0
COL27A1...1273	0	0.498989	0.173	0.06	0
LRP4	0	0.494376	0.125	0.034	0
ARHGAP21	0	0.494175	0.391	0.255	0
SH3PXD2B	0	0.4903	0.126	0.032	0
TUSC3	0	0.489072	0.162	0.055	0
BHMT2	0	0.485119	0.119	0.023	0
KLHL13	0	0.484051	0.119	0.03	0
TAB2	0	0.479471	0.36	0.231	0
LINC00882...1281	0	0.474902	0.212	0.09	0
KCNT2...1282	0	0.474556	0.472	0.308	0
RBMS3	0	0.471602	0.601	0.477	0
SCMH1	0	0.46497	0.437	0.287	0
AC087477.2	0	0.455239	0.131	0.039	0
PARD3B...1286	0	0.450953	0.586	0.439	0
MEG3	0	0.449417	0.111	0.023	0
GPR173	0	0.448394	0.125	0.033	0
HMGCLL1	0	0.447856	0.108	0.02	0
GRAMD2B...1290	0	0.445965	0.453	0.262	0
AKAP13	0	0.444924	0.554	0.408	0
CDK14...1292	0	0.442305	0.347	0.182	0
AMPH	0	0.441044	0.114	0.028	0
NR2F2-AS1...1294	0	0.429844	0.53	0.252	0
ST5...1295	0	0.428646	0.446	0.266	0
TNRC6A	0	0.423972	0.577	0.482	0
ZIC4	0	0.422554	0.123	0.032	0
CRISPLD2...1298	0	0.405758	0.179	0.066	0
LINC01197...1299	0	0.385014	0.214	0.095	0
PARD3...1300	0	0.358009	0.79	0.618	0
GRID1...1301	0	0.356352	0.218	0.096	0
WWOX	0	0.356346	0.697	0.563	0
PCCA	0	0.320232	0.642	0.583	0
NFIA	0	0.315722	0.715	0.643	0
AFF3	0	0.295091	0.55	0.303	0
UST...1306	0	0.26474	0.357	0.195	0
BCL6...1307	5.92878775009496e-323	0.609456	0.253	0.131	1.21042130705939e-318
GNAL	2.32210853545386e-322	0.588603	0.148	0.052	4.7408167859826e-318
KIAA1217	8.68369779130575e-320	0.573853	0.258	0.13	1.77286374107298e-315
KATNAL2	1.28462008575183e-319	0.514497	0.153	0.055	2.62268036707093e-315
ZEB1...1311	7.41854389200007e-319	0.36377	0.627	0.604	1.51456992099073e-314
ZNF516	2.87801360450052e-314	0.462782	0.192	0.079	5.87575257494826e-310
CACNA1D	7.88529081875767e-314	0.466575	0.105	0.027	0
RUNX2	3.04143988491241e-312	0.54106	0.165	0.065	6.2094e-308
MOK	2.12873969695306e-310	0.444941	0.12	0.035	4.34603e-306
KIAA1671	5.22127085099827e-310	0.508977	0.369	0.246	1.06597e-305
BMP6	0	0.433342	0.365	0.215	1.16618e-304
CLIP4	0	0.44413	0.136	0.044	1.45136e-304
KHDRBS3	0	0.591147	0.185	0.084	3.6087e-304
TP63	2.97899e-308	0.463212	0.124	0.037	6.08191e-304
ALCAM	1.13406e-306	0.649724	0.207	0.1	2.3153e-302
PXDN	1.848e-306	0.484077	0.135	0.044	3.77288e-302
SUSD1	5.84033e-305	0.445874	0.139	0.046	1.19236e-300
SLC9A9	2.56901e-302	0.496956	0.275	0.144	5.2449e-298
SNTA1	2.78073e-302	0.441267	0.11	0.03	5.67713e-298
CPQ	4.64011e-302	0.439382	0.427	0.29	9.47325e-298
CCDC30	1.74839e-301	0.502137	0.162	0.062	3.5695e-297
SAMD4A	4.46035e-301	0.578643	0.372	0.236	9.10626e-297
ASS1	4.52637e-297	0.453761	0.111	0.031	9.24104e-293
CREB3L2...1330	2.7459e-296	0.54375	0.242	0.131	5.60603e-292
KANSL1L	4.64544e-296	0.443842	0.417	0.293	9.48413e-292
CACNA1A...1332	8.91596e-296	0.603072	0.143	0.055	1.82028e-291
ALDH1A1	1.9388e-295	0.435804	0.115	0.033	3.95824e-291
C11orf49	9.6377e-294	0.478245	0.263	0.138	1.96763e-289
ZBTB7C...1335	2.67945e-293	0.379466	0.121	0.038	5.47036e-289
SRGAP3	3.16072e-291	0.463442	0.128	0.042	6.45292e-287
FAM85B	4.09932e-291	0.480592	0.288	0.162	8.36917e-287
SUCLG2-AS1	1.20739e-290	0.495688	0.181	0.076	2.46501e-286
FAM114A1	2.34437e-283	0.467352	0.185	0.082	4.78627e-279
GABPB1-AS1	4.35638e-281	0.489701	0.196	0.09	8.89398e-277
BCKDHB	1.61957e-280	0.475394	0.303	0.178	3.30652e-276
AC104596.1	1.18621e-279	0.50794	0.162	0.067	2.42176e-275
SH3PXD2A...1343	7.69605e-279	0.441621	0.197	0.088	1.57123e-274
CECR2...1344	2.21089e-277	0.375023	0.293	0.161	4.51375e-273
SNED1	6.07993e-277	0.450553	0.479	0.42	1.24128e-272
NFIX	7.84047e-277	0.489576	0.195	0.091	1.60071e-272
TANC2	2.38454e-276	0.440294	0.387	0.257	4.86828e-272
SPEF2	6.00162e-274	0.3849	0.102	0.028	1.22529e-269
EPB41L2	3.60342e-272	0.418919	0.454	0.329	7.35674e-268
HDAC4	1.46159e-271	0.457204	0.359	0.24	2.98397e-267
OLFML2A	1.02079e-270	0.3929	0.101	0.028	2.08404e-266
TBC1D32	8.28917e-269	0.478518	0.22	0.109	1.69232e-264
HSPA12A...1353	9.17021e-269	0.415525	0.147	0.056	1.87219e-264
AC139887.2	1.267e-268	0.490448	0.288	0.177	2.58671e-264
SLC27A1	8.87119e-264	0.454817	0.143	0.056	1.81114e-259
EXT1...1356	1.8967e-263	0.42587	0.357	0.223	3.87231e-259
BACH2	4.60849e-263	0.582339	0.236	0.13	9.40868e-259
RBMS3-AS3	8.78603e-263	0.482581	0.244	0.143	1.79376e-258
RADIL...1359	8.94499e-263	0.491904	0.151	0.061	1.82621e-258
NALCN	5.94041e-261	0.450338	0.108	0.033	1.21279e-256
CHSY3...1361	2.24088e-260	0.42712	0.221	0.108	4.57499e-256
MDFIC	9.27618e-260	0.463397	0.199	0.096	1.89383e-255
FHIT	3.00835e-259	0.397924	0.468	0.333	6.14185e-255
STK38	1.20864e-258	0.454856	0.328	0.223	2.46756e-254
FNDC3B	1.17942e-257	0.389196	0.486	0.394	2.40791e-253
VAV3	1.77148e-257	0.458579	0.139	0.053	3.61666e-253
FAM189A1	1.40684e-256	0.473592	0.175	0.076	2.8722e-252
TPST1	7.3707e-255	0.480669	0.229	0.121	1.5048e-250
RNF213-AS1	9.79001e-253	0.464965	0.144	0.059	1.99873e-248
AL139260.1	1.61989e-250	0.463692	0.162	0.071	3.30716e-246
NEK6	2.57519e-248	0.419089	0.123	0.045	5.25751e-244
ARHGAP20	3.16298e-245	0.420202	0.127	0.047	6.45755e-241
TTC3	3.17141e-245	0.424004	0.36	0.247	6.47474e-241
ARHGAP24	4.37374e-242	0.447079	0.307	0.188	8.92942e-238
ME1	4.13867e-241	0.409339	0.126	0.047	8.4495e-237
GMDS	5.70806e-240	0.365186	0.509	0.421	1.16536e-235
LRP1B	1.13052e-239	0.467572	0.363	0.263	2.30806e-235
NOS1AP	3.31769e-237	0.536503	0.159	0.073	6.7734e-233
DZIP1	1.06525e-236	0.375289	0.135	0.052	2.17481e-232
EFCAB6	1.92286e-231	0.380845	0.111	0.038	3.92572e-227
VAV2	8.36749e-231	0.406071	0.115	0.041	1.70831e-226
XXYLT1	1.55879e-230	0.451121	0.233	0.131	3.18243e-226
AHI1	2.66087e-230	0.403819	0.394	0.274	5.43244e-226
LMCD1-AS1	4.65852e-230	0.497694	0.211	0.115	9.51084e-226
TET1	1.6851e-229	0.416173	0.139	0.056	3.44029e-225
ZNRF3	2.36981e-229	0.419769	0.383	0.282	4.8382e-225
EVC2	4.37291e-229	0.340623	0.103	0.033	8.92773e-225
CAPZB	1.50456e-228	0.397787	0.401	0.308	3.07171e-224
LHFPL2	1.5454e-228	0.454171	0.344	0.265	3.15509e-224
SHROOM3	8.03886e-228	0.409126	0.105	0.035	1.64121e-223
TRANK1	1.18751e-225	0.447204	0.157	0.071	2.42442e-221
AL139383.1	2.5285e-225	0.4394	0.184	0.089	5.16218e-221
ISM1	8.67914e-225	0.511177	0.16	0.073	1.77193e-220
EDN3	1.16673e-222	0.416334	0.112	0.042	2.382e-218
COL5A2...1395	8.76244e-221	0.39324	0.152	0.066	1.78894e-216
FIGN...1396	1.88968e-220	0.34183	0.189	0.093	3.85798e-216
FBXL2...1397	2.22212e-219	0.390336	0.139	0.058	4.53669e-215
TANK	2.68588e-218	0.392425	0.378	0.274	5.48348e-214
ADCY2	5.02953e-218	0.474728	0.189	0.096	1.02683e-213
RASA3	3.36946e-216	0.391307	0.119	0.045	6.87909e-212
JAK2	5.40972e-216	0.42112	0.359	0.257	1.10445e-211
SEMA4D	7.2871e-216	0.384585	0.103	0.035	1.48774e-211
MID1	1.75504e-214	0.516517	0.187	0.124	3.58309e-210
TLE1	6.67993e-214	0.424684	0.338	0.243	1.36377e-209
EPHX1	1.03079e-213	0.4076	0.144	0.065	2.10446e-209
PNISR	2.93877e-213	0.377836	0.46	0.384	5.99979e-209
GAB2	2.95341e-213	0.416854	0.256	0.15	6.02968e-209
ITGA9	1.0947e-209	0.400306	0.15	0.067	2.23494e-205
AC092683.1	2.61518e-209	0.447064	0.225	0.131	5.33916e-205
SLC22A23	4.80262e-209	0.373905	0.435	0.332	9.80502e-205
LINC02615	1.7754e-206	0.354247	0.108	0.039	3.62466e-202
SPSB1	5.31651e-206	0.481907	0.123	0.051	1.08542e-201
RND3	2.34064e-205	0.43226	0.142	0.066	4.77865e-201
UCK2	2.67152e-204	0.45037	0.14	0.067	5.45418e-200
ARHGEF10L...1415	5.82932e-202	0.305643	0.124	0.05	1.19011e-197
VSTM4	6.20337e-202	0.379482	0.125	0.05	1.26648e-197
PPP1R12B...1417	3.15957e-201	0.357898	0.375	0.26	6.45058e-197
MPZL1	3.57315e-201	0.436375	0.248	0.159	7.29495e-197
NCKAP5	1.11779e-199	0.387016	0.176	0.087	2.28209e-195
SPTLC3	2.06091e-197	0.370994	0.114	0.044	4.20755e-193
SUGCT	2.16135e-197	0.398207	0.12	0.049	4.41261e-193
GLI3	1.3886e-196	0.393902	0.206	0.112	2.83497e-192
STK24	1.672e-195	0.417599	0.367	0.293	3.41356e-191
PTGR1	7.46856e-195	0.357095	0.115	0.045	1.52478e-190
TMEM232	4.77219e-194	0.383861	0.129	0.055	9.7429e-190
RFTN2	5.24812e-193	0.411034	0.231	0.136	1.07146e-188
KCTD9	8.56206e-193	0.413081	0.147	0.074	1.74803e-188
AHDC1	1.0719e-192	0.406726	0.19	0.103	2.1884e-188
WDR78	1.99948e-192	0.365442	0.117	0.047	4.08214e-188
SEPTIN11...1430	7.11787e-191	0.401346	0.28	0.177	1.45318e-186
HMGB1	7.87217e-190	0.425405	0.254	0.172	1.60718e-185
TIMP2	8.28409e-190	0.422218	0.163	0.085	1.69128e-185
SYTL4	9.26729e-190	0.400827	0.188	0.103	1.89201e-185
UBASH3B	4.22952e-189	0.408239	0.114	0.046	8.63498e-185
DSE	1.20147e-188	0.383284	0.165	0.082	2.45293e-184
FRMD4A...1436	5.16473e-188	0.314851	0.444	0.325	1.05443e-183
AC009093.2	5.12366e-187	0.37136	0.103	0.038	1.04605e-182
LRRK1	7.99093e-186	0.348814	0.108	0.042	1.63143e-181
CXCL12	1.06337e-184	0.321829	0.11	0.043	2.17097e-180
ADGRD1...1440	2.00715e-184	0.356613	0.222	0.125	4.09779e-180
SOBP	5.3213e-183	0.36494	0.318	0.21	1.0864e-178
FP700111.1	6.05505e-183	0.36587	0.118	0.05	1.2362e-178
ARHGEF40	5.22432e-182	0.375877	0.134	0.061	1.0666e-177
KLHL29...1444	1.25096e-181	0.338159	0.237	0.138	2.55397e-177
LINC00894	6.66717e-181	0.40531	0.252	0.157	1.36117e-176
AC008014.1...1446	1.64212e-179	0.381261	0.322	0.213	3.35256e-175
SEC24D	2.22323e-178	0.377635	0.196	0.111	4.53895e-174
TBX15...1448	6.93031e-178	0.269218	0.149	0.074	1.41489e-173
GARNL3	4.99201e-177	0.378429	0.195	0.108	1.01917e-172
WDR27	2.6919e-174	0.385064	0.204	0.116	5.49579e-170
TTC7A	7.47362e-173	0.373326	0.248	0.155	1.52581e-168
AHNAK	3.61111e-172	0.394362	0.357	0.285	7.37244e-168
ZFP36L2	2.4347e-171	0.416045	0.144	0.075	4.97068e-167
PRELP...1454	2.49224e-171	0.394454	0.134	0.061	5.08815e-167
MAGED1...1455	5.9894e-170	0.32479	0.139	0.065	1.2228e-165
DOCK10	1.99466e-169	0.392261	0.203	0.116	4.0723e-165
KLHL22	1.76076e-167	0.374999	0.17	0.09	3.59478e-163
AC053527.2	1.7701e-167	0.355558	0.147	0.073	3.61384e-163
LTBP1...1459	8.49182e-167	0.347739	0.238	0.144	1.73369e-162
TTC8	9.65371e-167	0.289614	0.116	0.05	1.9709e-162
SPICE1	2.92725e-166	0.335397	0.11	0.046	5.97627e-162
GABPB2	7.57509e-166	0.381078	0.161	0.085	1.54653e-161
LPCAT2	1.35226e-164	0.364245	0.12	0.053	2.76078e-160
ARMC9	2.8707e-164	0.357123	0.156	0.081	5.86082e-160
FAM49A...1465	3.10682e-164	0.343387	0.137	0.065	6.34288e-160
OSBPL3	5.64659e-164	0.377262	0.125	0.06	1.15281e-159
OSBPL9	8.21734e-164	0.349933	0.341	0.255	1.67765e-159
AOPEP...1468	1.12034e-163	0.316071	0.44	0.356	2.28729e-159
ITPR2	8.9666e-163	0.283425	0.508	0.414	1.83062e-158
PARD6G	9.4538e-163	0.336108	0.128	0.058	1.93009e-158
EPB41L1	3.29519e-161	0.341844	0.122	0.055	6.72745e-157
SLC38A1	1.0782e-160	0.347668	0.103	0.042	2.20125e-156
ADHFE1	1.67024e-160	0.349222	0.108	0.046	3.40996e-156
LYPLAL1	2.34627e-159	0.36733	0.245	0.163	4.79014e-155
TRIM62	1.23741e-158	0.345161	0.129	0.061	2.52629e-154
BCAT2	1.2868e-158	0.383088	0.117	0.056	2.62713e-154
SIK3...1477	5.32427e-157	0.257934	0.568	0.501	1.087e-152
CRTC3...1478	2.49487e-156	0.351517	0.324	0.237	5.09353e-152
ABL1	3.30586e-155	0.364703	0.366	0.278	6.74924e-151
CAMK2G...1480	4.20595e-155	0.384615	0.223	0.137	8.58686e-151
JAZF1	7.99009e-155	0.349078	0.31	0.215	1.63126e-150
FKBP5...1482	1.62092e-154	0.370957	0.451	0.362	3.30927e-150
TFDP2	3.27019e-154	0.367616	0.238	0.152	6.67641e-150
PRKAR1B	1.43044e-152	0.330651	0.104	0.045	2.92039e-148
ZNF420	7.5707e-152	0.365372	0.227	0.143	1.54563e-147
COL4A2...1486	1.34402e-151	0.265249	0.351	0.245	2.74396e-147
RAD23B	3.55319e-150	0.351405	0.238	0.155	7.25418e-146
OSBPL5	3.20504e-149	0.371906	0.208	0.131	6.54342e-145
ZIC2	5.94281e-149	0.349059	0.133	0.07	1.21328e-144
FP671120.4	3.10988e-148	0.364179	0.468	0.411	6.34913e-144
ZC3H12B	5.53979e-148	0.355433	0.129	0.063	1.131e-143
FGF1...1492	7.14708e-148	0.261428	0.177	0.1	1.45915e-143
AC012404.1...1493	1.58543e-147	0.272763	0.122	0.057	3.23682e-143
ACYP2	7.54917e-146	0.323684	0.366	0.27	1.54124e-141
ANKH	3.3023e-145	0.364337	0.318	0.262	6.74197e-141
PDLIM1	4.71304e-145	0.376403	0.142	0.073	9.62215e-141
PRPSAP1	8.19766e-145	0.371253	0.174	0.101	1.67363e-140
TNRC18	1.0604e-144	0.34917	0.324	0.241	2.16491e-140
EFHC1	1.15071e-144	0.312205	0.127	0.062	2.34928e-140
PCGF5	1.59172e-144	0.36645	0.305	0.237	3.24966e-140
TBC1D2B	1.41667e-143	0.340562	0.235	0.15	2.89228e-139
CYP7B1...1502	1.04826e-142	0.284268	0.191	0.111	2.14012e-138
TBCK	9.86866e-141	0.319958	0.36	0.282	2.01478e-136
ANKRD28	3.38885e-140	0.354853	0.293	0.21	6.91869e-136
RCL1	1.67955e-138	0.359907	0.205	0.133	3.42897e-134
KIAA1328	3.07286e-137	0.316258	0.362	0.272	6.27355e-133
WBP1L	1.02256e-136	0.359222	0.208	0.141	2.08766e-132
AC025159.1	4.99412e-136	0.378386	0.114	0.058	1.0196e-131
DKK3	1.36133e-135	0.308244	0.103	0.047	2.7793e-131
CERS4	2.07295e-135	0.313694	0.108	0.05	4.23214e-131
YAP1	8.76714e-135	0.307082	0.355	0.273	1.7899e-130
GALNT7	8.8885e-135	0.340099	0.201	0.126	1.81468e-130
SHISA6...1513	9.76574e-135	0.280562	0.187	0.11	1.99377e-130
MLLT10	3.61211e-134	0.290344	0.397	0.33	7.37449e-130
DZIP3	6.05184e-134	0.310711	0.123	0.061	1.23554e-129
DIP2B	4.86045e-133	0.307768	0.369	0.288	9.9231e-129
CREB5	7.26861e-133	0.336701	0.111	0.052	1.48396e-128
FAM184A	1.49204e-132	0.360194	0.136	0.074	3.04614e-128
GNG12	5.96301e-131	0.31515	0.152	0.084	1.21741e-126
GOLGA8A	1.83839e-130	0.328695	0.132	0.07	3.75325e-126
SDK1...1521	2.06141e-130	0.319291	0.269	0.181	4.20858e-126
PSD3	8.41287e-130	0.323427	0.329	0.24	1.71757e-125
LPIN1	1.41769e-129	0.348921	0.142	0.081	2.89435e-125
SIMC1	1.10061e-128	0.333955	0.191	0.117	2.247e-124
IFT88	1.8636e-128	0.336077	0.179	0.108	3.80473e-124
USP32	2.71753e-128	0.328504	0.303	0.232	5.54811e-124
DDAH1...1527	4.94061e-128	0.330604	0.139	0.074	1.00868e-123
HHAT	5.37727e-128	0.301399	0.11	0.053	1.09782e-123
RBFOX1	1.03672e-127	0.471486	0.181	0.138	2.11657e-123
IRAK1BP1	3.1373e-127	0.303303	0.116	0.057	6.40511e-123
ZEB1-AS1	3.95973e-127	0.354358	0.13	0.069	8.08418e-123
FOXC1	3.97875e-127	0.367397	0.145	0.09	8.12301e-123
IKZF2	5.23276e-127	0.306885	0.129	0.066	1.06832e-122
ACACA	1.7224e-126	0.326813	0.266	0.189	3.51645e-122
SNRNP70	5.34565e-126	0.343881	0.254	0.187	1.09137e-121
FNBP1	6.54799e-126	0.304297	0.362	0.294	1.33684e-121
LRIG3	2.7577e-125	0.266083	0.101	0.047	5.63012e-121
SPATA7	3.16063e-125	0.308848	0.123	0.063	6.45274e-121
TRIM2	4.93619e-125	0.273523	0.146	0.08	1.00777e-120
Z93930.2	1.62649e-124	0.344627	0.143	0.081	3.32064e-120
AFAP1	2.74054e-124	0.328332	0.17	0.1	5.59509e-120
AASS	6.76423e-124	0.334696	0.176	0.11	1.38098e-119
DST...1543	5.98051e-123	0.26085	0.488	0.396	1.22098e-118
AKAP7	9.57914e-123	0.325212	0.184	0.113	1.95568e-118
TP53BP1	9.66824e-123	0.315608	0.18	0.11	1.97387e-118
AZIN1-AS1	1.2486e-122	0.324397	0.117	0.061	2.54914e-118
PLD3	2.25602e-122	0.332206	0.178	0.109	4.60589e-118
WDR19	1.75616e-121	0.291566	0.116	0.059	3.58538e-117
PPARA	2.6541e-120	0.327913	0.149	0.086	5.41862e-116
LRRC4C	5.06749e-120	0.409287	0.118	0.078	1.03458e-115
ITSN1...1551	1.00013e-119	0.290485	0.435	0.359	2.04186e-115
TBC1D19	1.0769e-119	0.298871	0.174	0.103	2.19859e-115
SEMA3B	4.13848e-118	0.32153	0.107	0.054	8.44913e-114
AC090825.1	4.44494e-118	0.295755	0.153	0.087	9.07478e-114
KIF9-AS1	4.96889e-118	0.310386	0.129	0.07	1.01445e-113
TTLL5	1.19719e-117	0.33329	0.277	0.218	2.44418e-113
PTPRN2	3.48221e-116	0.287993	0.129	0.069	7.10928e-112
SEC31A	7.33395e-116	0.303358	0.279	0.207	1.4973e-111
MUC20-OT1	9.89842e-116	0.251692	0.465	0.409	2.02086e-111
URB1	4.07982e-115	0.329199	0.139	0.085	8.32936e-111
SON	2.98516e-114	0.259968	0.458	0.43	6.0945e-110
PIR	7.11353e-114	0.288744	0.119	0.063	1.4523e-109
IL1R1	8.38531e-114	0.315231	0.183	0.112	1.71195e-109
DHTKD1	3.36158e-113	0.292666	0.103	0.051	6.863e-109
WIPF1	4.40005e-113	0.310525	0.252	0.175	8.98314e-109
FBXO32...1566	4.9567e-112	0.310194	0.109	0.055	1.01196e-107
PKD1	6.93299e-112	0.321798	0.182	0.116	1.41544e-107
NEK11	2.81425e-111	0.285454	0.113	0.059	5.74557e-107
NME7	4.25449e-111	0.296916	0.156	0.091	8.68596e-107
TMOD1...1570	7.1163e-111	0.268353	0.147	0.084	1.45286e-106
PTPRA	3.30212e-110	0.293	0.344	0.292	6.74161e-106
RRBP1	8.31781e-110	0.333143	0.169	0.113	1.69816e-105
CLYBL	8.47148e-110	0.29282	0.191	0.12	1.72954e-105
ANXA2	8.92434e-110	0.315849	0.163	0.101	1.82199e-105
HCG17	1.03493e-109	0.322063	0.16	0.098	2.11292e-105
TMEM117	1.7144e-109	0.296546	0.233	0.157	3.50012e-105
ZSCAN5A	5.37612e-109	0.292352	0.13	0.072	1.09759e-104
RAP2C-AS1	4.60416e-108	0.303194	0.114	0.06	9.39985e-104
BOC	9.01721e-108	0.315993	0.156	0.096	1.84095e-103
SLF1	2.8538e-107	0.276506	0.116	0.062	5.82632e-103
CEP83	4.06956e-107	0.301041	0.163	0.1	8.30841e-103
FP236383.3	5.07948e-107	0.307586	0.51	0.462	1.03703e-102
SPAG16	2.05117e-106	0.312689	0.146	0.09	4.18767e-102
GOLGA4	5.22765e-106	0.258544	0.437	0.395	1.06728e-101
CYP27A1	1.16785e-105	0.27603	0.118	0.063	2.38428e-101
ARHGAP32	1.64155e-104	0.278496	0.305	0.227	3.35139e-100
DCAF6	1.93743e-104	0.279315	0.305	0.242	3.95546e-100
AC027644.4	2.00105e-104	0.304776	0.133	0.076	4.08535e-100
PRKCB...1589	2.70907e-104	0.337315	0.216	0.148	5.53083e-100
VWA8...1590	6.88558e-103	0.274145	0.297	0.218	1.40576e-98
MEIS2	1.11969e-102	0.302027	0.102	0.052	2.28596e-98
TTN-AS1	1.68152e-102	0.291762	0.224	0.153	3.43299e-98
UGGT2...1593	1.08322e-101	0.284787	0.307	0.232	2.21151e-97
PROS1	2.4781e-100	0.308949	0.15	0.092	5.0593e-96
IL6R	2.72638e-99	0.301017	0.182	0.12	5.56618e-95
RNASEH2B	5.90533e-99	0.274371	0.129	0.073	1.20563e-94
PBX3	1.74278e-98	0.28928	0.258	0.185	3.55807e-94
PTPN9...1598	1.85699e-98	0.300007	0.242	0.172	3.79123e-94
SLC2A12...1599	2.64056e-96	0.251154	0.103	0.054	5.39097e-92
KCNE4...1600	3.07256e-96	0.277125	0.123	0.069	6.27293e-92
CEP164	3.95899e-96	0.280517	0.116	0.066	8.08268e-92
GOLGB1	5.00089e-96	0.302995	0.305	0.251	1.02098e-91
EVI5	2.42553e-95	0.263228	0.311	0.235	4.95196e-91
SNX9	4.12958e-95	0.287209	0.284	0.221	8.43095e-91
ZNF710	9.74236e-92	0.254522	0.118	0.066	1.989e-87
TGFBR1	2.11563e-91	0.262324	0.148	0.09	4.31928e-87
B3GLCT	3.25168e-91	0.261439	0.105	0.059	6.63864e-87
STX18-AS1	5.12674e-91	0.266441	0.123	0.071	1.04667e-86
SLC39A11	1.21139e-90	0.297738	0.276	0.215	2.47317e-86
ACSS1	9.63343e-90	0.279169	0.108	0.06	1.96676e-85
DMXL2	1.04333e-89	0.266438	0.133	0.079	2.13006e-85
SIL1...1612	1.19985e-89	0.258188	0.281	0.208	2.44961e-85
LINC00476	4.58032e-89	0.256086	0.138	0.083	9.35118e-85
ADGRA3	5.01517e-89	0.254318	0.112	0.062	1.0239e-84
CHST15	1.90186e-88	0.301748	0.254	0.198	3.88285e-84
CACNB2...1616	2.19322e-88	0.29212	0.308	0.234	4.47767e-84
ZRANB2	4.68654e-88	0.258864	0.284	0.241	9.56804e-84
PHYKPL	4.75361e-88	0.279574	0.258	0.195	9.70496e-84
FSTL1	9.18186e-88	0.289544	0.171	0.118	1.87457e-83
SESN1...1620	2.66639e-87	0.261257	0.24	0.173	5.4437e-83
TCF25	5.04312e-87	0.27292	0.366	0.307	1.0296e-82
TTTY14	7.64125e-87	0.315679	0.154	0.1	1.56004e-82
LTBP3	1.40116e-86	0.275241	0.113	0.065	2.86061e-82
CPLANE1	3.59147e-85	0.27675	0.27	0.211	7.33235e-81
ZMAT1	4.96078e-84	0.313051	0.186	0.138	1.01279e-79
NADK2	9.27639e-84	0.250707	0.124	0.074	1.89387e-79
MGA	4.31039e-82	0.279098	0.176	0.123	8.80009e-78
IGF2BP2	4.61687e-82	0.309207	0.115	0.071	9.4258e-78
COMT	6.47356e-82	0.273816	0.126	0.078	1.32164e-77
AIG1	9.21751e-82	0.268592	0.231	0.167	1.88185e-77
ADAMTS10...1631	1.86619e-81	0.284458	0.204	0.143	3.81001e-77
CCDC7	3.34428e-81	0.262497	0.223	0.159	6.82767e-77
GPATCH2	4.04968e-81	0.264382	0.151	0.098	8.26783e-77
TUT7	4.41119e-81	0.28245	0.189	0.142	9.00588e-77
TIMM23B	7.78282e-81	0.324867	0.223	0.171	1.58894e-76
PRKD1	9.51973e-81	0.289056	0.311	0.249	1.94355e-76
DLG5...1637	3.47767e-80	0.265164	0.134	0.084	7.10001e-76
ICA1L	5.60172e-80	0.262326	0.127	0.078	1.14365e-75
NPRL3	3.84425e-79	0.261116	0.128	0.081	7.84841e-75
N4BP2	1.74567e-78	0.254176	0.104	0.06	3.56396e-74
IQCK	2.40059e-78	0.25958	0.152	0.098	4.90104e-74
LARP1	6.69929e-78	0.269098	0.214	0.156	1.36773e-73
ANKRD26	1.43181e-77	0.266651	0.194	0.137	2.92318e-73
CABLES1	3.71556e-77	0.387555	0.114	0.079	7.58569e-73
DDX24	4.53262e-77	0.251245	0.22	0.199	9.25379e-73
LIMA1	2.88108e-76	0.267483	0.237	0.195	5.88201e-72
ANXA4	3.59388e-76	0.263761	0.16	0.109	7.33726e-72
TSEN2	7.53285e-76	0.254072	0.117	0.071	1.53791e-71
DAAM1	2.79793e-75	0.262594	0.21	0.152	5.71225e-71
CHIC2	5.45168e-75	0.259958	0.222	0.17	1.11302e-70
ODF2L	1.60903e-74	0.258714	0.221	0.173	3.285e-70
UBA6-AS1	2.97003e-72	0.258747	0.15	0.099	6.06361e-68
NCOA7	8.61419e-71	0.262382	0.25	0.202	1.75867e-66
CCDC171	5.83266e-70	0.262289	0.13	0.084	1.1908e-65
MACROD2...1655	1.02219e-69	0.273133	0.183	0.132	2.08689e-65
ZNHIT6	1.90684e-67	0.252411	0.138	0.095	3.893e-63
KLF9	3.52729e-65	0.253938	0.185	0.144	7.20131e-61
PGAP1	1.03018e-55	0.312563	0.106	0.072	2.10321e-51
CMSS1	1.56712e-50	0.342794	0.242	0.193	3.19944e-46

## Sheet: markers PC
Table 3. PC nuclei cluster markers (estimated using the FindMarkers function in Seurat with default parameters)
Gene symbol	p_val	avg_logFC	pct.1	pct.2	p_val_adj
GRM8	0	2.69449	0.735	0.053	0
GRM3	0	2.6588	0.711	0.044	0
DLC1...1662	0	2.4496	0.947	0.426	0
SLC38A11...1663	0	2.3839	0.779	0.036	0
GPC5...1664	0	2.33269	0.857	0.253	0
ADARB2	0	2.22245	0.526	0.048	0
FRMD3...1666	0	2.04302	0.625	0.091	0
PDE7B	0	2.02818	0.813	0.232	0
P2RY14	0	2.01792	0.507	0.015	0
PTH1R...1669	0	2.00641	0.635	0.049	0
SGIP1...1670	0	1.97955	0.746	0.116	0
CPM...1671	0	1.97324	0.531	0.052	0
PRKG1...1672	0	1.96286	0.908	0.255	0
DGKB...1673	0	1.9481	0.587	0.056	0
RNF152...1674	0	1.93934	0.587	0.065	0
PCBP3...1675	0	1.93483	0.542	0.073	0
CACNA1C...1676	0	1.90971	0.892	0.248	0
RGS5	0	1.90307	0.585	0.051	0
INPP4B...1678	0	1.86272	0.666	0.111	0
SLC19A1	0	1.8427	0.572	0.05	0
TRPC3	0	1.83507	0.505	0.023	0
CARMN...1681	0	1.82848	0.679	0.094	0
CNTN4...1682	0	1.81872	0.49	0.034	0
PDGFRB...1683	0	1.80438	0.799	0.183	0
SLC12A7	0	1.78237	0.547	0.053	0
SLC6A12	0	1.76254	0.693	0.12	0
NOTCH3...1686	0	1.75105	0.515	0.023	0
SLC6A1	0	1.74568	0.878	0.291	0
CLMN...1688	0	1.73685	0.585	0.063	0
CDH6...1689	0	1.69073	0.514	0.066	0
CASC15...1690	0	1.65459	0.666	0.131	0
SMOC2...1691	0	1.65146	0.427	0.024	0
GJC1...1692	0	1.63799	0.459	0.016	0
PLCE1...1693	0	1.62377	0.621	0.103	0
DAAM2...1694	0	1.61743	0.655	0.129	0
PAG1	0	1.61338	0.583	0.119	0
SLC30A10	0	1.61172	0.568	0.082	0
PLCL1...1697	0	1.60993	0.556	0.144	0
COL4A3	0	1.58336	0.511	0.057	0
ATP1A2	0	1.58084	0.911	0.403	0
LZTS1	0	1.56111	0.395	0.017	0
AC012409.2	0	1.55682	0.472	0.079	0
SNTB1...1702	0	1.55075	0.579	0.112	0
GUCY1A2	0	1.53529	0.346	0.019	0
CYSLTR2	0	1.53268	0.338	0.007	0
MYO1B...1705	0	1.51412	0.671	0.199	0
PTPRK...1706	0	1.48977	0.855	0.448	0
BCL2...1707	0	1.48095	0.533	0.119	0
PTEN	0	1.44985	0.807	0.389	0
PLXDC1	0	1.43582	0.534	0.085	0
ABCC9	0	1.43413	0.377	0.033	0
TRPC4	0	1.41707	0.403	0.054	0
CALD1...1712	0	1.41702	0.861	0.362	0
COL4A4	0	1.41188	0.434	0.054	0
PDE1C	0	1.38515	0.368	0.069	0
DNAH11	0	1.38479	0.296	0.037	0
EPS8...1716	0	1.38228	0.834	0.388	0
ANO3	0	1.3805	0.3	0.026	0
SLC6A1-AS1	0	1.37352	0.45	0.076	0
ARHGAP10...1719	0	1.35912	0.736	0.237	0
MPPED2	0	1.33375	0.477	0.094	0
DAB1	0	1.32872	0.408	0.118	0
CACHD1	0	1.30634	0.562	0.184	0
RIPOR3	0	1.30604	0.443	0.077	0
SPECC1...1724	0	1.30269	0.437	0.079	0
CTDSPL...1725	0	1.29538	0.489	0.111	0
GRK3	0	1.28204	0.414	0.088	0
TESC	0	1.27638	0.309	0.015	0
ADGRL3...1728	0	1.24475	0.643	0.228	0
SLC20A2	0	1.22876	0.734	0.375	0
ARHGAP42...1730	0	1.22588	0.661	0.205	0
CCDC3...1731	0	1.219	0.339	0.06	0
MSC-AS1...1732	0	1.21405	0.346	0.048	0
CERS6	0	1.21083	0.442	0.102	0
FRY...1734	0	1.21042	0.621	0.237	0
CYTH3...1735	0	1.20172	0.589	0.201	0
KALRN...1736	0	1.1962	0.66	0.28	0
HES4...1737	0	1.19216	0.315	0.032	0
PDE8A...1738	0	1.17904	0.703	0.315	0
EBF1...1739	0	1.16149	0.83	0.496	0
TBX2...1740	0	1.14459	0.259	0.01	0
CCDC102B	0	1.14371	0.294	0.055	0
MGLL	0	1.14214	0.553	0.202	0
COL5A3	0	1.14183	0.37	0.078	0
CA2	0	1.12999	0.273	0.041	0
ARHGAP6...1745	0	1.12975	0.499	0.149	0
ADGRB3...1746	0	1.09406	0.499	0.177	0
UST...1747	0	1.09389	0.543	0.196	0
PIK3CD	0	1.093	0.288	0.036	0
SH3RF1	0	1.09149	0.521	0.181	0
LIN7A...1750	0	1.08894	0.342	0.061	0
LINC02172	0	1.07269	0.208	0.004	0
ARHGEF17...1752	0	1.06394	0.35	0.058	0
DYNC1I1...1753	0	1.06306	0.279	0.043	0
AC022414.1	0	1.06056	0.228	0.011	0
RFTN1	0	1.06019	0.398	0.1	0
TFPI	0	1.05936	0.362	0.084	0
SNRK	0	1.05814	0.509	0.201	0
PPM1L...1758	0	1.05608	0.338	0.092	0
FAM13C...1759	0	1.05366	0.274	0.032	0
LPL	0	1.04735	0.202	0.008	0
AGRN	0	1.04637	0.3	0.044	0
GRID2...1762	0	1.04568	0.345	0.13	0
EDNRA...1763	0	1.04068	0.246	0.021	0
RHOJ	0	1.03184	0.484	0.201	0
NFASC...1765	0	1.03169	0.324	0.059	0
KIAA1109	0	1.02073	0.691	0.383	0
PDZD2	0	1.01543	0.749	0.468	0
KLHL23...1768	0	1.0118	0.316	0.063	0
ZFHX3...1769	0	1.0103	0.78	0.437	0
MAP2...1770	0	0.997475	0.403	0.114	0
DOK6...1771	0	0.992975	0.208	0.017	0
NR2F2-AS1...1772	0	0.992855	0.689	0.289	0
DMD...1773	0	0.97854	0.583	0.225	0
POU6F2...1774	0	0.966752	0.232	0.031	0
UNC5C...1775	0	0.957785	0.473	0.153	0
THSD7B...1776	0	0.947231	0.264	0.057	0
GUCY1B1...1777	0	0.936272	0.224	0.015	0
SESN3	0	0.935309	0.394	0.144	0
COLEC12...1779	0	0.930824	0.749	0.364	0
CPE...1780	0	0.925307	0.442	0.187	0
AL138828.1	0	0.922403	0.24	0.039	0
CNTN1	0	0.92218	0.299	0.101	0
TTN	0	0.921149	0.395	0.099	0
SLC6A13...1784	0	0.918079	0.578	0.218	0
ENOX1...1785	0	0.915978	0.226	0.046	0
PLEKHG3...1786	0	0.909948	0.256	0.04	0
KIRREL1...1787	0	0.902821	0.368	0.101	0
GUCY1A1...1788	0	0.902698	0.232	0.035	0
TNS3...1789	0	0.901654	0.339	0.092	0
PDE3A...1790	0	0.894905	0.405	0.138	0
PPARGC1B	0	0.87642	0.282	0.07	0
ADGRD1...1792	0	0.87401	0.371	0.118	0
C2CD2...1793	0	0.870362	0.43	0.196	0
SLC12A2	0	0.849215	0.512	0.247	0
RCAN2...1795	0	0.848701	0.294	0.105	0
SHISA6...1796	0	0.841527	0.295	0.106	0
ITGA7...1797	0	0.837252	0.201	0.017	0
SH3KBP1...1798	0	0.836179	0.375	0.146	0
DENND2A	0	0.833142	0.506	0.228	0
ARHGAP44...1800	0	0.830644	0.21	0.034	0
PITPNM2	0	0.828444	0.398	0.163	0
UBA2...1802	0	0.823398	0.381	0.141	0
SORCS1	0	0.813314	0.168	0.028	0
ZEB2...1804	0	0.806478	0.469	0.208	0
PDE5A...1805	0	0.805688	0.39	0.145	0
DACH1...1806	0	0.801767	0.484	0.226	0
PALD1	0	0.795548	0.55	0.285	0
PPM1E	0	0.794922	0.146	0.025	0
GPER1	0	0.794221	0.179	0.011	0
STAC	0	0.793279	0.139	0.005	0
COL24A1...1811	0	0.787125	0.15	0.019	0
C1QTNF1...1812	0	0.785946	0.172	0.016	0
NEURL1B...1813	0	0.782791	0.164	0.01	0
FHL5...1814	0	0.782529	0.156	0.013	0
FAM162B	0	0.780433	0.164	0.006	0
PLOD1	0	0.77714	0.231	0.048	0
PDE2A	0	0.77523	0.187	0.025	0
RGS7BP...1818	0	0.772543	0.192	0.039	0
MARK1...1819	0	0.771995	0.22	0.043	0
CECR2...1820	0	0.767595	0.415	0.169	0
EDIL3...1821	0	0.766696	0.277	0.075	0
SEMA5A...1822	0	0.760383	0.513	0.233	0
EFHD1...1823	0	0.756917	0.283	0.086	0
HIP1...1824	0	0.756716	0.506	0.269	0
SLC6A17	0	0.755693	0.131	0.009	0
PARD3...1826	0	0.755618	0.865	0.647	0
GRAMD2B...1827	0	0.750917	0.555	0.289	0
ENPEP	0	0.750698	0.124	0.012	0
ITIH5	0	0.745247	0.773	0.498	0
ARHGEF7...1830	0	0.743695	0.474	0.279	0
NR2F2...1831	0	0.737941	0.34	0.125	0
HEYL...1832	0	0.733182	0.131	0.01	0
STK39	0	0.725066	0.49	0.268	0
SYTL2...1834	0	0.724333	0.174	0.033	0
MPRIP...1835	0	0.72191	0.475	0.252	0
RGL3...1836	0	0.720257	0.184	0.047	0
ASAP2	0	0.718522	0.403	0.193	0
NTN1...1838	0	0.715508	0.182	0.041	0
MAP2K6	0	0.715106	0.193	0.049	0
DISC1	0	0.713683	0.504	0.285	0
PMEPA1	0	0.713333	0.236	0.068	0
RERG	0	0.712774	0.313	0.134	0
ABCA5	0	0.706325	0.32	0.131	0
TTLL7...1844	0	0.706289	0.228	0.05	0
NBEAL1...1845	0	0.705673	0.522	0.295	0
PRKAA2...1846	0	0.702792	0.195	0.045	0
NCK2...1847	0	0.702528	0.299	0.108	0
DGKG...1848	0	0.702147	0.187	0.049	0
FARP2	0	0.699222	0.326	0.138	0
RASL12...1850	0	0.698414	0.154	0.009	0
ST5...1851	0	0.698024	0.545	0.292	0
CACNB2...1852	0	0.697883	0.483	0.214	0
PIP5K1B...1853	0	0.69698	0.207	0.066	0
DUBR	0	0.688814	0.215	0.06	0
FGF1...1855	0	0.685375	0.258	0.102	0
ADAP2...1856	0	0.682807	0.204	0.046	0
MMP16	0	0.68196	0.142	0.022	0
MYO1D...1858	0	0.673644	0.285	0.112	0
PACSIN2...1859	0	0.670756	0.388	0.198	0
CNTN6	0	0.668071	0.126	0.013	0
CSPG4...1861	0	0.667408	0.134	0.009	0
RAPH1	0	0.664642	0.384	0.199	0
TNFRSF21	0	0.660204	0.158	0.03	0
GRK5...1864	0	0.65815	0.599	0.357	0
PHLPP1	0	0.657119	0.45	0.262	0
KCNT2...1866	0	0.656688	0.599	0.323	0
LINC01197...1867	0	0.651484	0.273	0.113	0
BTBD9...1868	0	0.650958	0.567	0.378	0
CACNA2D3...1869	0	0.648822	0.568	0.247	0
CDK14...1870	0	0.647138	0.421	0.209	0
RBPMS...1871	0	0.639642	0.641	0.398	0
FILIP1L...1872	0	0.638115	0.179	0.048	0
AGAP1	0	0.626705	0.698	0.482	0
TXNIP	0	0.626699	0.302	0.124	0
AXL...1875	0	0.622269	0.275	0.101	0
CACNA2D1...1876	0	0.621024	0.398	0.201	0
CPPED1	0	0.619997	0.238	0.089	0
SLC1A3...1878	0	0.618121	0.807	0.496	0
MAST4	0	0.617433	0.536	0.303	0
TNS1...1880	0	0.616942	0.663	0.441	0
GNAI1	0	0.61554	0.149	0.023	0
LBH...1882	0	0.615364	0.143	0.021	0
ADAMTS9-AS2...1883	0	0.61466	0.713	0.517	0
HIGD1B	0	0.61146	0.13	0.006	0
LSAMP...1885	0	0.607144	0.537	0.338	0
SPARC	0	0.606463	0.249	0.101	0
UPB1	0	0.605692	0.12	0.017	0
LPP...1888	0	0.602097	0.731	0.534	0
RERGL	0	0.590487	0.126	0.017	0
NTM	0	0.581741	0.344	0.163	0
ANPEP	0	0.574695	0.12	0.011	0
HEY2...1892	0	0.571767	0.154	0.031	0
UTRN...1893	0	0.566125	0.808	0.624	0
ISYNA1	0	0.564769	0.138	0.02	0
ABO	0	0.562843	0.172	0.05	0
MAML2...1896	0	0.550381	0.676	0.483	0
MYLK...1897	0	0.549695	0.158	0.04	0
IGFBP7...1898	0	0.548996	0.558	0.352	0
SOX5...1899	0	0.548269	0.733	0.52	0
NDUFA4L2	0	0.545762	0.101	0.006	0
APBB2...1901	0	0.545376	0.734	0.563	0
PDE8B	0	0.500286	0.114	0.007	0
GPRC5C	0	0.49269	0.107	0.013	0
PLCB4	0	0.477226	0.719	0.557	0
PID1...1905	0	0.466424	0.507	0.276	0
TJP1	0	0.450059	0.771	0.678	0
RORA...1907	0	0.438401	0.943	0.769	0
MAPK10...1908	0	0.434326	0.572	0.355	0
ZEB1...1909	0	0.429951	0.731	0.587	0
AC092957.1...1910	0	0.308986	0.664	0.441	0
LAMC3...1911	0	0.286724	0.374	0.19	0
LAMA2...1912	0	0.25249	0.89	0.6	0
TRPC6...1913	2.98563869781865e-320	0.623501	0.159	0.044	6.09547996546656e-316
MAP1B...1914	6.26355872666665e-317	0.603767	0.331	0.16	1.27876814963626e-312
KCNAB1...1915	7.5306587505513e-317	0.691367	0.139	0.031	1.53745929051255e-312
DSCAML1	0	0.600364	0.143	0.034	3.58334e-304
KIF5C	4.0689e-308	0.532863	0.13	0.028	8.30707e-304
KCNB1...1918	7.9196e-305	0.601194	0.195	0.064	1.61687e-300
ADCY9...1919	8.76947e-303	0.592721	0.317	0.158	1.79037e-298
DIO3OS	7.21252e-302	0.427043	0.101	0.016	1.47251e-297
LHFPL6	2.22017e-301	0.424572	0.792	0.684	4.5327e-297
MCAM...1922	1.84766e-300	0.460667	0.127	0.028	3.77219e-296
FARP1...1923	7.2403e-299	0.514728	0.473	0.299	1.47818e-294
ADK	3.0578e-298	0.481015	0.535	0.385	6.2428e-294
SYNM...1925	2.05423e-296	0.539585	0.193	0.064	4.19392e-292
KCNE4...1926	2.35695e-296	0.586608	0.197	0.066	4.81195e-292
ROCK2...1927	2.61841e-291	0.505239	0.422	0.264	5.34575e-287
NCOA2	2.90543e-285	0.474303	0.524	0.386	5.93172e-281
SLC9A1	4.55081e-285	0.534807	0.161	0.048	9.29093e-281
RGS6...1930	2.57605e-283	0.694276	0.232	0.092	5.25927e-279
NHS...1931	2.54439e-281	0.577765	0.385	0.218	5.19463e-277
TBX15...1932	3.71846e-281	0.578519	0.211	0.08	7.5916e-277
ACSS3...1933	2.97775e-280	0.450136	0.391	0.211	6.07937e-276
ECE1...1934	1.74581e-279	0.502412	0.454	0.28	3.56424e-275
FERMT2	7.68924e-276	0.518949	0.316	0.163	1.56984e-271
LDB2...1936	1.2431e-272	0.421213	0.38	0.203	2.53791e-268
MICU3...1937	3.26469e-270	0.516085	0.334	0.182	6.66519e-266
FAM182B...1938	2.24734e-268	0.594673	0.205	0.086	4.58816e-264
PPFIBP2...1939	2.6694e-268	0.493646	0.151	0.044	5.44985e-264
TRIB2	9.77467e-268	0.513307	0.188	0.069	1.9956e-263
NRG2	1.0706e-267	0.568943	0.164	0.052	2.18574e-263
CDC42EP4	5.16604e-266	0.570844	0.204	0.079	1.0547e-261
NCALD...1943	9.62013e-266	0.574019	0.309	0.154	1.96404e-261
C20orf194	3.13045e-265	0.470794	0.476	0.321	6.39112e-261
SH2B3	2.49702e-263	0.536944	0.184	0.067	5.09791e-259
TRAF3IP2-AS1...1946	2.23706e-261	0.55283	0.357	0.211	4.56719e-257
CCND2	1.69463e-259	0.470696	0.117	0.028	3.45976e-255
LINC02147	2.68024e-258	0.504694	0.417	0.241	5.47198e-254
RAPGEF5	2.47186e-257	0.427353	0.465	0.285	5.04656e-253
SLC35F1...1950	8.8413e-257	0.616422	0.134	0.039	1.80504e-252
PPFIA2...1951	3.24548e-255	0.551781	0.146	0.044	6.62598e-251
NID1...1952	5.10551e-255	0.463338	0.464	0.28	1.04234e-250
IL1RAPL1...1953	3.20079e-253	0.619529	0.199	0.081	6.53473e-249
MKLN1	8.32045e-253	0.387788	0.643	0.535	1.6987e-248
BACH1...1955	1.45168e-252	0.508757	0.445	0.301	2.96374e-248
TMOD1...1956	6.96014e-252	0.490906	0.215	0.085	1.42098e-247
CORO2B	1.00701e-249	0.500734	0.144	0.043	2.05591e-245
PARVA	1.36105e-249	0.519553	0.308	0.164	2.77873e-245
DIRC3...1959	1.20158e-248	0.659776	0.182	0.072	2.45316e-244
LINC02664	1.8411e-243	0.520996	0.123	0.032	3.75878e-239
OBSCN	5.00995e-243	0.498135	0.167	0.059	1.02283e-238
NEDD4L	1.02595e-242	0.539554	0.308	0.166	2.09458e-238
BGN	5.93993e-242	0.458663	0.132	0.037	1.2127e-237
TNS2	1.53421e-240	0.464097	0.383	0.229	3.13225e-236
ELOVL5...1965	8.98279e-240	0.522651	0.285	0.15	1.83393e-235
PRELP...1966	1.77437e-239	0.463081	0.186	0.069	3.62256e-235
ITGA10	8.01894e-239	0.465426	0.341	0.185	1.63715e-234
ARHGEF12	1.28932e-237	0.393729	0.569	0.439	2.63228e-233
ADCY6...1969	1.20541e-234	0.4769	0.17	0.062	2.46097e-230
SLC38A2...1970	3.22408e-234	0.498056	0.355	0.211	6.58227e-230
TNRC6C	2.72002e-230	0.468505	0.393	0.254	5.55319e-226
DST...1972	7.30018e-229	0.329205	0.577	0.4	1.4904e-224
KLF12	1.3206e-228	0.450999	0.504	0.363	2.69613e-224
ZSWIM5	1.06255e-222	0.499003	0.388	0.261	2.16931e-218
SEPTIN7...1975	2.40224e-222	0.436984	0.404	0.269	4.90441e-218
CHST11	1.05873e-220	0.537357	0.29	0.155	2.1615e-216
RNF180...1977	4.88523e-220	0.498543	0.231	0.108	9.97369e-216
SORBS3...1978	3.09694e-219	0.495284	0.203	0.089	6.32272e-215
MIR4435-2HG...1979	1.98084e-218	0.587053	0.342	0.226	4.04408e-214
DLGAP2	3.82039e-218	0.63084	0.12	0.042	7.79971e-214
REV3L...1981	1.69613e-217	0.484223	0.428	0.319	3.46283e-213
WDR41	3.38808e-214	0.493579	0.231	0.117	6.91709e-210
ARHGAP17...1983	3.04081e-212	0.483008	0.315	0.191	6.20812e-208
SLIT2	6.01145e-212	0.613872	0.137	0.048	1.2273e-207
TMEM51...1985	3.87615e-210	0.504054	0.201	0.089	7.91354e-206
CA4...1986	1.66184e-207	0.448934	0.176	0.069	3.3928e-203
JAG1...1987	7.7314e-204	0.512075	0.238	0.123	1.57844e-199
NR2F1-AS1...1988	7.7043e-203	0.262173	0.452	0.292	1.57291e-198
SOX6...1989	5.4778e-201	0.504152	0.215	0.101	1.11835e-196
PLEKHG2	6.81786e-199	0.415053	0.127	0.041	1.39193e-194
KSR1...1991	5.61839e-198	0.502073	0.279	0.156	1.14705e-193
EMX2OS...1992	9.97244e-198	0.436403	0.146	0.052	2.03597e-193
ITGB5	7.6833e-197	0.486373	0.224	0.111	1.56862e-192
PPP1R12A...1994	2.39878e-196	0.397322	0.45	0.331	4.89735e-192
MFGE8...1995	1.21375e-195	0.425504	0.146	0.053	2.478e-191
EPB41L3...1996	1.46418e-194	0.425009	0.327	0.186	2.98926e-190
IGF2R	4.28272e-193	0.42461	0.374	0.24	8.74361e-189
ZIC1...1998	4.85785e-193	0.258964	0.445	0.29	9.91779e-189
BTG1	2.46978e-191	0.419898	0.151	0.057	5.04229e-187
ITPR1...2000	5.27902e-189	0.451417	0.297	0.168	1.07776e-184
MGAT5...2001	2.22535e-188	0.490473	0.443	0.332	4.54328e-184
CHSY3...2002	7.09649e-185	0.555942	0.246	0.132	1.44882e-180
EZR	7.84355e-181	0.441862	0.141	0.054	1.60134e-176
MEF2C...2004	4.08132e-180	0.406701	0.468	0.329	8.33241e-176
FAM13A	5.51415e-180	0.464347	0.316	0.209	1.12577e-175
PHLDB3	3.04953e-178	0.392904	0.128	0.045	6.22593e-174
DLEU2	1.28548e-176	0.351681	0.587	0.477	2.62444e-172
DOCK11...2008	9.31666e-174	0.441492	0.147	0.059	1.90209e-169
CCDC141	1.33749e-173	0.380776	0.128	0.045	2.73063e-169
TRAK1...2010	1.65348e-173	0.40975	0.374	0.256	3.37575e-169
GNAO1	3.77935e-173	0.434142	0.14	0.053	7.71591e-169
TBX3...2012	7.79847e-171	0.408648	0.186	0.084	1.59214e-166
SIK2	1.25028e-169	0.426562	0.422	0.315	2.55258e-165
PRRC2B	1.50774e-169	0.368556	0.425	0.305	3.0782e-165
BMPR1A...2015	6.9272e-169	0.394323	0.324	0.193	1.41426e-164
STXBP4...2016	1.35374e-164	0.461881	0.206	0.111	2.76379e-160
SLC2A12...2017	5.88078e-164	0.389035	0.144	0.057	1.20062e-159
FRMD4A...2018	1.05369e-163	0.316847	0.492	0.346	2.15121e-159
ZNF618	1.64259e-162	0.421142	0.218	0.115	3.35351e-158
RHOB...2020	1.12927e-161	0.406164	0.147	0.061	2.30551e-157
LRCH2	2.5067e-160	0.383391	0.125	0.047	5.11767e-156
RASGRP2	1.14523e-159	0.359514	0.119	0.042	2.33809e-155
JADE1...2023	8.76738e-159	0.408059	0.154	0.067	1.78995e-154
USP12	1.30981e-158	0.41445	0.285	0.181	2.6741e-154
DPYSL2	1.93538e-157	0.403037	0.298	0.181	3.95128e-153
COL4A1...2026	2.55388e-157	0.517104	0.283	0.171	5.214e-153
ROR1...2027	2.39043e-154	0.43267	0.237	0.127	4.88031e-150
DCBLD1	5.61245e-154	0.429942	0.164	0.077	1.14584e-149
PHLDB2...2029	4.38429e-152	0.341075	0.376	0.251	8.95096e-148
RNF144A	6.74828e-151	0.399142	0.138	0.057	1.37773e-146
ARHGEF6	1.65443e-148	0.387863	0.174	0.085	3.37769e-144
ITSN1...2032	1.86324e-148	0.348134	0.487	0.367	3.804e-144
SEM1	1.18346e-147	0.427568	0.238	0.144	2.41616e-143
CYP7B1...2034	2.0953e-147	0.464908	0.224	0.125	4.27777e-143
MYO6	6.98353e-147	0.334787	0.477	0.374	1.42576e-142
MEF2D...2036	1.69995e-145	0.401532	0.152	0.069	3.47062e-141
WTIP...2037	2.11068e-142	0.400112	0.145	0.064	4.30916e-138
VPS13D...2038	6.27262e-142	0.339866	0.422	0.346	1.28062e-137
CSF1R	6.8528e-142	0.335358	0.115	0.043	1.39907e-137
RBMS1	1.79002e-141	0.317554	0.527	0.438	3.6545e-137
C7orf50	1.03032e-140	0.414461	0.202	0.111	2.10351e-136
NAXD	7.8092e-140	0.353661	0.117	0.046	1.59433e-135
ERC1	9.5284e-140	0.287278	0.619	0.538	1.94532e-135
TMTC1...2044	1.62317e-139	0.316057	0.417	0.286	3.31387e-135
L3MBTL4...2045	1.3475e-138	0.424546	0.283	0.175	2.75107e-134
GRID1...2046	3.39206e-137	0.541223	0.212	0.129	6.92523e-133
DOCK6	6.05026e-137	0.365369	0.378	0.268	1.23522e-132
SMTN	3.49803e-136	0.33941	0.112	0.043	7.14157e-132
CTNNA3...2049	2.16293e-135	0.455736	0.196	0.106	4.41585e-131
FIGN...2050	1.73077e-134	0.419932	0.206	0.114	3.53354e-130
COQ8A	4.79754e-134	0.359554	0.127	0.053	9.79465e-130
SSH2...2052	1.53871e-133	0.343071	0.458	0.371	3.14143e-129
CAST	2.57872e-133	0.349469	0.361	0.262	5.26472e-129
AC098829.1...2054	2.78761e-133	0.486824	0.162	0.081	5.69118e-129
TCAIM	3.81307e-133	0.403984	0.209	0.125	7.78476e-129
LMO3	1.7849e-132	0.347971	0.109	0.041	3.64406e-128
LRIG1...2057	2.11494e-131	0.339074	0.272	0.162	4.31787e-127
STAMBPL1	2.29477e-131	0.363607	0.135	0.06	4.68501e-127
GABRE	1.22329e-130	0.339733	0.103	0.038	2.49747e-126
LARGE1...2060	2.14592e-130	0.352094	0.415	0.308	4.38111e-126
ABHD2...2061	3.45431e-129	0.392065	0.212	0.124	7.05232e-125
CTTNBP2	5.67126e-128	0.40318	0.214	0.125	1.15784e-123
PTK2...2063	9.459e-128	0.282308	0.582	0.498	1.93115e-123
MYL9...2064	1.35014e-126	0.302604	0.104	0.038	2.75644e-122
MRVI1...2065	2.15888e-126	0.377856	0.145	0.067	4.40757e-122
XIST	4.02239e-126	0.341803	0.519	0.432	8.21212e-122
ANKRD44	6.27729e-126	0.317306	0.473	0.358	1.28157e-121
PTPN9...2068	9.67502e-126	0.363181	0.287	0.181	1.97525e-121
CAMK2D	1.15915e-125	0.316622	0.476	0.364	2.36652e-121
NTN4...2070	2.71407e-123	0.396057	0.143	0.067	5.54104e-119
FAM110B...2071	3.48271e-123	0.379389	0.233	0.135	7.1103e-119
XKR6	8.40153e-123	0.36408	0.333	0.224	1.71526e-118
SOGA1...2073	1.98252e-122	0.369553	0.164	0.083	4.04752e-118
RNF150...2074	9.05161e-121	0.407393	0.154	0.078	1.84798e-116
CLIP2	2.17413e-120	0.371026	0.192	0.105	4.4387e-116
SPARCL1...2076	3.63262e-120	0.302365	0.553	0.46	7.41635e-116
NDRG2	8.09991e-120	0.320574	0.183	0.095	1.65368e-115
SMURF1...2078	2.0164e-119	0.370675	0.288	0.196	4.11668e-115
PTCH1	5.76194e-119	0.352859	0.117	0.051	1.17636e-114
RADIL...2080	6.05851e-119	0.301335	0.164	0.082	1.23691e-114
MRC2...2081	1.02202e-118	0.282222	0.266	0.161	2.08656e-114
GGT5	4.47052e-118	0.337169	0.238	0.14	9.12702e-114
RCSD1...2083	4.90471e-118	0.307881	0.338	0.222	1.00135e-113
SIPA1L2...2084	1.76394e-116	0.392751	0.265	0.172	3.60126e-112
IMMP2L...2085	5.94774e-116	0.301833	0.628	0.552	1.21429e-111
AKAP1	1.43912e-115	0.326855	0.144	0.068	2.93811e-111
ERCC6L2	7.04848e-115	0.34858	0.3	0.204	1.43902e-110
CRYBG3	1.57979e-114	0.362709	0.281	0.193	3.2253e-110
SCRN1	1.22295e-113	0.337192	0.126	0.059	2.49678e-109
PCSK5	5.6009e-113	0.282183	0.202	0.111	1.14348e-108
COL6A2...2091	9.43498e-113	0.327624	0.193	0.105	1.92624e-108
RNF24...2092	1.85532e-112	0.388812	0.145	0.075	3.78782e-108
MAPRE2...2093	3.82993e-112	0.371147	0.212	0.126	7.81918e-108
GTDC1	7.13918e-112	0.366753	0.299	0.214	1.45753e-107
KITLG	7.38959e-111	0.354431	0.129	0.06	1.50866e-106
B3GNT2	3.97633e-110	0.334935	0.117	0.053	8.11807e-106
INPP4A	1.55239e-109	0.35057	0.251	0.165	3.16935e-105
SGCE	3.35886e-109	0.335398	0.136	0.065	6.85745e-105
ETS1...2099	3.908e-109	0.294341	0.363	0.25	7.97858e-105
PLA2R1...2100	8.29465e-109	0.291384	0.275	0.172	1.69344e-104
SPRED1	3.24998e-108	0.314866	0.315	0.216	6.63515e-104
ANXA6	4.04866e-108	0.298248	0.123	0.055	8.26575e-104
SSBP2...2103	1.28732e-107	0.277166	0.535	0.455	2.62818e-103
RNLS	7.00063e-106	0.414869	0.179	0.108	1.42925e-101
JAK1	6.1782e-105	0.31107	0.375	0.287	1.26134e-100
WDFY3...2106	4.26721e-104	0.264707	0.519	0.44	8.71194e-100
PDE4B	6.7136e-104	0.30537	0.248	0.153	1.37065e-99
PAWR...2108	1.15448e-103	0.312413	0.3	0.199	2.35698e-99
PARP8	2.01616e-102	0.336827	0.215	0.133	4.11619e-98
EIF4EBP2	4.36619e-102	0.301566	0.135	0.067	8.91402e-98
NMD3...2111	2.52365e-101	0.378604	0.181	0.111	5.15229e-97
MAP3K20...2112	4.28718e-101	0.322197	0.326	0.244	8.7527e-97
BMPR1B	1.45737e-100	0.351229	0.156	0.082	2.97536e-96
JAKMIP2	1.55665e-100	0.325655	0.119	0.056	3.17805e-96
SIL1...2115	4.97247e-100	0.338775	0.304	0.222	1.01518e-95
ARID5B...2116	1.46544e-99	0.351997	0.205	0.122	2.99185e-95
SUPT3H	6.79581e-99	0.324065	0.333	0.257	1.38743e-94
CBLB...2118	3.02352e-98	0.312522	0.345	0.254	6.17281e-94
NFATC4	4.40669e-97	0.269956	0.119	0.055	8.99671e-93
KLHL42	3.38333e-94	0.295681	0.125	0.061	6.9074e-90
USP13	1.06234e-93	0.315911	0.164	0.092	2.16888e-89
ITGA11...2122	1.92027e-93	0.319563	0.221	0.134	3.92041e-89
CD9...2123	1.98115e-93	0.296275	0.126	0.061	4.04472e-89
PLEKHA2	3.2178e-93	0.32654	0.24	0.158	6.56945e-89
RNF130	1.11864e-92	0.299059	0.342	0.26	2.28382e-88
SMIM3	2.81786e-92	0.323434	0.157	0.088	5.75294e-88
PRKN	3.05136e-92	0.277335	0.483	0.417	6.22965e-88
AC012404.1...2128	1.78521e-91	0.290326	0.136	0.071	3.64469e-87
COL4A2...2129	2.31922e-91	0.358322	0.354	0.272	4.73492e-87
PEAR1	2.88057e-91	0.296148	0.133	0.069	5.88097e-87
NCOR2	3.76084e-91	0.292117	0.383	0.301	7.67814e-87
PAPSS2...2132	2.14988e-90	0.324731	0.316	0.223	4.38919e-86
STARD8	5.69128e-90	0.325139	0.153	0.087	1.16193e-85
CHD7	9.31383e-90	0.320977	0.215	0.14	1.90151e-85
MIR646HG	9.25912e-89	0.39808	0.131	0.072	1.89034e-84
TACC2...2136	1.09562e-88	0.320296	0.126	0.064	2.23681e-84
MOB1B...2137	1.18304e-88	0.302836	0.16	0.091	2.4153e-84
MAGED1...2138	7.35343e-88	0.315992	0.149	0.083	1.50128e-83
PBX1...2139	9.30345e-88	0.277954	0.496	0.419	1.89939e-83
CLTCL1...2140	2.35684e-87	0.308588	0.14	0.076	4.81173e-83
USP22	1.20858e-86	0.303393	0.224	0.149	2.46745e-82
NAA38	4.6069e-85	0.295471	0.118	0.061	9.40545e-81
ROCK1...2143	8.39304e-85	0.260235	0.39	0.314	1.71352e-80
RIPOR2	8.78913e-85	0.321027	0.147	0.082	1.79439e-80
MITF...2145	9.47991e-85	0.326212	0.143	0.079	1.93542e-80
KDM5A	1.07634e-84	0.289016	0.299	0.222	2.19746e-80
ACSL3	4.05269e-84	0.278466	0.305	0.22	8.27397e-80
PPP1R12C	3.94418e-83	0.259633	0.111	0.054	8.05243e-79
AC008014.1...2149	2.58651e-82	0.350612	0.315	0.243	5.28062e-78
TBC1D1...2150	3.12515e-81	0.288644	0.335	0.258	6.38031e-77
SERINC5...2151	8.93408e-81	0.255141	0.412	0.326	1.82398e-76
FKBP5...2152	1.08135e-80	0.360087	0.438	0.388	2.20769e-76
FER	1.63647e-80	0.250977	0.442	0.378	3.34102e-76
TSBP1-AS1	1.66657e-80	0.340217	0.119	0.064	3.40246e-76
ANGPTL4	2.77633e-80	0.325073	0.116	0.059	5.66815e-76
HIF1A	2.63422e-78	0.291909	0.241	0.162	5.37803e-74
GHR...2157	8.28048e-78	0.278736	0.272	0.185	1.69054e-73
HSPA12A...2158	1.66292e-77	0.266835	0.145	0.081	3.39501e-73
MYOM1...2159	2.00165e-77	0.338751	0.109	0.057	4.08657e-73
LCLAT1...2160	7.43642e-77	0.292074	0.17	0.105	1.51822e-72
FAM107B...2161	1.35869e-75	0.276104	0.128	0.069	2.77389e-71
AL050309.1	2.20264e-75	0.30717	0.14	0.08	4.49692e-71
ABI2	4.36635e-75	0.2677	0.263	0.191	8.91435e-71
FAM49A...2164	5.61357e-75	0.29567	0.145	0.082	1.14607e-70
PRKCB...2165	1.12087e-74	0.273914	0.241	0.16	2.28836e-70
NIBAN1...2166	1.21214e-74	0.308263	0.125	0.066	2.47471e-70
NAB1	2.07421e-73	0.272977	0.138	0.079	4.23471e-69
RECK	3.28374e-73	0.300132	0.194	0.132	6.70408e-69
GPI	7.87178e-73	0.284092	0.159	0.096	1.6071e-68
COL27A1...2170	1.17694e-72	0.272111	0.159	0.093	2.40285e-68
SGPL1	1.89075e-72	0.28247	0.181	0.115	3.86015e-68
INF2...2172	2.4071e-71	0.272172	0.138	0.079	4.91433e-67
RHOQ...2173	2.69712e-71	0.280368	0.193	0.126	5.50644e-67
SEPTIN11...2174	1.04785e-70	0.270995	0.281	0.204	2.13928e-66
FGF12	1.99939e-70	0.322913	0.11	0.061	4.08196e-66
SH3PXD2A...2176	2.866e-70	0.271545	0.188	0.119	5.85122e-66
ELL2...2177	5.71539e-70	0.39306	0.246	0.203	1.16685e-65
ADAMTS9...2178	2.62391e-68	0.540982	0.199	0.186	5.35697e-64
PHLDB1	2.26486e-66	0.271903	0.248	0.177	4.62394e-62
FAM118A	1.52711e-65	0.261759	0.187	0.12	3.11775e-61
AGO2	6.84165e-65	0.257933	0.275	0.203	1.39679e-60
JUND	1.79642e-64	0.264413	0.134	0.079	3.66758e-60
EVL	2.09279e-64	0.279529	0.237	0.177	4.27264e-60
TSHZ3	1.36781e-62	0.288278	0.149	0.093	2.79252e-58
COL5A2...2185	1.65062e-61	0.25451	0.148	0.089	3.36991e-57
RAB31...2186	1.85923e-61	0.271136	0.142	0.088	3.7958e-57
ITGB1BP1	3.51733e-61	0.254236	0.146	0.092	7.18098e-57
CHM	9.50165e-61	0.260921	0.19	0.139	1.93986e-56
GNG4	3.40138e-60	0.259705	0.12	0.068	6.94426e-56
PITPNC1...2190	5.96496e-60	0.30633	0.461	0.406	1.21781e-55
SLC8A1...2191	1.08206e-59	0.318395	0.178	0.121	2.20914e-55
AC007319.1	1.78632e-59	0.32323	0.138	0.082	3.64695e-55
INPP5A...2193	1.17062e-57	0.253765	0.232	0.169	2.38993e-53
ESRRG	1.84363e-57	0.302238	0.108	0.065	3.76396e-53
UNC5B	2.41086e-56	0.251355	0.158	0.101	4.92201e-52
OTUD7A...2196	4.63586e-55	0.26365	0.145	0.091	9.46456e-51
TIAM2	1.94641e-54	0.254354	0.263	0.204	3.97379e-50
RBM20...2198	3.18861e-54	0.261643	0.179	0.118	6.50987e-50
ANK2...2199	5.34936e-54	0.25155	0.26	0.197	1.09213e-49
LINC00882...2200	8.9594e-53	0.280538	0.182	0.129	1.82915e-48
AC104123.1...2201	7.31676e-52	0.296303	0.13	0.085	1.49379e-47
ABTB2	3.23702e-51	0.265786	0.101	0.058	6.60871e-47
CEBPD	3.1644e-47	0.276736	0.204	0.165	6.46045e-43
CRISPLD2...2204	1.07109e-38	0.363611	0.144	0.104	2.18674e-34

## Sheet: markers SMC
Table 4. SMC nuclei cluster markers (estimated using the FindMarkers function in Seurat with default parameters)
Gene symbol	p_val	avg_logFC	pct.1	pct.2	p_val_adj
MYH11	0	2.64084	0.522	0.018	0
SLIT3	0	2.63894	0.683	0.056	0
KCNAB1...2207	0	2.60452	0.562	0.042	0
RGS6...2208	0	2.59228	0.729	0.106	0
RCAN2...2209	0	2.32283	0.714	0.129	0
PDE3A...2210	0	1.99693	0.731	0.177	0
ZFHX3...2211	0	1.89371	0.887	0.493	0
PRKG1...2212	0	1.82645	0.902	0.365	0
MCAM...2213	0	1.80898	0.438	0.039	0
CACNA1C...2214	0	1.68689	0.891	0.356	0
CARMN...2215	0	1.62354	0.697	0.192	0
DMD...2216	0	1.59174	0.715	0.283	0
RBPMS...2217	0	1.47481	0.816	0.435	0
LPP...2218	0	1.26155	0.802	0.566	0
RYR2	1.29876186507112e-315	1.86597	0.376	0.044	2.6515522237292e-311
MYOCD	5.66470117547065e-310	1.55989	0.273	0.007	1.15651e-305
SLC38A11...2221	0	1.65404	0.677	0.163	4.12711e-305
LDB3	4.17967e-296	1.57728	0.274	0.009	8.53322e-292
LMOD1	5.65587e-287	1.63166	0.349	0.03	1.1547e-282
CRISPLD2...2224	2.09052e-283	1.85587	0.511	0.104	4.26801e-279
ACTA2	3.53146e-283	1.63233	0.359	0.048	7.20983e-279
PIP5K1B...2226	3.41375e-278	1.65226	0.434	0.085	6.96951e-274
CACNB2...2227	1.11726e-272	1.40952	0.686	0.255	2.281e-268
COL4A1...2228	1.88688e-262	1.69372	0.494	0.186	3.85225e-258
AKAP6	4.67026e-261	1.56044	0.395	0.064	9.53479e-257
CALD1...2230	6.92483e-258	1.11257	0.819	0.447	1.41377e-253
PDLIM5...2231	4.59413e-253	1.30758	0.509	0.264	9.37938e-249
LTBP1...2232	7.5603e-247	1.46139	0.53	0.175	1.54351e-242
FRY...2233	7.31892e-241	1.24171	0.649	0.301	1.49423e-236
HIP1...2234	2.48453e-235	1.29722	0.641	0.306	5.07242e-231
CTNNA3...2235	3.16112e-231	1.53113	0.462	0.116	6.45374e-227
ZBTB7C...2236	5.04584e-230	1.55491	0.363	0.065	1.03016e-225
COL4A2...2237	2.96205e-228	1.32268	0.577	0.281	6.04732e-224
EBF1...2238	1.14511e-224	1.00516	0.832	0.552	2.33786e-220
ARHGAP10...2239	3.19014e-219	1.18521	0.72	0.321	6.513e-215
INPP4B...2240	6.44508e-219	1.33255	0.614	0.205	1.31583e-214
DGKG...2241	5.54393e-218	1.41582	0.396	0.069	1.13185e-213
CLMN...2242	3.82521e-213	1.3349	0.559	0.151	7.80955e-209
NR4A1	1.139e-212	1.71251	0.375	0.076	2.32538e-208
GRID2...2244	1.87409e-205	1.45261	0.482	0.163	3.82615e-201
TBC1D1...2245	2.6504e-198	1.14072	0.539	0.267	5.41106e-194
ARHGEF10L...2246	6.32575e-190	1.34431	0.343	0.075	1.29147e-185
ADAMTS1...2247	4.0912e-188	1.66444	0.331	0.06	8.3526e-184
SOX5...2248	8.74723e-185	0.912978	0.777	0.555	1.78584e-180
FHL5...2249	5.31503e-181	1.40629	0.28	0.035	1.08512e-176
SLC8A1...2250	9.27605e-181	1.42302	0.381	0.126	1.8938e-176
PLCE1...2251	7.32485e-178	1.19394	0.565	0.191	1.49544e-173
JAG1...2252	7.24148e-174	1.20442	0.428	0.139	1.47842e-169
TMEM131L	7.54423e-173	1.31633	0.227	0.023	1.54023e-168
DYNC1I1...2254	4.06769e-172	1.30345	0.382	0.081	8.3046e-168
NIBAN1...2255	7.00208e-172	1.29754	0.351	0.072	1.42955e-167
CARMIL1	2.15833e-170	1.35102	0.376	0.124	4.40645e-166
CNNM2	8.4627e-169	1.36936	0.363	0.159	1.72775e-164
ARHGEF7...2258	1.61646e-165	1.03947	0.554	0.31	3.30017e-161
SYTL2...2259	1.60485e-162	1.26962	0.301	0.054	3.27646e-158
RNF152...2260	1.58801e-160	1.33522	0.498	0.154	3.24208e-156
NFASC...2261	4.16327e-155	1.18208	0.393	0.102	8.49973e-151
GRIP2	9.0405e-153	1.10164	0.195	0.016	1.84571e-148
TBX2...2263	2.01552e-151	1.19938	0.309	0.051	4.1149e-147
PPP1R12B...2264	1.5361e-150	0.960712	0.527	0.302	3.1361e-146
FILIP1	3.59174e-148	1.24926	0.247	0.039	7.3329e-144
PPM1L...2266	1.01077e-145	1.2171	0.407	0.132	2.06359e-141
PRDM16	1.30692e-144	1.19215	0.236	0.028	2.66821e-140
FLNA	1.45619e-144	1.12896	0.32	0.084	2.97295e-140
UTRN...2269	4.82921e-143	0.747024	0.803	0.655	9.85931e-139
FRMD4A...2270	1.2731e-142	0.962451	0.641	0.367	2.59915e-138
DGKB...2271	1.71766e-142	1.19793	0.473	0.147	3.50678e-138
PDE1A...2272	2.28901e-141	1.24987	0.371	0.103	4.67324e-137
MYO1D...2273	1.212e-140	1.13353	0.409	0.138	2.47442e-136
SH3RF3	1.68781e-140	1.17591	0.411	0.163	3.44583e-136
MYOM1...2275	5.17763e-140	1.19349	0.29	0.063	1.05706e-135
AC002066.1	2.22988e-137	1.27692	0.202	0.026	4.55252e-133
NOTCH3...2277	8.92219e-136	1.05929	0.415	0.107	1.82156e-131
TAGLN	1.85542e-134	1.14011	0.2	0.022	3.78803e-130
MYLK...2279	2.36647e-132	1.11682	0.277	0.058	4.83138e-128
HIPK2	1.92847e-131	1.07953	0.355	0.183	3.93717e-127
OPCML	2.18831e-130	1.32996	0.222	0.038	4.46766e-126
NR2F2-AS1...2282	5.47884e-130	0.957844	0.678	0.357	1.11856e-125
SMURF1...2283	5.33372e-128	0.994849	0.427	0.209	1.08893e-123
TPM4	1.00296e-126	1.17086	0.35	0.158	2.04765e-122
EDNRA...2285	1.36075e-121	1.09971	0.286	0.058	2.7781e-117
ATF3	2.08674e-118	1.19534	0.153	0.017	4.26028e-114
INPP5A...2287	2.37315e-115	0.984763	0.388	0.176	4.84502e-111
NMNAT2	1.17337e-114	1.01739	0.148	0.016	2.39555e-110
ERBB4	1.38599e-111	1.00973	0.437	0.21	2.82963e-107
ARHGAP17...2290	8.39303e-111	0.893726	0.404	0.21	1.71352e-106
SLC22A3...2291	2.34654e-110	1.06354	0.336	0.095	4.79069e-106
WTIP...2292	1.27868e-109	1.05871	0.255	0.076	2.61055e-105
MSRB3...2293	3.61861e-108	0.852746	0.444	0.255	7.38775e-104
PPP1R12A...2294	3.82947e-106	0.71916	0.495	0.35	7.81824e-102
CASC15...2295	4.51274e-106	0.940814	0.513	0.223	9.21321e-102
MAML3	9.16609e-105	0.924454	0.476	0.308	1.87135e-100
L3MBTL4...2297	1.36931e-102	0.963512	0.415	0.191	2.79559e-98
SLCO3A1...2298	1.60841e-102	0.896045	0.465	0.286	3.28372e-98
ENAH...2299	4.77952e-102	1.02934	0.312	0.132	9.75786e-98
SOX6...2300	5.30854e-101	1.02598	0.325	0.118	1.08379e-96
NTN4...2301	8.79345e-100	1.0609	0.271	0.078	1.79527e-95
UNC13C	2.01221e-99	0.979358	0.108	0.009	4.10813e-95
GRIN2A	9.12041e-99	1.10308	0.148	0.023	1.86202e-94
HEYL...2304	9.71032e-99	1.01023	0.192	0.029	1.98246e-94
EDIL3...2305	4.56568e-97	1.01233	0.333	0.108	9.3213e-93
TTLL7...2306	8.37073e-97	0.930288	0.298	0.079	1.70897e-92
DLC1...2307	2.80015e-96	0.659904	0.767	0.516	5.71679e-92
FREM1	1.35815e-95	0.921349	0.143	0.019	2.77279e-91
JPH2	1.37117e-95	0.747052	0.109	0.006	2.79938e-91
ACTN1...2310	8.04093e-95	0.902329	0.392	0.194	1.64164e-90
ACTN4...2311	1.46134e-94	0.784263	0.428	0.303	2.98347e-90
ADCY9...2312	4.26503e-94	0.930478	0.393	0.183	8.70748e-90
NTN1...2313	2.07894e-93	1.09497	0.235	0.064	4.24436e-89
ADCY5...2314	1.19553e-91	0.961039	0.381	0.144	2.4408e-87
APBB2...2315	5.37679e-91	0.626444	0.71	0.592	1.09773e-86
SDK1...2316	2.1382e-90	1.01439	0.4	0.213	4.36535e-86
TEX41	2.80587e-90	0.94742	0.156	0.022	5.72847e-86
MAPRE2...2318	1.43957e-89	0.903667	0.318	0.138	2.93902e-85
SSBP3...2319	2.29676e-89	0.900729	0.372	0.256	4.68907e-85
NEURL1B...2320	2.61051e-89	0.915039	0.199	0.035	5.32962e-85
ATP2B4	3.24567e-89	0.90808	0.302	0.133	6.62635e-85
PDGFRB...2322	3.80456e-89	0.788212	0.578	0.291	7.76739e-85
ROCK1...2323	6.14529e-89	0.683757	0.436	0.326	1.25462e-84
ITGA7...2324	8.62881e-88	0.897527	0.22	0.048	1.76166e-83
PARM1	1.1473e-87	0.781229	0.119	0.009	2.34234e-83
CAP2	5.00467e-87	0.908318	0.21	0.056	1.02175e-82
ACKR3	3.67131e-86	0.929246	0.131	0.022	7.49535e-82
MALAT1	4.53097e-86	0.312344	1	1	9.25044e-82
EPS8...2329	3.69417e-85	0.706946	0.664	0.466	7.54202e-81
CDH6...2330	7.75564e-85	0.827675	0.403	0.143	1.58339e-80
ELL2...2331	3.49627e-84	1.03937	0.365	0.208	7.13799e-80
SORBS2...2332	1.57173e-83	0.841473	0.581	0.329	3.20885e-79
SCN3A	1.62124e-83	0.748716	0.113	0.012	3.30992e-79
CDK18	9.63234e-83	0.836737	0.142	0.019	1.96654e-78
KIRREL1...2335	1.83126e-82	0.874072	0.37	0.146	3.7387e-78
SYNPO2...2336	7.82773e-81	0.910492	0.385	0.198	1.59811e-76
PDLIM3	1.62186e-80	0.847407	0.124	0.013	3.31118e-76
KCNMA1	4.90729e-80	1.01112	0.274	0.118	1.00187e-75
SLC35F1...2339	2.1407e-79	0.999262	0.207	0.054	4.37044e-75
SGIP1...2340	1.06755e-78	0.813463	0.495	0.226	2.1795e-74
GUCY1A1...2341	1.95992e-78	0.894713	0.243	0.068	4.00137e-74
ETV6...2342	8.55216e-77	0.701264	0.475	0.354	1.74601e-72
DTNA	3.03387e-76	0.756314	0.483	0.272	6.19396e-72
MYL9...2344	6.72807e-76	0.832814	0.196	0.048	1.3736e-71
MARK1...2345	1.96659e-75	0.881431	0.244	0.072	4.01498e-71
UBA2...2346	2.47e-75	0.801068	0.369	0.181	5.04275e-71
DSTN	1.06181e-74	0.79966	0.258	0.121	2.16779e-70
MAP3K20...2348	4.15834e-74	0.74606	0.41	0.256	8.48968e-70
PHLDB2...2349	1.0865e-73	0.796897	0.436	0.271	2.21819e-69
ARHGAP6...2350	1.79539e-73	0.854537	0.435	0.209	3.66547e-69
SPEG	1.4706e-72	0.68578	0.106	0.01	3.00238e-68
PDE5A...2352	3.07139e-72	0.809315	0.378	0.186	6.27055e-68
MAP1B...2353	4.7112e-72	0.839037	0.381	0.188	9.61838e-68
NBEAL1...2354	1.96571e-71	0.639708	0.463	0.335	4.01319e-67
FBXO32...2355	3.02283e-71	0.931181	0.227	0.074	6.1714e-67
DACH2	2.10165e-70	0.965058	0.111	0.017	4.29073e-66
MRVI1...2357	2.29469e-69	0.839147	0.244	0.078	4.68484e-65
FOS	4.7585e-69	0.957869	0.243	0.084	9.71496e-65
COL14A1	4.35234e-68	0.843276	0.165	0.036	8.88574e-64
PLS3	1.47457e-67	0.82912	0.26	0.122	3.01048e-63
MAP3K5	4.3929e-67	0.733281	0.4	0.272	8.96854e-63
TNS3...2362	6.50433e-67	0.825162	0.32	0.133	1.32792e-62
HEY2...2363	8.662e-67	0.799096	0.184	0.051	1.76843e-62
CSRP1	6.93401e-66	0.804162	0.14	0.032	1.41565e-61
PRUNE2	4.59682e-64	0.977059	0.14	0.03	9.38487e-60
GEM	7.70025e-64	0.888228	0.12	0.022	1.57208e-59
ROCK2...2367	1.24257e-63	0.621748	0.401	0.291	2.53684e-59
TRABD2B	1.45337e-63	0.917139	0.173	0.051	2.96719e-59
SSBP2...2369	1.72972e-63	0.526885	0.555	0.468	3.53139e-59
FAM13C...2370	2.91193e-63	0.80608	0.241	0.074	5.94499e-59
POU6F2...2371	6.20148e-63	0.861708	0.215	0.065	1.26609e-58
TACC2...2372	6.36969e-62	0.799105	0.212	0.073	1.30044e-57
BTBD9...2373	1.26474e-61	0.595269	0.463	0.412	2.5821e-57
PDGFA	2.66954e-60	0.710447	0.141	0.028	5.45013e-56
PTP4A3	3.49006e-60	0.710427	0.111	0.018	7.12532e-56
CSPG4...2376	2.46746e-59	0.776318	0.143	0.029	5.03756e-55
ARID5B...2377	2.7713e-58	0.744722	0.279	0.135	5.65788e-54
SETBP1...2378	5.9591e-58	0.690358	0.532	0.326	1.21661e-53
ITPR1...2379	3.07648e-57	0.704451	0.334	0.189	6.28093e-53
FAT1	1.92519e-56	0.753233	0.162	0.042	3.93046e-52
NPNT	3.98246e-55	0.626337	0.112	0.019	8.13059e-51
AXL...2382	1.60244e-54	0.827071	0.277	0.13	3.27154e-50
ATP2A2	1.89645e-54	0.679745	0.301	0.179	3.8718e-50
ARHGAP44...2384	1.93248e-54	0.742512	0.206	0.064	3.94536e-50
DOCK8	2.28286e-53	0.782598	0.251	0.104	4.66069e-49
ZEB2...2386	3.89122e-53	0.658027	0.391	0.253	7.94432e-49
PCED1B	7.16494e-53	0.821907	0.18	0.067	1.46279e-48
TMOD1...2388	1.6337e-52	0.723531	0.268	0.106	3.33535e-48
SIK3...2389	1.73216e-52	0.426933	0.55	0.528	3.53638e-48
AC098829.1...2390	2.53815e-52	0.896017	0.221	0.094	5.18189e-48
C2CD2...2391	4.93085e-52	0.661398	0.372	0.237	1.00668e-47
TNS1...2392	5.74635e-52	0.520571	0.588	0.48	1.17317e-47
CAMK2G...2393	8.26992e-52	0.717599	0.308	0.169	1.68839e-47
IGFBP7...2394	3.17561e-51	0.652303	0.524	0.388	6.48333e-47
CACNA2D1...2395	5.08911e-51	0.639309	0.363	0.234	1.03899e-46
MSC-AS1...2396	9.16879e-51	0.792252	0.252	0.1	1.8719e-46
NHS...2397	1.80176e-50	0.680577	0.384	0.246	3.67847e-46
TPM2	2.69536e-50	0.680481	0.146	0.037	5.50284e-46
CACNA2D3...2399	3.05925e-50	0.623585	0.517	0.302	6.24577e-46
UNC5C...2400	4.74832e-50	0.661822	0.409	0.208	9.69417e-46
VPS13D...2401	1.73509e-49	0.490058	0.434	0.358	3.54237e-45
VCL	1.97242e-49	0.6302	0.382	0.248	4.02688e-45
FOSL2...2403	9.8105e-48	0.724303	0.251	0.133	2.00291e-43
ZNF331	1.29271e-47	0.928874	0.153	0.075	2.6392e-43
TMEM38B	4.87327e-47	0.66122	0.114	0.027	9.94926e-43
SORT1...2406	7.56561e-47	0.609157	0.424	0.313	1.54459e-42
ADCY3...2407	1.14484e-46	0.726394	0.314	0.175	2.33731e-42
ANGPT1...2408	1.21486e-46	0.751765	0.186	0.071	2.48026e-42
PALLD	6.18317e-46	0.70443	0.176	0.071	1.26236e-41
C11orf96	1.05124e-44	0.69211	0.107	0.019	2.14621e-40
PICALM...2411	1.20803e-44	0.429047	0.579	0.516	2.46631e-40
MPRIP...2412	1.31641e-42	0.528421	0.392	0.291	2.68759e-38
PHACTR1...2413	1.43599e-42	0.564312	0.375	0.304	2.93171e-38
MYO1B...2414	4.27302e-42	0.589151	0.406	0.283	8.72379e-38
ECE1...2415	9.81566e-42	0.541657	0.422	0.31	2.00397e-37
AOPEP...2416	3.78951e-41	0.452667	0.468	0.388	7.73667e-37
GPC6...2417	4.71585e-41	0.716639	0.321	0.166	9.62788e-37
PLEKHG3...2418	6.58431e-41	0.644674	0.204	0.077	1.34425e-36
CYP7B1...2419	1.08135e-40	0.679276	0.245	0.141	2.20768e-36
MPP7	2.3144e-40	0.635318	0.12	0.034	4.72507e-36
CCDC3...2421	2.60157e-40	0.748861	0.247	0.108	5.31137e-36
PPP1CB	2.97275e-40	0.698544	0.219	0.136	6.06917e-36
ITGA3	5.0401e-40	0.575462	0.128	0.037	1.02899e-35
MACROD2...2424	9.09151e-40	0.661087	0.222	0.151	1.85612e-35
UBE2E2	1.64759e-39	0.484658	0.456	0.372	3.36371e-35
FCHSD2...2426	3.42587e-39	0.367952	0.524	0.514	6.99425e-35
SH3BGRL	4.42422e-39	0.564328	0.264	0.178	9.03249e-35
FRMD3...2428	4.43373e-39	0.710236	0.348	0.186	9.05189e-35
WDFY3...2429	6.61225e-39	0.373891	0.49	0.454	1.34996e-34
PTK2...2430	6.63413e-39	0.37442	0.577	0.512	1.35442e-34
LINC01505	1.17954e-38	0.72833	0.111	0.027	2.40814e-34
RABGAP1	1.3358e-38	0.458192	0.358	0.294	2.72716e-34
HSPB1	1.38023e-38	0.775496	0.144	0.054	2.81789e-34
ADIRF	1.49091e-38	0.593358	0.134	0.049	3.04383e-34
PTPRK...2435	1.62506e-38	0.439015	0.613	0.521	3.31772e-34
BCAM	1.99278e-38	0.55036	0.106	0.03	4.06847e-34
ANK2...2437	4.44499e-38	0.590986	0.301	0.207	9.07489e-34
ADAMTS9...2438	9.36798e-38	0.884062	0.227	0.188	1.91257e-33
GRID1...2439	1.91447e-37	0.713833	0.265	0.142	3.90858e-33
PPFIA2...2440	4.15972e-37	0.648146	0.168	0.06	8.49249e-33
DGKH...2441	1.36208e-36	0.505887	0.365	0.283	2.78082e-32
FAM107B...2442	2.57718e-36	0.663623	0.167	0.078	5.26157e-32
MYH9...2443	3.3335e-36	0.506673	0.385	0.296	6.80567e-32
TBX18...2444	8.42298e-36	0.578603	0.32	0.181	1.71963e-31
PDK4	1.97752e-35	0.954113	0.145	0.074	4.03731e-31
CLTCL1...2446	2.2488e-35	0.579975	0.178	0.086	4.59114e-31
FILIP1L...2447	7.37974e-35	0.592428	0.168	0.07	1.50665e-30
LSAMP...2448	2.22304e-34	0.440578	0.458	0.373	4.53855e-30
FHL1	2.25145e-34	0.61437	0.112	0.044	4.59657e-30
ARHGEF17...2450	2.40629e-34	0.609028	0.227	0.109	4.91268e-30
ADAMTS9-AS2...2451	6.54122e-34	0.384501	0.595	0.552	1.33546e-29
GJC1...2452	1.13578e-33	0.569283	0.23	0.094	2.3188e-29
GUCY1B1...2453	2.02711e-32	0.573466	0.148	0.051	4.13855e-28
MFGE8...2454	2.50133e-32	0.584535	0.153	0.068	5.10671e-28
EFHD1...2455	3.09121e-32	0.633628	0.226	0.12	6.31101e-28
SLMAP	8.12915e-32	0.375796	0.296	0.255	1.65965e-27
ZNF704	1.92197e-31	0.405013	0.266	0.249	3.92389e-27
DOCK3	2.07577e-31	0.581287	0.162	0.074	4.23789e-27
SMOC2...2459	3.06956e-31	0.591165	0.221	0.096	6.2668e-27
C1QTNF1...2460	3.07106e-31	0.576668	0.128	0.043	6.26988e-27
DIPK1A	3.25315e-31	0.578015	0.166	0.082	6.64164e-27
IGFBP4	3.39484e-31	0.614487	0.134	0.052	6.9309e-27
PARD3B...2463	1.12475e-30	0.412278	0.566	0.496	2.2963e-26
MRTFA	2.63424e-30	0.399635	0.331	0.289	5.37806e-26
PITPNC1...2465	2.72725e-30	0.514751	0.482	0.415	5.56796e-26
CBL	3.43397e-30	0.513742	0.211	0.131	7.01079e-26
IL1RAPL1...2467	4.78651e-30	0.633036	0.191	0.101	9.77214e-26
DAAM2...2468	7.11695e-30	0.466256	0.387	0.223	1.453e-25
KIF13A	1.4927e-29	0.363855	0.425	0.391	3.04749e-25
RGS7BP...2470	1.67527e-29	0.588237	0.159	0.065	3.42024e-25
MEF2D...2471	2.18977e-29	0.560583	0.168	0.083	4.47064e-25
NUDT4	2.42584e-29	0.547198	0.14	0.06	4.95259e-25
LINC02256	3.00443e-29	0.466671	0.236	0.186	6.13384e-25
MAGI1...2474	3.93459e-29	0.429499	0.49	0.411	8.03285e-25
RSU1	5.0595e-29	0.483742	0.272	0.199	1.03295e-24
IMMP2L...2476	5.78354e-29	0.375325	0.61	0.565	1.18077e-24
ROR1...2477	7.10911e-29	0.595242	0.219	0.146	1.4514e-24
PELI2	7.17846e-29	0.495905	0.283	0.221	1.46555e-24
TMTC1...2479	8.63673e-29	0.55389	0.407	0.308	1.76327e-24
RASL12...2480	1.41944e-28	0.486794	0.114	0.034	2.89793e-24
KALRN...2481	2.04541e-28	0.448258	0.441	0.348	4.17591e-24
TIMP3	2.18324e-28	0.470394	0.408	0.377	4.4573e-24
LRIG1...2483	2.20462e-28	0.485816	0.255	0.18	4.50096e-24
PRMT9	3.45745e-28	0.554393	0.118	0.063	7.05874e-24
CRTC3...2485	3.83104e-28	0.417875	0.338	0.27	7.82144e-24
ATP8B1...2486	6.8318e-28	0.554275	0.196	0.127	1.39478e-23
ACTB	1.21141e-27	0.553894	0.189	0.127	2.47322e-23
MAP2...2488	1.41791e-27	0.527532	0.282	0.165	2.8948e-23
VWA8...2489	1.61192e-27	0.346862	0.267	0.249	3.2909e-23
ZBTB16	1.73478e-27	0.379549	0.514	0.532	3.54173e-23
ABHD2...2491	3.35324e-27	0.500755	0.226	0.138	6.84597e-23
OAZ2	4.51175e-27	0.472382	0.105	0.042	9.21119e-23
PDE4DIP	4.74514e-27	0.486013	0.238	0.15	9.68768e-23
TMEM51...2494	4.76322e-27	0.501967	0.17	0.108	9.72458e-23
ADAMTS10...2495	1.34513e-26	0.496981	0.249	0.165	2.74623e-22
SNTB1...2496	2.67166e-26	0.438676	0.344	0.195	5.45446e-22
THSD7B...2497	3.08667e-26	0.555404	0.196	0.093	6.30174e-22
TNFAIP8	3.26302e-26	0.583941	0.156	0.082	6.66177e-22
FARP1...2499	4.32256e-26	0.359346	0.376	0.33	8.82493e-22
JUNB	4.50578e-26	0.528973	0.151	0.071	9.199e-22
BMERB1	9.68505e-26	0.494914	0.118	0.053	1.9773e-21
CSRNP3	1.01913e-25	0.510751	0.106	0.042	2.08066e-21
BCL2...2503	1.27003e-25	0.492221	0.323	0.192	2.59289e-21
CNTN4...2504	1.55202e-25	0.622654	0.228	0.116	3.1686e-21
CDC14B	1.6129e-25	0.386611	0.255	0.216	3.2929e-21
SPECC1...2506	1.92037e-25	0.487308	0.267	0.142	3.92062e-21
ADGRL3...2507	3.12092e-25	0.564987	0.4	0.302	6.37167e-21
MICAL2	5.17895e-25	0.559372	0.11	0.042	1.05733e-20
ITGA8...2509	6.30373e-25	0.543639	0.289	0.17	1.28697e-20
PPFIBP2...2510	1.00674e-24	0.507149	0.136	0.062	2.05536e-20
REV3L...2511	1.17056e-24	0.355666	0.371	0.339	2.38981e-20
PDLIM7	2.72525e-24	0.458167	0.113	0.044	5.56387e-20
ANO6	3.50681e-24	0.325403	0.302	0.271	7.1595e-20
YPEL2...2514	3.78461e-24	0.491183	0.16	0.089	7.72665e-20
SSH2...2515	3.89421e-24	0.272271	0.388	0.387	7.95042e-20
DST...2516	5.33478e-24	0.344331	0.536	0.431	1.08915e-19
EXT1...2517	5.6934e-24	0.260587	0.232	0.277	1.16237e-19
RNF180...2518	1.16295e-23	0.475103	0.194	0.129	2.37427e-19
NR4A2	3.64906e-23	0.510719	0.101	0.038	7.44991e-19
GRK5...2520	3.78063e-23	0.361016	0.455	0.401	7.71853e-19
CTDSPL...2521	6.65921e-23	0.470973	0.295	0.178	1.35954e-18
LARGE1...2522	6.9319e-23	0.346945	0.359	0.327	1.41522e-18
SEPTIN7...2523	7.58323e-23	0.298358	0.327	0.293	1.54819e-18
SH3KBP1...2524	1.00102e-22	0.439499	0.255	0.187	2.04368e-18
CTNNBL1	1.03537e-22	0.434889	0.157	0.105	2.11381e-18
PEAK1	1.24896e-22	0.27024	0.316	0.332	2.54987e-18
LBH...2527	1.65185e-22	0.473743	0.108	0.042	3.37242e-18
CTBP2...2528	1.89881e-22	0.340774	0.457	0.404	3.87661e-18
ARIH1	2.67745e-22	0.250853	0.33	0.331	5.46628e-18
CPM...2530	3.79063e-22	0.5711	0.247	0.137	7.73894e-18
INF2...2531	3.79346e-22	0.440672	0.154	0.089	7.74473e-18
KSR1...2532	3.80739e-22	0.471543	0.235	0.177	7.77316e-18
ARHGAP42...2533	5.35128e-22	0.385851	0.422	0.286	1.09252e-17
COL24A1...2534	8.11103e-22	0.52554	0.113	0.042	1.65595e-17
PAWR...2535	1.08411e-21	0.382469	0.27	0.217	2.21331e-17
LAMA5...2536	1.60719e-21	0.417055	0.135	0.089	3.28124e-17
FBXL7...2537	2.66871e-21	0.277516	0.477	0.481	5.44843e-17
DOK6...2538	3.87819e-21	0.517162	0.124	0.05	7.91771e-17
NMD3...2539	4.76095e-21	0.488091	0.192	0.123	9.71996e-17
PBX1...2540	7.07809e-21	0.302295	0.437	0.433	1.44506e-16
TRAK1...2541	8.37513e-21	0.312709	0.312	0.277	1.70987e-16
FGD4	1.03169e-20	0.316638	0.309	0.28	2.10631e-16
PDE8A...2543	1.0663e-20	0.319991	0.438	0.385	2.17696e-16
MAML2...2544	1.17175e-20	0.312209	0.556	0.517	2.39225e-16
ENTPD1...2545	1.17763e-20	0.441239	0.215	0.152	2.40424e-16
DIAPH2	1.19736e-20	0.377264	0.312	0.256	2.44453e-16
TRIM33	1.70309e-20	0.262772	0.221	0.224	3.47703e-16
STARD9	3.38236e-20	0.375759	0.241	0.197	6.90543e-16
CRIM1...2549	4.82079e-20	0.394515	0.493	0.42	9.84213e-16
MEF2C...2550	6.46931e-20	0.309213	0.386	0.354	1.32077e-15
PACSIN2...2551	6.97286e-20	0.308	0.256	0.232	1.42358e-15
SESN1...2552	7.53817e-20	0.32956	0.217	0.199	1.53899e-15
DENND3...2553	2.86045e-19	0.332674	0.214	0.212	5.8399e-15
TMEM131	2.91549e-19	0.29367	0.298	0.267	5.95226e-15
FBXL2...2555	3.6714e-19	0.427501	0.14	0.089	7.49552e-15
EHBP1L1	5.43292e-19	0.406217	0.143	0.083	1.10919e-14
MYO1E...2557	5.46061e-19	0.405563	0.349	0.264	1.11484e-14
PPP2R2B	1.14118e-18	0.434586	0.234	0.174	2.32984e-14
SLC38A2...2559	1.39677e-18	0.309771	0.25	0.237	2.85164e-14
TBL1X	1.45175e-18	0.33782	0.311	0.291	2.9639e-14
CBLB...2561	2.09323e-18	0.291294	0.296	0.271	4.27354e-14
STIM1	2.58024e-18	0.332161	0.193	0.166	5.26782e-14
WNK2...2563	3.5366e-18	0.454693	0.147	0.088	7.22031e-14
RNF150...2564	4.89672e-18	0.457714	0.14	0.091	9.99714e-14
AC104123.1...2565	4.92686e-18	0.472997	0.159	0.092	1.00587e-13
BHLHE40...2566	5.54665e-18	0.330536	0.13	0.118	1.1324e-13
GLS	5.9954e-18	0.261582	0.245	0.237	1.22402e-13
HES4...2568	7.42186e-18	0.437413	0.164	0.082	1.51525e-13
RASAL2	7.71034e-18	0.265957	0.563	0.522	1.57414e-13
ITPK1	9.14558e-18	0.428045	0.103	0.061	1.86716e-13
SLC25A25	1.27189e-17	0.428452	0.107	0.06	2.5967e-13
CDS2	1.44458e-17	0.353796	0.179	0.146	2.94925e-13
PPP1R9A	1.9422e-17	0.402491	0.168	0.115	3.96519e-13
PRKAA2...2574	1.9982e-17	0.417618	0.143	0.071	4.07952e-13
TRAF5	2.39991e-17	0.319889	0.108	0.081	4.89965e-13
JUN...2576	2.78614e-17	0.4174	0.127	0.09	5.68819e-13
FOXK2	3.52696e-17	0.331102	0.207	0.191	7.20065e-13
PLCL1...2578	4.22017e-17	0.386312	0.319	0.218	8.6159e-13
BACH1...2579	5.33517e-17	0.279807	0.344	0.327	1.08923e-12
CD9...2580	5.54918e-17	0.423155	0.113	0.072	1.13292e-12
DIRC3...2581	7.09131e-17	0.470033	0.168	0.091	1.44776e-12
ANTXR1...2582	8.85625e-17	0.401515	0.231	0.156	1.80809e-12
NCALD...2583	9.64423e-17	0.399904	0.233	0.182	1.96897e-12
STXBP4...2584	1.21828e-16	0.402596	0.178	0.127	2.48725e-12
MOB2...2585	1.23832e-16	0.34475	0.112	0.077	2.52814e-12
SIPA1L1...2586	1.69398e-16	0.265589	0.283	0.281	3.45843e-12
HSDL2	1.70147e-16	0.367238	0.136	0.086	3.47371e-12
SH3PXD2A...2588	2.23814e-16	0.408849	0.208	0.13	4.56938e-12
FOXK1	2.56049e-16	0.269683	0.177	0.161	5.2275e-12
TRAF3IP2-AS1...2590	3.01518e-16	0.358189	0.273	0.237	6.15578e-12
MOB1B...2591	3.32296e-16	0.293584	0.117	0.104	6.78416e-12
WDFY2	3.49799e-16	0.314135	0.172	0.15	7.1415e-12
ZFAND5	4.59014e-16	0.407245	0.128	0.098	9.37124e-12
FGF1...2594	5.2847e-16	0.49905	0.191	0.129	1.07892e-11
ST5...2595	5.50946e-16	0.344306	0.405	0.337	1.12481e-11
AEBP2	5.62514e-16	0.307216	0.211	0.186	1.14843e-11
EMX2OS...2597	7.1269e-16	0.41709	0.13	0.068	1.45503e-11
EEPD1	1.32903e-15	0.317295	0.177	0.158	2.71335e-11
GPC5...2599	1.46777e-15	0.308855	0.47	0.361	2.99661e-11
KLHL23...2600	1.57469e-15	0.395598	0.171	0.108	3.21488e-11
TPCN2	1.63185e-15	0.373717	0.104	0.051	3.33159e-11
NR2F2...2602	1.79264e-15	0.406381	0.234	0.163	3.65985e-11
PRKAR1A	1.95816e-15	0.30182	0.151	0.127	3.99778e-11
COL5A2...2604	2.15808e-15	0.399559	0.166	0.099	4.40594e-11
IQCJ-SCHIP1...2605	2.58318e-15	0.402853	0.115	0.075	5.27383e-11
NDFIP1	3.97152e-15	0.266344	0.191	0.174	8.10826e-11
MITF...2607	5.85465e-15	0.390387	0.136	0.09	1.19529e-10
RGL3...2608	6.42699e-15	0.398958	0.135	0.071	1.31213e-10
BMPR1A...2609	6.58923e-15	0.340122	0.257	0.217	1.34526e-10
COL18A1...2610	6.80575e-15	0.305577	0.377	0.335	1.38946e-10
TBX15...2611	6.94317e-15	0.42377	0.163	0.102	1.41752e-10
RUSC2	9.64558e-15	0.278466	0.209	0.2	1.96924e-10
CACNA1A...2613	9.78316e-15	0.396021	0.162	0.088	1.99733e-10
MCU	1.02087e-14	0.292445	0.191	0.165	2.08422e-10
B3GALNT2	1.49303e-14	0.348243	0.116	0.083	3.04817e-10
SORBS3...2616	1.54092e-14	0.33358	0.146	0.11	3.14595e-10
PLCL2	1.87252e-14	0.321857	0.154	0.12	3.82295e-10
CREB3L2...2618	5.53387e-14	0.313188	0.199	0.175	1.12979e-09
STK38L	6.11563e-14	0.327863	0.146	0.102	1.24857e-09
GABRB1	7.33072e-14	0.399219	0.107	0.071	1.49664e-09
CYTH3...2621	8.04716e-14	0.289882	0.308	0.272	1.64291e-09
MICU3...2622	9.3032e-14	0.260795	0.241	0.209	1.89934e-09
COL21A1...2623	9.38751e-14	0.387922	0.12	0.073	1.91655e-09
UGGT2...2624	9.65868e-14	0.264224	0.288	0.261	1.97192e-09
ADCY6...2625	9.72349e-14	0.339847	0.122	0.081	1.98515e-09
HABP4	1.17757e-13	0.27601	0.132	0.115	2.40413e-09
RNF24...2627	1.49893e-13	0.356916	0.132	0.087	3.06021e-09
VPS45	1.63483e-13	0.307471	0.151	0.13	3.33766e-09
DGKD	1.64328e-13	0.368863	0.118	0.065	3.35492e-09
LINC01197...2630	1.91002e-13	0.351151	0.194	0.141	3.8995e-09
RHOB...2631	2.24765e-13	0.349145	0.131	0.076	4.5888e-09
EXT2	2.24889e-13	0.280695	0.126	0.105	4.59134e-09
PTPRD	2.64503e-13	0.381688	0.143	0.1	5.4001e-09
WWP2	2.9492e-13	0.295501	0.186	0.155	6.02109e-09
LASP1	3.30895e-13	0.271685	0.104	0.086	6.75556e-09
MEF2C-AS1...2636	3.41045e-13	0.309327	0.162	0.148	6.96278e-09
SOX13...2637	3.41451e-13	0.35026	0.157	0.108	6.97107e-09
GADD45B	3.52845e-13	0.363913	0.106	0.061	7.20368e-09
DDAH1...2639	3.73121e-13	0.389493	0.133	0.099	7.61763e-09
NCK2...2640	3.73422e-13	0.30362	0.173	0.143	7.62378e-09
TRPC6...2641	3.99375e-13	0.373273	0.12	0.064	8.15364e-09
HSPA1A	4.20596e-13	0.445213	0.12	0.067	8.58688e-09
MIR4435-2HG...2643	5.45761e-13	0.256335	0.252	0.248	1.11422e-08
ATP1B3...2644	5.47048e-13	0.296845	0.215	0.232	1.11685e-08
RHOQ...2645	6.06772e-13	0.289552	0.164	0.138	1.23878e-08
LUC7L	6.12324e-13	0.256482	0.189	0.174	1.25012e-08
KLHL29...2647	6.94548e-13	0.336602	0.211	0.177	1.41799e-08
SOGA1...2648	1.96285e-12	0.334954	0.127	0.098	4.00735e-08
MAT2A	2.47798e-12	0.305526	0.115	0.071	5.05905e-08
ADAP2...2650	3.1525e-12	0.333012	0.131	0.074	6.43615e-08
CD44	3.80814e-12	0.364041	0.104	0.051	7.7747e-08
GSN...2652	7.23612e-12	0.258595	0.298	0.267	1.47733e-07
DLG5...2653	1.00604e-11	0.350865	0.142	0.103	2.05393e-07
CUEDC1	1.05818e-11	0.283416	0.152	0.132	2.16039e-07
KCTD20	1.1331e-11	0.286331	0.125	0.093	2.31334e-07
SDC2...2656	1.22445e-11	0.373184	0.122	0.085	2.49983e-07
CPE...2657	1.49122e-11	0.305938	0.276	0.233	3.04448e-07
TRIM37	1.68759e-11	0.262491	0.129	0.101	3.44539e-07
RASSF1	2.19127e-11	0.309702	0.112	0.08	4.47369e-07
ENOX1...2660	3.00018e-11	0.384175	0.129	0.078	6.12517e-07
ELOVL5...2661	5.00071e-11	0.273991	0.206	0.174	1.02094e-06
BCL6...2662	5.17695e-11	0.320692	0.226	0.179	1.05693e-06
MAPKAPK2	5.98056e-11	0.324552	0.122	0.081	1.22099e-06
BTG2...2664	9.72195e-11	0.291131	0.102	0.078	1.98483e-06
LIN7A...2665	1.23309e-10	0.338167	0.178	0.111	2.51748e-06
DOCK11...2666	1.34805e-10	0.302667	0.103	0.074	2.75218e-06
TTC39B	3.19667e-10	0.26911	0.117	0.087	6.52632e-06
LMNA	3.30483e-10	0.266298	0.111	0.08	6.74714e-06
PTMA...2669	4.4386e-10	0.303848	0.144	0.128	9.06185e-06
CORO1C	5.86887e-10	0.25083	0.153	0.13	1.19819e-05
LCLAT1...2671	5.93393e-10	0.287206	0.148	0.117	1.21147e-05
WDR45B	1.12522e-09	0.250003	0.106	0.081	2.29725e-05
PLPP3...2673	1.56888e-09	0.349045	0.138	0.093	3.20302e-05
TLN1	2.49428e-09	0.266301	0.123	0.091	5.09232e-05
ADGRB3...2675	3.01938e-09	0.275036	0.271	0.235	6.16436e-05
CCDC6	3.09969e-09	0.256125	0.112	0.094	6.32833e-05
COL27A1...2677	3.52711e-09	0.321317	0.153	0.104	7.20095e-05
KCNB1...2678	7.09172e-09	0.308289	0.134	0.087	0.000144784
RAB31...2679	9.45808e-09	0.266442	0.138	0.097	0.000193096
COL6A2...2680	1.26932e-08	0.302475	0.165	0.12	0.000259144
OTUD7A...2681	1.48304e-08	0.263156	0.124	0.101	0.000302777
FIGN...2682	1.54478e-08	0.308372	0.179	0.13	0.000315382
NTRK2...2683	1.66167e-08	0.266907	0.205	0.179	0.000339247
JADE1...2684	1.89425e-08	0.254176	0.105	0.083	0.00038673
SEMA6D	2.20319e-08	0.296625	0.105	0.066	0.000449804
PTH1R...2686	3.2538e-08	0.275597	0.226	0.155	0.000664296
FAM182B...2687	9.37399e-08	0.25276	0.135	0.107	0.00191379
DHRS3	8.23793e-07	0.264603	0.104	0.081	0.0168185
FAM155A...2689	1.20894e-06	0.258545	0.228	0.195	0.0246818
SYNM...2690	2.14806e-06	0.252877	0.125	0.086	0.0438548
RBM20...2691	2.00358e-05	0.252818	0.162	0.129	0.409051
PCBP3...2692	3.52676e-05	0.344585	0.196	0.158	0.720022

## Sheet: markers microglia
Table 5. Microglial nuclei cluster markers (estimated using the FindMarkers function in Seurat with default parameters)
Gene symbol	p_val	avg_logFC	pct.1	pct.2	p_val_adj
HS3ST4	0	3.67961	0.75	0.074	0
APBB1IP	0	3.29483	0.81	0.105	0
DOCK8	0	3.27267	0.838	0.115	0
FRMD4A	0	3.26848	0.945	0.44	0
PLXDC2	0	3.2471	0.964	0.522	0
SYNDIG1	0	3.10704	0.693	0.148	0
SLC8A1	0	3.10164	0.79	0.134	0
TBXAS1	0	3.09579	0.781	0.097	0
LRMDA	0	3.05032	0.951	0.416	0
ARHGAP22	0	2.99605	0.716	0.089	0
ATP8B4	0	2.93826	0.685	0.062	0
KCNQ3	0	2.8562	0.777	0.27	0
SRGAP2	0	2.80826	0.762	0.173	0
CSF1R	0	2.79787	0.641	0.046	0
ADAM28	0	2.79348	0.64	0.058	0
P2RY12	0	2.71946	0.535	0.05	0
IPCEF1	0	2.69597	0.577	0.073	0
RUNX1	0	2.68363	0.703	0.134	0
FYB1	0	2.66436	0.677	0.086	0
INPP5D	0	2.66434	0.769	0.131	0
SH3RF3	0	2.66092	0.71	0.229	0
SYK	0	2.65272	0.596	0.04	0
DOCK2	0	2.64712	0.692	0.075	0
HDAC9	0	2.64147	0.653	0.157	0
IGSF21	0	2.61323	0.509	0.039	0
SLCO2B1	0	2.60922	0.718	0.111	0
RBM47	0	2.60407	0.577	0.063	0
MEF2C	0	2.60091	0.814	0.321	0
AC008691.1	0	2.57727	0.382	0.043	0
RASGEF1C	0	2.5615	0.449	0.037	0
C3	0	2.5595	0.569	0.077	0
SFMBT2	0	2.54827	0.851	0.498	0
RHBDF2	0	2.54128	0.568	0.048	0
ST6GAL1	0	2.52021	0.843	0.276	0
PALD1	0	2.5194	0.687	0.12	0
SPP1	0	2.50762	0.371	0.111	0
MEF2A	0	2.4975	0.883	0.478	0
ARHGAP24	0	2.49615	0.87	0.445	0
LRRK1	0	2.49509	0.525	0.043	0
CYFIP1	0	2.49305	0.678	0.192	0
SORL1	0	2.48134	0.774	0.379	0
LY86	0	2.48025	0.5	0.026	0
BLNK	0	2.43257	0.495	0.033	0
SLC11A1	0	2.42946	0.376	0.03	0
CHST11	0	2.42073	0.855	0.422	0
DENND3	0	2.4036	0.571	0.094	0
ARHGAP15	0	2.39786	0.707	0.103	0
FMN1	0	2.39561	0.473	0.069	0
LHFPL2	0	2.35853	0.653	0.208	0
LINC02798	0	2.35566	0.451	0.045	0
GRID2	0	2.34553	0.415	0.186	0
MAML3	0	2.32222	0.759	0.28	0
FAM49B	0	2.31414	0.755	0.255	0
LDLRAD4	0	2.31264	0.871	0.532	0
TLR2	0	2.31092	0.45	0.039	0
DISC1	0	2.2993	0.675	0.143	0
LPCAT2	0	2.29319	0.51	0.058	0
LINC02232	0	2.28562	0.408	0.028	0
SMAP2	0	2.2752	0.561	0.113	0
SRGAP2B	0	2.26787	0.523	0.08	0
CCDC26	0	2.26779	0.261	0.048	0
PTPRE	0	2.26301	0.644	0.21	0
DIAPH2	0	2.26142	0.682	0.22	0
AOAH	0	2.25575	0.676	0.093	0
EPB41L2	0	2.25336	0.822	0.477	0
WDFY4	0	2.23225	0.464	0.027	0
CSF2RA	0	2.22681	0.44	0.033	0
TMEM163	0	2.22236	0.251	0.041	0
LYN	0	2.21519	0.581	0.15	0
MGAT4A	0	2.20313	0.615	0.175	0
RIN3	0	2.16895	0.549	0.118	0
ABCC4	0	2.14832	0.598	0.184	0
PIK3R5	0	2.13455	0.491	0.044	0
MIR646HG	0	2.12642	0.494	0.136	0
TRPM2	0	2.10847	0.416	0.028	0
TGFBR1	0	2.09658	0.472	0.108	0
DOCK4	0	2.08447	0.946	0.76	0
KCNQ1	0	2.07748	0.441	0.051	0
ITGAX	0	2.07487	0.393	0.023	0
SDK1	0	2.07429	0.556	0.191	0
CD74	0	2.0739	0.415	0.042	0
ARHGAP25	0	2.07368	0.459	0.049	0
MYO1F	0	2.07328	0.507	0.066	0
OXR1	0	2.07308	0.604	0.308	0
SOCS6	0	2.06801	0.424	0.095	0
FAM149A	0	2.05376	0.406	0.057	0
CTSB	0	2.05328	0.424	0.101	0
SKAP2	0	2.04806	0.481	0.09	0
MSR1	0	2.04254	0.342	0.032	0
SLC2A5	0	2.03592	0.347	0.029	0
GLDN	0	2.03221	0.413	0.093	0
KHDRBS3	0	2.02907	0.431	0.101	0
FGD2	0	2.0236	0.394	0.02	0
FOXN3	0	2.00764	0.867	0.577	0
LINC02712	0	2.00647	0.31	0.021	0
CX3CR1	0	2.00151	0.347	0.027	0
IKZF1	0	1.99792	0.541	0.059	0
ZNF710	0	1.99609	0.535	0.192	0
ALOX5	0	1.99392	0.381	0.026	0
KCNK13	0	1.99227	0.346	0.023	0
JAZF1	0	1.97019	0.651	0.3	0
CPED1	0	1.9683	0.461	0.096	0
CSF3R	0	1.95669	0.38	0.021	0
ELMO1	0	1.95657	0.88	0.303	0
PIK3AP1	0	1.95623	0.386	0.03	0
POU2F2	0	1.94392	0.369	0.037	0
CD86	0	1.93772	0.355	0.02	0
ETV6	0	1.928	0.715	0.383	0
HCK	0	1.92383	0.369	0.028	0
SH3KBP1	0	1.91673	0.577	0.141	0
ANKRD44	0	1.89355	0.784	0.435	0
RCSD1	0	1.893	0.534	0.099	0
SRGN	0	1.87833	0.263	0.055	0
CIITA	0	1.86759	0.366	0.044	0
SAMSN1	0	1.86735	0.371	0.039	0
PTPRJ	0	1.86392	0.727	0.399	0
FMNL3	0	1.85442	0.537	0.162	0
SSH2	0	1.8525	0.791	0.493	0
RUNX2	0	1.84844	0.419	0.065	0
RYR1	0	1.84493	0.507	0.2	0
LPAR6	0	1.84309	0.397	0.055	0
FOXP2	0	1.83314	0.483	0.116	0
SLC9A9	0	1.82543	0.757	0.502	0
NCK2	0	1.81311	0.477	0.191	0
NCKAP1L	0	1.79895	0.379	0.031	0
SRGAP2C	0	1.79851	0.402	0.075	0
BMP2K	0	1.79735	0.737	0.471	0
NFATC2	0	1.79705	0.477	0.134	0
TMEM156	0	1.79657	0.336	0.03	0
ABR	0	1.77764	0.798	0.522	0
SLC4A7	0	1.76427	0.486	0.136	0
RGS10	0	1.75621	0.327	0.023	0
PELI1	0	1.75152	0.423	0.096	0
PLCG2	0	1.74404	0.453	0.089	0
ENTPD1	0	1.74287	0.489	0.201	0
XACT	0	1.72608	0.163	0.022	0
IL17RA	0	1.7248	0.382	0.079	0
DSCAM	0	1.71079	0.447	0.111	0
BACH1	0	1.70524	0.53	0.221	0
PAG1	0	1.69938	0.547	0.216	0
IL18	0	1.68578	0.343	0.035	0
LINC01141	0	1.67967	0.287	0.019	0
VAV1	0	1.67466	0.331	0.029	0
PTPRC	0	1.6672	0.541	0.085	0
GRB2	0	1.66633	0.472	0.174	0
SUSD6	0	1.66108	0.491	0.175	0
ADAP2	0	1.66087	0.371	0.097	0
PRAM1	0	1.65144	0.286	0.025	0
SCIN	0	1.64952	0.255	0.017	0
GAB2	0	1.64698	0.634	0.337	0
SLA	0	1.64297	0.318	0.029	0
OTULINL	0	1.63547	0.307	0.024	0
TBC1D22A	0	1.6343	0.762	0.505	0
MCF2L	0	1.63219	0.46	0.131	0
ST8SIA4	0	1.63111	0.347	0.051	0
TBC1D14	0	1.62651	0.386	0.161	0
PCNX2	0	1.62395	0.515	0.241	0
LNCAROD	0	1.61946	0.121	0.01	0
HCLS1	0	1.61856	0.309	0.026	0
BHLHE41	0	1.59469	0.356	0.104	0
DOCK11	0	1.58223	0.391	0.083	0
AP1B1	0	1.57762	0.397	0.15	0
ZFP36L2	0	1.57633	0.428	0.2	0
MKNK1	0	1.57489	0.418	0.172	0
SH3TC1	0	1.57355	0.272	0.027	0
TNFRSF1B	0	1.57024	0.324	0.049	0
CMIP	0	1.56827	0.64	0.375	0
ARHGAP6	0	1.56567	0.399	0.103	0
MS4A6A	0	1.56292	0.258	0.015	0
UBE2E2	0	1.55921	0.719	0.459	0
MRC1	0	1.5576	0.197	0.023	0
MANBA	0	1.55643	0.422	0.155	0
IL13RA1	0	1.55053	0.332	0.064	0
DLEU1	0	1.54823	0.101	0.042	0
CPVL	0	1.541	0.27	0.036	0
SPTLC2	0	1.53883	0.432	0.185	0
ALPK1	0	1.53547	0.385	0.114	0
SP100	0	1.53452	0.493	0.134	0
SH2B3	0	1.53298	0.313	0.049	0
GNB4	0	1.5314	0.357	0.103	0
OLR1	0	1.52805	0.238	0.019	0
ACSL1	0	1.5262	0.233	0.07	0
RAB31	0	1.51698	0.49	0.305	0
LRCH1	0	1.5168	0.488	0.182	0
RAPGEF1	0	1.51589	0.596	0.312	0
IRF8	0	1.50844	0.237	0.013	0
HIVEP3	0	1.50041	0.502	0.302	0
MAF	0	1.49663	0.329	0.096	0
CMKLR1	0	1.49533	0.256	0.021	0
ADCY7	0	1.49304	0.315	0.037	0
FAR2	0	1.49148	0.268	0.057	0
PREX1	0	1.49115	0.653	0.432	0
LRMP	0	1.49051	0.291	0.031	0
MYO9B	0	1.48335	0.516	0.236	0
CD53	0	1.48185	0.322	0.032	0
CMTM7	0	1.48003	0.284	0.034	0
RUBCNL	0	1.47893	0.315	0.083	0
PLCL2	0	1.47836	0.427	0.112	0
IFNGR1	0	1.47674	0.378	0.123	0
LAT2	0	1.47317	0.266	0.024	0
CAPZB	0	1.47139	0.608	0.373	0
NAIP	0	1.4709	0.468	0.227	0
FCGBP	0	1.4679	0.17	0.018	0
SNX29	0	1.46223	0.667	0.455	0
CACNA1D	0	1.4597	0.316	0.088	0
TFEC	0	1.45898	0.263	0.019	0
AC025569.1	0	1.4579	0.234	0.019	0
PSMA1	0	1.4532	0.333	0.141	0
ITGAM	0	1.45224	0.263	0.02	0
PADI2	0	1.43655	0.331	0.214	0
PICALM	0	1.43302	0.72	0.533	0
IFNGR2	0	1.43023	0.344	0.122	0
TTC7A	0	1.42971	0.451	0.264	0
TNS3	0	1.42639	0.55	0.339	0
PDE3B	0	1.42441	0.481	0.274	0
ITPR2	0	1.42182	0.855	0.652	0
ATM	0	1.41646	0.553	0.308	0
SIPA1L2	0	1.41639	0.375	0.138	0
GCNT2	0	1.41358	0.269	0.04	0
MIS18BP1	0	1.41341	0.315	0.072	0
KCNIP1	0	1.41241	0.402	0.223	0
AKAP13	0	1.40454	0.694	0.444	0
TBC1D9	0	1.39728	0.298	0.054	0
TM6SF1	0	1.39657	0.273	0.03	0
CYTH4	0	1.39274	0.25	0.018	0
PGM5	0	1.38897	0.321	0.062	0
LAPTM5	0	1.38543	0.249	0.018	0
S100Z	0	1.3829	0.198	0.015	0
VASH1	0	1.37281	0.275	0.054	0
SERPINB9	0	1.36901	0.281	0.107	0
FGD4	0	1.36689	0.675	0.481	0
EPB41L3	0	1.36645	0.384	0.123	0
ARRB2	0	1.365	0.261	0.035	0
STK32B	0	1.36343	0.219	0.031	0
IFI16	0	1.36342	0.398	0.136	0
TGFBR2	0	1.36172	0.428	0.121	0
GPRIN3	0	1.35994	0.292	0.044	0
CD84	0	1.35871	0.238	0.015	0
LCP2	0	1.35163	0.284	0.041	0
GALNT2	0	1.35087	0.496	0.329	0
PLA2G4A	0	1.35046	0.286	0.042	0
CARD11	0	1.34925	0.317	0.049	0
TLR1	0	1.34853	0.245	0.018	0
RTTN	0	1.33729	0.308	0.157	0
CD163	0	1.33102	0.124	0.009	0
B3GNT5	0	1.32894	0.235	0.034	0
STX7	0	1.32484	0.434	0.218	0
ZFHX3	0	1.32343	0.736	0.518	0
LINC01684	0	1.3219	0.211	0.017	0
ARHGAP26	0	1.31712	0.797	0.621	0
AC079015.1	0	1.30849	0.22	0.014	0
FCHSD2	0	1.28603	0.722	0.538	0
ZFP36L1	0	1.28447	0.506	0.345	0
SH3BGRL	0	1.28368	0.401	0.23	0
CTTNBP2NL	0	1.28284	0.337	0.128	0
PIK3CD	0	1.27947	0.291	0.065	0
ARHGAP12	0	1.27525	0.437	0.248	0
FAM102B	0	1.27322	0.251	0.05	0
A2M	0	1.27201	0.416	0.119	0
IRAK3	0	1.26665	0.338	0.083	0
FLI1	0	1.26419	0.568	0.136	0
BIN1	0	1.26413	0.342	0.127	0
USP6NL	0	1.25957	0.409	0.198	0
FKBP5	0	1.25929	0.545	0.432	0
SKI	0	1.25926	0.414	0.234	0
LINC02391	0	1.25636	0.188	0.015	0
ANKS1A	0	1.25111	0.573	0.344	0
TNRC18	0	1.24989	0.525	0.36	0
TGFB1	0	1.24793	0.256	0.076	0
SSH1	0	1.24742	0.38	0.188	0
ITGA9	0	1.24619	0.272	0.11	0
AC006978.2	0	1.24553	0.301	0.116	0
ZEB2	0	1.2371	0.688	0.459	0
P3H2	0	1.23692	0.235	0.072	0
BIN2	0	1.23523	0.236	0.028	0
RAP1A	0	1.23064	0.477	0.264	0
SAT1	0	1.23043	0.441	0.256	0
TAL1	0	1.22815	0.206	0.014	0
MLXIPL	0	1.22734	0.202	0.02	0
CTTNBP2	0	1.22532	0.389	0.158	0
KYNU	0	1.21306	0.211	0.021	0
ZNRF2	0	1.21254	0.325	0.149	0
IL10RA	0	1.2117	0.221	0.019	0
EML4	0	1.21096	0.433	0.224	0
SPRED1	0	1.20885	0.501	0.355	0
SNCA	0	1.20799	0.275	0.087	0
ST6GALNAC3	0	1.20699	0.67	0.406	0
MERTK	0	1.20513	0.503	0.389	0
PHC2	0	1.20467	0.36	0.187	0
ETV5	0	1.20456	0.262	0.083	0
SAMHD1	0	1.20368	0.31	0.102	0
TIAM1	0	1.20269	0.431	0.242	0
CAB39	0	1.20207	0.42	0.238	0
GAB3	0	1.2006	0.239	0.034	0
REL	0	1.19953	0.266	0.078	0
AC008050.1	0	1.19678	0.152	0.061	0
RNF149	0	1.19267	0.39	0.244	0
STAB1	0	1.19136	0.171	0.015	0
PILRA	0	1.18943	0.23	0.064	0
PLCB2	0	1.18811	0.196	0.013	0
CD83	0	1.17957	0.117	0.031	0
SLC25A37	0	1.17595	0.406	0.277	0
HAVCR2	0	1.1735	0.275	0.092	0
NRIP1	0	1.16948	0.298	0.135	0
CD4	0	1.16931	0.207	0.023	0
PRKCD	0	1.16908	0.192	0.017	0
BNC2	0	1.16851	0.526	0.191	0
RPS6KA3	0	1.16736	0.386	0.192	0
RREB1	0	1.16721	0.408	0.254	0
SRGAP1	0	1.16205	0.536	0.441	0
C22orf34	0	1.15967	0.251	0.061	0
AXL	0	1.15868	0.296	0.16	0
TMSB4X	0	1.15823	0.242	0.089	0
ARID3A	0	1.15307	0.235	0.065	0
RPS6KA1	0	1.15243	0.203	0.023	0
EVL	0	1.15214	0.454	0.26	0
CHST15	0	1.15128	0.291	0.08	0
GRK3	0	1.15111	0.411	0.257	0
GNG7	0	1.14745	0.486	0.332	0
PACSIN2	0	1.1459	0.379	0.204	0
PARVG	0	1.14447	0.188	0.013	0
ZNF846	0	1.139	0.276	0.135	0
NCOA3	0	1.13406	0.399	0.224	0
IL6ST	0	1.13256	0.42	0.284	0
VSIR	0	1.13217	0.307	0.169	0
CTSC	0	1.12504	0.208	0.023	0
TSPAN14	0	1.12461	0.324	0.148	0
PRDM11	0	1.12364	0.203	0.083	0
SLC2A9	0	1.11672	0.199	0.055	0
HIST1H2AC	0	1.11509	0.237	0.114	0
COTL1	0	1.11388	0.272	0.131	0
KBTBD12	0	1.11293	0.251	0.144	0
UBASH3B	0	1.11263	0.246	0.102	0
RNF150	0	1.11172	0.321	0.227	0
SDCCAG8	0	1.11137	0.596	0.482	0
CACNA1A	0	1.10766	0.299	0.151	0
CEP170	0	1.10677	0.496	0.363	0
TBC1D16	0	1.10569	0.255	0.141	0
ELL2	0	1.10568	0.407	0.251	0
IL1RAP	0	1.10556	0.2	0.047	0
ABHD12	0	1.10281	0.298	0.149	0
NLRP1	0	1.10106	0.262	0.079	0
LINC02642	0	1.09762	0.14	0.01	0
FCGR2A	0	1.09759	0.154	0.012	0
DAGLB	0	1.09706	0.203	0.05	0
PRKCB	0	1.09619	0.382	0.13	0
NIBAN1	0	1.08881	0.213	0.054	0
PPARD	0	1.0886	0.331	0.159	0
TPK1	0	1.08602	0.327	0.189	0
WNT2B	0	1.08344	0.188	0.044	0
USP15	0	1.08217	0.46	0.302	0
VSIG4	0	1.08202	0.157	0.007	0
TBC1D2B	0	1.08151	0.328	0.174	0
FMNL1	0	1.08085	0.196	0.02	0
PARP14	0	1.08029	0.378	0.188	0
PTPN2	0	1.07664	0.293	0.174	0
MAN1A1	0	1.07561	0.288	0.151	0
RAP1GAP2	0	1.07488	0.281	0.115	0
ATF6	0	1.07487	0.398	0.265	0
C12orf75	0	1.07433	0.187	0.033	0
JAK2	0	1.07414	0.394	0.217	0
TMIGD3	0	1.07347	0.178	0.015	0
LILRB1	0	1.0733	0.172	0.011	0
APPL2	0	1.07198	0.443	0.34	0
MIR34AHG	0	1.07022	0.209	0.059	0
TBC1D1	0	1.06968	0.424	0.287	0
SLC2A13	0	1.06777	0.269	0.085	0
OSBPL3	0	1.06445	0.372	0.236	0
EDA	0	1.06222	0.248	0.127	0
CBL	0	1.06188	0.305	0.156	0
B4GALT1	0	1.0615	0.24	0.067	0
DNAJC5	0	1.05911	0.31	0.171	0
KLHL6	0	1.05901	0.153	0.013	0
TLR5	0	1.05831	0.157	0.011	0
CYBA	0	1.05671	0.198	0.026	0
DOCK10	0	1.05624	0.648	0.251	0
ST3GAL6	0	1.05501	0.33	0.112	0
AC093152.1	0	1.05463	0.204	0.063	0
AL158071.4	0	1.05321	0.169	0.04	0
MBNL1	0	1.05195	0.71	0.568	0
SPNS2	0	1.05114	0.209	0.047	0
TET3	0	1.05039	0.325	0.193	0
ATG7	0	1.04916	0.56	0.503	0
ARHGAP18	0	1.049	0.207	0.056	0
CPM	0	1.04723	0.251	0.149	0
EPSTI1	0	1.04322	0.254	0.076	0
CTSS	0	1.03848	0.194	0.025	0
NUAK1	0	1.03824	0.27	0.102	0
RNF130	0	1.03699	0.581	0.459	0
MLXIP	0	1.0359	0.283	0.141	0
CDK6	0	1.03514	0.319	0.122	0
CLEC7A	0	1.03455	0.179	0.014	0
FRMD4B	0	1.02924	0.519	0.206	0
RB1	0	1.02755	0.448	0.328	0
RNF213	0	1.02453	0.519	0.379	0
TANC2	0	1.02356	0.448	0.327	0
TMC8	0	1.02246	0.207	0.029	0
MYOF	0	1.02243	0.312	0.096	0
SOAT1	0	1.02134	0.23	0.085	0
UVRAG	0	1.02	0.499	0.352	0
PLEK	0	1.01612	0.156	0.016	0
CSGALNACT1	0	1.01554	0.651	0.527	0
NPL	0	1.01476	0.471	0.371	0
2001-03-01	0	1.01243	0.531	0.207	0
AL034397.3	0	1.01197	0.159	0.009	0
SYT6	0	1.01196	0.143	0.007	0
KLHL5	0	1.01179	0.414	0.251	0
ZNF124	0	1.01138	0.198	0.055	0
EPHB2	0	1.00984	0.179	0.052	0
C1QB	0	1.00584	0.16	0.01	0
H2AFY	0	1.00327	0.322	0.202	0
WIPF1	0	1.00102	0.401	0.21	0
TPRG1	0	0.999698	0.101	0.059	0
LGMN	0	0.999122	0.125	0.053	0
RCBTB2	0	0.995391	0.211	0.058	0
LPIN2	0	0.99171	0.345	0.236	0
FAM13A	0	0.990815	0.361	0.263	0
PTGS1	0	0.989245	0.148	0.007	0
AL162414.1	0	0.989201	0.116	0.011	0
ZNF618	0	0.989156	0.218	0.075	0
STK10	0	0.989071	0.281	0.089	0
RASSF8	0	0.986993	0.418	0.39	0
CHD7	0	0.986952	0.444	0.328	0
TNFAIP2	0	0.985232	0.138	0.025	0
VOPP1	0	0.983807	0.354	0.251	0
HLA-DPB1	0	0.981011	0.155	0.021	0
SPI1	0	0.980951	0.18	0.049	0
ANOS1	0	0.977267	0.278	0.183	0
BCAT1	0	0.976126	0.173	0.034	0
GSAP	0	0.975234	0.284	0.162	0
HRH2	0	0.97504	0.141	0.014	0
TMEM106A	0	0.973751	0.168	0.026	0
GAK	0	0.9705	0.331	0.224	0
TRIM38	0	0.969701	0.205	0.038	0
SP110	0	0.969074	0.26	0.136	0
ARL15	0	0.968319	0.54	0.25	0
PLAGL1	0	0.965425	0.23	0.11	0
ERICH1	0	0.962329	0.323	0.177	0
LPAR5	0	0.961938	0.148	0.009	0
AL159163.1	0	0.961103	0.158	0.028	0
ACTR2	0	0.960481	0.317	0.182	0
ZDHHC14	0	0.958633	0.375	0.262	0
CARD8	0	0.955584	0.279	0.127	0
HK2	0	0.955215	0.162	0.032	0
STAMBPL1	0	0.954256	0.202	0.069	0
ASAH1	0	0.953756	0.219	0.107	0
PYGL	0	0.953315	0.161	0.041	0
RAB20	0	0.952812	0.136	0.036	0
PPARG	0	0.950138	0.134	0.027	0
ANKRD11	0	0.947352	0.641	0.548	0
AC012368.1	0	0.946714	0.153	0.016	0
LST1	0	0.945761	0.148	0.01	0
LRRFIP1	0	0.94441	0.393	0.267	0
RAC1	0	0.942549	0.272	0.142	0
HPGDS	0	0.942191	0.144	0.011	0
NLRP3	0	0.940682	0.132	0.009	0
UNC93B1	0	0.940013	0.157	0.032	0
2003-03-01	0	0.939483	0.349	0.243	0
TLN2	0	0.938981	0.431	0.339	0
PLEKHA2	0	0.937535	0.3	0.166	0
PTAFR	0	0.936973	0.151	0.015	0
EPB41	0	0.936852	0.313	0.183	0
LIMS1	0	0.935572	0.411	0.332	0
RASA3	0	0.93448	0.313	0.184	0
SP140	0	0.93196	0.169	0.047	0
MOB1B	0	0.931756	0.279	0.166	0
MAML2	0	0.928918	0.808	0.671	0
L3MBTL4	0	0.926412	0.42	0.243	0
HIF1A	0	0.926378	0.307	0.273	0
MED13L	0	0.92522	0.738	0.675	0
AC066613.2	0	0.924986	0.134	0.023	0
TRAF3IP3	0	0.923958	0.178	0.022	0
MYCBP2	0	0.923782	0.583	0.495	0
TMCC3	0	0.922211	0.244	0.09	0
LOXL3	0	0.921931	0.173	0.063	0
TBC1D12	0	0.921803	0.326	0.188	0
DIP2A	0	0.921454	0.388	0.279	0
P2RX4	0	0.919641	0.183	0.061	0
MAP2K1	0	0.91683	0.282	0.175	0
HLA-DRB1	0	0.913027	0.154	0.018	0
JAK3	0	0.913012	0.143	0.022	0
SKIL	0	0.909907	0.235	0.104	0
GAS7	0	0.908814	0.248	0.124	0
APMAP	0	0.908167	0.193	0.073	0
SETX	0	0.907002	0.453	0.354	0
TAB2	0	0.902071	0.485	0.396	0
AMPD3	0	0.900659	0.208	0.086	0
TYMP	0	0.899165	0.129	0.015	0
IL6R	0	0.898347	0.269	0.165	0
CELF2	0	0.897235	0.815	0.672	0
IL4R	0	0.89678	0.254	0.071	0
GAS6	0	0.89334	0.202	0.097	0
ITGB2	0	0.893233	0.158	0.017	0
UGCG	0	0.892892	0.204	0.103	0
NOL4L	0	0.890561	0.21	0.081	0
PDGFB	0	0.89035	0.153	0.032	0
TRIM22	0	0.890047	0.23	0.078	0
TET2	0	0.889161	0.346	0.251	0
HSPBAP1	0	0.888518	0.205	0.09	0
KIF26B	0	0.886608	0.181	0.083	0
STK4	0	0.886209	0.296	0.141	0
SHTN1	0	0.886082	0.513	0.225	0
RASSF2	0	0.885777	0.182	0.053	0
MGAT5	0	0.884776	0.521	0.405	0
EHBP1L1	0	0.883107	0.182	0.053	0
P2RX7	0	0.882937	0.293	0.152	0
MAP3K8	0	0.882907	0.179	0.075	0
PKN2	0	0.881626	0.489	0.416	0
SWAP70	0	0.881179	0.283	0.184	0
ELK3	0	0.881124	0.191	0.067	0
PLB1	0	0.879553	0.137	0.022	0
LINC01091	0	0.879111	0.101	0.024	0
ARHGAP27	0	0.873677	0.161	0.031	0
GIT2	0	0.87345	0.285	0.173	0
COMMD10	0	0.873104	0.411	0.334	0
HLA-DMB	0	0.871795	0.137	0.008	0
FEZ2	0	0.871406	0.291	0.192	0
PTPN18	0	0.868788	0.182	0.066	0
DEF6	0	0.8631	0.151	0.018	0
GNAQ	0	0.862519	0.747	0.678	0
ITM2B	0	0.861382	0.353	0.267	0
WASF2	0	0.860098	0.409	0.34	0
RASAL2	0	0.859913	0.474	0.311	0
ADPGK	0	0.859725	0.218	0.105	0
DTNB	0	0.859427	0.396	0.321	0
LINC01268	0	0.85885	0.137	0.011	0
RAB39A	0	0.857848	0.131	0.02	0
COLGALT1	0	0.856248	0.176	0.066	0
SIRPB2	0	0.855423	0.126	0.007	0
HECTD2	0	0.854379	0.257	0.171	0
FGD3	0	0.85219	0.158	0.022	0
PTCHD4	0	0.850938	0.126	0.03	0
ARHGEF6	0	0.84943	0.263	0.175	0
MPZL1	0	0.848451	0.249	0.161	0
CAMK1D	0	0.848043	0.578	0.482	0
MAP3K3	0	0.847297	0.308	0.198	0
GALNT10	0	0.845487	0.302	0.197	0
TCF12	0	0.844466	0.759	0.694	0
CCM2	0	0.84302	0.289	0.185	0
LYST	0	0.842689	0.427	0.338	0
ATF7IP2	0	0.840113	0.246	0.172	0
SLC7A6	0	0.839176	0.201	0.092	0
SLC7A7	0	0.838007	0.135	0.02	0
DLEU2	0	0.836724	0.562	0.458	0
TMEM131L	0	0.833155	0.204	0.062	0
PLEKHO1	0	0.832657	0.198	0.118	0
HPS3	0	0.831214	0.203	0.101	0
RAB10	0	0.830091	0.42	0.355	0
PRKAG2	0	0.828379	0.459	0.312	0
AKNA	0	0.827106	0.213	0.064	0
SEPTIN6	0	0.826782	0.202	0.065	0
CNTRL	0	0.826219	0.28	0.185	0
ARHGAP45	0	0.825905	0.135	0.014	0
CD58	0	0.825881	0.188	0.068	0
GPR34	0	0.823222	0.136	0.011	0
WASHC4	0	0.822789	0.306	0.219	0
NUMB	0	0.822009	0.441	0.384	0
ADAMTSL2	0	0.821958	0.125	0.03	0
ATRN	0	0.821435	0.327	0.263	0
TIMP2	0	0.821114	0.255	0.148	0
FNIP2	0	0.819326	0.299	0.19	0
PSTPIP2	0	0.818339	0.125	0.032	0
TMEM51	0	0.817759	0.188	0.096	0
ARPC2	0	0.815642	0.259	0.148	0
RAPH1	0	0.814102	0.26	0.153	0
SYTL3	0	0.811615	0.2	0.053	0
AC120193.1	0	0.81056	0.15	0.024	0
FSCN1	0	0.809891	0.14	0.037	0
UBE2E1	0	0.808727	0.363	0.295	0
ATP2C1	0	0.806727	0.405	0.357	0
ADGRE2	0	0.806641	0.121	0.02	0
ITGB5	0	0.804748	0.262	0.21	0
MYO1E	0	0.804448	0.28	0.25	0
LINC01357	0	0.801535	0.116	0.012	0
MX2	0	0.801105	0.124	0.024	0
DEPTOR	0	0.80031	0.238	0.123	0
DNMT3A	0	0.799196	0.346	0.294	0
CTSZ	0	0.798535	0.136	0.023	0
PTBP3	0	0.798089	0.262	0.144	0
NAGK	0	0.793694	0.166	0.071	0
APBA1	0	0.793425	0.3	0.251	0
CDYL	0	0.792761	0.323	0.234	0
MITF	0	0.791743	0.216	0.15	0
RAD51B	0	0.791572	0.52	0.48	0
EBI3	0	0.791518	0.108	0.006	0
ARL5A	0	0.79092	0.187	0.094	0
LAIR1	0	0.790722	0.127	0.01	0
C6orf62	0	0.789497	0.282	0.211	0
ARHGAP4	0	0.789247	0.122	0.017	0
TBC1D5	0	0.789106	0.643	0.619	0
TRANK1	0	0.788722	0.202	0.097	0
APAF1	0	0.78871	0.189	0.082	0
SLC29A3	0	0.788378	0.131	0.032	0
LRRK2	0	0.788352	0.202	0.112	0
LIPC	0	0.787562	0.11	0.011	0
ATG16L2	0	0.787199	0.16	0.054	0
TBC1D4	0	0.784365	0.378	0.19	0
SLC11A2	0	0.783813	0.241	0.162	0
LGALS9	0	0.782416	0.126	0.014	0
RAB1A	0	0.781049	0.365	0.305	0
IFI44L	0	0.776091	0.198	0.098	0
NABP1	0	0.773944	0.142	0.02	0
LY96	0	0.77075	0.124	0.014	0
PARP4	0	0.768873	0.267	0.173	0
PHF20	0	0.768642	0.305	0.226	0
SUSD3	0	0.768396	0.111	0.006	0
DIP2B	0	0.767084	0.629	0.516	0
FAM157C	0	0.766836	0.135	0.061	0
ZSWIM6	0	0.764851	0.736	0.671	0
MSN	0	0.764025	0.245	0.143	0
FKBP15	0	0.763844	0.216	0.128	0
DNM2	0	0.762656	0.373	0.288	0
SNX13	0	0.762605	0.339	0.276	0
FTL	0	0.76176	0.213	0.223	0
MFSD1	0	0.761194	0.17	0.078	0
HLA-DRA	0	0.76097	0.124	0.013	0
PLAG1	0	0.759315	0.13	0.025	0
PRPF38B	0	0.758644	0.24	0.161	0
TMEM65	0	0.757733	0.242	0.154	0
ESR1	0	0.757046	0.118	0.037	0
RCC2	0	0.756779	0.162	0.07	0
VMP1	0	0.756657	0.322	0.249	0
ARRB1	0	0.756241	0.317	0.261	0
DTX2	0	0.756185	0.161	0.067	0
CCDC88B	0	0.755708	0.131	0.046	0
SPECC1	0	0.755403	0.355	0.297	0
MGST2	0	0.755397	0.164	0.058	0
ADAM10	0	0.752682	0.425	0.352	0
P2RY6	0	0.752506	0.101	0.01	0
BASP1	0	0.750414	0.158	0.057	0
OSTF1	0	0.749441	0.209	0.096	0
PAK1	0	0.746831	0.212	0.12	0
LINC01094	0	0.745965	0.264	0.152	0
ANP32A	0	0.745384	0.244	0.174	0
STAG1	0	0.743931	0.572	0.504	0
ITPR1	0	0.743246	0.252	0.155	0
ATP11A	0	0.742505	0.346	0.252	0
FAM135A	0	0.740629	0.392	0.359	0
GRAMD1B	0	0.739834	0.319	0.299	0
EIF4G3	0	0.737109	0.64	0.618	0
HEATR5B	0	0.736774	0.269	0.195	0
LILRB4	0	0.735509	0.111	0.006	0
USP4	0	0.735313	0.233	0.173	0
MILR1	0	0.734846	0.115	0.008	0
WNT5A	0	0.733921	0.114	0.016	0
ABHD3	0	0.733727	0.248	0.192	0
FAM49A	0	0.733609	0.238	0.217	0
DENND11	0	0.733063	0.214	0.131	0
TMEM117	0	0.731866	0.304	0.254	0
CORO1A	0	0.731415	0.117	0.015	0
SNX18	0	0.729848	0.146	0.053	0
CNPY3	0	0.729702	0.123	0.026	0
GYPC	0	0.729683	0.12	0.022	0
CRLF3	0	0.728642	0.216	0.146	0
ACTR3	0	0.728249	0.256	0.161	0
FBXO11	0	0.728101	0.476	0.439	0
RNF145	0	0.724355	0.241	0.147	0
RASAL3	0	0.722399	0.119	0.012	0
ZFAND3	0	0.721885	0.685	0.666	0
PMEPA1	0	0.719016	0.145	0.05	0
DOP1B	0	0.717643	0.179	0.104	0
SRRM2	0	0.717552	0.526	0.494	0
TANGO2	0	0.717283	0.176	0.104	0
ETS2	0	0.715488	0.186	0.061	0
USP53	0	0.71495	0.403	0.321	0
CTBP2	0	0.713764	0.475	0.428	0
MGAT1	0	0.713534	0.153	0.076	0
SCAMP2	0	0.712551	0.154	0.072	0
MRC2	0	0.712161	0.187	0.07	0
PRKD3	0	0.7118	0.214	0.133	0
GPATCH2L	0	0.711587	0.299	0.254	0
SUCLG2	0	0.711408	0.356	0.297	0
HTRA1	0	0.71139	0.287	0.267	0
GALNT1	0	0.71104	0.257	0.206	0
ACSL4	0	0.710911	0.221	0.142	0
PIK3R1	0	0.709632	0.414	0.36	0
AAK1	0	0.709327	0.431	0.383	0
KLHL18	0	0.70847	0.178	0.104	0
PAN3	0	0.708245	0.466	0.418	0
MAP3K1	0	0.708205	0.24	0.135	0
NCOR2	0	0.707876	0.401	0.361	0
CASS4	0	0.705654	0.125	0.034	0
RGS12	0	0.704086	0.353	0.31	0
ARHGAP17	0	0.70241	0.282	0.218	0
FAM177B	0	0.702345	0.107	0.007	0
DDX60L	0	0.700629	0.176	0.074	0
GAA	0	0.700554	0.147	0.081	0
ARMH3	0	0.699416	0.354	0.317	0
ADAM9	0	0.699192	0.185	0.101	0
E2F3	0	0.698595	0.205	0.159	0
JDP2	0	0.697559	0.172	0.144	0
LCP1	0	0.697024	0.145	0.025	0
ARHGAP30	0	0.696217	0.116	0.016	0
PRMT2	0	0.695862	0.36	0.307	0
ARHGDIB	0	0.695824	0.131	0.017	0
AL365273.2	0	0.694556	0.197	0.151	0
ARSB	0	0.694115	0.216	0.167	0
FNBP1L	0	0.693978	0.227	0.173	0
KCTD12	0	0.692108	0.128	0.018	0
CREBL2	0	0.691858	0.16	0.09	0
INPP4A	0	0.689653	0.335	0.278	0
PPARGC1B	0	0.689203	0.135	0.037	0
DRAM2	0	0.688753	0.177	0.097	0
AZIN2	0	0.688229	0.146	0.065	0
ELF1	0	0.6882	0.381	0.299	0
CHSY1	0	0.688147	0.26	0.2	0
GNB1	0	0.688138	0.431	0.379	0
IKBKB	0	0.686488	0.257	0.178	0
AC009950.1	0	0.683311	0.11	0.026	0
ACSM5	0	0.682269	0.105	0.02	0
EMB	0	0.680848	0.145	0.026	0
PARP8	0	0.680256	0.324	0.144	0
WDR70	0	0.677947	0.429	0.407	0
HECA	0	0.677829	0.16	0.071	0
RNF144B	0	0.677565	0.199	0.112	0
HNMT	0	0.677528	0.135	0.058	0
FCGRT	0	0.677341	0.128	0.053	0
EHD4	0	0.67487	0.119	0.039	0
DNAJC13	0	0.674074	0.24	0.181	0
RNF216	0	0.673568	0.369	0.331	0
CUX1	0	0.673216	0.532	0.51	0
FAM78A	0	0.672113	0.103	0.013	0
DAP	0	0.671052	0.164	0.084	0
ITSN2	0	0.669862	0.41	0.357	0
AIDA	0	0.66949	0.135	0.057	0
ROCK1	0	0.668602	0.389	0.341	0
TYROBP	0	0.667419	0.11	0.008	0
DCP2	0	0.666825	0.189	0.107	0
NSF	0	0.666787	0.297	0.228	0
RGS19	0	0.666634	0.1	0.009	0
ARAP1	0	0.66653	0.198	0.141	0
GNG2	0	0.665939	0.162	0.043	0
GIMAP8	0	0.665892	0.117	0.022	0
STRBP	0	0.665652	0.261	0.234	0
RNF13	0	0.665408	0.344	0.308	0
MAST3	0	0.664433	0.156	0.072	0
MAD1L1	0	0.662316	0.19	0.127	0
CCND1	0	0.662104	0.103	0.013	0
UBAC2	0	0.661547	0.367	0.334	0
CXADR	0	0.661519	0.121	0.036	0
ATP11C	0	0.661222	0.197	0.13	0
CCND3	0	0.660361	0.365	0.303	0
ATP6V1B2	0	0.6601	0.147	0.064	0
KDM2A	0	0.659922	0.443	0.422	0
SLC43A2	0	0.658488	0.174	0.136	0
ME2	0	0.658105	0.23	0.187	0
PRRC2B	0	0.65765	0.416	0.392	0
TIGAR	0	0.657193	0.106	0.038	0
CD300A	0	0.656821	0.11	0.01	0
PDGFC	0	0.655242	0.233	0.229	0
AGO4	0	0.654952	0.268	0.225	0
SAMD9L	0	0.654755	0.158	0.085	0
ACAP2	0	0.653971	0.455	0.435	0
MICAL1	0	0.653581	0.103	0.019	0
RASSF3	0	0.651948	0.202	0.096	0
PPP6R2	0	0.650972	0.414	0.416	0
ZNF106	0	0.649802	0.261	0.224	0
WDFY2	0	0.646596	0.414	0.4	0
PIAS1	0	0.645762	0.499	0.454	0
NEK6	0	0.645368	0.232	0.232	0
SNX2	0	0.644813	0.206	0.142	0
MNDA	0	0.643938	0.102	0.008	0
PRIM2	0	0.64375	0.234	0.165	0
MIR222HG	0	0.642576	0.112	0.019	0
PSAP	0	0.642223	0.317	0.302	0
PECAM1	0	0.641716	0.203	0.07	0
NFIC	0	0.641303	0.356	0.345	0
PFKFB3	0	0.640364	0.404	0.397	0
CHD9	0	0.639957	0.609	0.599	0
KIF16B	0	0.638795	0.311	0.293	0
RNF135	0	0.636951	0.114	0.041	0
ARPC3	0	0.636412	0.131	0.063	0
RASSF4	0	0.636082	0.275	0.283	0
CLCN5	0	0.635474	0.146	0.087	0
RAB12	0	0.635439	0.202	0.143	0
MOB3A	0	0.63521	0.15	0.095	0
PLA2G15	0	0.635084	0.103	0.027	0
CD276	0	0.634963	0.111	0.043	0
EVI5	0	0.634644	0.374	0.348	0
KDM2B	0	0.634454	0.224	0.168	0
FLOT1	0	0.634333	0.17	0.121	0
RNF111	0	0.633169	0.283	0.236	0
LARP4B	0	0.631706	0.328	0.298	0
PIGX	0	0.630969	0.124	0.077	0
ACER3	0	0.630179	0.295	0.274	0
VPS13C	0	0.630068	0.504	0.498	0
MAP3K2	0	0.629684	0.341	0.321	0
SCAF11	0	0.629592	0.414	0.387	0
PABPC1	0	0.628422	0.218	0.149	0
MAN2B1	0	0.628069	0.121	0.054	0
TNFSF13B	0	0.627775	0.122	0.048	0
SLC49A4	0	0.626636	0.165	0.122	0
ZNF609	0	0.625586	0.494	0.494	0
TNFRSF1A	0	0.625316	0.168	0.119	0
UBL3	0	0.623504	0.258	0.221	0
SNX10	0	0.6229	0.101	0.03	0
RCOR1	0	0.622048	0.222	0.184	0
MARCKS	0	0.622029	0.156	0.097	0
TLE3	0	0.621373	0.139	0.094	0
PTK2B	0	0.621096	0.183	0.116	0
C1QC	0	0.620699	0.101	0.006	0
TRIM14	0	0.620251	0.124	0.048	0
DDB2	0	0.619947	0.146	0.084	0
PIK3CG	0	0.619942	0.102	0.008	0
RASA1	0	0.619581	0.35	0.329	0
SUMF1	0	0.619342	0.42	0.418	0
GRAMD1A	0	0.61907	0.18	0.139	0
TBL1XR1	0	0.618776	0.446	0.433	0
AKR1A1	0	0.618225	0.121	0.044	0
DENND4B	0	0.616972	0.151	0.087	0
PBX3	0	0.615749	0.257	0.196	0
AC027097.2	0	0.615693	0.169	0.126	0
AC007262.2	0	0.612005	0.165	0.147	0
MAPKAP1	0	0.611659	0.353	0.335	0
LAP3	0	0.611137	0.141	0.083	0
ZC3HAV1	0	0.610862	0.202	0.106	0
PLXND1	0	0.610714	0.15	0.089	0
GNAI2	0	0.609529	0.212	0.152	0
TUT7	0	0.608817	0.229	0.173	0
PIP5K1B	0	0.608621	0.172	0.111	0
SMURF2	0	0.607059	0.36	0.335	0
CELF1	0	0.606796	0.42	0.414	0
METTL9	0	0.605259	0.163	0.112	0
FCGR3A	0	0.603657	0.105	0.008	0
TNFRSF10D	0	0.603082	0.102	0.021	0
GRK2	0	0.603033	0.137	0.072	0
GGA2	0	0.601872	0.213	0.177	0
CHD1	0	0.601695	0.26	0.205	0
NCK1-DT	0	0.60167	0.107	0.03	0
SLC2A3	0	0.601405	0.116	0.077	0
QSER1	0	0.600638	0.216	0.176	0
DPYD	0	0.599016	0.375	0.325	0
SNX30	0	0.597204	0.187	0.112	0
DLEU7	0	0.593766	0.114	0.019	0
MIOS	0	0.593697	0.147	0.082	0
MAP3K14	0	0.59358	0.225	0.19	0
AFTPH	0	0.592177	0.224	0.175	0
NIPBL	0	0.591407	0.509	0.51	0
ST3GAL1	0	0.59129	0.251	0.222	0
NAV3	0	0.590482	0.674	0.608	0
CAP1	0	0.590309	0.149	0.075	0
RSRC1	0	0.589716	0.294	0.263	0
STAT6	0	0.588813	0.157	0.084	0
ELL	0	0.58697	0.135	0.073	0
CLEC2D	0	0.586853	0.192	0.089	0
ZNF652	0	0.586764	0.289	0.25	0
R3HCC1L	0	0.58631	0.214	0.173	0
RNASEH2B	0	0.58568	0.175	0.117	0
SPOPL	0	0.58378	0.183	0.125	0
LINC00278	0	0.581169	0.11	0.093	0
AFF1	0	0.580901	0.485	0.493	0
ATP2B1	0	0.579977	0.235	0.173	0
COP1	0	0.578835	0.432	0.428	0
NRP1	0	0.577918	0.242	0.259	0
ZNF148	0	0.577108	0.397	0.388	0
AP2A2	0	0.576992	0.234	0.226	0
FUS	0	0.576987	0.343	0.315	0
RNF166	0	0.576674	0.104	0.03	0
MARK2	0	0.57568	0.225	0.192	0
ADA2	0	0.574857	0.102	0.035	0
SPIDR	0	0.574607	0.509	0.502	0
KDM7A	0	0.572937	0.211	0.157	0
GLS	0	0.572743	0.299	0.244	0
SPTLC3	0	0.571369	0.148	0.062	0
ANKMY1	0	0.570718	0.183	0.148	0
TNFRSF10B	0	0.570082	0.127	0.063	0
MYO5A	0	0.568981	0.311	0.296	0
ABHD15-AS1	0	0.567946	0.116	0.041	0
NCK1	0	0.567834	0.187	0.136	0
CREG1	0	0.567589	0.107	0.037	0
ADAM17	0	0.565449	0.215	0.176	0
SMURF1	0	0.563066	0.3	0.283	0
DTNBP1	0	0.562998	0.226	0.209	0
HELZ	0	0.562933	0.359	0.347	0
SYT17	0	0.562718	0.308	0.32	0
GNA13	0	0.56154	0.225	0.241	0
SP140L	0	0.560115	0.119	0.034	0
FAM168A	0	0.559589	0.425	0.453	0
ADGRG1	0	0.558732	0.248	0.255	0
SPATA5	0	0.557794	0.248	0.209	0
ZMAT3	0	0.557633	0.169	0.148	0
TRAPPC9	0	0.557336	0.452	0.466	0
DHRS3	0	0.556791	0.204	0.174	0
LITAF	0	0.556477	0.142	0.082	0
STEAP1B	0	0.555238	0.114	0.05	0
SND1	0	0.554185	0.356	0.355	0
LYPLA1	0	0.553063	0.149	0.094	0
UBE2K	0	0.552627	0.368	0.362	0
AP3B1	0	0.551882	0.388	0.383	0
SNX24	0	0.550475	0.213	0.202	0
SGPP1	0	0.550455	0.157	0.114	0
GLCE	0	0.549692	0.168	0.086	0
EFCAB13	0	0.548322	0.117	0.051	0
CCDC50	0	0.548114	0.207	0.16	0
ARHGEF2	0	0.548099	0.166	0.092	0
VPS8	0	0.545289	0.301	0.299	0
CEBPD	0	0.545189	0.156	0.124	0
TPM3	0	0.543035	0.161	0.102	0
TNFAIP8	0	0.542753	0.154	0.055	0
HM13	0	0.542618	0.202	0.176	0
SLC38A10	0	0.542212	0.164	0.127	0
MMP24OS	0	0.541954	0.161	0.123	0
RABEP1	0	0.541248	0.328	0.331	0
GDI2	0	0.541188	0.186	0.142	0
CDC42SE2	0	0.540756	0.32	0.264	0
SH3BP2	0	0.540538	0.159	0.143	0
SLC23A2	0	0.540465	0.267	0.257	0
TDRD7	0	0.539718	0.134	0.078	0
PTPRO	0	0.539365	0.109	0.028	0
CD2AP	0	0.538737	0.216	0.168	0
P4HA1	0	0.538672	0.249	0.255	0
GGA3	0	0.537791	0.136	0.087	0
MYO15B	0	0.537579	0.208	0.181	0
RHOQ	0	0.535402	0.264	0.258	0
ERMAP	0	0.535349	0.117	0.073	0
UHRF1BP1	0	0.534322	0.169	0.139	0
SEMA6A-AS1	0	0.533854	0.108	0.06	0
OGFRL1	0	0.5328	0.315	0.323	0
GNAI3	0	0.531436	0.154	0.11	0
AC009690.1	0	0.531017	0.218	0.227	0
SP3	0	0.530045	0.228	0.196	0
CD226	0	0.528111	0.118	0.049	0
PANK2	0	0.527645	0.176	0.141	0
TAOK3	0	0.526262	0.48	0.5	0
ANKRD13D	0	0.524612	0.16	0.122	0
TNK2	0	0.523329	0.168	0.147	0
ARHGAP20	0	0.523204	0.109	0.045	0
HSD17B11	0	0.523184	0.117	0.055	0
RASSF1	0	0.52317	0.123	0.052	0
NRP2	0	0.522789	0.179	0.103	0
CRK	0	0.52154	0.166	0.127	0
ALG13	0	0.519943	0.223	0.182	0
DCTN4	0	0.519708	0.196	0.175	0
MIR29B2CHG	0	0.519694	0.314	0.319	0
DELE1	0	0.518878	0.14	0.09	0
RILPL2	0	0.518867	0.101	0.061	0
STK38L	0	0.518627	0.178	0.155	0
ITGAL	0	0.518163	0.129	0.036	0
TENT2	0	0.517544	0.395	0.409	0
GSN	0	0.515483	0.405	0.4	0
RRBP1	0	0.515372	0.181	0.157	0
RAB2A	0	0.514689	0.317	0.313	0
MARS	0	0.51247	0.135	0.105	0
WDFY3	0	0.512089	0.544	0.584	0
APLP2	0	0.511877	0.182	0.15	0
CHSY3	0	0.509696	0.241	0.111	0
PCED1B	0	0.509041	0.206	0.155	0
ATF7IP	0	0.507793	0.329	0.324	0
PAK2	0	0.507005	0.253	0.236	0
SUSD1	0	0.506908	0.11	0.051	0
STX6	0	0.505765	0.139	0.103	0
GK	0	0.505517	0.105	0.079	0
PACS1	0	0.504949	0.432	0.442	0
DDX21	0	0.504901	0.123	0.08	0
NFATC3	0	0.504195	0.32	0.295	0
CSK	0	0.504068	0.107	0.053	0
SCFD2	0	0.503909	0.289	0.293	0
UBXN2B	0	0.503903	0.138	0.106	0
AP003086.1	0	0.503764	0.117	0.056	0
PBRM1	0	0.502926	0.348	0.364	0
SUFU	0	0.501227	0.204	0.196	0
ERP44	0	0.501166	0.204	0.183	0
MVB12B	0	0.501029	0.375	0.371	0
USP32	0	0.500514	0.34	0.329	0
BID	0	0.499517	0.107	0.068	0
RESF1	0	0.498261	0.201	0.155	0
SERPINB6	0	0.497764	0.25	0.218	0
RAB7A	0	0.497291	0.311	0.316	0
CAMK2D	0	0.497173	0.401	0.394	0
SEL1L	0	0.496653	0.172	0.134	0
VTI1A	0	0.496377	0.479	0.502	0
PLSCR1	0	0.49486	0.209	0.16	0
NAA20	0	0.494249	0.111	0.067	0
PRR14L	0	0.493808	0.23	0.22	0
FER	0	0.493474	0.466	0.499	0
SFT2D2	0	0.492309	0.137	0.083	0
LCORL	0	0.492023	0.279	0.255	0
SLC8B1	0	0.4915	0.144	0.118	0
PLD1	0	0.491411	0.269	0.145	0
SNX6	0	0.490211	0.178	0.161	0
SRBD1	0	0.489885	0.196	0.171	0
ASCC3	0	0.489824	0.298	0.289	0
TTC17	0	0.489663	0.468	0.5	0
PARP9	0	0.487787	0.18	0.149	0
KDM4B	0	0.487711	0.27	0.276	0
BTBD1	0	0.487571	0.165	0.133	0
SLC38A9	0	0.486541	0.198	0.157	0
SOGA1	0	0.48544	0.185	0.163	0
SHMT1	0	0.485191	0.101	0.058	0
AKAP10	0	0.484489	0.316	0.331	0
SERTAD2	0	0.484251	0.138	0.106	0
USP24	0	0.483296	0.34	0.351	0
HK1	0	0.482169	0.217	0.215	0
TMLHE	0	0.481843	0.147	0.117	0
CYB5R4	0	0.481663	0.177	0.15	0
SEC24D	0	0.480722	0.141	0.074	0
PEAK1	0	0.48069	0.371	0.416	0
LIMD1	0	0.480206	0.136	0.111	0
HNRNPC	0	0.480101	0.354	0.36	0
SDCBP	0	0.478915	0.126	0.091	0
CFLAR	0	0.477651	0.357	0.313	0
ZNF217	0	0.477596	0.108	0.057	0
TRAF3	0	0.477127	0.234	0.259	0
BAZ1A	0	0.475612	0.187	0.149	0
BCAR3	0	0.474688	0.312	0.346	0
WAPL	0	0.473855	0.234	0.223	0
EEFSEC	0	0.472861	0.183	0.157	0
MX1	0	0.472748	0.105	0.053	0
LCOR	0	0.47245	0.376	0.392	0
ZFC3H1	0	0.471496	0.259	0.237	0
RERE	0	0.471044	0.672	0.712	0
CAMSAP1	0	0.469647	0.154	0.138	0
CUL1	0	0.469555	0.253	0.255	0
ANGEL1	0	0.469351	0.119	0.089	0
DCAF6	0	0.469093	0.29	0.313	0
SMAD2	0	0.46816	0.279	0.287	0
RAP2A	0	0.468044	0.121	0.069	0
EP300	0	0.467592	0.289	0.297	0
CBWD5	0	0.467267	0.112	0.07	0
PDSS2	0	0.465057	0.282	0.284	0
ADK	0	0.464978	0.422	0.449	0
ATR	0	0.464955	0.227	0.21	0
UBE2D2	0	0.464876	0.252	0.262	0
EML1	0	0.463214	0.168	0.129	0
LRP1	0	0.463073	0.339	0.356	0
WASHC1	0	0.462803	0.262	0.271	0
ARHGEF40	0	0.462382	0.141	0.128	0
CYTH3	0	0.462163	0.198	0.155	0
PAPOLG	0	0.461586	0.107	0.069	0
CTNND1	0	0.459993	0.179	0.168	0
SCLT1	0	0.459247	0.273	0.28	0
TCF25	0	0.459108	0.366	0.39	0
USP10	0	0.459031	0.195	0.184	0
KANSL1	0	0.458258	0.565	0.603	0
TLN1	0	0.45761	0.126	0.078	0
LMO2	0	0.457118	0.152	0.097	0
BANP	0	0.455028	0.201	0.196	0
TRIM56	0	0.452474	0.161	0.128	0
PUM1	0	0.451808	0.372	0.394	0
TM7SF3	0	0.451453	0.161	0.141	0
LINC02328	0	0.450518	0.14	0.122	0
IRS2	0	0.450444	0.226	0.265	0
AC097376.3	0	0.450238	0.198	0.208	0
RIC1	0	0.449577	0.237	0.238	0
C2CD5	0	0.449414	0.226	0.207	0
ANXA4	0	0.44892	0.229	0.235	0
WDR37	0	0.447642	0.244	0.254	0
HERPUD1	0	0.447595	0.143	0.098	0
NEDD4L	0	0.44687	0.293	0.309	0
MFSD14C	0	0.446658	0.258	0.272	0
RANBP9	0	0.446452	0.247	0.258	0
CLTC	0	0.446123	0.249	0.251	0
DUSP22	0	0.445874	0.129	0.093	0
TFEB	0	0.445616	0.171	0.128	0
TMC6	0	0.445412	0.126	0.065	0
TUBGCP3	0	0.444959	0.187	0.177	0
PDK3	0	0.443726	0.134	0.102	0
CEP128	0	0.443451	0.164	0.146	0
DDX10	0	0.443407	0.186	0.161	0
ERC2	0	0.44171	0.135	0.118	0
CYBC1	0	0.441565	0.109	0.075	0
SLC6A6	0	0.44097	0.112	0.041	0
XRN2	0	0.440358	0.203	0.182	0
FNDC3A	0	0.440279	0.323	0.337	0
NFX1	0	0.440271	0.248	0.258	0
TRA2B	0	0.440113	0.205	0.193	0
WWP2	0	0.439864	0.226	0.215	0
SLC15A4	0	0.439364	0.115	0.087	0
GAPVD1	0	0.438668	0.218	0.215	0
ATP10D	0	0.438477	0.207	0.192	0
MAX	0	0.438467	0.204	0.207	0
KLHL2	0	0.437596	0.191	0.182	0
NSL1	0	0.437355	0.159	0.14	0
KAT6A	0	0.436729	0.36	0.371	0
C16orf70	0	0.435904	0.102	0.062	0
XAF1	0	0.435474	0.251	0.22	0
RALY	0	0.434843	0.199	0.176	0
GNAS	0	0.434836	0.343	0.354	0
NCKAP5L	0	0.434739	0.115	0.086	0
EIF2AK2	0	0.434004	0.186	0.18	0
RECK	0	0.433373	0.195	0.189	0
CAPZA2	0	0.433246	0.2	0.195	0
CMTM6	0	0.433235	0.1	0.054	0
GCA	0	0.432614	0.106	0.058	0
SNX27	0	0.43246	0.161	0.14	0
DMXL2	0	0.432222	0.194	0.211	0
UHRF1BP1L	0	0.431979	0.171	0.158	0
PRDM2	0	0.431029	0.248	0.236	0
FBXW7	0	0.430892	0.295	0.282	0
FAM120A	0	0.430351	0.276	0.294	0
CACUL1	0	0.429898	0.222	0.237	0
PUM2	0	0.429112	0.356	0.37	0
FHIT	0	0.428795	0.659	0.667	0
ATXN7L1	0	0.428568	0.283	0.314	0
KLHL8	0	0.428209	0.131	0.113	0
RPS24	0	0.427959	0.125	0.12	0
UPF2	0	0.426524	0.238	0.237	0
CERT1	0	0.426482	0.249	0.256	0
LPXN	0	0.426118	0.132	0.098	0
MAP4K4	0	0.425836	0.621	0.654	0
XPO6	0	0.425416	0.211	0.197	0
SPPL3	0	0.425407	0.352	0.387	0
ATP6V0A1	0	0.425084	0.248	0.273	0
BTG2	0	0.424888	0.12	0.084	0
TEP1	0	0.42485	0.112	0.079	0
ICA1	0	0.424557	0.108	0.054	0
PDS5A	0	0.424484	0.341	0.367	0
RABGAP1L	0	0.424074	0.53	0.532	0
MOB1A	0	0.424016	0.112	0.063	0
YTHDC2	0	0.423832	0.238	0.242	0
NLRC5	0	0.423657	0.142	0.093	0
HNRNPM	0	0.423489	0.241	0.245	0
USF2	0	0.422993	0.116	0.092	0
SMS	0	0.42298	0.13	0.127	0
DDX5	0	0.422573	0.336	0.366	0
RPS19	0	0.421983	0.121	0.075	0
RBM19	0	0.421578	0.132	0.112	0
ASXL2	0	0.421411	0.247	0.261	0
MIA2	0	0.42049	0.188	0.173	0
SMYD4	0	0.420068	0.104	0.073	0
SNX9	0	0.419743	0.273	0.287	0
SPG11	0	0.419395	0.287	0.304	0
ARFIP1	0	0.418997	0.224	0.226	0
NPC1	0	0.418661	0.225	0.216	0
RTF2	0	0.41831	0.118	0.089	0
RHOA	0	0.418145	0.171	0.14	0
ARHGEF1	0	0.417628	0.144	0.115	0
GPR155	0	0.417296	0.13	0.121	0
CEPT1	0	0.416774	0.147	0.12	0
METTL21A	0	0.416695	0.107	0.071	0
SHLD1	0	0.41594	0.141	0.111	0
MRTFA	0	0.415266	0.338	0.355	0
IPMK	0	0.414521	0.113	0.081	0
KLF6	0	0.414451	0.153	0.119	0
FIG4	0	0.414359	0.142	0.124	0
ATP6V0E1	0	0.413826	0.146	0.137	0
MCM3AP	0	0.413704	0.175	0.166	0
MBD4	0	0.413677	0.101	0.062	0
BTBD7	0	0.413477	0.278	0.303	0
CORO1C	0	0.413291	0.167	0.141	0
USP3	0	0.413243	0.277	0.287	0
STK17A	0	0.41241	0.151	0.136	0
C9orf72	0	0.412291	0.134	0.103	0
TM9SF2	0	0.410771	0.176	0.162	0
RALGPS2	0	0.410499	0.16	0.122	0
BRD4	0	0.410167	0.282	0.3	0
CDC42SE1	0	0.409614	0.141	0.116	0
MORC3	0	0.409009	0.225	0.233	0
ZNF33A	0	0.408945	0.214	0.207	0
SH3GL1	0	0.40892	0.113	0.088	0
PLEKHM2	0	0.408919	0.165	0.167	0
ZFAND6	0	0.408684	0.275	0.305	0
RTCB	0	0.408262	0.126	0.099	0
HNRNPH1	0	0.408229	0.24	0.236	0
KRCC1	0	0.407553	0.167	0.165	0
ARID1A	0	0.406338	0.375	0.424	0
HDAC8	0	0.405787	0.284	0.296	0
FAM111A	0	0.405591	0.103	0.065	0
PDK4	0	0.405325	0.094	0.162	0
SBF2	0	0.404234	0.554	0.605	0
SIPA1L3	0	0.403984	0.273	0.305	0
LIMK2	0	0.403037	0.15	0.185	0
NSMAF	0	0.402499	0.189	0.21	0
WAC	0	0.402435	0.384	0.419	0
DNAJB6	0	0.401988	0.219	0.217	0
PGS1	0	0.401583	0.12	0.092	0
2002-03-01	0	0.401423	0.1	0.082	0
CTSH	0	0.401253	0.124	0.114	0
GBE1	0	0.401213	0.193	0.169	0
CSNK1G2	0	0.401027	0.113	0.093	0
ZNF592	0	0.398501	0.152	0.142	0
OS9	0	0.397966	0.117	0.094	0
DDI2	0	0.397652	0.131	0.111	0
ZNF562	0	0.396977	0.12	0.101	0
TRIM44	0	0.396645	0.323	0.367	0
MAP3K5	0	0.396516	0.572	0.559	0
EPS8	0	0.396149	0.369	0.327	0
ECHDC1	0	0.396055	0.145	0.126	0
FP671120.4	0	0.395393	0.436	0.446	0
LPP	0	0.394449	0.637	0.655	0
AC027644.4	0	0.394141	0.172	0.175	0
NSMCE2	0	0.392934	0.427	0.478	0
MALT1	0	0.39286	0.154	0.142	0
TBC1D8	0	0.392364	0.169	0.176	0
ETNK1	0	0.39171	0.241	0.24	0
MXD4	0	0.391676	0.175	0.201	0
BOD1L1	0	0.391536	0.295	0.33	0
SLC12A6	0	0.391354	0.176	0.172	0
WWC2	0	0.390945	0.242	0.199	0
BICD2	0	0.390548	0.106	0.08	0
VKORC1L1	0	0.389846	0.151	0.143	0
ZMYM4	0	0.38981	0.309	0.345	0
NR3C1	0	0.389364	0.349	0.338	0
CPPED1	0	0.388023	0.133	0.093	0
R3HDM2	0	0.387868	0.332	0.379	0
PITPNA	0	0.38738	0.192	0.207	0
SLC1A3	0	0.387156	0.848	0.708	0
ENOX2	0	0.387089	0.158	0.131	0
RPS8	0	0.387031	0.101	0.081	0
BTAF1	0	0.386898	0.249	0.269	0
PMS1	0	0.386488	0.171	0.18	0
CDKAL1	0	0.386318	0.44	0.486	0
SETD2	0	0.386272	0.392	0.442	0
PKD2	0	0.385702	0.312	0.337	0
FBXO34	0	0.385689	0.166	0.144	0
KLF3	0	0.385435	0.164	0.124	0
UMAD1	0	0.385242	0.209	0.212	0
PHYKPL	0	0.384324	0.245	0.268	0
RBPJ	0	0.384199	0.27	0.319	0
BABAM2	0	0.38362	0.404	0.455	0
CNDP2	0	0.383425	0.119	0.088	0
KDM1B	0	0.383423	0.134	0.11	0
SLC15A2	0	0.381946	0.201	0.239	0
PRKX	0	0.381685	0.175	0.155	0
TANK	0	0.38023	0.287	0.302	0
NCOA5	0	0.380043	0.133	0.123	0
LRRC69	0	0.379882	0.103	0.076	0
GATAD2A	0	0.379839	0.205	0.208	0
DHTKD1	0	0.379251	0.136	0.135	0
LINC02256	0	0.379046	0.253	0.29	0
ZNF362	0	0.378627	0.123	0.109	0
KIAA0100	0	0.378259	0.124	0.108	0
ABCC5	0	0.377947	0.161	0.169	0
TBC1D9B	0	0.376542	0.131	0.124	0
STAG2	0	0.376538	0.253	0.259	0
GSK3B	0	0.376376	0.378	0.424	0
GLB1	0	0.375916	0.163	0.174	0
ENG	0	0.375869	0.14	0.068	0
SLTM	0	0.375435	0.274	0.301	0
ACSF3	0	0.375151	0.113	0.092	0
TFCP2	0	0.374856	0.275	0.306	0
2007-03-01	0	0.374821	0.279	0.298	0
PGGT1B	0	0.374533	0.121	0.099	0
ZDHHC7	0	0.373863	0.11	0.086	0
STX8	0	0.373841	0.311	0.36	0
AC009093.2	0	0.373768	0.119	0.111	0
MCM9	0	0.373047	0.153	0.148	0
AIG1	0	0.372956	0.279	0.33	0
KDM4C	0	0.372779	0.419	0.462	0
CNTLN	0	0.37273	0.217	0.225	0
GOLGA4	0	0.372596	0.434	0.511	0
USP25	0	0.372468	0.249	0.242	0
KIAA2026	0	0.37245	0.309	0.351	0
FAM118A	0	0.372144	0.126	0.106	0
ABL2	0	0.372132	0.208	0.236	0
GPATCH2	0	0.371887	0.163	0.167	0
VPS35	0	0.370787	0.108	0.085	0
RAB8B	0	0.369771	0.161	0.142	0
PACS2	0	0.369545	0.24	0.261	0
PLXNB2	0	0.368768	0.111	0.113	0
IVD	0	0.368518	0.15	0.158	0
FAM13B	0	0.367727	0.296	0.316	0
TMSB10	0	0.366722	0.104	0.061	0
COG5	0	0.365866	0.381	0.433	0
GATAD2B	0	0.365081	0.298	0.329	0
MDM2	0	0.364068	0.166	0.176	0
MEF2C-AS1	0	0.363875	0.312	0.358	0
SF3B1	0	0.363809	0.217	0.23	0
PARVB	0	0.36368	0.136	0.099	0
PIEZO1	0	0.362741	0.123	0.128	0
HLA-E	0	0.362698	0.185	0.128	0
IQGAP2	0	0.362552	0.117	0.066	0
ZNF431	0	0.362226	0.154	0.146	0
XRCC5	0	0.362023	0.282	0.31	0
MCPH1	0	0.361526	0.235	0.251	0
UTP6	0	0.361317	0.109	0.093	0
ATP6V1C1	0	0.359877	0.148	0.151	0
EPS15	0	0.359506	0.397	0.472	0
TRIM27	0	0.358489	0.114	0.089	0
ZNF331	0	0.357844	0.11	0.109	0
GPBP1L1	0	0.356882	0.25	0.281	0
VPS13B	0	0.356305	0.461	0.519	0
DENND5A	0	0.3562	0.297	0.32	0
CSNK1D	0	0.355108	0.162	0.174	0
NUFIP2	0	0.354474	0.247	0.276	0
ULK2	0	0.353585	0.196	0.226	0
EIF2B3	0	0.353008	0.158	0.17	0
UBE2O	0	0.352933	0.141	0.147	0
MPPE1	0	0.352785	0.103	0.089	0
RC3H1	0	0.351429	0.265	0.289	0
DERA	0	0.3511	0.135	0.125	0
GGNBP2	0	0.350244	0.178	0.186	0
CCDC12	0	0.350086	0.106	0.088	0
EXOC6	0	0.349555	0.239	0.227	0
THADA	0	0.349498	0.295	0.331	0
BRI3	0	0.349254	0.138	0.135	0
RAP1B	0	0.349131	0.272	0.264	0
DENND4A	0	0.347964	0.414	0.465	0
HPS1	0	0.346928	0.101	0.082	0
C20orf194	0	0.346721	0.467	0.553	0
RHOT1	0	0.346004	0.272	0.321	0
CHFR	0	0.34583	0.196	0.211	0
MDM4	0	0.345455	0.244	0.274	0
ERCC6	0	0.344551	0.117	0.114	0
SNX1	0	0.343658	0.21	0.216	0
ZFX	0	0.343631	0.169	0.173	0
RPN2	0	0.343325	0.113	0.101	0
DCLRE1C	0	0.342818	0.11	0.104	0
LPAR1	0	0.341902	0.263	0.169	0
RAB3GAP1	0	0.341757	0.264	0.303	0
TRAPPC10	0	0.341702	0.24	0.245	0
RLF	0	0.341056	0.24	0.269	0
TPP2	0	0.340674	0.194	0.202	0
EXOC4	0	0.340226	0.551	0.624	0
RPL11	0	0.33834	0.102	0.098	0
ASH1L	0	0.337764	0.541	0.616	0
IQCB1	0	0.337544	0.179	0.195	0
DCAF7	0	0.336997	0.163	0.168	0
PRRC2C	0	0.336612	0.366	0.41	0
CREB1	0	0.336075	0.198	0.206	0
PGK1	0	0.335898	0.116	0.103	0
B2M	0	0.335594	0.185	0.13	0
EIF3H	0	0.335553	0.163	0.168	0
DYRK1A	0	0.335519	0.403	0.459	0
USP9X	0	0.335474	0.248	0.271	0
SETD3	0	0.334863	0.193	0.22	0
RICTOR	0	0.334843	0.305	0.328	0
TPT1	0	0.334042	0.12	0.126	0
KDM3B	0	0.333856	0.206	0.237	0
AGPS	0	0.333792	0.156	0.153	0
CCDC146	0	0.33363	0.155	0.166	0
CAPZA1	0	0.332646	0.218	0.251	0
ERGIC1	0	0.331285	0.179	0.196	0
TMCC1	0	0.33126	0.367	0.448	0
CREB3L2	0	0.330969	0.177	0.157	0
TGOLN2	0	0.330751	0.122	0.104	0
PDE9A	0	0.329689	0.147	0.185	0
WDR26	0	0.329671	0.195	0.209	0
GASK1B	0	0.329507	0.098	0.106	0
SLC37A1	0	0.328752	0.102	0.095	0
RANBP3	0	0.328515	0.113	0.105	0
FAM114A1	0	0.328098	0.107	0.072	0
GDAP2	0	0.327957	0.124	0.118	0
EYA3	0	0.32768	0.187	0.206	0
CLPB	0	0.32737	0.1	0.093	0
PPFIBP2	0	0.327054	0.108	0.087	0
GCC2	0	0.326883	0.204	0.227	0
NSD1	0	0.326304	0.352	0.41	0
CC2D2B	0	0.326271	0.109	0.135	0
SEC22A	0	0.325825	0.157	0.167	0
MAPK14	0	0.32581	0.216	0.236	0
SAMD8	0	0.325531	0.144	0.149	0
LASP1	0	0.325305	0.115	0.103	0
HERC1	0	0.324978	0.391	0.442	0
FARS2	0	0.32489	0.331	0.391	0
CCDC125	0	0.324444	0.115	0.125	0
NUP93	0	0.323608	0.114	0.099	0
DAP3	0	0.323293	0.176	0.194	0
JMJD1C	0	0.323219	0.617	0.662	0
SAFB	0	0.323196	0.173	0.184	0
SYNRG	0	0.322466	0.222	0.243	0
TTC13	0	0.322232	0.151	0.149	0
ZDHHC3	0	0.321522	0.105	0.095	0
SPG7	0	0.321314	0.212	0.247	0
IREB2	0	0.321155	0.179	0.199	0
WNK1	0	0.320708	0.36	0.404	0
SNAP23	0	0.320301	0.149	0.156	0
FCHO2	0	0.319329	0.2	0.22	0
VAC14	0	0.319172	0.119	0.124	0
VPS41	0	0.318518	0.228	0.264	0
PELI2	0	0.317804	0.25	0.309	0
EIF3A	0	0.317456	0.161	0.162	0
NF1	0	0.316504	0.499	0.576	0
CDC123	0	0.316225	0.112	0.103	0
TENT4B	0	0.315958	0.127	0.119	0
CNOT2	0	0.315867	0.262	0.293	0
CTNNBL1	0	0.315832	0.14	0.138	0
PHTF2	0	0.315254	0.165	0.163	0
KCMF1	0	0.31525	0.172	0.179	0
NFE2L2	0	0.314463	0.349	0.421	0
YPEL2	0	0.314398	0.18	0.151	0
SETBP1	0	0.314112	0.26	0.235	0
PRKDC	0	0.314095	0.244	0.278	0
CHCHD3	0	0.313328	0.285	0.338	0
SEMA4D	0	0.313086	0.261	0.252	0
CDK8	0	0.312864	0.213	0.247	0
ACIN1	0	0.312772	0.213	0.247	0
GTF2F2	0	0.312245	0.154	0.156	0
FBXO28	0	0.311815	0.149	0.16	0
TRIP12	0	0.311712	0.332	0.388	0
CYTH1	0	0.311024	0.296	0.323	0
PMM2	0	0.310937	0.125	0.122	0
FBXW8	0	0.309646	0.142	0.153	0
TRAPPC8	0	0.309612	0.196	0.212	0
ANKRD10	0	0.30897	0.279	0.314	0
SUZ12	0	0.308952	0.229	0.272	0
ATP9B	0	0.308853	0.375	0.449	0
KPNA1	0	0.308496	0.194	0.213	0
RELCH	0	0.308226	0.235	0.26	0
OTULIN	0	0.308212	0.117	0.102	0
KPNA3	0	0.308148	0.193	0.225	0
SUPT3H	0	0.307941	0.289	0.344	0
GLCCI1	0	0.307549	0.217	0.263	0
CDC42	0	0.307205	0.139	0.127	0
RNF114	0	0.306953	0.108	0.094	0
ASCC2	0	0.306897	0.116	0.121	0
NFKB1	0	0.306694	0.19	0.211	0
GRAMD4	0	0.306621	0.094	0.112	0
SLC25A13	0	0.306546	0.288	0.319	0
SETDB1	0	0.305685	0.117	0.12	0
AATF	0	0.305603	0.138	0.142	0
GNPTAB	0	0.30498	0.159	0.166	0
TRERF1	0	0.304836	0.159	0.186	0
NAA15	0	0.304713	0.182	0.205	0
HTT	0	0.304654	0.263	0.322	0
TNPO1	0	0.304298	0.207	0.234	0
PHACTR2	0	0.304147	0.198	0.197	0
ERCC3	0	0.304013	0.103	0.105	0
MGMT	0	0.302298	0.185	0.212	0
ITGAV	0	0.30169	0.254	0.332	0
TUBGCP2	0	0.301408	0.125	0.138	0
APPL1	0	0.301061	0.139	0.135	0
XRCC4	0	0.300884	0.132	0.146	0
GMDS-DT	0	0.300626	0.403	0.487	0
FOXO3	0	0.300386	0.353	0.429	0
XKR6	0	0.300307	0.261	0.284	0
VPS29	0	0.300098	0.118	0.112	0
MBD2	0	0.299916	0.169	0.176	0
TPTEP2-CSNK1E	0	0.299527	0.162	0.185	0
SEC14L1	0	0.2995	0.292	0.349	0
LINC00623	0	0.299433	0.178	0.175	0
PCF11	0	0.298158	0.147	0.155	0
HSPA1A	0	0.297716	0.156	0.159	0
EFL1	0	0.297653	0.106	0.099	0
TIMM23B	0	0.297055	0.17	0.19	0
IVNS1ABP	0	0.29683	0.101	0.065	0
PREP	0	0.296771	0.127	0.126	0
NBPF1	0	0.296408	0.143	0.168	0
RPL13	0	0.296291	0.125	0.116	0
FLOT2	0	0.296199	0.111	0.125	0
CREBBP	0	0.294539	0.375	0.448	0
CLCN7	0	0.294506	0.107	0.117	0
IFI44	0	0.294322	0.11	0.085	0
STX12	0	0.294268	0.165	0.168	0
CCNY	0	0.294168	0.482	0.496	0
MBTD1	0	0.293883	0.214	0.25	0
WBP1L	0	0.293499	0.167	0.189	0
OSBPL8	0	0.292711	0.24	0.259	0
ANKFY1	0	0.292456	0.197	0.241	0
FTH1	0	0.292391	0.22	0.294	0
FAM192A	0	0.291975	0.103	0.09	0
WIPI2	0	0.291578	0.108	0.11	0
HDLBP	0	0.290939	0.187	0.22	0
INTS10	0	0.290742	0.205	0.26	0
CD99	0	0.290444	0.138	0.148	0
RBM41	0	0.290418	0.12	0.127	0
PPP2R2D	0	0.29023	0.179	0.195	0
RUBCN	0	0.290212	0.154	0.177	0
N4BP1	0	0.289971	0.171	0.19	0
KPNB1	0	0.289938	0.181	0.212	0
DNAJC3	0	0.289852	0.17	0.198	0
ATRX	0	0.289685	0.417	0.481	0
TAF3	0	0.289502	0.209	0.241	0
ABCC1	0	0.288976	0.114	0.119	0
LYRM4	0	0.288454	0.128	0.142	0
PPP2R5C	0	0.288426	0.321	0.362	0
BNIP3L	0	0.28839	0.187	0.211	0
AC104123.1	0	0.288302	0.122	0.137	0
TTYH3	0	0.288241	0.098	0.127	0
NRDC	0	0.288062	0.295	0.355	0
RBMS1	0	0.287221	0.253	0.162	0
IMMP2L	0	0.287173	0.501	0.561	0
NUP42	0	0.286961	0.125	0.135	0
FBXW11	0	0.286654	0.256	0.307	0
CCDC91	0	0.285757	0.345	0.401	0
PRPF4B	0	0.285506	0.235	0.27	0
AC087564.1	0	0.285037	0.289	0.37	0
RASGRP3	0	0.28501	0.106	0.075	0
RTN4	0	0.284979	0.442	0.477	0
EAF2	0	0.284609	0.106	0.125	0
SMAD3	0	0.28449	0.246	0.281	0
IFNAR1	0	0.284195	0.121	0.117	0
GOLPH3	0	0.284054	0.167	0.178	0
WDR43	0	0.283334	0.117	0.114	0
TOP1	0	0.283269	0.239	0.278	0
HNRNPF	0	0.28323	0.111	0.099	0
COA1	0	0.282619	0.226	0.269	0
SCAF8	0	0.282102	0.289	0.345	0
PHF11	0	0.281986	0.11	0.105	0
PTPN1	0	0.281943	0.146	0.154	0
PKN1	0	0.281875	0.107	0.103	0
ANXA11	0	0.28174	0.117	0.114	0
SLX4IP	0	0.28167	0.184	0.226	0
TASOR2	0	0.281109	0.227	0.262	0
SENP6	0	0.280735	0.414	0.49	0
THRAP3	0	0.280062	0.202	0.23	0
HPCAL1	0	0.279686	0.132	0.14	0
PPP4R3A	0	0.279117	0.183	0.199	0
AGPAT3	0	0.278669	0.191	0.231	0
DEK	0	0.278359	0.128	0.126	0
SCARB1	0	0.27772	0.246	0.204	0
MICU3	0	0.277675	0.196	0.222	0
ATG10	0	0.27601	0.221	0.266	0
ACTB	0	0.275886	0.19	0.213	0
UBE3C	0	0.275867	0.29	0.344	0
ZNF75D	0	0.275521	0.115	0.118	0
THUMPD2	0	0.274251	0.112	0.112	0
AC005154.5	0	0.273668	0.114	0.136	0
RIN2	0	0.273481	0.404	0.471	0
ARFGEF1	0	0.273264	0.287	0.339	0
CLINT1	0	0.273215	0.132	0.139	0
PRPF8	0	0.273142	0.142	0.161	0
SRFBP1	0	0.272388	0.105	0.1	0
BRWD3	0	0.272049	0.157	0.173	0
TRPC4AP	0	0.271661	0.277	0.323	0
NCOA2	0	0.271572	0.437	0.514	0
VPS50	0	0.271383	0.179	0.209	0
OGFR	0	0.271303	0.099	0.101	0
WIPI1	0	0.270595	0.107	0.099	0
CENPP	0	0.270425	0.191	0.193	0
DPP9	0	0.270369	0.099	0.102	0
TAF1D	0	0.270229	0.183	0.212	0
MFSD11	0	0.269451	0.162	0.198	0
BCL2L1	0	0.268699	0.205	0.224	0
CTCF	0	0.268503	0.133	0.139	0
ZC3H7A	0	0.268345	0.157	0.178	0
CHD1L	0	0.268222	0.103	0.105	0
HERC3	0	0.268126	0.126	0.134	0
USPL1	0	0.268115	0.106	0.105	0
SIMC1	0	0.267709	0.158	0.195	0
TM9SF4	0	0.26711	0.137	0.165	0
NEMF	0	0.266575	0.245	0.293	0
HNRNPA3	0	0.266304	0.217	0.257	0
RPL5	0	0.26616	0.1	0.095	0
ATG4C	0	0.265325	0.209	0.218	0
EIF2AK4	0	0.265105	0.145	0.175	0
PVT1	0	0.264619	0.101	0.112	0
KPNA4	0	0.263603	0.166	0.19	0
ABL1	0	0.263201	0.273	0.343	0
ZCCHC2	0	0.262892	0.147	0.166	0
PIKFYVE	0	0.262649	0.196	0.225	0
RAF1	0	0.26223	0.234	0.289	0
ANKRD17	0	0.262178	0.436	0.52	0
YWHAG	0	0.260752	0.111	0.098	0
SRGAP3	0	0.259999	0.347	0.438	0
DHX9	0	0.259949	0.17	0.198	0
RBM6	0	0.259785	0.457	0.55	0
TANGO6	0	0.259783	0.174	0.2	0
TAPT1	0	0.259484	0.164	0.202	0
ZNF780B	0	0.259023	0.177	0.225	0
ARHGEF11	0	0.259018	0.211	0.278	0
SPATA6	0	0.258766	0.29	0.407	0
TTC27	0	0.258549	0.133	0.135	0
SHOC2	0	0.258415	0.172	0.193	0
TBRG1	0	0.257539	0.112	0.109	0
GANC	0	0.257434	0.148	0.179	0
IBTK	0	0.256955	0.189	0.221	0
DDX6	0	0.256666	0.194	0.216	0
UBE3D	0	0.256328	0.136	0.154	0
TRIP4	0	0.255946	0.116	0.129	0
PRAG1	0	0.255739	0.106	0.108	0
CLIP2	0	0.255477	0.218	0.248	0
USP42	0	0.255166	0.119	0.134	0
TANC1	0	0.254749	0.267	0.315	0
TCP11L1	0	0.254406	0.102	0.106	0
PPP2R5E	0	0.253997	0.233	0.281	0
SRSF7	0	0.253869	0.106	0.091	0
DNAJC10	0	0.253827	0.126	0.132	0
USP8	0	0.253062	0.17	0.194	0
TBK1	0	0.252628	0.134	0.142	0
SON	0	0.251588	0.409	0.495	0
TMEM131	0	0.251408	0.303	0.376	0
FOXK1	0	0.251273	0.187	0.225	0
NEDD9	0	0.251264	0.147	0.109	0
PTEN	0	0.250605	0.351	0.351	0
SECISBP2	0	0.250496	0.201	0.224	0
NARS2	0	0.250246	0.13	0.146	0

## Sheet: markers astrocytes
Table 6. Astrocyte cluster markers (estimated using the FindMarkers function in Seurat with default parameters)
Gene symbol	p_val	avg_logFC	pct.1	pct.2	p_val_adj
SLC1A2	0	3.90317	0.857	0.251	0	Astro	SLC1A2
DPP10	0	3.64472	0.782	0.396	0	Astro	DPP10
CTNNA2	0	3.59915	0.896	0.286	0	Astro	CTNNA2
NRG3	0	3.30306	0.893	0.252	0	Astro	NRG3
GPM6A	0	3.28143	0.886	0.287	0	Astro	GPM6A
LSAMP	0	3.24809	0.915	0.38	0	Astro	LSAMP
RYR3	0	3.21269	0.819	0.101	0	Astro	RYR3
ADGRV1	0	3.21248	0.87	0.223	0	Astro	ADGRV1
GPC5	0	3.07945	0.857	0.252	0	Astro	GPC5
ADCY2	0	3.07119	0.835	0.111	0	Astro	ADCY2
CTNND2	0	3.06872	0.893	0.241	0	Astro	CTNND2
AC092691.1	0	3.03213	0.82	0.117	0	Astro	AC092691.1
NTM	0	3.0206	0.887	0.213	0	Astro	NTM
NRXN1	0	2.98287	0.854	0.263	0	Astro	NRXN1
RFX4	0	2.93801	0.79	0.049	0	Astro	RFX4
FMN2	0	2.93481	0.836	0.112	0	Astro	FMN2
GFAP	0	2.79493	0.656	0.078	0	Astro	GFAP
OBI1-AS1	0	2.77064	0.696	0.071	0	Astro	OBI1-AS1
NPAS3	0	2.75509	0.922	0.436	0	Astro	NPAS3
ARHGEF4	0	2.69982	0.753	0.054	0	Astro	ARHGEF4
NTRK2	0	2.69968	0.832	0.161	0	Astro	NTRK2
GABRB1	0	2.69325	0.758	0.086	0	Astro	GABRB1
NKAIN3	0	2.67102	0.749	0.085	0	Astro	NKAIN3
DTNA	0	2.64668	0.892	0.435	0	Astro	DTNA
ZNF98	0	2.64166	0.544	0.039	0	Astro	ZNF98
HPSE2	0	2.60366	0.485	0.051	0	Astro	HPSE2
TNIK	0	2.60178	0.845	0.208	0	Astro	TNIK
PITPNC1	0	2.58925	0.882	0.304	0	Astro	PITPNC1
CDH201	0	2.56865	0.857	0.182	0	Astro	CDH20
ZNRF3	0	2.527	0.811	0.146	0	Astro	ZNRF3
SORBS1	0	2.51224	0.899	0.246	0	Astro	SORBS1
NRCAM	0	2.47671	0.787	0.099	0	Astro	NRCAM
TRPM3	0	2.4488	0.768	0.133	0	Astro	TRPM3
LINC00511	0	2.42463	0.686	0.041	0	Astro	LINC00511
TPD52L1	0	2.41025	0.672	0.057	0	Astro	TPD52L1
FAM155A	0	2.38446	0.798	0.147	0	Astro	FAM155A
GLIS3	0	2.33466	0.822	0.185	0	Astro	GLIS3
CADM11	0	2.33092	0.814	0.203	0	Astro	CADM1
DCLK2	0	2.33037	0.779	0.143	0	Astro	DCLK2
BMPR1B	0	2.29637	0.732	0.071	0	Astro	BMPR1B
PRDM16	0	2.29521	0.662	0.018	0	Astro	PRDM16
CNTN1	0	2.2786	0.75	0.11	0	Astro	CNTN1
RGS20	0	2.26723	0.643	0.036	0	Astro	RGS20
SLC14A1	0	2.2574	0.587	0.042	0	Astro	SLC14A1
SOX5	0	2.23669	0.866	0.278	0	Astro	SOX5
NEBL	0	2.2332	0.868	0.22	0	Astro	NEBL
LRIG1	0	2.23056	0.779	0.155	0	Astro	LRIG1
AL589740.1	0	2.2185	0.687	0.112	0	Astro	AL589740.1
FAM189A2	0	2.20119	0.646	0.049	0	Astro	FAM189A2
ABLIM1	0	2.1921	0.837	0.161	0	Astro	ABLIM1
SFXN5	0	2.18529	0.769	0.137	0	Astro	SFXN5
KCNN3	0	2.18297	0.634	0.029	0	Astro	KCNN3
LRP1B	0	2.17587	0.883	0.331	0	Astro	LRP1B
GNA14	0	2.17204	0.572	0.047	0	Astro	GNA14
DGKG	0	2.16683	0.658	0.074	0	Astro	DGKG
LINC00499	0	2.16322	0.481	0.032	0	Astro	LINC00499
MGAT4C	0	2.16166	0.672	0.067	0	Astro	MGAT4C
LINC00299	0	2.16143	0.627	0.029	0	Astro	LINC00299
ERBB41	0	2.12507	0.871	0.267	0	Astro	ERBB4
PTPRZ1	0	2.11762	0.748	0.092	0	Astro	PTPRZ1
MIR4300HG	0	2.10293	0.493	0.06	0	Astro	MIR4300HG
SHROOM3	0	2.09796	0.607	0.036	0	Astro	SHROOM3
MEIS2	0	2.09412	0.736	0.091	0	Astro	MEIS2
FUT9	0	2.09126	0.729	0.105	0	Astro	FUT9
AC002429.2	0	2.08326	0.442	0.032	0	Astro	AC002429.2
PTCHD1-AS	0	2.07146	0.546	0.044	0	Astro	PTCHD1-AS
PAMR1	0	2.04408	0.625	0.039	0	Astro	PAMR1
MAPK4	0	2.04232	0.608	0.039	0	Astro	MAPK4
MED12L	0	2.04195	0.724	0.113	0	Astro	MED12L
LGI1	0	2.02956	0.632	0.035	0	Astro	LGI1
C1orf61	0	2.02733	0.597	0.037	0	Astro	C1orf61
MAPK10	0	2.01287	0.834	0.235	0	Astro	MAPK10
AQP4-AS1	0	2.00807	0.482	0.037	0	Astro	AQP4-AS1
SLC25A18	0	1.99079	0.601	0.027	0	Astro	SLC25A18
HIF3A	0	1.98696	0.727	0.101	0	Astro	HIF3A
CPE	0	1.97983	0.701	0.115	0	Astro	CPE
CLU	0	1.97765	0.716	0.143	0	Astro	CLU
PHF21B	0	1.97704	0.618	0.031	0	Astro	PHF21B
TENM2	0	1.9751	0.616	0.083	0	Astro	TENM2
ALDH1L1	0	1.96003	0.594	0.034	0	Astro	ALDH1L1
ADGRB3	0	1.95657	0.859	0.301	0	Astro	ADGRB3
ACSBG1	0	1.94589	0.572	0.022	0	Astro	ACSBG1
ATP13A4	0	1.94344	0.655	0.054	0	Astro	ATP13A4
AQP4	0	1.93969	0.623	0.071	0	Astro	AQP4
MMD2	0	1.93861	0.518	0.022	0	Astro	MMD2
AHCYL1	0	1.93539	0.716	0.136	0	Astro	AHCYL1
CRB1	0	1.92161	0.654	0.066	0	Astro	CRB1
LINC00461	0	1.91493	0.68	0.071	0	Astro	LINC00461
MSI2	0	1.90656	0.889	0.406	0	Astro	MSI2
CDH4	0	1.90211	0.601	0.047	0	Astro	CDH4
PREX2	0	1.89505	0.773	0.169	0	Astro	PREX2
SPON1	0	1.88861	0.593	0.045	0	Astro	SPON1
SOX6	0	1.87987	0.715	0.09	0	Astro	SOX6
CACNB2	0	1.87195	0.703	0.155	0	Astro	CACNB2
ARHGEF26	0	1.86894	0.628	0.039	0	Astro	ARHGEF26
COL5A3	0	1.85792	0.558	0.046	0	Astro	COL5A3
MRVI1	0	1.85436	0.549	0.026	0	Astro	MRVI1
ADGRL3	0	1.84725	0.821	0.235	0	Astro	ADGRL3
CDHR3	0	1.83552	0.617	0.051	0	Astro	CDHR3
CAMK2G	0	1.82848	0.743	0.159	0	Astro	CAMK2G
SPARCL1	0	1.82342	0.796	0.211	0	Astro	SPARCL1
WWC1	0	1.79975	0.563	0.03	0	Astro	WWC1
CABLES1	0	1.78555	0.557	0.146	0	Astro	CABLES1
RORA	0	1.78482	0.898	0.354	0	Astro	RORA
SLC35F1	0	1.78382	0.575	0.056	0	Astro	SLC35F1
ADCY8	0	1.78176	0.515	0.029	0	Astro	ADCY8
DNAH7	0	1.78146	0.508	0.043	0	Astro	DNAH7
ACOT11	0	1.77975	0.658	0.073	0	Astro	ACOT11
OPHN1	0	1.77878	0.717	0.162	0	Astro	OPHN1
LINC01748	0	1.77494	0.54	0.028	0	Astro	LINC01748
AC073050.1	0	1.77146	0.626	0.076	0	Astro	AC073050.1
STON2	0	1.76933	0.658	0.084	0	Astro	STON2
FAT3	0	1.76449	0.565	0.05	0	Astro	FAT3
TRIM91	0	1.76186	0.677	0.096	0	Astro	TRIM9
EFEMP1	0	1.75447	0.525	0.042	0	Astro	EFEMP1
RORB	0	1.74888	0.564	0.043	0	Astro	RORB
ZHX3	0	1.74795	0.767	0.18	0	Astro	ZHX3
DDAH1	0	1.71986	0.555	0.045	0	Astro	DDAH1
CARMIL1	0	1.71838	0.751	0.192	0	Astro	CARMIL1
RANBP3L	0	1.71499	0.606	0.065	0	Astro	RANBP3L
PRKG1	0	1.70557	0.796	0.182	0	Astro	PRKG1
PPP2R2B1	0	1.69986	0.897	0.269	0	Astro	PPP2R2B
FAM107A	0	1.68686	0.537	0.035	0	Astro	FAM107A
PCDH91	0	1.68265	0.936	0.475	0	Astro	PCDH9
SGCD	0	1.67844	0.605	0.118	0	Astro	SGCD
EPHB1	0	1.67712	0.539	0.05	0	Astro	EPHB1
GPM6B1	0	1.67145	0.759	0.166	0	Astro	GPM6B
PSD2	0	1.6681	0.519	0.02	0	Astro	PSD2
LIFR	0	1.66768	0.725	0.131	0	Astro	LIFR
PHACTR31	0	1.66122	0.713	0.11	0	Astro	PHACTR3
AC099792.1	0	1.64876	0.487	0.021	0	Astro	AC099792.1
PALLD	0	1.6432	0.564	0.059	0	Astro	PALLD
PDE4DIP	0	1.63999	0.727	0.194	0	Astro	PDE4DIP
GLI3	0	1.63827	0.578	0.056	0	Astro	GLI3
FYN	0	1.62591	0.812	0.207	0	Astro	FYN
BRINP1	0	1.62543	0.48	0.033	0	Astro	BRINP1
SORCS21	0	1.62375	0.606	0.059	0	Astro	SORCS2
PARD3	0	1.61788	0.85	0.233	0	Astro	PARD3
ACACB	0	1.61374	0.648	0.101	0	Astro	ACACB
BCYRN1	0	1.60975	0.195	0.02	0	Astro	BCYRN1
KANK11	0	1.60568	0.724	0.136	0	Astro	KANK1
DST1	0	1.60504	0.906	0.534	0	Astro	DST
FGFR3	0	1.60355	0.521	0.025	0	Astro	FGFR3
ANGPTL4	0	1.59552	0.329	0.026	0	Astro	ANGPTL4
GABRA2	0	1.59497	0.505	0.035	0	Astro	GABRA2
CACHD1	0	1.59275	0.646	0.084	0	Astro	CACHD1
MAOB	0	1.59148	0.398	0.022	0	Astro	MAOB
MGST1	0	1.58849	0.455	0.027	0	Astro	MGST1
GRAMD2B	0	1.58563	0.728	0.148	0	Astro	GRAMD2B
BAALC	0	1.58017	0.525	0.049	0	Astro	BAALC
ADGRA3	0	1.5648	0.593	0.06	0	Astro	ADGRA3
ALDH1A1	0	1.55693	0.417	0.031	0	Astro	ALDH1A1
C1orf21	0	1.5526	0.57	0.055	0	Astro	C1orf21
NCAN	0	1.55254	0.464	0.021	0	Astro	NCAN
FAM171A11	0	1.54675	0.624	0.084	0	Astro	FAM171A1
AC091826.2	0	1.53573	0.474	0.025	0	Astro	AC091826.2
NFIB	0	1.53361	0.753	0.159	0	Astro	NFIB
ETNPPL	0	1.52389	0.472	0.032	0	Astro	ETNPPL
ITGB4	0	1.52361	0.458	0.023	0	Astro	ITGB4
DCLK1	0	1.52036	0.251	0.076	0	Astro	DCLK1
TMEM178B	0	1.51956	0.559	0.064	0	Astro	TMEM178B
PLCB1	0	1.51461	0.647	0.162	0	Astro	PLCB1
AHCYL2	0	1.51346	0.814	0.289	0	Astro	AHCYL2
SLC4A4	0	1.51165	0.733	0.127	0	Astro	SLC4A4
IQCA1	0	1.50922	0.457	0.027	0	Astro	IQCA1
MACF1	0	1.50554	0.933	0.652	0	Astro	MACF1
PAPLN	0	1.50401	0.521	0.035	0	Astro	PAPLN
TTYH1	0	1.49835	0.515	0.037	0	Astro	TTYH1
FAM184A	0	1.49279	0.567	0.058	0	Astro	FAM184A
PSD31	0	1.49089	0.789	0.26	0	Astro	PSD3
FBXL71	0	1.47284	0.828	0.243	0	Astro	FBXL7
STOX1	0	1.4646	0.482	0.024	0	Astro	STOX1
RGMA	0	1.46216	0.444	0.018	0	Astro	RGMA
PLPP3	0	1.46045	0.53	0.053	0	Astro	PLPP3
LRRC3B	0	1.46004	0.382	0.021	0	Astro	LRRC3B
STK33	0	1.45884	0.572	0.064	0	Astro	STK33
MAST4	0	1.45637	0.729	0.156	0	Astro	MAST4
EPHA6	0	1.45592	0.455	0.049	0	Astro	EPHA6
GJA1	0	1.44762	0.431	0.042	0	Astro	GJA1
SERPINE2	0	1.44652	0.486	0.029	0	Astro	SERPINE2
ATP2B2	0	1.44133	0.485	0.039	0	Astro	ATP2B2
ANKDD1A	0	1.43896	0.577	0.076	0	Astro	ANKDD1A
ADD3	0	1.43516	0.75	0.193	0	Astro	ADD3
EGLN3	0	1.4327	0.423	0.045	0	Astro	EGLN3
ITPKB	0	1.42937	0.736	0.209	0	Astro	ITPKB
NCAM11	0	1.42906	0.812	0.187	0	Astro	NCAM1
ASTN1	0	1.42611	0.547	0.054	0	Astro	ASTN1
LMO3	0	1.42364	0.489	0.042	0	Astro	LMO3
EMX2OS	0	1.42286	0.469	0.023	0	Astro	EMX2OS
BRINP3	0	1.41717	0.48	0.04	0	Astro	BRINP3
PRKD1	0	1.41369	0.646	0.111	0	Astro	PRKD1
SLCO1C1	0	1.41021	0.485	0.037	0	Astro	SLCO1C1
ATP1B2	0	1.40986	0.437	0.033	0	Astro	ATP1B2
ANK21	0	1.40214	0.866	0.346	0	Astro	ANK2
GRAMD1C	0	1.3958	0.486	0.032	0	Astro	GRAMD1C
RFX2	0	1.39288	0.545	0.062	0	Astro	RFX2
ASPH	0	1.3866	0.701	0.193	0	Astro	ASPH
APC	0	1.38387	0.725	0.225	0	Astro	APC
PCDH7	0	1.36852	0.51	0.06	0	Astro	PCDH7
CHL1	0	1.3678	0.503	0.045	0	Astro	CHL1
RHOBTB3	0	1.36594	0.597	0.108	0	Astro	RHOBTB3
LRP41	0	1.35983	0.534	0.076	0	Astro	LRP4
WDR49	0	1.35935	0.329	0.022	0	Astro	WDR49
AC027117.2	0	1.35746	0.5	0.053	0	Astro	AC027117.2
MAGI21	0	1.35337	0.889	0.349	0	Astro	MAGI2
DAPK1	0	1.34664	0.574	0.076	0	Astro	DAPK1
IQCK	0	1.33408	0.536	0.069	0	Astro	IQCK
HEPACAM1	0	1.33364	0.506	0.049	0	Astro	HEPACAM
OLFM2	0	1.32964	0.436	0.042	0	Astro	OLFM2
ZFHX41	0	1.32899	0.588	0.094	0	Astro	ZFHX4
SASH1	0	1.32875	0.765	0.216	0	Astro	SASH1
TAFA51	0	1.32675	0.531	0.062	0	Astro	TAFA5
ADRA1A	0	1.32207	0.416	0.022	0	Astro	ADRA1A
TOX	0	1.32133	0.567	0.076	0	Astro	TOX
LPIN1	0	1.32062	0.569	0.088	0	Astro	LPIN1
FGF2	0	1.31921	0.473	0.042	0	Astro	FGF2
FGFR21	0	1.30974	0.624	0.109	0	Astro	FGFR2
DPP61	0	1.30588	0.491	0.129	0	Astro	DPP6
AGBL4	0	1.30269	0.539	0.096	0	Astro	AGBL4
TMEM132B	0	1.30059	0.45	0.047	0	Astro	TMEM132B
TGFB2	0	1.30043	0.446	0.046	0	Astro	TGFB2
CTDSPL	0	1.29866	0.58	0.093	0	Astro	CTDSPL
PPP1R9A1	0	1.29332	0.627	0.118	0	Astro	PPP1R9A
CNN3	0	1.29297	0.466	0.047	0	Astro	CNN3
ACSS3	0	1.29205	0.566	0.076	0	Astro	ACSS3
ANKFN1	0	1.29072	0.416	0.028	0	Astro	ANKFN1
ACSS1	0	1.29062	0.596	0.115	0	Astro	ACSS1
CADM21	0	1.28907	0.877	0.323	0	Astro	CADM2
GRIK41	0	1.28809	0.438	0.046	0	Astro	GRIK4
F11-AS1	0	1.28667	0.349	0.011	0	Astro	F11-AS1
MFHAS1	0	1.28153	0.555	0.092	0	Astro	MFHAS1
ASTN21	0	1.279	0.715	0.169	0	Astro	ASTN2
NFIA	0	1.27468	0.891	0.514	0	Astro	NFIA
PARD3B	0	1.27377	0.795	0.27	0	Astro	PARD3B
DKK3	0	1.26704	0.448	0.035	0	Astro	DKK3
LINC006091	0	1.26611	0.333	0.076	0	Astro	LINC00609
DOCK7	0	1.26369	0.693	0.194	0	Astro	DOCK7
SLC6A11	0	1.26035	0.365	0.014	0	Astro	SLC6A11
KIF1B1	0	1.2594	0.81	0.288	0	Astro	KIF1B
TRPS1	0	1.25824	0.794	0.333	0	Astro	TRPS1
LGR4	0	1.25225	0.495	0.077	0	Astro	LGR4
TNRC6A	0	1.2511	0.866	0.439	0	Astro	TNRC6A
TMEM161B-AS1	0	1.2497	0.68	0.199	0	Astro	TMEM161B-AS1
SCARA3	0	1.2454	0.403	0.019	0	Astro	SCARA3
GABBR1	0	1.24004	0.493	0.055	0	Astro	GABBR1
SLC16A9	0	1.23951	0.395	0.025	0	Astro	SLC16A9
TNC	0	1.23329	0.18	0.014	0	Astro	TNC
GPT2	0	1.22763	0.446	0.04	0	Astro	GPT2
CHI3L1	0	1.22596	0.161	0.023	0	Astro	CHI3L1
RGS7	0	1.22318	0.477	0.065	0	Astro	RGS7
CDH2	0	1.22198	0.534	0.08	0	Astro	CDH2
NEO11	0	1.2207	0.68	0.175	0	Astro	NEO1
GRIN2C	0	1.2203	0.384	0.012	0	Astro	GRIN2C
FAM171B	0	1.21608	0.441	0.049	0	Astro	FAM171B
NOL4	0	1.21548	0.415	0.037	0	Astro	NOL4
APC2	0	1.21332	0.415	0.024	0	Astro	APC2
ESRRG1	0	1.20976	0.539	0.105	0	Astro	ESRRG
F3	0	1.20906	0.437	0.05	0	Astro	F3
FAM182B	0	1.20731	0.509	0.075	0	Astro	FAM182B
TMEM108	0	1.20012	0.439	0.059	0	Astro	TMEM108
CKB	0	1.19449	0.444	0.058	0	Astro	CKB
PLEKHA7	0	1.19295	0.492	0.066	0	Astro	PLEKHA7
SNTA1	0	1.18822	0.428	0.029	0	Astro	SNTA1
EFR3B	0	1.18803	0.511	0.066	0	Astro	EFR3B
NPAS2	0	1.18759	0.479	0.071	0	Astro	NPAS2
MRAS	0	1.18341	0.42	0.044	0	Astro	MRAS
DANT2	0	1.18285	0.617	0.128	0	Astro	DANT2
DPF31	0	1.18233	0.486	0.06	0	Astro	DPF3
EGFR	0	1.17783	0.553	0.1	0	Astro	EGFR
KIAA0319	0	1.17692	0.403	0.024	0	Astro	KIAA0319
SGIP11	0	1.17488	0.655	0.126	0	Astro	SGIP1
PLSCR4	0	1.17403	0.51	0.067	0	Astro	PLSCR4
EFNA5	0	1.17327	0.486	0.065	0	Astro	EFNA5
GPRC5B1	0	1.16656	0.556	0.09	0	Astro	GPRC5B
AC091078.1	0	1.166	0.31	0.015	0	Astro	AC091078.1
NDRG2	0	1.16501	0.504	0.087	0	Astro	NDRG2
MIR99AHG	0	1.16268	0.877	0.521	0	Astro	MIR99AHG
HSPB8	0	1.15854	0.254	0.016	0	Astro	HSPB8
MIR100HG	0	1.15639	0.245	0.023	0	Astro	MIR100HG
SLC39A12	0	1.15638	0.376	0.02	0	Astro	SLC39A12
SYNE1	0	1.15387	0.753	0.27	0	Astro	SYNE1
EYA2	0	1.15354	0.595	0.091	0	Astro	EYA2
LRRC4C1	0	1.15153	0.593	0.142	0	Astro	LRRC4C
BCL6	0	1.15062	0.597	0.142	0	Astro	BCL6
ARMH1	0	1.14368	0.382	0.031	0	Astro	ARMH1
ALK	0	1.13475	0.338	0.031	0	Astro	ALK
PALM	0	1.13465	0.429	0.039	0	Astro	PALM
SDC4	0	1.13238	0.345	0.013	0	Astro	SDC4
TEAD1	0	1.12718	0.661	0.149	0	Astro	TEAD1
GLUD1	0	1.12475	0.588	0.141	0	Astro	GLUD1
BMP7	0	1.12382	0.374	0.018	0	Astro	BMP7
TPST1	0	1.12237	0.434	0.109	0	Astro	TPST1
FIGN1	0	1.12179	0.532	0.091	0	Astro	FIGN
GAN	0	1.1192	0.482	0.082	0	Astro	GAN
CAMTA1	0	1.11221	0.795	0.317	0	Astro	CAMTA1
MAPT1	0	1.1098	0.623	0.119	0	Astro	MAPT
FHOD3	0	1.1015	0.402	0.035	0	Astro	FHOD3
NCAM21	0	1.09644	0.803	0.216	0	Astro	NCAM2
SLC7A11	0	1.09554	0.621	0.118	0	Astro	SLC7A11
FARP1	0	1.09315	0.681	0.19	0	Astro	FARP1
MICALL2	0	1.09053	0.409	0.033	0	Astro	MICALL2
CHPT1	0	1.08839	0.598	0.159	0	Astro	CHPT1
HIP1R1	0	1.088	0.474	0.069	0	Astro	HIP1R
ZNF521	0	1.08608	0.47	0.064	0	Astro	ZNF521
CDC42EP4	0	1.08436	0.341	0.029	0	Astro	CDC42EP4
SCD51	0	1.08327	0.646	0.14	0	Astro	SCD5
PHYHIPL1	0	1.08125	0.509	0.092	0	Astro	PHYHIPL
AC073941.1	0	1.076	0.214	0.011	0	Astro	AC073941.1
ASAP2	0	1.0755	0.521	0.085	0	Astro	ASAP2
NWD1	0	1.07543	0.312	0.016	0	Astro	NWD1
EML6	0	1.07335	0.392	0.044	0	Astro	EML6
LHX2	0	1.07325	0.332	0.008	0	Astro	LHX2
YAP1	0	1.07265	0.542	0.088	0	Astro	YAP1
PCSK5	0	1.07151	0.54	0.106	0	Astro	PCSK5
AL022068.1	0	1.07001	0.318	0.027	0	Astro	AL022068.1
AC110023.1	0	1.06866	0.276	0.013	0	Astro	AC110023.1
NAT8L	0	1.06797	0.366	0.027	0	Astro	NAT8L
GRIA21	0	1.06428	0.536	0.095	0	Astro	GRIA2
AF279873.3	0	1.06103	0.26	0.029	0	Astro	AF279873.3
PLXNB11	0	1.06075	0.401	0.034	0	Astro	PLXNB1
BRINP2	0	1.05805	0.342	0.028	0	Astro	BRINP2
GLUL	0	1.05444	0.642	0.215	0	Astro	GLUL
KIAA1671	0	1.05283	0.566	0.096	0	Astro	KIAA1671
RAPGEF3	0	1.05059	0.413	0.045	0	Astro	RAPGEF3
MCC	0	1.04845	0.588	0.125	0	Astro	MCC
AC104596.11	0	1.04687	0.481	0.091	0	Astro	AC104596.1
BICD1	0	1.04608	0.718	0.275	0	Astro	BICD1
DPYSL3	0	1.04486	0.298	0.021	0	Astro	DPYSL3
BOC	0	1.04446	0.404	0.041	0	Astro	BOC
AC073475.1	0	1.04327	0.442	0.077	0	Astro	AC073475.1
INTU	0	1.03662	0.493	0.082	0	Astro	INTU
CD44	0	1.033	0.24	0.048	0	Astro	CD44
LINC01138	0	1.03072	0.226	0.028	0	Astro	LINC01138
CDH10	0	1.03059	0.359	0.035	0	Astro	CDH10
KIF21A	0	1.02617	0.469	0.068	0	Astro	KIF21A
MOK	0	1.02514	0.396	0.037	0	Astro	MOK
DOK5	0	1.02465	0.366	0.03	0	Astro	DOK5
IGSF111	0	1.02464	0.505	0.083	0	Astro	IGSF11
KALRN	0	1.02456	0.613	0.121	0	Astro	KALRN
PHYHD1	0	1.02403	0.301	0.014	0	Astro	PHYHD1
SLC25A48	0	1.02219	0.315	0.016	0	Astro	SLC25A48
AC138627.1	0	1.02198	0.346	0.04	0	Astro	AC138627.1
CAMK2B	0	1.01539	0.364	0.031	0	Astro	CAMK2B
LMCD1-AS11	0	1.01463	0.579	0.156	0	Astro	LMCD1-AS1
DAAM21	0	1.0145	0.605	0.137	0	Astro	DAAM2
LINC014111	0	1.01373	0.158	0.04	0	Astro	LINC01411
TMEM232	0	1.01015	0.444	0.072	0	Astro	TMEM232
SH3PXD2B1	0	1.00919	0.518	0.099	0	Astro	SH3PXD2B
RNF19A	0	1.00882	0.589	0.191	0	Astro	RNF19A
ARNT2	0	1.00718	0.674	0.15	0	Astro	ARNT2
ITGB81	0	1.00271	0.444	0.065	0	Astro	ITGB8
NR2F1-AS1	0	0.998989	0.559	0.1	0	Astro	NR2F1-AS1
IGFBP7	0	0.996273	0.5	0.09	0	Astro	IGFBP7
ZNF4621	0	0.993306	0.469	0.073	0	Astro	ZNF462
WASF3	0	0.991803	0.457	0.068	0	Astro	WASF3
SOX9	0	0.990544	0.33	0.016	0	Astro	SOX9
PRODH	0	0.98994	0.222	0.009	0	Astro	PRODH
LGI4	0	0.989258	0.333	0.016	0	Astro	LGI4
ANTXR1	0	0.983273	0.479	0.09	0	Astro	ANTXR1
PBX11	0	0.982278	0.67	0.191	0	Astro	PBX1
FRMPD2	0	0.980171	0.252	0.009	0	Astro	FRMPD2
SAMD4A	0	0.978286	0.654	0.272	0	Astro	SAMD4A
BCR	0	0.97807	0.484	0.089	0	Astro	BCR
NLGN4X	0	0.977278	0.349	0.036	0	Astro	NLGN4X
C2orf72	0	0.975642	0.338	0.021	0	Astro	C2orf72
CASC2	0	0.974973	0.316	0.026	0	Astro	CASC2
BCKDHB	0	0.974849	0.63	0.196	0	Astro	BCKDHB
GNAO11	0	0.973159	0.615	0.122	0	Astro	GNAO1
PRKCA	0	0.972478	0.883	0.543	0	Astro	PRKCA
ZNF423	0	0.972094	0.458	0.072	0	Astro	ZNF423
DAAM1	0	0.971278	0.598	0.181	0	Astro	DAAM1
LAMA1	0	0.97108	0.326	0.025	0	Astro	LAMA1
CYFIP2	0	0.968587	0.466	0.064	0	Astro	CYFIP2
STXBP5	0	0.9638	0.65	0.221	0	Astro	STXBP5
PON2	0	0.963648	0.522	0.111	0	Astro	PON2
OAF	0	0.962461	0.379	0.042	0	Astro	OAF
MFAP3L1	0	0.960022	0.407	0.049	0	Astro	MFAP3L
CSRP11	0	0.959097	0.389	0.046	0	Astro	CSRP1
ALDH7A1	0	0.955313	0.437	0.078	0	Astro	ALDH7A1
HYDIN1	0	0.954375	0.354	0.065	0	Astro	HYDIN
MEGF101	0	0.953569	0.522	0.1	0	Astro	MEGF10
WNK2	0	0.953172	0.337	0.037	0	Astro	WNK2
RPS6KA2	0	0.95294	0.829	0.421	0	Astro	RPS6KA2
GABRG1	0	0.952254	0.319	0.015	0	Astro	GABRG1
BBOX1	0	0.950842	0.306	0.01	0	Astro	BBOX1
LINGO1	0	0.947785	0.228	0.07	0	Astro	LINGO1
JAKMIP21	0	0.947061	0.493	0.09	0	Astro	JAKMIP2
ZBTB7C	0	0.946663	0.328	0.032	0	Astro	ZBTB7C
NAV2	0	0.945381	0.829	0.356	0	Astro	NAV2
NTRK3	0	0.945132	0.734	0.14	0	Astro	NTRK3
ARHGAP5	0	0.943831	0.677	0.231	0	Astro	ARHGAP5
KNDC1	0	0.943573	0.305	0.016	0	Astro	KNDC1
PDE7B	0	0.940853	0.605	0.118	0	Astro	PDE7B
KREMEN1	0	0.940265	0.364	0.043	0	Astro	KREMEN1
ATP1A2	0	0.938698	0.737	0.148	0	Astro	ATP1A2
ST8SIA1	0	0.936213	0.323	0.035	0	Astro	ST8SIA1
PLOD2	0	0.935821	0.368	0.043	0	Astro	PLOD2
TCF7L2	0	0.934236	0.719	0.256	0	Astro	TCF7L2
CST3	0	0.927297	0.436	0.104	0	Astro	CST3
PLEKHA6	0	0.924022	0.377	0.049	0	Astro	PLEKHA6
MLC1	0	0.922066	0.324	0.013	0	Astro	MLC1
AC125613.1	0	0.916459	0.298	0.021	0	Astro	AC125613.1
VCAN	0	0.915231	0.306	0.052	0	Astro	VCAN
SEMA4B	0	0.914467	0.359	0.031	0	Astro	SEMA4B
TOM1L21	0	0.914042	0.638	0.187	0	Astro	TOM1L2
B4GALNT4	0	0.909153	0.306	0.016	0	Astro	B4GALNT4
KIAA19581	0	0.906173	0.505	0.101	0	Astro	KIAA1958
RIMS1	0	0.9061	0.24	0.044	0	Astro	RIMS1
KCND3	0	0.903227	0.304	0.029	0	Astro	KCND3
PTCHD1	0	0.901576	0.279	0.009	0	Astro	PTCHD1
WLS	0	0.900772	0.533	0.129	0	Astro	WLS
ARHGEF26-AS1	0	0.900309	0.209	0.007	0	Astro	ARHGEF26-AS1
ITGA7	0	0.89955	0.331	0.02	0	Astro	ITGA7
KATNAL2	0	0.897736	0.435	0.082	0	Astro	KATNAL2
RFTN21	0	0.897613	0.526	0.11	0	Astro	RFTN2
AGT	0	0.897149	0.323	0.021	0	Astro	AGT
ID4	0	0.894235	0.289	0.013	0	Astro	ID4
ZHX21	0	0.893671	0.699	0.242	0	Astro	ZHX2
CMYA5	0	0.893584	0.328	0.034	0	Astro	CMYA5
REV3L	0	0.89136	0.699	0.279	0	Astro	REV3L
SMAD1	0	0.890229	0.356	0.041	0	Astro	SMAD1
FAM135B	0	0.889541	0.326	0.033	0	Astro	FAM135B
REPS1	0	0.88875	0.612	0.181	0	Astro	REPS1
BBS21	0	0.886853	0.481	0.096	0	Astro	BBS2
CADPS	0	0.885764	0.296	0.052	0	Astro	CADPS
PPARGC1A	0	0.884281	0.3	0.023	0	Astro	PPARGC1A
MBOAT21	0	0.879738	0.488	0.1	0	Astro	MBOAT2
ATP2B4	0	0.879658	0.546	0.141	0	Astro	ATP2B4
GLI2	0	0.879276	0.329	0.026	0	Astro	GLI2
RNF182	0	0.87891	0.284	0.01	0	Astro	RNF182
MYLK	0	0.878412	0.31	0.028	0	Astro	MYLK
ZNF8271	0	0.873816	0.389	0.051	0	Astro	ZNF827
CA8	0	0.873537	0.377	0.06	0	Astro	CA8
TULP3	0	0.873376	0.432	0.071	0	Astro	TULP3
PFKP	0	0.871948	0.338	0.042	0	Astro	PFKP
SLC38A1	0	0.871327	0.208	0.075	0	Astro	SLC38A1
FAM198B-AS1	0	0.869154	0.342	0.045	0	Astro	FAM198B-AS1
GOLIM4	0	0.867578	0.499	0.113	0	Astro	GOLIM4
CNTFR	0	0.864987	0.265	0.008	0	Astro	CNTFR
FAT1	0	0.863076	0.32	0.025	0	Astro	FAT1
VAV3	0	0.862552	0.391	0.063	0	Astro	VAV3
GMPR	0	0.861684	0.26	0.022	0	Astro	GMPR
THSD7A	0	0.861594	0.473	0.069	0	Astro	THSD7A
DPYSL21	0	0.858643	0.707	0.298	0	Astro	DPYSL2
WDR11-AS1	0	0.858012	0.318	0.037	0	Astro	WDR11-AS1
GPR37L1	0	0.85778	0.279	0.015	0	Astro	GPR37L1
PDZRN3	0	0.854842	0.643	0.147	0	Astro	PDZRN3
KCNN2	0	0.854821	0.168	0.021	0	Astro	KCNN2
PAX6	0	0.854543	0.291	0.009	0	Astro	PAX6
CRYAB1	0	0.853852	0.212	0.039	0	Astro	CRYAB
PLCH1	0	0.848925	0.299	0.026	0	Astro	PLCH1
ECHDC2	0	0.846472	0.557	0.147	0	Astro	ECHDC2
NRG2	0	0.84573	0.343	0.042	0	Astro	NRG2
GPHN1	0	0.84084	0.787	0.373	0	Astro	GPHN
NAV11	0	0.838328	0.555	0.186	0	Astro	NAV1
CNTNAP3B	0	0.835563	0.387	0.065	0	Astro	CNTNAP3B
AL160272.2	0	0.835079	0.368	0.057	0	Astro	AL160272.2
RAMP1	0	0.833947	0.359	0.041	0	Astro	RAMP1
PLCE1	0	0.831197	0.39	0.076	0	Astro	PLCE1
PKIA	0	0.830506	0.278	0.025	0	Astro	PKIA
AF117829.1	0	0.829126	0.517	0.147	0	Astro	AF117829.1
DLGAP1	0	0.825835	0.444	0.094	0	Astro	DLGAP1
KIF1A1	0	0.824815	0.348	0.044	0	Astro	KIF1A
LRRC8A	0	0.822499	0.31	0.031	0	Astro	LRRC8A
CFAP47	0	0.821937	0.211	0.018	0	Astro	CFAP47
FAM66D	0	0.821857	0.383	0.058	0	Astro	FAM66D
NHSL1	0	0.819721	0.716	0.28	0	Astro	NHSL1
MXI11	0	0.816638	0.543	0.139	0	Astro	MXI1
EMID1	0	0.816092	0.377	0.067	0	Astro	EMID1
PRICKLE2	0	0.815654	0.503	0.099	0	Astro	PRICKLE2
FERMT2	0	0.81413	0.449	0.09	0	Astro	FERMT2
ASAP3	0	0.811589	0.308	0.028	0	Astro	ASAP3
OTUD7B1	0	0.810118	0.465	0.098	0	Astro	OTUD7B
UPP2	0	0.809788	0.283	0.033	0	Astro	UPP2
PANTR1	0	0.805692	0.205	0.01	0	Astro	PANTR1
LTBP1	0	0.805335	0.391	0.076	0	Astro	LTBP1
FADS2	0	0.803465	0.337	0.045	0	Astro	FADS2
SLC44A3-AS1	0	0.803033	0.175	0.007	0	Astro	SLC44A3-AS1
RERG	0	0.802626	0.295	0.045	0	Astro	RERG
OSBPL6	0	0.801619	0.515	0.141	0	Astro	OSBPL6
ELOVL2	0	0.80132	0.289	0.016	0	Astro	ELOVL2
ST7	0	0.800276	0.482	0.13	0	Astro	ST7
DOCK31	0	0.797872	0.653	0.189	0	Astro	DOCK3
RFX3-AS1	0	0.797734	0.512	0.15	0	Astro	RFX3-AS1
ZBTB201	0	0.796812	0.934	0.727	0	Astro	ZBTB20
ADCYAP1R1	0	0.796177	0.268	0.012	0	Astro	ADCYAP1R1
CRB2	0	0.79617	0.267	0.014	0	Astro	CRB2
BAALC-AS1	0	0.794977	0.224	0.031	0	Astro	BAALC-AS1
CTXND1	0	0.794474	0.223	0.012	0	Astro	CTXND1
SLC25A33	0	0.79422	0.354	0.063	0	Astro	SLC25A33
CFAP70	0	0.792418	0.326	0.042	0	Astro	CFAP70
ANO5	0	0.791304	0.288	0.034	0	Astro	ANO5
MEGF91	0	0.790138	0.498	0.13	0	Astro	MEGF9
SHISA6	0	0.790055	0.286	0.053	0	Astro	SHISA6
AEBP1	0	0.788149	0.225	0.023	0	Astro	AEBP1
SERPINI2	0	0.787132	0.208	0.012	0	Astro	SERPINI2
OSMR-AS1	0	0.785587	0.295	0.032	0	Astro	OSMR-AS1
SLC39A11	0	0.783551	0.75	0.379	0	Astro	SLC39A11
PFKFB2	0	0.783406	0.27	0.055	0	Astro	PFKFB2
GAREM1	0	0.782924	0.693	0.293	0	Astro	GAREM1
ITSN1	0	0.782482	0.673	0.237	0	Astro	ITSN1
HMGB1	0	0.781214	0.538	0.19	0	Astro	HMGB1
LINC00598	0	0.78111	0.262	0.03	0	Astro	LINC00598
DMGDH	0	0.780806	0.312	0.04	0	Astro	DMGDH
COL21A1	0	0.780696	0.266	0.045	0	Astro	COL21A1
EZR	0	0.779257	0.415	0.078	0	Astro	EZR
PTPN131	0	0.77909	0.548	0.141	0	Astro	PTPN13
PACRG	0	0.778288	0.27	0.041	0	Astro	PACRG
ASRGL1	0	0.77816	0.321	0.04	0	Astro	ASRGL1
ARHGEF12	0	0.777179	0.667	0.243	0	Astro	ARHGEF12
GRID11	0	0.776209	0.59	0.139	0	Astro	GRID1
PDLIM5	0	0.774652	0.572	0.161	0	Astro	PDLIM5
WDR17	0	0.769761	0.361	0.053	0	Astro	WDR17
EYA1	0	0.767372	0.433	0.073	0	Astro	EYA1
IL17D	0	0.766525	0.248	0.012	0	Astro	IL17D
PRDM16-DT	0	0.765418	0.234	0.005	0	Astro	PRDM16-DT
TLE1	0	0.764787	0.418	0.075	0	Astro	TLE1
FNBP11	0	0.763125	0.783	0.357	0	Astro	FNBP1
AL591686.2	0	0.761739	0.182	0.008	0	Astro	AL591686.2
PLEKHA5	0	0.761316	0.515	0.236	0	Astro	PLEKHA5
CAPN2	0	0.759095	0.404	0.07	0	Astro	CAPN2
C11orf49	0	0.752889	0.562	0.163	0	Astro	C11orf49
AHNAK	0	0.75142	0.466	0.103	0	Astro	AHNAK
PNPLA7	0	0.750169	0.35	0.055	0	Astro	PNPLA7
PDE4D	0	0.74944	0.712	0.287	0	Astro	PDE4D
GALNT18	0	0.749165	0.526	0.092	0	Astro	GALNT18
GEM	0	0.748354	0.158	0.01	0	Astro	GEM
AC005162.3	0	0.745855	0.24	0.014	0	Astro	AC005162.3
WWOX	0	0.744086	0.901	0.612	0	Astro	WWOX
MID1	0	0.743238	0.384	0.065	0	Astro	MID1
CNKSR2	0	0.743236	0.273	0.038	0	Astro	CNKSR2
CHN1	0	0.74317	0.45	0.103	0	Astro	CHN1
METRN	0	0.740141	0.297	0.032	0	Astro	METRN
DENND5B	0	0.737287	0.531	0.149	0	Astro	DENND5B
NACC2	0	0.732746	0.392	0.075	0	Astro	NACC2
FOXG1	0	0.732326	0.264	0.015	0	Astro	FOXG1
LCNL1	0	0.731925	0.239	0.02	0	Astro	LCNL1
PPP2R2C1	0	0.729905	0.294	0.036	0	Astro	PPP2R2C
SNHG14	0	0.728306	0.25	0.042	0	Astro	SNHG14
PSAT11	0	0.726576	0.293	0.03	0	Astro	PSAT1
PPP1R3C	0	0.724573	0.187	0.011	0	Astro	PPP1R3C
AC046134.2	0	0.724075	0.458	0.113	0	Astro	AC046134.2
PPP4R4	0	0.723769	0.265	0.019	0	Astro	PPP4R4
RAVER2	0	0.722721	0.319	0.037	0	Astro	RAVER2
CALN11	0	0.721446	0.255	0.061	0	Astro	CALN1
EMX2	0	0.721407	0.231	0.006	0	Astro	EMX2
ABCC9	0	0.718881	0.29	0.028	0	Astro	ABCC9
POT1-AS1	0	0.718402	0.252	0.038	0	Astro	POT1-AS1
SPTBN4	0	0.716606	0.313	0.043	0	Astro	SPTBN4
SLC24A4	0	0.715912	0.192	0.023	0	Astro	SLC24A4
ICA1L	0	0.715768	0.369	0.064	0	Astro	ICA1L
CFAP54	0	0.715657	0.224	0.026	0	Astro	CFAP54
TOGARAM2	0	0.715546	0.218	0.017	0	Astro	TOGARAM2
SLC44A3	0	0.714283	0.239	0.013	0	Astro	SLC44A3
TCF7L1	0	0.712743	0.393	0.074	0	Astro	TCF7L1
TMEM164	0	0.711951	0.418	0.114	0	Astro	TMEM164
MACROD2	0	0.711817	0.597	0.263	0	Astro	MACROD2
RHOJ	0	0.711771	0.387	0.063	0	Astro	RHOJ
AC098829.1	0	0.711751	0.261	0.055	0	Astro	AC098829.1
PLCG1	0	0.710574	0.352	0.057	0	Astro	PLCG1
PTN	0	0.709229	0.495	0.12	0	Astro	PTN
SYTL4	0	0.709201	0.278	0.036	0	Astro	SYTL4
CLDN10	0	0.708639	0.257	0.013	0	Astro	CLDN10
FGF11	0	0.706743	0.339	0.067	0	Astro	FGF1
DTX1	0	0.706269	0.23	0.01	0	Astro	DTX1
DCHS2	0	0.705904	0.22	0.019	0	Astro	DCHS2
LINC02340	0	0.705182	0.314	0.045	0	Astro	LINC02340
AL445426.1	0	0.704019	0.226	0.025	0	Astro	AL445426.1
NADK2	0	0.701843	0.377	0.069	0	Astro	NADK2
LYPD6	0	0.701691	0.217	0.011	0	Astro	LYPD6
POU6F2	0	0.701476	0.258	0.042	0	Astro	POU6F2
SPTAN1	0	0.700762	0.506	0.145	0	Astro	SPTAN1
KCTD11	0	0.700629	0.304	0.05	0	Astro	KCTD1
AC079352.11	0	0.700171	0.285	0.063	0	Astro	AC079352.1
APCDD1	0	0.695743	0.407	0.084	0	Astro	APCDD1
HSPB1	0	0.694519	0.236	0.054	0	Astro	HSPB1
CLIP41	0	0.693527	0.432	0.093	0	Astro	CLIP4
PPFIA1	0	0.693346	0.622	0.247	0	Astro	PPFIA1
SUCLG2-AS1	0	0.692377	0.362	0.073	0	Astro	SUCLG2-AS1
PLXNA2	0	0.690603	0.472	0.11	0	Astro	PLXNA2
NEK11	0	0.688809	0.344	0.068	0	Astro	NEK11
KCNJ101	0	0.688763	0.27	0.026	0	Astro	KCNJ10
SPTBN11	0	0.688572	0.742	0.253	0	Astro	SPTBN1
COL27A1	0	0.687614	0.265	0.031	0	Astro	COL27A1
LINC00298	0	0.686211	0.215	0.006	0	Astro	LINC00298
BMPR1A	0	0.684989	0.623	0.238	0	Astro	BMPR1A
RHPN2	0	0.682784	0.24	0.017	0	Astro	RHPN2
WIF1	0	0.682727	0.176	0.009	0	Astro	WIF1
AC097515.1	0	0.680679	0.197	0.014	0	Astro	AC097515.1
NIM1K1	0	0.680013	0.248	0.027	0	Astro	NIM1K
ARHGEF17	0	0.679019	0.295	0.033	0	Astro	ARHGEF17
IL17RB	0	0.676149	0.232	0.01	0	Astro	IL17RB
DNER1	0	0.675737	0.323	0.064	0	Astro	DNER
TBL1X	0	0.675618	0.588	0.184	0	Astro	TBL1X
MASP1	0	0.675493	0.18	0.006	0	Astro	MASP1
HOPX	0	0.674384	0.217	0.012	0	Astro	HOPX
RFX3	0	0.673726	0.725	0.342	0	Astro	RFX3
PBXIP1	0	0.672503	0.283	0.029	0	Astro	PBXIP1
ABCD2	0	0.671593	0.245	0.017	0	Astro	ABCD2
SOBP1	0	0.671303	0.484	0.124	0	Astro	SOBP
DYNC2H1	0	0.670707	0.458	0.116	0	Astro	DYNC2H1
RGS9	0	0.670588	0.203	0.016	0	Astro	RGS9
ARHGAP39	0	0.670366	0.232	0.019	0	Astro	ARHGAP39
SPIRE1	0	0.670223	0.6	0.209	0	Astro	SPIRE1
PTPRF1	0	0.667875	0.3	0.04	0	Astro	PTPRF
MMP28	0	0.665219	0.248	0.022	0	Astro	MMP28
ATP6AP1L	0	0.665175	0.337	0.062	0	Astro	ATP6AP1L
AL359710.1	0	0.665109	0.263	0.04	0	Astro	AL359710.1
C1orf1981	0	0.664651	0.276	0.031	0	Astro	C1orf198
LINC00271	0	0.664612	0.233	0.027	0	Astro	LINC00271
AL035078.4	0	0.664451	0.142	0.007	0	Astro	AL035078.4
BAG3	0	0.663641	0.231	0.025	0	Astro	BAG3
AC234582.1	0	0.663047	0.217	0.006	0	Astro	AC234582.1
TSPOAP1	0	0.662657	0.26	0.022	0	Astro	TSPOAP1
PLIN5	0	0.660519	0.22	0.01	0	Astro	PLIN5
SLC7A2	0	0.659871	0.314	0.043	0	Astro	SLC7A2
MROH7-TTC4	0	0.659868	0.216	0.008	0	Astro	MROH7-TTC4
FLRT2	0	0.659542	0.519	0.099	0	Astro	FLRT2
MYO10	0	0.65909	0.502	0.129	0	Astro	MYO10
ADGRB1	0	0.658911	0.196	0.011	0	Astro	ADGRB1
MKLN1	0	0.65788	0.832	0.512	0	Astro	MKLN1
GRIA1	0	0.657723	0.151	0.029	0	Astro	GRIA1
KIAA1211	0	0.657531	0.282	0.045	0	Astro	KIAA1211
SCG3	0	0.656931	0.251	0.023	0	Astro	SCG3
AZIN1-AS1	0	0.654997	0.4	0.108	0	Astro	AZIN1-AS1
ITM2C	0	0.653585	0.25	0.031	0	Astro	ITM2C
LINC02062	0	0.653526	0.363	0.08	0	Astro	LINC02062
FSTL1	0	0.652906	0.3	0.036	0	Astro	FSTL1
THRB	0	0.652715	0.476	0.121	0	Astro	THRB
AC103923.1	0	0.652055	0.22	0.01	0	Astro	AC103923.1
CASKIN1	0	0.65048	0.215	0.013	0	Astro	CASKIN1
AL139260.1	0	0.650192	0.411	0.111	0	Astro	AL139260.1
SDC2	0	0.649625	0.321	0.045	0	Astro	SDC2
PMP2	0	0.649499	0.234	0.022	0	Astro	PMP2
AC007389.1	0	0.649237	0.153	0.008	0	Astro	AC007389.1
MYO61	0	0.647028	0.64	0.233	0	Astro	MYO6
BCAT2	0	0.647007	0.304	0.049	0	Astro	BCAT2
ZNF6081	0	0.646964	0.425	0.11	0	Astro	ZNF608
PRTFDC11	0	0.645883	0.377	0.082	0	Astro	PRTFDC1
AGFG2	0	0.645236	0.229	0.024	0	Astro	AGFG2
ENAH1	0	0.643256	0.396	0.093	0	Astro	ENAH
PPP1R1B	0	0.642574	0.21	0.01	0	Astro	PPP1R1B
RBFOX2	0	0.642269	0.626	0.209	0	Astro	RBFOX2
ROR11	0	0.641397	0.338	0.064	0	Astro	ROR1
DZIP1	0	0.640793	0.303	0.04	0	Astro	DZIP1
FGFR1	0	0.639794	0.377	0.071	0	Astro	FGFR1
SLC26A3	0	0.638626	0.183	0.049	0	Astro	SLC26A3
HEPH	0	0.637709	0.256	0.023	0	Astro	HEPH
MYOM1	0	0.635187	0.28	0.047	0	Astro	MYOM1
CLIP1	0	0.634539	0.567	0.214	0	Astro	CLIP1
NCKAP1	0	0.630539	0.481	0.127	0	Astro	NCKAP1
LMNTD1	0	0.630304	0.158	0.015	0	Astro	LMNTD1
BCAN	0	0.630205	0.233	0.015	0	Astro	BCAN
GPC4	0	0.629955	0.198	0.022	0	Astro	GPC4
PPFIA21	0	0.623993	0.391	0.115	0	Astro	PPFIA2
ACO2	0	0.623909	0.346	0.087	0	Astro	ACO2
TOB21	0	0.621044	0.312	0.059	0	Astro	TOB2
PRXL2A	0	0.620461	0.31	0.05	0	Astro	PRXL2A
AL117335.1	0	0.62045	0.281	0.041	0	Astro	AL117335.1
DDR2	0	0.619807	0.295	0.054	0	Astro	DDR2
MARK1	0	0.619795	0.316	0.054	0	Astro	MARK1
AL136366.1	0	0.618749	0.2	0.007	0	Astro	AL136366.1
COL16A11	0	0.618593	0.259	0.03	0	Astro	COL16A1
TMEM150C	0	0.617	0.238	0.022	0	Astro	TMEM150C
FREM2	0	0.61654	0.203	0.012	0	Astro	FREM2
SMOX	0	0.615986	0.236	0.025	0	Astro	SMOX
PTCH1	0	0.615844	0.282	0.047	0	Astro	PTCH1
AC104574.2	0	0.614254	0.139	0.017	0	Astro	AC104574.2
PLEC	0	0.613562	0.367	0.085	0	Astro	PLEC
RHBDL3	0	0.612981	0.192	0.023	0	Astro	RHBDL3
ARHGAP42	0	0.610869	0.451	0.097	0	Astro	ARHGAP42
DOCK12	0	0.608864	0.702	0.241	0	Astro	DOCK1
SEMA3B1	0	0.608424	0.296	0.064	0	Astro	SEMA3B
NSMF	0	0.607577	0.278	0.04	0	Astro	NSMF
SLC3A2	0	0.607448	0.284	0.04	0	Astro	SLC3A2
AK4	0	0.607007	0.232	0.019	0	Astro	AK4
CYP46A1	0	0.606989	0.239	0.022	0	Astro	CYP46A1
DPY19L1P1	0	0.606818	0.175	0.025	0	Astro	DPY19L1P1
ME1	0	0.605943	0.288	0.053	0	Astro	ME1
PHKA1	0	0.603763	0.234	0.02	0	Astro	PHKA1
SPRY4-AS1	0	0.602636	0.249	0.04	0	Astro	SPRY4-AS1
TESK21	0	0.602394	0.375	0.096	0	Astro	TESK2
C3orf70	0	0.601561	0.294	0.051	0	Astro	C3orf70
LRRN1	0	0.600796	0.222	0.021	0	Astro	LRRN1
RGS6	0	0.598914	0.227	0.052	0	Astro	RGS6
TUBB2B	0	0.597768	0.205	0.012	0	Astro	TUBB2B
PRDX6	0	0.596837	0.278	0.04	0	Astro	PRDX6
FOXO1	0	0.595786	0.659	0.253	0	Astro	FOXO1
DPH6-DT	0	0.594483	0.364	0.109	0	Astro	DPH6-DT
ATP9A1	0	0.592734	0.37	0.108	0	Astro	ATP9A
CYSTM1	0	0.592011	0.337	0.071	0	Astro	CYSTM1
SALL3	0	0.591367	0.2	0.006	0	Astro	SALL3
CD109	0	0.590971	0.219	0.019	0	Astro	CD109
PHLPP11	0	0.590379	0.723	0.251	0	Astro	PHLPP1
LINC008821	0	0.590035	0.381	0.091	0	Astro	LINC00882
CNTNAP3	0	0.588234	0.232	0.021	0	Astro	CNTNAP3
THBS4	0	0.586081	0.234	0.025	0	Astro	THBS4
GPAM	0	0.585999	0.243	0.025	0	Astro	GPAM
OTUD7A1	0	0.585396	0.573	0.165	0	Astro	OTUD7A
GUSBP1	0	0.584248	0.217	0.053	0	Astro	GUSBP1
ALOX12-AS1	0	0.583659	0.393	0.095	0	Astro	ALOX12-AS1
AC115622.1	0	0.581754	0.19	0.015	0	Astro	AC115622.1
NFIX1	0	0.581524	0.448	0.124	0	Astro	NFIX
PHKG1	0	0.581245	0.201	0.016	0	Astro	PHKG1
PCGF51	0	0.580926	0.565	0.197	0	Astro	PCGF5
DRAIC	0	0.579212	0.181	0.016	0	Astro	DRAIC
ZFYVE21	0	0.578578	0.254	0.033	0	Astro	ZFYVE21
RHPN1	0	0.577353	0.169	0.008	0	Astro	RHPN1
SLC1A4	0	0.577341	0.291	0.052	0	Astro	SLC1A4
TEX9	0	0.576978	0.225	0.035	0	Astro	TEX9
SLC27A11	0	0.576958	0.43	0.12	0	Astro	SLC27A1
SMAD9	0	0.57689	0.211	0.045	0	Astro	SMAD9
TMEM220-AS1	0	0.576793	0.174	0.024	0	Astro	TMEM220-AS1
LINC01414	0	0.576734	0.16	0.018	0	Astro	LINC01414
AK3	0	0.574642	0.375	0.09	0	Astro	AK3
ARMC2	0	0.572918	0.316	0.062	0	Astro	ARMC2
UBA6-AS1	0	0.571924	0.361	0.111	0	Astro	UBA6-AS1
SCGB2B21	0	0.571813	0.297	0.058	0	Astro	SCGB2B2
APBA2	0	0.57163	0.361	0.092	0	Astro	APBA2
GNG12	0	0.571118	0.262	0.037	0	Astro	GNG12
PIR	0	0.569561	0.272	0.048	0	Astro	PIR
KIF9-AS1	0	0.568987	0.431	0.122	0	Astro	KIF9-AS1
NFAT5	0	0.566719	0.723	0.38	0	Astro	NFAT5
PURG	0	0.566335	0.265	0.034	0	Astro	PURG
IL33	0	0.56579	0.182	0.008	0	Astro	IL33
AL391807.1	0	0.565519	0.241	0.023	0	Astro	AL391807.1
FGD6	0	0.564353	0.47	0.119	0	Astro	FGD6
DGKB	0	0.562053	0.241	0.067	0	Astro	DGKB
SLC1A31	0	0.560924	0.884	0.698	0	Astro	SLC1A3
ACADVL	0	0.560359	0.28	0.05	0	Astro	ACADVL
GRK4	0	0.559852	0.256	0.042	0	Astro	GRK4
ZFYVE28	0	0.558479	0.369	0.1	0	Astro	ZFYVE28
EPB41L11	0	0.557728	0.297	0.061	0	Astro	EPB41L1
GYG2	0	0.557484	0.151	0.009	0	Astro	GYG2
CYB5B	0	0.556411	0.352	0.086	0	Astro	CYB5B
UFL1-AS1	0	0.555494	0.23	0.035	0	Astro	UFL1-AS1
SOX21	0	0.555379	0.194	0.037	0	Astro	SOX2
LINC02649	0	0.554888	0.314	0.085	0	Astro	LINC02649
CDC14A	0	0.554646	0.512	0.174	0	Astro	CDC14A
CDK14	0	0.553072	0.437	0.111	0	Astro	CDK14
SNCAIP	0	0.552838	0.261	0.037	0	Astro	SNCAIP
JARID2	0	0.552525	0.674	0.308	0	Astro	JARID2
AC003991.1	0	0.551828	0.14	0.009	0	Astro	AC003991.1
MPPED2	0	0.550049	0.333	0.059	0	Astro	MPPED2
AL645568.1	0	0.549291	0.355	0.086	0	Astro	AL645568.1
ECE1	0	0.548919	0.393	0.094	0	Astro	ECE1
WFS1	0	0.548562	0.221	0.019	0	Astro	WFS1
PPM1K	0	0.547812	0.422	0.128	0	Astro	PPM1K
SYT91	0	0.547585	0.265	0.044	0	Astro	SYT9
MYBPC1	0	0.547424	0.198	0.011	0	Astro	MYBPC1
TMEM184B1	0	0.546803	0.376	0.098	0	Astro	TMEM184B
DLG5	0	0.546773	0.279	0.049	0	Astro	DLG5
GPSM21	0	0.546507	0.283	0.054	0	Astro	GPSM2
HNF4G	0	0.546002	0.174	0.01	0	Astro	HNF4G
EPHX1	0	0.544199	0.268	0.045	0	Astro	EPHX1
GSE1	0	0.543139	0.415	0.151	0	Astro	GSE1
ZSWIM5	0	0.542968	0.429	0.12	0	Astro	ZSWIM5
VEGFA	0	0.541747	0.218	0.032	0	Astro	VEGFA
CSRNP3	0	0.541186	0.253	0.044	0	Astro	CSRNP3
TP53BP2	0	0.540958	0.343	0.073	0	Astro	TP53BP2
SPAG1	0	0.540602	0.209	0.028	0	Astro	SPAG1
FZD3	0	0.540465	0.234	0.027	0	Astro	FZD3
C8orf37-AS1	0	0.539945	0.243	0.054	0	Astro	C8orf37-AS1
LINC02060	0	0.539903	0.185	0.008	0	Astro	LINC02060
NCS1	0	0.537439	0.205	0.023	0	Astro	NCS1
SUGCT	0	0.536741	0.296	0.065	0	Astro	SUGCT
ARHGAP32	0	0.534912	0.606	0.242	0	Astro	ARHGAP32
USH1C	0	0.534887	0.101	0.006	0	Astro	USH1C
ATN1	0	0.534246	0.294	0.056	0	Astro	ATN1
SYNM	0	0.53336	0.197	0.032	0	Astro	SYNM
KCTD81	0	0.531772	0.306	0.071	0	Astro	KCTD8
HEPN1	0	0.53063	0.2	0.013	0	Astro	HEPN1
TMEM132A	0	0.529796	0.188	0.01	0	Astro	TMEM132A
AMOT	0	0.528356	0.264	0.044	0	Astro	AMOT
SLC13A31	0	0.527417	0.346	0.07	0	Astro	SLC13A3
PC	0	0.526655	0.26	0.048	0	Astro	PC
CORO2B1	0	0.525888	0.282	0.053	0	Astro	CORO2B
S100B1	0	0.525795	0.219	0.031	0	Astro	S100B
TRAK1	0	0.525676	0.689	0.325	0	Astro	TRAK1
CLEC16A	0	0.525641	0.627	0.272	0	Astro	CLEC16A
ANO8	0	0.525031	0.193	0.013	0	Astro	ANO8
RUFY3	0	0.524924	0.658	0.293	0	Astro	RUFY3
SYT111	0	0.52429	0.318	0.073	0	Astro	SYT11
AASS	0	0.524197	0.361	0.086	0	Astro	AASS
AC079385.1	0	0.523914	0.205	0.016	0	Astro	AC079385.1
NTNG1	0	0.523142	0.145	0.025	0	Astro	NTNG1
AC007402.1	0	0.522818	0.143	0.028	0	Astro	AC007402.1
NMD3	0	0.52234	0.336	0.092	0	Astro	NMD3
ADHFE1	0	0.522248	0.225	0.049	0	Astro	ADHFE1
HACD3	0	0.521617	0.33	0.074	0	Astro	HACD3
CRMP1	0	0.519869	0.201	0.019	0	Astro	CRMP1
POU3F2	0	0.51912	0.192	0.012	0	Astro	POU3F2
NTNG2	0	0.518266	0.201	0.019	0	Astro	NTNG2
2002-03-01	0	0.516503	0.201	0.019	0	Astro	2002-03-01
APOE	0	0.516301	0.369	0.131	0	Astro	APOE
FAM167A	0	0.515814	0.162	0.007	0	Astro	FAM167A
EHBP1	0	0.515709	0.622	0.275	0	Astro	EHBP1
FAM181B	0	0.51543	0.183	0.011	0	Astro	FAM181B
SEMA3A	0	0.514972	0.195	0.023	0	Astro	SEMA3A
CHDH	0	0.514174	0.19	0.014	0	Astro	CHDH
ENSA	0	0.514128	0.466	0.157	0	Astro	ENSA
B3GAT2	0	0.513787	0.13	0.014	0	Astro	B3GAT2
UNC5D	0	0.512993	0.172	0.035	0	Astro	UNC5D
AC036214.1	0	0.512323	0.166	0.01	0	Astro	AC036214.1
FAM66C1	0	0.512286	0.25	0.04	0	Astro	FAM66C
CD38	0	0.51207	0.183	0.015	0	Astro	CD38
CASTOR31	0	0.511629	0.43	0.129	0	Astro	CASTOR3
AC053527.21	0	0.511558	0.382	0.102	0	Astro	AC053527.2
PLEKHG1	0	0.511525	0.486	0.125	0	Astro	PLEKHG1
GFPT2	0	0.511401	0.184	0.031	0	Astro	GFPT2
VWA3A	0	0.511084	0.141	0.011	0	Astro	VWA3A
CTTN1	0	0.510903	0.314	0.068	0	Astro	CTTN
FRMPD4	0	0.50995	0.165	0.031	0	Astro	FRMPD4
MSI1	0	0.509437	0.165	0.007	0	Astro	MSI1
AHI1	0	0.5093	0.571	0.219	0	Astro	AHI1
GREB1	0	0.507895	0.254	0.043	0	Astro	GREB1
NCOA1	0	0.507772	0.826	0.507	0	Astro	NCOA1
RALGDS1	0	0.507615	0.241	0.039	0	Astro	RALGDS
NEAT1	0	0.507368	0.954	0.88	0	Astro	NEAT1
AC040168.1	0	0.506774	0.187	0.022	0	Astro	AC040168.1
GALNT15	0	0.505952	0.209	0.062	0	Astro	GALNT15
UNC791	0	0.504483	0.322	0.086	0	Astro	UNC79
CDC42BPA1	0	0.504442	0.687	0.262	0	Astro	CDC42BPA
NOTCH2	0	0.504055	0.456	0.144	0	Astro	NOTCH2
ID2	0	0.503133	0.269	0.07	0	Astro	ID2
NRBP2	0	0.502494	0.255	0.041	0	Astro	NRBP2
GLDC	0	0.50039	0.177	0.014	0	Astro	GLDC
LONRF2	0	0.50016	0.224	0.032	0	Astro	LONRF2
ANGPT1	0	0.500121	0.159	0.026	0	Astro	ANGPT1
TET1	0	0.500091	0.283	0.06	0	Astro	TET1
FAM85B	0	0.499941	0.456	0.144	0	Astro	FAM85B
CEP85L	0	0.499893	0.554	0.222	0	Astro	CEP85L
AC131571.1	0	0.499445	0.166	0.018	0	Astro	AC131571.1
SPPL2B	0	0.49941	0.299	0.062	0	Astro	SPPL2B
AC093865.1	0	0.498793	0.136	0.017	0	Astro	AC093865.1
PTPRS1	0	0.496658	0.336	0.077	0	Astro	PTPRS
C4orf19	0	0.496498	0.31	0.079	0	Astro	C4orf19
AC113414.11	0	0.496223	0.241	0.055	0	Astro	AC113414.1
ZMAT1	0	0.49566	0.481	0.162	0	Astro	ZMAT1
MYH141	0	0.494837	0.205	0.029	0	Astro	MYH14
TAPT1-AS1	0	0.494463	0.505	0.194	0	Astro	TAPT1-AS1
RGR	0	0.494291	0.119	0.004	0	Astro	RGR
EPM2A	0	0.493755	0.312	0.084	0	Astro	EPM2A
CRY2	0	0.493203	0.269	0.057	0	Astro	CRY2
LINC01896	0	0.492733	0.163	0.005	0	Astro	LINC01896
CTIF1	0	0.492413	0.483	0.163	0	Astro	CTIF
EDNRB	0	0.491662	0.188	0.012	0	Astro	EDNRB
CPEB4	0	0.491085	0.643	0.285	0	Astro	CPEB4
DNAJC27-AS1	0	0.490709	0.211	0.032	0	Astro	DNAJC27-AS1
TRAF3IP2	0	0.490084	0.206	0.025	0	Astro	TRAF3IP2
ACP6	0	0.489699	0.272	0.048	0	Astro	ACP6
NINL	0	0.489697	0.284	0.052	0	Astro	NINL
TTPA	0	0.487901	0.18	0.008	0	Astro	TTPA
ENO1	0	0.487777	0.329	0.084	0	Astro	ENO1
PDLIM3	0	0.486982	0.17	0.011	0	Astro	PDLIM3
TMEM47	0	0.486803	0.188	0.012	0	Astro	TMEM47
CEP112	0	0.485208	0.453	0.132	0	Astro	CEP112
RNF213-AS1	0	0.48501	0.247	0.047	0	Astro	RNF213-AS1
DDR1	0	0.484673	0.215	0.024	0	Astro	DDR1
ADAMTS17	0	0.484199	0.43	0.126	0	Astro	ADAMTS17
SLC35G2	0	0.48376	0.256	0.054	0	Astro	SLC35G2
MAMLD1	0	0.483513	0.19	0.026	0	Astro	MAMLD1
DCAKD	0	0.482718	0.28	0.061	0	Astro	DCAKD
NALCN1	0	0.482687	0.422	0.118	0	Astro	NALCN
ADD3-AS1	0	0.482394	0.133	0.004	0	Astro	ADD3-AS1
KLF15	0	0.4819	0.187	0.02	0	Astro	KLF15
ERI3	0	0.47957	0.503	0.18	0	Astro	ERI3
STX18-AS1	0	0.478199	0.336	0.088	0	Astro	STX18-AS1
EFCAB21	0	0.477908	0.372	0.113	0	Astro	EFCAB2
PITPNM2	0	0.477357	0.342	0.082	0	Astro	PITPNM2
AC079760.1	0	0.47706	0.191	0.031	0	Astro	AC079760.1
DIP2C1	0	0.476923	0.696	0.284	0	Astro	DIP2C
NIPSNAP2	0	0.47594	0.428	0.136	0	Astro	NIPSNAP2
NR3C2	0	0.475456	0.631	0.266	0	Astro	NR3C2
MOXD1	0	0.475434	0.115	0.01	0	Astro	MOXD1
KCNMB2-AS1	0	0.475309	0.347	0.111	0	Astro	KCNMB2-AS1
CMTM41	0	0.474001	0.237	0.045	0	Astro	CMTM4
KCTD15	0	0.473543	0.172	0.012	0	Astro	KCTD15
BCL9	0	0.471983	0.22	0.032	0	Astro	BCL9
PYGB	0	0.471811	0.286	0.062	0	Astro	PYGB
ATP13A5	0	0.470972	0.152	0.006	0	Astro	ATP13A5
FADS3	0	0.470276	0.204	0.026	0	Astro	FADS3
SEPTIN11	0	0.47015	0.391	0.109	0	Astro	SEPTIN11
ZNF804B	0	0.469878	0.133	0.021	0	Astro	ZNF804B
EFCAB6	0	0.468416	0.22	0.037	0	Astro	EFCAB6
AC023095.1	0	0.466029	0.138	0.005	0	Astro	AC023095.1
GFRA1	0	0.46578	0.15	0.012	0	Astro	GFRA1
CYP7B11	0	0.46395	0.292	0.065	0	Astro	CYP7B1
SHANK2	0	0.463529	0.18	0.038	0	Astro	SHANK2
CFAP221	0	0.461826	0.153	0.011	0	Astro	CFAP221
DPY19L3	0	0.46071	0.347	0.1	0	Astro	DPY19L3
SOX13	0	0.460015	0.211	0.031	0	Astro	SOX13
TAFA1	0	0.459245	0.184	0.035	0	Astro	TAFA1
ARAP21	0	0.458301	0.668	0.282	0	Astro	ARAP2
PCYT1B1	0	0.458168	0.175	0.021	0	Astro	PCYT1B
RASGEF1B	0	0.457909	0.236	0.12	0	Astro	RASGEF1B
KLHL23	0	0.456764	0.274	0.056	0	Astro	KLHL23
DIO2	0	0.456665	0.17	0.015	0	Astro	DIO2
PMP221	0	0.456506	0.293	0.059	0	Astro	PMP22
KCNA2	0	0.455659	0.171	0.013	0	Astro	KCNA2
GOLGA8B	0	0.455545	0.246	0.04	0	Astro	GOLGA8B
ZC2HC1A	0	0.454814	0.287	0.064	0	Astro	ZC2HC1A
AC006148.11	0	0.45469	0.209	0.051	0	Astro	AC006148.1
MALRD1	0	0.454159	0.192	0.038	0	Astro	MALRD1
ARHGEF10L	0	0.453985	0.466	0.157	0	Astro	ARHGEF10L
SYBU	0	0.452986	0.212	0.035	0	Astro	SYBU
NME5	0	0.451681	0.18	0.019	0	Astro	NME5
AC013643.2	0	0.450711	0.151	0.005	0	Astro	AC013643.2
AC239809.31	0	0.449099	0.204	0.043	0	Astro	AC239809.3
RHOB	0	0.448295	0.245	0.05	0	Astro	RHOB
VWCE	0	0.447122	0.108	0.01	0	Astro	VWCE
LIX1-AS1	0	0.446837	0.244	0.05	0	Astro	LIX1-AS1
ADAM23	0	0.445112	0.217	0.038	0	Astro	ADAM23
UNC80	0	0.444768	0.197	0.032	0	Astro	UNC80
MIAT	0	0.444593	0.188	0.019	0	Astro	MIAT
PRDM5	0	0.444414	0.26	0.049	0	Astro	PRDM5
LRP2BP	0	0.4444	0.202	0.028	0	Astro	LRP2BP
PCDH171	0	0.444164	0.214	0.035	0	Astro	PCDH17
MKRN31	0	0.443433	0.237	0.048	0	Astro	MKRN3
SNED1	0	0.443152	0.373	0.128	0	Astro	SNED1
ZNF680	0	0.442871	0.339	0.09	0	Astro	ZNF680
EEF2K	0	0.442077	0.326	0.1	0	Astro	EEF2K
KNOP11	0	0.441993	0.308	0.087	0	Astro	KNOP1
RNF1571	0	0.441792	0.281	0.062	0	Astro	RNF157
AP3B2	0	0.441649	0.156	0.018	0	Astro	AP3B2
AC093535.2	0	0.440802	0.15	0.005	0	Astro	AC093535.2
MALAT1	0	0.440565	0.999	0.999	0	Astro	MALAT1
CCDC18-AS1	0	0.440414	0.205	0.054	0	Astro	CCDC18-AS1
ZNF37BP	0	0.440362	0.16	0.03	0	Astro	ZNF37BP
FOXG1-AS1	0	0.439925	0.149	0.007	0	Astro	FOXG1-AS1
AMZ2	0	0.439864	0.199	0.024	0	Astro	AMZ2
TMC1	0	0.439665	0.14	0.013	0	Astro	TMC1
IFT881	0	0.438881	0.372	0.117	0	Astro	IFT88
LRRC4B1	0	0.438089	0.19	0.031	0	Astro	LRRC4B
CACNA2D3	0	0.436514	0.395	0.133	0	Astro	CACNA2D3
CECR21	0	0.435785	0.47	0.158	0	Astro	CECR2
ZFAND5	0	0.435775	0.284	0.083	0	Astro	ZFAND5
AC069368.1	0	0.43574	0.263	0.06	0	Astro	AC069368.1
MAP3K13	0	0.435552	0.326	0.094	0	Astro	MAP3K13
PNPLA8	0	0.435326	0.33	0.093	0	Astro	PNPLA8
CNIH3	0	0.435136	0.29	0.076	0	Astro	CNIH3
MYO9A	0	0.434523	0.597	0.262	0	Astro	MYO9A
MFGE8	0	0.434491	0.191	0.023	0	Astro	MFGE8
ELN	0	0.434158	0.183	0.04	0	Astro	ELN
PSMG4	0	0.433795	0.262	0.06	0	Astro	PSMG4
IDH2-DT	0	0.433636	0.141	0.007	0	Astro	IDH2-DT
TSC22D4	0	0.432592	0.311	0.078	0	Astro	TSC22D4
WDR60	0	0.432295	0.504	0.176	0	Astro	WDR60
OSGIN2	0	0.432244	0.176	0.033	0	Astro	OSGIN2
SCRN1	0	0.43222	0.333	0.09	0	Astro	SCRN1
TOB1	0	0.431464	0.164	0.024	0	Astro	TOB1
MSRA	0	0.431391	0.557	0.228	0	Astro	MSRA
A2ML1	0	0.43129	0.14	0.007	0	Astro	A2ML1
SNX32	0	0.431268	0.165	0.02	0	Astro	SNX32
THSD1	0	0.431154	0.186	0.025	0	Astro	THSD1
FBXO2	0	0.430932	0.142	0.01	0	Astro	FBXO2
ACTN2	0	0.430493	0.14	0.026	0	Astro	ACTN2
SLC24A3	0	0.42996	0.37	0.078	0	Astro	SLC24A3
FKBP10	0	0.429702	0.18	0.015	0	Astro	FKBP10
RGL1	0	0.429683	0.603	0.244	0	Astro	RGL1
GAPDH	0	0.429547	0.27	0.085	0	Astro	GAPDH
HEATR4	0	0.42856	0.168	0.022	0	Astro	HEATR4
GPR173	0	0.427506	0.23	0.039	0	Astro	GPR173
BDNF-AS1	0	0.42747	0.285	0.071	0	Astro	BDNF-AS
CAB39L	0	0.427269	0.321	0.084	0	Astro	CAB39L
ZNF345	0	0.426786	0.235	0.053	0	Astro	ZNF345
MIR3936HG	0	0.426628	0.158	0.012	0	Astro	MIR3936HG
LIX1	0	0.426472	0.134	0.007	0	Astro	LIX1
FUT10	0	0.42643	0.318	0.082	0	Astro	FUT10
MAPRE21	0	0.426422	0.464	0.208	0	Astro	MAPRE2
SLC18B1	0	0.426066	0.331	0.086	0	Astro	SLC18B1
ITGA6	0	0.425015	0.401	0.102	0	Astro	ITGA6
TPT1-AS1	0	0.424607	0.17	0.028	0	Astro	TPT1-AS1
AL357153.2	0	0.42383	0.248	0.059	0	Astro	AL357153.2
AC087854.1	0	0.423698	0.173	0.016	0	Astro	AC087854.1
GINS3	0	0.423312	0.111	0.011	0	Astro	GINS3
SOX2-OT	0	0.423311	0.165	0.018	0	Astro	SOX2-OT
CDIP1	0	0.423259	0.207	0.038	0	Astro	CDIP1
SLC9A3R1	0	0.423145	0.176	0.018	0	Astro	SLC9A3R1
FAM169A	0	0.421846	0.211	0.039	0	Astro	FAM169A
ZKSCAN7-AS1	0	0.421664	0.256	0.058	0	Astro	ZKSCAN7-AS1
AC008127.1	0	0.420064	0.113	0.004	0	Astro	AC008127.1
IFT43	0	0.419525	0.308	0.079	0	Astro	IFT43
TMTC1	0	0.419221	0.397	0.1	0	Astro	TMTC1
LRRC49	0	0.418551	0.236	0.045	0	Astro	LRRC49
PTAR1	0	0.41849	0.418	0.148	0	Astro	PTAR1
ITGA9-AS1	0	0.418046	0.141	0.011	0	Astro	ITGA9-AS1
SNAP91	0	0.41763	0.217	0.043	0	Astro	SNAP91
SRGAP31	0	0.417315	0.627	0.278	0	Astro	SRGAP3
AC007563.2	0	0.41681	0.1	0.017	0	Astro	AC007563.2
GTF2IRD1	0	0.416752	0.371	0.121	0	Astro	GTF2IRD1
ERBIN1	0	0.416026	0.754	0.44	0	Astro	ERBIN
ENTPD3-AS11	0	0.415987	0.248	0.058	0	Astro	ENTPD3-AS1
ETV1	0	0.415745	0.203	0.03	0	Astro	ETV1
ZFHX2	0	0.415113	0.21	0.036	0	Astro	ZFHX2
MGLL	0	0.413992	0.461	0.161	0	Astro	MGLL
NRSN2-AS1	0	0.413241	0.181	0.026	0	Astro	NRSN2-AS1
LINC01301	0	0.413092	0.19	0.031	0	Astro	LINC01301
ADORA2B	0	0.412813	0.165	0.014	0	Astro	ADORA2B
RIC3	0	0.412076	0.253	0.049	0	Astro	RIC3
BACH21	0	0.411951	0.413	0.128	0	Astro	BACH2
ZNF516	0	0.411695	0.441	0.148	0	Astro	ZNF516
MLLT31	0	0.41109	0.443	0.141	0	Astro	MLLT3
WIPF2	0	0.410728	0.426	0.143	0	Astro	WIPF2
GPC1	0	0.410634	0.157	0.012	0	Astro	GPC1
JAKMIP1	0	0.410358	0.125	0.014	0	Astro	JAKMIP1
TMEM135	0	0.410201	0.431	0.151	0	Astro	TMEM135
ST6GALNAC5	0	0.409593	0.117	0.014	0	Astro	ST6GALNAC5
ENTPD2	0	0.409579	0.13	0.004	0	Astro	ENTPD2
RASL12	0	0.40933	0.104	0.008	0	Astro	RASL12
TIMP3	0	0.40922	0.369	0.086	0	Astro	TIMP3
PRCP	0	0.407581	0.267	0.063	0	Astro	PRCP
ZC3H12C	0	0.406308	0.381	0.122	0	Astro	ZC3H12C
RAB11FIP2	0	0.405444	0.38	0.12	0	Astro	RAB11FIP2
RXRA	0	0.405383	0.313	0.085	0	Astro	RXRA
FBXL13	0	0.404735	0.191	0.036	0	Astro	FBXL13
FANK1	0	0.404661	0.167	0.021	0	Astro	FANK1
EIF3E	0	0.404453	0.348	0.12	0	Astro	EIF3E
ILDR2	0	0.404366	0.176	0.026	0	Astro	ILDR2
ARVCF	0	0.40384	0.133	0.01	0	Astro	ARVCF
ABI2	0	0.403148	0.461	0.17	0	Astro	ABI2
CXCL14	0	0.403082	0.142	0.014	0	Astro	CXCL14
RNF43	0	0.402473	0.124	0.014	0	Astro	RNF43
AC016705.2	0	0.402169	0.173	0.027	0	Astro	AC016705.2
RAB301	0	0.402131	0.338	0.104	0	Astro	RAB30
PRRX1	0	0.401862	0.22	0.057	0	Astro	PRRX1
COL28A1	0	0.401682	0.141	0.013	0	Astro	COL28A1
AL683813.1	0	0.401064	0.23	0.047	0	Astro	AL683813.1
TDRD3	0	0.399862	0.501	0.194	0	Astro	TDRD3
DISP3	0	0.399709	0.11	0.006	0	Astro	DISP3
DYNLL1	0	0.399613	0.197	0.042	0	Astro	DYNLL1
ABHD2	0	0.399217	0.42	0.15	0	Astro	ABHD2
NDRG4	0	0.398943	0.17	0.02	0	Astro	NDRG4
ZNF334	0	0.398921	0.193	0.025	0	Astro	ZNF334
IQCH	0	0.398691	0.17	0.029	0	Astro	IQCH
WBP2NL	0	0.398573	0.285	0.075	0	Astro	WBP2NL
HFM1	0	0.398334	0.167	0.023	0	Astro	HFM1
CDS1	0	0.398122	0.198	0.035	0	Astro	CDS1
TSHZ2	0	0.398	0.17	0.051	0	Astro	TSHZ2
IGDCC3	0	0.397053	0.134	0.011	0	Astro	IGDCC3
EPS15L1	0	0.396982	0.455	0.167	0	Astro	EPS15L1
ANKRD26	0	0.396934	0.405	0.133	0	Astro	ANKRD26
GNG12-AS1	0	0.396751	0.18	0.029	0	Astro	GNG12-AS1
LIMCH11	0	0.396439	0.59	0.199	0	Astro	LIMCH1
SPRY2	0	0.396056	0.191	0.029	0	Astro	SPRY2
EFHD11	0	0.395957	0.292	0.071	0	Astro	EFHD1
MGAT5B	0	0.395402	0.121	0.008	0	Astro	MGAT5B
MYH10	0	0.395124	0.219	0.046	0	Astro	MYH10
METTL7A	0	0.394567	0.27	0.077	0	Astro	METTL7A
LRRC11	0	0.394552	0.309	0.082	0	Astro	LRRC1
STUM	0	0.394356	0.105	0.007	0	Astro	STUM
PIK3C2A	0	0.394196	0.515	0.217	0	Astro	PIK3C2A
PER3	0	0.393819	0.549	0.224	0	Astro	PER3
CSPG5	0	0.391533	0.139	0.011	0	Astro	CSPG5
PRNP	0	0.391402	0.249	0.065	0	Astro	PRNP
DZIP3	0	0.391134	0.306	0.081	0	Astro	DZIP3
MATN21	0	0.391072	0.181	0.05	0	Astro	MATN2
LDLR	0	0.390767	0.16	0.034	0	Astro	LDLR
STXBP5L	0	0.390735	0.152	0.047	0	Astro	STXBP5L
NAV31	0	0.390044	0.837	0.524	0	Astro	NAV3
EFHC2	0	0.389622	0.149	0.013	0	Astro	EFHC2
KIAA17551	0	0.389539	0.396	0.102	0	Astro	KIAA1755
GNA12	0	0.389114	0.429	0.148	0	Astro	GNA12
FGGY	0	0.388906	0.429	0.151	0	Astro	FGGY
HS2ST1	0	0.388111	0.366	0.11	0	Astro	HS2ST1
OLMALINC1	0	0.388102	0.259	0.068	0	Astro	OLMALINC
AC241952.1	0	0.387306	0.145	0.011	0	Astro	AC241952.1
PKN2-AS1	0	0.386499	0.143	0.028	0	Astro	PKN2-AS1
ZNF248	0	0.386232	0.382	0.131	0	Astro	ZNF248
PPP2CB	0	0.384732	0.362	0.119	0	Astro	PPP2CB
CPNE8	0	0.38448	0.319	0.105	0	Astro	CPNE8
AC021231.1	0	0.384097	0.252	0.066	0	Astro	AC021231.1
SEL1L3	0	0.383102	0.183	0.028	0	Astro	SEL1L3
HIBCH1	0	0.382773	0.536	0.224	0	Astro	HIBCH
NPHP1	0	0.382445	0.179	0.024	0	Astro	NPHP1
IGF1R	0	0.382113	0.665	0.27	0	Astro	IGF1R
PCBP1-AS1	0	0.381702	0.167	0.036	0	Astro	PCBP1-AS1
MPDZ1	0	0.381429	0.397	0.125	0	Astro	MPDZ
LRRN2	0	0.380906	0.142	0.018	0	Astro	LRRN2
B3GALT5	0	0.380593	0.107	0.006	0	Astro	B3GALT5
PGM1	0	0.38038	0.205	0.037	0	Astro	PGM1
AHDC1	0	0.380336	0.314	0.086	0	Astro	AHDC1
GLIDR1	0	0.379636	0.236	0.063	0	Astro	GLIDR
PPARA	0	0.379515	0.352	0.108	0	Astro	PPARA
TTLL9	0	0.379337	0.143	0.019	0	Astro	TTLL9
PARVA	0	0.379203	0.231	0.047	0	Astro	PARVA
SLC22A5	0	0.379124	0.178	0.027	0	Astro	SLC22A5
PSMG2	0	0.378868	0.247	0.063	0	Astro	PSMG2
SPOCK2	0	0.37871	0.236	0.049	0	Astro	SPOCK2
AC011346.11	0	0.37859	0.261	0.069	0	Astro	AC011346.1
PLCD3	0	0.377976	0.125	0.008	0	Astro	PLCD3
TRAF3IP2-AS1	0	0.377767	0.573	0.252	0	Astro	TRAF3IP2-AS1
CKMT2	0	0.377614	0.154	0.021	0	Astro	CKMT2
LINC01266	0	0.376671	0.21	0.065	0	Astro	LINC01266
VGLL4	0	0.375819	0.553	0.233	0	Astro	VGLL4
BEND7	0	0.375003	0.197	0.033	0	Astro	BEND7
CC2D2A	0	0.374755	0.231	0.049	0	Astro	CC2D2A
LINC01376	0	0.374588	0.285	0.082	0	Astro	LINC01376
CACNA1B	0	0.372842	0.189	0.03	0	Astro	CACNA1B
KY	0	0.372788	0.116	0.006	0	Astro	KY
TMEM38A	0	0.372612	0.133	0.019	0	Astro	TMEM38A
ABCC8	0	0.372207	0.131	0.013	0	Astro	ABCC8
LINC02698	0	0.372175	0.126	0.014	0	Astro	LINC02698
AC087482.1	0	0.371824	0.119	0.006	0	Astro	AC087482.1
NBPF26	0	0.371704	0.202	0.032	0	Astro	NBPF26
AC107398.3	0	0.371637	0.136	0.005	0	Astro	AC107398.3
GAREM2	0	0.371534	0.129	0.006	0	Astro	GAREM2
SPEG	0	0.371198	0.126	0.007	0	Astro	SPEG
AL356599.1	0	0.36918	0.222	0.05	0	Astro	AL356599.1
MPP6	0	0.36804	0.304	0.067	0	Astro	MPP6
SH3BGRL2	0	0.367983	0.167	0.027	0	Astro	SH3BGRL2
NOVA11	0	0.367392	0.458	0.144	0	Astro	NOVA1
IGDCC4	0	0.36733	0.143	0.013	0	Astro	IGDCC4
FAM227A	0	0.367303	0.129	0.011	0	Astro	FAM227A
FEZ11	0	0.367108	0.223	0.05	0	Astro	FEZ1
GRM31	0	0.366631	0.433	0.128	0	Astro	GRM3
C19orf18	0	0.366625	0.13	0.013	0	Astro	C19orf18
TMTC21	0	0.366443	0.627	0.198	0	Astro	TMTC2
KLKB1	0	0.366315	0.154	0.018	0	Astro	KLKB1
AC105383.11	0	0.366309	0.174	0.025	0	Astro	AC105383.1
RALGPS11	0	0.365608	0.418	0.143	0	Astro	RALGPS1
FGF7P3	0	0.365399	0.144	0.018	0	Astro	FGF7P3
KBTBD11	0	0.365065	0.149	0.016	0	Astro	KBTBD11
JUN	0	0.364903	0.247	0.086	0	Astro	JUN
AC004076.1	0	0.364597	0.163	0.023	0	Astro	AC004076.1
PYGO1	0	0.364312	0.153	0.016	0	Astro	PYGO1
ST6GAL2	0	0.364277	0.104	0.008	0	Astro	ST6GAL2
C21orf62-AS11	0	0.364073	0.239	0.063	0	Astro	C21orf62-AS1
CHST31	0	0.363986	0.177	0.035	0	Astro	CHST3
IRAK1BP1	0	0.363111	0.23	0.055	0	Astro	IRAK1BP1
TSTD3	0	0.362362	0.147	0.023	0	Astro	TSTD3
HIVEP1	0	0.362279	0.362	0.106	0	Astro	HIVEP1
GNA14-AS1	0	0.361347	0.127	0.004	0	Astro	GNA14-AS1
ARHGEF3	0	0.361099	0.309	0.126	0	Astro	ARHGEF3
AC025159.11	0	0.361067	0.259	0.095	0	Astro	AC025159.1
CHRDL1	0	0.360906	0.131	0.006	0	Astro	CHRDL1
CHST1	0	0.360861	0.133	0.007	0	Astro	CHST1
LGALS3	0	0.359927	0.186	0.028	0	Astro	LGALS3
POU2F1	0	0.359674	0.643	0.312	0	Astro	POU2F1
AC093752.1	0	0.359061	0.176	0.044	0	Astro	AC093752.1
MEIS11	0	0.358093	0.217	0.048	0	Astro	MEIS1
ALOX12P2	0	0.357989	0.128	0.01	0	Astro	ALOX12P2
MAP6	0	0.356774	0.146	0.018	0	Astro	MAP6
GRIK5	0	0.356595	0.16	0.025	0	Astro	GRIK5
MAP3K51	0	0.356161	0.775	0.449	0	Astro	MAP3K5
SGCE1	0	0.355481	0.239	0.056	0	Astro	SGCE
EMP1	0	0.35527	0.124	0.02	0	Astro	EMP1
MAOA	0	0.35513	0.176	0.03	0	Astro	MAOA
NME9	0	0.354206	0.15	0.026	0	Astro	NME9
PLEKHB11	0	0.354115	0.165	0.025	0	Astro	PLEKHB1
CAPS2	0	0.35391	0.362	0.12	0	Astro	CAPS2
FRS2	0	0.353552	0.455	0.171	0	Astro	FRS2
AFG1L	0	0.352524	0.283	0.08	0	Astro	AFG1L
ACSL3	0	0.352044	0.465	0.19	0	Astro	ACSL3
LINC01278	0	0.351959	0.161	0.033	0	Astro	LINC01278
VSIG10	0	0.351884	0.217	0.051	0	Astro	VSIG10
KYAT1	0	0.351531	0.141	0.038	0	Astro	KYAT1
TCTN1	0	0.351423	0.179	0.028	0	Astro	TCTN1
HHIPL1	0	0.351397	0.17	0.026	0	Astro	HHIPL1
TRMT9B	0	0.350746	0.139	0.024	0	Astro	TRMT9B
DGLUCY	0	0.35061	0.474	0.179	0	Astro	DGLUCY
NKAIN4	0	0.350586	0.11	0.005	0	Astro	NKAIN4
CCDC171	0	0.350428	0.322	0.1	0	Astro	CCDC171
DDIT4	0	0.350064	0.179	0.045	0	Astro	DDIT4
AMZ11	0	0.349867	0.15	0.032	0	Astro	AMZ1
TMPRSS5	0	0.349858	0.151	0.015	0	Astro	TMPRSS5
ZNF5321	0	0.349724	0.505	0.205	0	Astro	ZNF532
DMPK	0	0.349671	0.161	0.022	0	Astro	DMPK
PDE3A	0	0.349492	0.266	0.063	0	Astro	PDE3A
ATP8B2	0	0.349383	0.193	0.037	0	Astro	ATP8B2
EPHA4	0	0.349127	0.213	0.047	0	Astro	EPHA4
TENM4	0	0.349092	0.575	0.282	0	Astro	TENM4
LINC02615	0	0.348075	0.24	0.065	0	Astro	LINC02615
PPP1R42	0	0.347719	0.117	0.012	0	Astro	PPP1R42
ARL3	0	0.347173	0.242	0.058	0	Astro	ARL3
TRIL	0	0.346192	0.125	0.004	0	Astro	TRIL
CFAP43	0	0.345879	0.119	0.013	0	Astro	CFAP43
SLC48A11	0	0.34531	0.216	0.045	0	Astro	SLC48A1
ABAT	0	0.344917	0.318	0.102	0	Astro	ABAT
MSRB3	0	0.344405	0.27	0.069	0	Astro	MSRB3
DYNC2LI1	0	0.344363	0.239	0.055	0	Astro	DYNC2LI1
SLITRK2	0	0.344105	0.148	0.013	0	Astro	SLITRK2
LHFPL6	0	0.343858	0.614	0.172	0	Astro	LHFPL6
HMGCS1	0	0.343638	0.145	0.044	0	Astro	HMGCS1
HYDIN2	0	0.343565	0.132	0.01	0	Astro	HYDIN2
LFNG	0	0.343286	0.131	0.012	0	Astro	LFNG
LINC01550	0	0.342626	0.129	0.01	0	Astro	LINC01550
ID3	0	0.342349	0.119	0.029	0	Astro	ID3
ENHO	0	0.342253	0.136	0.009	0	Astro	ENHO
SLC7A10	0	0.341338	0.115	0.003	0	Astro	SLC7A10
CRYL11	0	0.34121	0.321	0.1	0	Astro	CRYL1
LINC00500	0	0.340962	0.102	0.002	0	Astro	LINC00500
OSMR	0	0.339892	0.222	0.05	0	Astro	OSMR
CRPPA	0	0.339445	0.195	0.045	0	Astro	CRPPA
LINC01551	0	0.338839	0.115	0.01	0	Astro	LINC01551
CYP2J21	0	0.338485	0.151	0.017	0	Astro	CYP2J2
RAD9A	0	0.337502	0.271	0.074	0	Astro	RAD9A
SPAG16	0	0.337329	0.295	0.098	0	Astro	SPAG16
SEPTIN81	0	0.337031	0.223	0.051	0	Astro	SEPTIN8
LRRIQ1	0	0.336941	0.101	0.01	0	Astro	LRRIQ1
NEK1	0	0.336928	0.468	0.185	0	Astro	NEK1
IFT172	0	0.336809	0.247	0.062	0	Astro	IFT172
MAT2A	0	0.336663	0.319	0.107	0	Astro	MAT2A
RBM28	0	0.336542	0.284	0.077	0	Astro	RBM28
SMARCD3	0	0.33627	0.194	0.037	0	Astro	SMARCD3
PCDH9-AS21	0	0.336219	0.163	0.023	0	Astro	PCDH9-AS2
DIAPH3	0	0.336109	0.126	0.013	0	Astro	DIAPH3
FAM92A	0	0.335989	0.151	0.019	0	Astro	FAM92A
FUT81	0	0.335931	0.61	0.266	0	Astro	FUT8
AC012158.1	0	0.335803	0.105	0.006	0	Astro	AC012158.1
PLCD1	0	0.335658	0.146	0.015	0	Astro	PLCD1
SERP1	0	0.335221	0.264	0.075	0	Astro	SERP1
SYNGAP1	0	0.335083	0.171	0.027	0	Astro	SYNGAP1
DIXDC11	0	0.333851	0.293	0.089	0	Astro	DIXDC1
PTCH2	0	0.333453	0.131	0.017	0	Astro	PTCH2
AP001528.1	0	0.332758	0.13	0.016	0	Astro	AP001528.1
VAC14-AS1	0	0.332584	0.11	0.003	0	Astro	VAC14-AS1
HRH1	0	0.332269	0.226	0.048	0	Astro	HRH1
FAXDC21	0	0.332181	0.294	0.09	0	Astro	FAXDC2
RGS22	0	0.332169	0.118	0.017	0	Astro	RGS22
ETFDH1	0	0.332155	0.282	0.077	0	Astro	ETFDH
DPY19L1	0	0.332098	0.282	0.083	0	Astro	DPY19L1
SHROOM2	0	0.331768	0.176	0.034	0	Astro	SHROOM2
GOLM1	0	0.331762	0.167	0.031	0	Astro	GOLM1
SMO	0	0.331634	0.161	0.023	0	Astro	SMO
FAM27C	0	0.331499	0.122	0.012	0	Astro	FAM27C
PCDH101	0	0.331387	0.165	0.025	0	Astro	PCDH10
HMGCLL1	0	0.331235	0.157	0.03	0	Astro	HMGCLL1
GJB6	0	0.330393	0.14	0.012	0	Astro	GJB6
CEP126	0	0.330248	0.23	0.058	0	Astro	CEP126
CD81	0	0.329539	0.301	0.103	0	Astro	CD81
GDPD1	0	0.329532	0.187	0.041	0	Astro	GDPD1
FADS1	0	0.329411	0.213	0.053	0	Astro	FADS1
SLC9C2	0	0.328839	0.113	0.013	0	Astro	SLC9C2
CCDC6	0	0.328281	0.328	0.105	0	Astro	CCDC6
ELMO2	0	0.328183	0.236	0.058	0	Astro	ELMO2
RILPL11	0	0.328108	0.297	0.092	0	Astro	RILPL1
ARSJ	0	0.327219	0.127	0.012	0	Astro	ARSJ
GPI1	0	0.326607	0.347	0.125	0	Astro	GPI
SRI	0	0.326436	0.193	0.036	0	Astro	SRI
AC132008.2	0	0.326013	0.145	0.025	0	Astro	AC132008.2
CPT1A	0	0.32551	0.288	0.074	0	Astro	CPT1A
HSDL2	0	0.325072	0.281	0.077	0	Astro	HSDL2
NLGN2	0	0.324876	0.152	0.021	0	Astro	NLGN2
HAP1	0	0.324762	0.11	0.006	0	Astro	HAP1
SLC39A14	0	0.324094	0.144	0.027	0	Astro	SLC39A14
NTSR2	0	0.323848	0.115	0.004	0	Astro	NTSR2
ENTPD1-AS1	0	0.323584	0.515	0.238	0	Astro	ENTPD1-AS1
CYP4F11	0	0.323568	0.112	0.003	0	Astro	CYP4F11
SAFB2	0	0.322795	0.365	0.124	0	Astro	SAFB2
ZNF586	0	0.322689	0.279	0.081	0	Astro	ZNF586
MAGI2-AS3	0	0.322104	0.132	0.008	0	Astro	MAGI2-AS3
TYRO31	0	0.321832	0.158	0.026	0	Astro	TYRO3
SLC25A43	0	0.32153	0.247	0.062	0	Astro	SLC25A43
CCDC191	0	0.321237	0.215	0.048	0	Astro	CCDC191
RIMKLB	0	0.320271	0.376	0.1	0	Astro	RIMKLB
AL117339.5	0	0.319705	0.144	0.029	0	Astro	AL117339.5
ZFPM2	0	0.318656	0.402	0.132	0	Astro	ZFPM2
IQCE	0	0.318345	0.173	0.034	0	Astro	IQCE
LINC01182	0	0.318289	0.114	0.016	0	Astro	LINC01182
PPM1E	0	0.316266	0.156	0.038	0	Astro	PPM1E
HAGHL	0	0.315718	0.123	0.014	0	Astro	HAGHL
SEC14L2	0	0.315617	0.104	0.009	0	Astro	SEC14L2
CACNA1C	0	0.315371	0.485	0.115	0	Astro	CACNA1C
MRO	0	0.314465	0.133	0.015	0	Astro	MRO
VWA8	0	0.314447	0.485	0.203	0	Astro	VWA8
STARD3	0	0.313989	0.26	0.075	0	Astro	STARD3
MSMO1	0	0.313302	0.139	0.027	0	Astro	MSMO1
MAGI11	0	0.313233	0.612	0.288	0	Astro	MAGI1
ZNF518A	0	0.31313	0.502	0.216	0	Astro	ZNF518A
LINC02427	0	0.312247	0.123	0.012	0	Astro	LINC02427
LRFN2	0	0.312092	0.109	0.016	0	Astro	LRFN2
AC073389.2	0	0.311876	0.123	0.018	0	Astro	AC073389.2
BTBD81	0	0.311828	0.281	0.086	0	Astro	BTBD8
TRPC11	0	0.311821	0.384	0.137	0	Astro	TRPC1
AC012404.1	0	0.31132	0.158	0.021	0	Astro	AC012404.1
ZNF793	0	0.311215	0.169	0.03	0	Astro	ZNF793
MAGI3	0	0.311182	0.454	0.172	0	Astro	MAGI3
KIF3A1	0	0.31117	0.239	0.062	0	Astro	KIF3A
TTTY14	0	0.311056	0.256	0.101	0	Astro	TTTY14
RAB6B	0	0.311009	0.127	0.017	0	Astro	RAB6B
SIRPA	0	0.310869	0.398	0.146	0	Astro	SIRPA
ABHD17C	0	0.310787	0.138	0.017	0	Astro	ABHD17C
B3GLCT	0	0.310655	0.222	0.059	0	Astro	B3GLCT
MSANTD4	0	0.310056	0.172	0.03	0	Astro	MSANTD4
C14orf132	0	0.309577	0.138	0.024	0	Astro	C14orf132
COL23A1	0	0.309554	0.156	0.03	0	Astro	COL23A1
LRP61	0	0.308959	0.361	0.127	0	Astro	LRP6
TTN-AS1	0	0.308539	0.349	0.143	0	Astro	TTN-AS1
PHGDH	0	0.307139	0.122	0.012	0	Astro	PHGDH
PDGFRB	0	0.307069	0.355	0.064	0	Astro	PDGFRB
MINK1	0	0.306678	0.38	0.136	0	Astro	MINK1
IZUMO4	0	0.305967	0.115	0.008	0	Astro	IZUMO4
BMERB11	0	0.305813	0.205	0.057	0	Astro	BMERB1
KCNJ3	0	0.305799	0.106	0.029	0	Astro	KCNJ3
PKD1	0	0.30522	0.31	0.099	0	Astro	PKD1
DNM31	0	0.305192	0.65	0.307	0	Astro	DNM3
PTPN4	0	0.305169	0.426	0.158	0	Astro	PTPN4
NFATC4	0	0.305013	0.139	0.016	0	Astro	NFATC4
AL049828.1	0	0.304807	0.168	0.048	0	Astro	AL049828.1
HCG17	0	0.304661	0.322	0.106	0	Astro	HCG17
TPCN1	0	0.304406	0.525	0.229	0	Astro	TPCN1
MYEF2	0	0.304217	0.249	0.068	0	Astro	MYEF2
WDR591	0	0.30323	0.41	0.151	0	Astro	WDR59
DCUN1D4	0	0.302739	0.356	0.123	0	Astro	DCUN1D4
BAIAP2	0	0.302422	0.179	0.057	0	Astro	BAIAP2
SACS1	0	0.30237	0.252	0.073	0	Astro	SACS
MIR3659HG	0	0.301722	0.112	0.009	0	Astro	MIR3659HG
KIF7	0	0.301613	0.11	0.009	0	Astro	KIF7
AC005225.2	0	0.301148	0.11	0.01	0	Astro	AC005225.2
KCND2	0	0.300843	0.126	0.033	0	Astro	KCND2
DBI	0	0.300576	0.137	0.024	0	Astro	DBI
CRADD1	0	0.300499	0.54	0.236	0	Astro	CRADD
SNORC	0	0.300104	0.119	0.015	0	Astro	SNORC
LRRN3	0	0.299918	0.121	0.012	0	Astro	LRRN3
DAG1	0	0.299904	0.178	0.033	0	Astro	DAG1
INPP4B	0	0.299846	0.417	0.117	0	Astro	INPP4B
LINC01473	0	0.299341	0.183	0.037	0	Astro	LINC01473
ABI1	0	0.298573	0.594	0.291	0	Astro	ABI1
AC244669.1	0	0.298309	0.127	0.019	0	Astro	AC244669.1
RGS11	0	0.297481	0.13	0.013	0	Astro	RGS11
MAPRE3	0	0.297443	0.175	0.036	0	Astro	MAPRE3
MAP2	0	0.297241	0.283	0.087	0	Astro	MAP2
ENO2	0	0.297205	0.144	0.027	0	Astro	ENO2
HSPA12A1	0	0.2971	0.234	0.064	0	Astro	HSPA12A
EVC	0	0.297016	0.131	0.016	0	Astro	EVC
MAPK11	0	0.296499	0.107	0.007	0	Astro	MAPK11
OSBPL11	0	0.296414	0.385	0.16	0	Astro	OSBPL11
TUB	0	0.295683	0.124	0.017	0	Astro	TUB
DPH6	0	0.295195	0.463	0.195	0	Astro	DPH6
ANKRD29	0	0.295056	0.151	0.03	0	Astro	ANKRD29
PPP2R1B	0	0.29502	0.265	0.074	0	Astro	PPP2R1B
SOX9-AS1	0	0.294858	0.116	0.005	0	Astro	SOX9-AS1
MAP4	0	0.294844	0.635	0.31	0	Astro	MAP4
FSTL3	0	0.29476	0.115	0.009	0	Astro	FSTL3
LRRC6	0	0.294641	0.154	0.027	0	Astro	LRRC6
NDP	0	0.294512	0.104	0.005	0	Astro	NDP
ABCA3	0	0.294122	0.21	0.057	0	Astro	ABCA3
RFLNA	0	0.293836	0.116	0.021	0	Astro	RFLNA
SEMA6D1	0	0.293242	0.271	0.091	0	Astro	SEMA6D
TMEM94	0	0.293242	0.235	0.059	0	Astro	TMEM94
TKT	0	0.292918	0.228	0.06	0	Astro	TKT
LRRTM41	0	0.292743	0.198	0.076	0	Astro	LRRTM4
RIDA	0	0.292572	0.139	0.018	0	Astro	RIDA
HOMER2	0	0.292329	0.182	0.041	0	Astro	HOMER2
LTBP3	0	0.290947	0.25	0.07	0	Astro	LTBP3
ZMIZ1	0	0.290827	0.508	0.215	0	Astro	ZMIZ1
GABRB3	0	0.29067	0.133	0.03	0	Astro	GABRB3
TTC19	0	0.290411	0.376	0.141	0	Astro	TTC19
CAMK2A	0	0.289818	0.124	0.031	0	Astro	CAMK2A
WDR78	0	0.289738	0.157	0.033	0	Astro	WDR78
PRTG	0	0.289476	0.139	0.037	0	Astro	PRTG
IDI1	0	0.289291	0.146	0.045	0	Astro	IDI1
MIR193BHG	0	0.288964	0.108	0.01	0	Astro	MIR193BHG
AC007785.1	0	0.288727	0.105	0.014	0	Astro	AC007785.1
AKT21	0	0.287986	0.288	0.091	0	Astro	AKT2
AC006059.11	0	0.287334	0.277	0.116	0	Astro	AC006059.1
GAS8	0	0.286444	0.125	0.018	0	Astro	GAS8
AL512662.2	0	0.28643	0.109	0.004	0	Astro	AL512662.2
ADCY1	0	0.286082	0.101	0.024	0	Astro	ADCY1
SLC25A12	0	0.285591	0.357	0.125	0	Astro	SLC25A12
EVC2	0	0.28551	0.134	0.017	0	Astro	EVC2
AC105942.1	0	0.285377	0.109	0.011	0	Astro	AC105942.1
KLHL321	0	0.285255	0.443	0.123	0	Astro	KLHL32
AGL	0	0.2851	0.258	0.074	0	Astro	AGL
KLF12	0	0.285032	0.513	0.201	0	Astro	KLF12
CACNB1	0	0.285014	0.117	0.011	0	Astro	CACNB1
FDFT11	0	0.284489	0.288	0.095	0	Astro	FDFT1
AC092802.1	0	0.284437	0.112	0.01	0	Astro	AC092802.1
LMNA	0	0.284412	0.165	0.038	0	Astro	LMNA
KLHL21	0	0.283588	0.156	0.031	0	Astro	KLHL21
ABCB9	0	0.283391	0.142	0.03	0	Astro	ABCB9
SPATA6L	0	0.283058	0.134	0.025	0	Astro	SPATA6L
ATXN2	0	0.282948	0.649	0.337	0	Astro	ATXN2
TRIM47	0	0.282906	0.107	0.006	0	Astro	TRIM47
B3GAT11	0	0.282712	0.196	0.048	0	Astro	B3GAT1
IDI2-AS1	0	0.281859	0.125	0.017	0	Astro	IDI2-AS1
SNX21	0	0.281523	0.122	0.015	0	Astro	SNX21
AMER21	0	0.281389	0.244	0.065	0	Astro	AMER2
CACNG7	0	0.281053	0.112	0.016	0	Astro	CACNG7
TP53BP1	0	0.280981	0.314	0.105	0	Astro	TP53BP1
PLA2G4C1	0	0.280878	0.225	0.067	0	Astro	PLA2G4C
NME7	0	0.280192	0.279	0.088	0	Astro	NME7
PCLO	0	0.279613	0.239	0.081	0	Astro	PCLO
EPB41L5	0	0.27936	0.304	0.099	0	Astro	EPB41L5
STRIP2	0	0.279341	0.102	0.01	0	Astro	STRIP2
CASTOR2	0	0.27884	0.201	0.063	0	Astro	CASTOR2
NBPF14	0	0.278442	0.177	0.036	0	Astro	NBPF14
TMEM72-AS1	0	0.278252	0.246	0.078	0	Astro	TMEM72-AS1
KAT2B1	0	0.276964	0.524	0.225	0	Astro	KAT2B
AP000446.1	0	0.276396	0.116	0.02	0	Astro	AP000446.1
SLC16A2	0	0.275831	0.144	0.029	0	Astro	SLC16A2
AC073107.1	0	0.275756	0.135	0.027	0	Astro	AC073107.1
AFDN	0	0.275406	0.532	0.219	0	Astro	AFDN
DLL1	0	0.274925	0.119	0.019	0	Astro	DLL1
C11orf65	0	0.274779	0.153	0.041	0	Astro	C11orf65
PLCG1-AS1	0	0.274753	0.101	0.011	0	Astro	PLCG1-AS1
MEF2C-AS11	0	0.274435	0.515	0.244	0	Astro	MEF2C-AS1
TEF	0	0.274418	0.15	0.031	0	Astro	TEF
HSPA4L	0	0.274346	0.135	0.025	0	Astro	HSPA4L
ACTG1	0	0.273852	0.252	0.087	0	Astro	ACTG1
PKNOX2	0	0.273441	0.209	0.052	0	Astro	PKNOX2
RNPC3	0	0.273318	0.442	0.179	0	Astro	RNPC3
SYT171	0	0.272596	0.505	0.211	0	Astro	SYT17
CADM3	0	0.272462	0.108	0.013	0	Astro	CADM3
FAM227B	0	0.272049	0.188	0.049	0	Astro	FAM227B
ACACA1	0	0.271892	0.514	0.228	0	Astro	ACACA
PAQR6	0	0.271791	0.11	0.009	0	Astro	PAQR6
AL157911.1	0	0.271579	0.103	0.017	0	Astro	AL157911.1
WDR31	0	0.270674	0.107	0.012	0	Astro	WDR31
GSTM5	0	0.270481	0.102	0.007	0	Astro	GSTM5
PKM	0	0.270284	0.32	0.116	0	Astro	PKM
COQ8B	0	0.270048	0.157	0.031	0	Astro	COQ8B
SLC6A8	0	0.269879	0.118	0.018	0	Astro	SLC6A8
P2RY1	0	0.269273	0.108	0.007	0	Astro	P2RY1
NMT1	0	0.269	0.306	0.104	0	Astro	NMT1
KAT2A	0	0.268446	0.207	0.056	0	Astro	KAT2A
RHEB	0	0.267711	0.354	0.125	0	Astro	RHEB
LINC01285	0	0.267538	0.141	0.028	0	Astro	LINC01285
CADM41	0	0.267316	0.129	0.02	0	Astro	CADM4
ALDH6A1	0	0.267251	0.148	0.026	0	Astro	ALDH6A1
KIF27	0	0.267058	0.23	0.067	0	Astro	KIF27
DNAJB1	0	0.267056	0.136	0.033	0	Astro	DNAJB1
FASN	0	0.266823	0.117	0.017	0	Astro	FASN
LCA5	0	0.266609	0.127	0.021	0	Astro	LCA5
PPIL6	0	0.266547	0.109	0.015	0	Astro	PPIL6
ZSCAN18	0	0.266349	0.204	0.054	0	Astro	ZSCAN18
BRSK2	0	0.266177	0.119	0.022	0	Astro	BRSK2
MAMDC2-AS1	0	0.265089	0.115	0.022	0	Astro	MAMDC2-AS1
ADCY9	0	0.264979	0.332	0.111	0	Astro	ADCY9
COBL1	0	0.264877	0.389	0.115	0	Astro	COBL
PTPN20	0	0.264781	0.108	0.02	0	Astro	PTPN20
PPIE	0	0.264426	0.139	0.029	0	Astro	PPIE
SRP14-AS1	0	0.264104	0.155	0.028	0	Astro	SRP14-AS1
ITPKC	0	0.263732	0.152	0.038	0	Astro	ITPKC
STAG3L4	0	0.263604	0.134	0.03	0	Astro	STAG3L4
MYO5C	0	0.262864	0.102	0.031	0	Astro	MYO5C
SPOP	0	0.262537	0.385	0.15	0	Astro	SPOP
SUN1	0	0.262109	0.342	0.121	0	Astro	SUN1
GPLD1	0	0.261924	0.118	0.017	0	Astro	GPLD1
ROBO3	0	0.261834	0.142	0.024	0	Astro	ROBO3
TRDMT1	0	0.261815	0.15	0.028	0	Astro	TRDMT1
SNTB1	0	0.261287	0.256	0.062	0	Astro	SNTB1
PARP6	0	0.261272	0.289	0.09	0	Astro	PARP6
FGFRL1	0	0.260651	0.106	0.005	0	Astro	FGFRL1
IDH2	0	0.260388	0.256	0.077	0	Astro	IDH2
RGN	0	0.260283	0.124	0.018	0	Astro	RGN
RAB4A	0	0.260221	0.228	0.066	0	Astro	RAB4A
BSG	0	0.259868	0.281	0.08	0	Astro	BSG
NT5C2	0	0.259609	0.577	0.284	0	Astro	NT5C2
ZNF717	0	0.259365	0.265	0.084	0	Astro	ZNF717
SLC15A21	0	0.259351	0.381	0.138	0	Astro	SLC15A2
CRLF1	0	0.25913	0.102	0.016	0	Astro	CRLF1
USP541	0	0.258612	0.454	0.189	0	Astro	USP54
KIAA1614	0	0.258545	0.11	0.015	0	Astro	KIAA1614
RAB34	0	0.258472	0.113	0.008	0	Astro	RAB34
AL109809.1	0	0.25811	0.102	0.003	0	Astro	AL109809.1
HSD17B14	0	0.258068	0.144	0.029	0	Astro	HSD17B14
ALAD	0	0.257605	0.135	0.023	0	Astro	ALAD
EFHC1	0	0.257232	0.207	0.059	0	Astro	EFHC1
KIAA09301	0	0.257094	0.357	0.143	0	Astro	KIAA0930
DNHD1	0	0.256871	0.252	0.079	0	Astro	DNHD1
SPAG9	0	0.256711	0.628	0.319	0	Astro	SPAG9
AC004980.1	0	0.256599	0.19	0.064	0	Astro	AC004980.1
CCDC14	0	0.256493	0.275	0.119	0	Astro	CCDC14
NT5E	0	0.255069	0.111	0.011	0	Astro	NT5E
TMEM67	0	0.255066	0.154	0.03	0	Astro	TMEM67
SMTN	0	0.254998	0.105	0.016	0	Astro	SMTN
ANKRD24	0	0.254725	0.123	0.025	0	Astro	ANKRD24
RARG	0	0.254569	0.102	0.012	0	Astro	RARG
TP53	0	0.254363	0.175	0.046	0	Astro	TP53
ELP4	0	0.254298	0.473	0.205	0	Astro	ELP4
TTC21A	0	0.254142	0.127	0.023	0	Astro	TTC21A
CCDC30	0	0.253865	0.247	0.084	0	Astro	CCDC30
TTC12	0	0.253305	0.175	0.04	0	Astro	TTC12
NUMBL	0	0.251849	0.132	0.024	0	Astro	NUMBL
RASSF8-AS1	0	0.251632	0.23	0.069	0	Astro	RASSF8-AS1
CSF1	0	0.251576	0.125	0.021	0	Astro	CSF1
WDR6	0	0.250682	0.223	0.06	0	Astro	WDR6

## Sheet: markers neurons
Table 7. Neuronal cluster markers (estimated using the FindMarkers function in Seurat with default parameters). NEU1 corresponds to the NEU cluster on the left side of the UMAP of Figure 1A, NEU2 to the right one
Gene symbol	p_val	avg_logFC	pct.1	pct.2	p_val_adj	cluster
KCNIP41	0	4.90695	0.711	0.063	0	NEU2
CSMD1	0	4.80968	0.855	0.129	0	NEU2
ROBO2	0	4.54695	0.65	0.071	0	NEU2
OPCML	0	4.34077	0.809	0.038	0	NEU2
CNTNAP21	0	4.2896	0.815	0.145	0	NEU2
ADARB22	0	4.2843	0.638	0.125	0	NEU2
SNTG1	0	4.21519	0.756	0.03	0	NEU2
FGF14	0	4.05018	0.842	0.107	0	NEU2
RBFOX11	0	4.03328	0.791	0.204	0	NEU2
GRIK2	0	3.82879	0.713	0.062	0	NEU2
GALNTL6	0	3.79976	0.57	0.032	0	NEU2
SNHG141	0	3.65553	0.368	0.11	0	NEU2
SYT1	0	3.6529	0.708	0.077	0	NEU2
NRXN31	0	3.64721	0.845	0.142	0	NEU2
CNTN5	0	3.62189	0.521	0.064	0	NEU2
MYT1L	0	3.62103	0.742	0.021	0	NEU2
CNTNAP5	0	3.59815	0.673	0.03	0	NEU2
KCNQ5	0	3.48826	0.572	0.039	0	NEU2
DLGAP11	0	3.46892	0.828	0.206	0	NEU2
RIMS2	0	3.46643	0.737	0.039	0	NEU2
FGF121	0	3.35946	0.72	0.045	0	NEU2
LRRTM42	0	3.3222	0.673	0.108	0	NEU2
GRM7	0	3.29838	0.616	0.045	0	NEU2
SGCZ	0	3.29302	0.447	0.034	0	NEU2
CCSER11	0	3.23128	0.721	0.083	0	NEU2
ZNF385D1	0	3.18612	0.541	0.061	0	NEU2
MDGA21	0	3.14305	0.663	0.046	0	NEU2
CSMD31	0	3.12179	0.637	0.047	0	NEU2
SYNPR	0	3.11194	0.457	0.01	0	NEU2
GRIK1	0	3.11116	0.401	0.037	0	NEU2
CHRM3	0	3.10068	0.55	0.033	0	NEU2
ASIC2	0	3.0853	0.531	0.023	0	NEU2
HS6ST3	0	3.0726	0.567	0.043	0	NEU2
KCND21	0	3.03313	0.608	0.056	0	NEU2
GRIP1	0	3.01993	0.588	0.092	0	NEU2
SYN3	0	2.98694	0.559	0.039	0	NEU2
CNTN41	0	2.93565	0.596	0.043	0	NEU2
DLGAP2	0	2.90553	0.545	0.057	0	NEU2
STXBP5L1	0	2.89322	0.695	0.072	0	NEU2
ATRNL11	0	2.88294	0.598	0.051	0	NEU2
LRRC71	0	2.88249	0.679	0.078	0	NEU2
NLGN11	0	2.87555	0.778	0.148	0	NEU2
XKR4	0	2.87299	0.549	0.016	0	NEU2
GABRG3	0	2.86567	0.491	0.013	0	NEU2
ANKS1B1	0	2.85235	0.838	0.287	0	NEU2
TNR	0	2.8243	0.43	0.037	0	NEU2
GRIA41	0	2.82264	0.551	0.052	0	NEU2
RALYL	0	2.79921	0.336	0.031	0	NEU2
PTPRN2	0	2.79921	0.673	0.088	0	NEU2
DAB11	0	2.78222	0.722	0.171	0	NEU2
ATP8A21	0	2.7762	0.605	0.03	0	NEU2
GALNT171	0	2.74035	0.583	0.06	0	NEU2
FRMPD41	0	2.70813	0.54	0.07	0	NEU2
TMEM132D	0	2.7011	0.483	0.029	0	NEU2
LHFPL3	0	2.68968	0.262	0.027	0	NEU2
LINGO2	0	2.68475	0.473	0.038	0	NEU2
GRIN2B	0	2.68384	0.58	0.016	0	NEU2
IQCJ-SCHIP11	0	2.67048	0.459	0.102	0	NEU2
CACNA1B1	0	2.64788	0.587	0.077	0	NEU2
NEGR12	0	2.6332	0.687	0.168	0	NEU2
RGS71	0	2.62398	0.734	0.201	0	NEU2
GRM5	0	2.62032	0.494	0.022	0	NEU2
GRIN2A1	0	2.60839	0.493	0.044	0	NEU2
GRIA11	0	2.55237	0.552	0.063	0	NEU2
SORCS1	0	2.5198	0.43	0.047	0	NEU2
RYR21	0	2.47317	0.492	0.058	0	NEU2
NXPH1	0	2.4521	0.242	0.009	0	NEU2
TAFA2	0	2.44495	0.518	0.083	0	NEU2
GABBR2	0	2.44049	0.53	0.019	0	NEU2
PCDH15	0	2.41907	0.265	0.034	0	NEU2
SLC44A5	0	2.41847	0.49	0.022	0	NEU2
SHISA9	0	2.41811	0.461	0.016	0	NEU2
ANKRD30BL	0	2.4155	0.472	0.056	0	NEU2
KAZN2	0	2.39797	0.863	0.344	0	NEU2
ARPP211	0	2.37033	0.473	0.04	0	NEU2
LRRC4C2	0	2.36836	0.701	0.294	0	NEU2
SLC4A10	0	2.35742	0.53	0.022	0	NEU2
GABRB2	0	2.32856	0.521	0.032	0	NEU2
FSTL5	0	2.3245	0.407	0.065	0	NEU2
SRRM4	0	2.31036	0.471	0.008	0	NEU2
DSCAM1	0	2.30844	0.685	0.236	0	NEU2
CDH12	0	2.30191	0.338	0.049	0	NEU2
KHDRBS2	0	2.2931	0.487	0.045	0	NEU2
KCNC2	0	2.29224	0.415	0.007	0	NEU2
OLFM3	0	2.26944	0.37	0.006	0	NEU2
MAP22	0	2.24942	0.651	0.147	0	NEU2
SYN2	0	2.24583	0.488	0.022	0	NEU2
KCNJ31	0	2.24497	0.5	0.048	0	NEU2
RBFOX3	0	2.23614	0.395	0.015	0	NEU2
GALNT131	0	2.23152	0.501	0.061	0	NEU2
CDH18	0	2.22773	0.413	0.032	0	NEU2
LINC006321	0	2.22745	0.521	0.055	0	NEU2
PLXNA4	0	2.22044	0.475	0.03	0	NEU2
RGS62	0	2.21892	0.462	0.107	0	NEU2
UNC5D1	0	2.21309	0.425	0.077	0	NEU2
DCC1	0	2.19391	0.353	0.039	0	NEU2
SRRM3	0	2.19083	0.465	0.016	0	NEU2
HCN1	0	2.18562	0.458	0.028	0	NEU2
LINC01322	0	2.18383	0.418	0.028	0	NEU2
CELF4	0	2.17712	0.472	0.019	0	NEU2
KCNH7	0	2.16737	0.369	0.011	0	NEU2
PCLO1	0	2.16665	0.567	0.128	0	NEU2
SCN2A	0	2.1606	0.537	0.025	0	NEU2
SEZ6L	0	2.14174	0.475	0.044	0	NEU2
CADPS1	0	2.14046	0.611	0.129	0	NEU2
CDH131	0	2.13612	0.409	0.056	0	NEU2
PLCB11	0	2.12244	0.803	0.325	0	NEU2
PLD51	0	2.11922	0.475	0.073	0	NEU2
ROBO12	0	2.11656	0.537	0.185	0	NEU2
PTPRT	0	2.09053	0.305	0.027	0	NEU2
HECW1	0	2.08839	0.461	0.032	0	NEU2
DPP62	0	2.08226	0.684	0.249	0	NEU2
TENM21	0	2.07861	0.614	0.265	0	NEU2
KCTD16	0	2.07805	0.404	0.051	0	NEU2
PAK3	0	2.04739	0.478	0.027	0	NEU2
TENM31	0	2.04593	0.42	0.083	0	NEU2
ZNF804A	0	2.04533	0.391	0.036	0	NEU2
SLC35F3	0	2.01171	0.414	0.025	0	NEU2
LRFN51	0	2.01158	0.442	0.04	0	NEU2
PTPRD1	0	2.00576	0.737	0.244	0	NEU2
PCSK2	0	1.99211	0.401	0.01	0	NEU2
KIAA12171	0	1.98691	0.429	0.078	0	NEU2
SORCS3	0	1.98552	0.355	0.025	0	NEU2
NELL1	0	1.98079	0.316	0.017	0	NEU2
ERC21	0	1.97815	0.582	0.116	0	NEU2
KSR2	0	1.97403	0.476	0.031	0	NEU2
SNAP911	0	1.97292	0.533	0.096	0	NEU2
ERBB42	0	1.96696	0.751	0.475	0	NEU2
LRRTM31	0	1.96031	0.448	0.04	0	NEU2
SCN1A	0	1.95482	0.455	0.022	0	NEU2
NMNAT2	0	1.9434	0.472	0.027	0	NEU2
CACNA1E	0	1.94086	0.398	0.016	0	NEU2
NBEA1	0	1.93819	0.72	0.345	0	NEU2
NRG1	0	1.92526	0.223	0.033	0	NEU2
CLSTN2	0	1.921	0.317	0.027	0	NEU2
SYT16	0	1.91673	0.447	0.013	0	NEU2
RELN	0	1.91427	0.2	0.021	0	NEU2
GABRB31	0	1.91345	0.483	0.059	0	NEU2
MMP16	0	1.90374	0.335	0.028	0	NEU2
CA10	0	1.90298	0.203	0.008	0	NEU2
TMEM132B1	0	1.90238	0.589	0.182	0	NEU2
KCNB2	0	1.89732	0.293	0.008	0	NEU2
SNAP25	0	1.89543	0.542	0.089	0	NEU2
ZMAT4	0	1.89424	0.276	0.009	0	NEU2
CACNA1A1	0	1.88961	0.684	0.201	0	NEU2
NELL2	0	1.8851	0.388	0.042	0	NEU2
GRIA22	0	1.88212	0.66	0.243	0	NEU2
RIMS11	0	1.87291	0.546	0.105	0	NEU2
DGKI1	0	1.86441	0.471	0.044	0	NEU2
THSD7A2	0	1.83568	0.499	0.207	0	NEU2
PDE10A1	0	1.82567	0.45	0.063	0	NEU2
CIT	0	1.81286	0.438	0.04	0	NEU2
GRIN1	0	1.81001	0.38	0.008	0	NEU2
BTBD11	0	1.80696	0.362	0.046	0	NEU2
CALN12	0	1.80116	0.452	0.123	0	NEU2
CSMD22	0	1.7965	0.463	0.056	0	NEU2
LUZP2	0	1.78197	0.23	0.018	0	NEU2
DYNC1I11	0	1.7738	0.475	0.059	0	NEU2
KIF5C1	0	1.74393	0.53	0.093	0	NEU2
DOCK32	0	1.74276	0.746	0.345	0	NEU2
FAM155A1	0	1.74073	0.833	0.368	0	NEU2
VWC2	0	1.73438	0.344	0.007	0	NEU2
GPR158	0	1.73271	0.405	0.031	0	NEU2
PCDH11X	0	1.73207	0.305	0.025	0	NEU2
SYT141	0	1.72989	0.461	0.069	0	NEU2
ADGRL21	0	1.72593	0.377	0.059	0	NEU2
UNC13C	0	1.72441	0.23	0.014	0	NEU2
KALRN2	0	1.71088	0.654	0.288	0	NEU2
DMD2	0	1.70427	0.615	0.27	0	NEU2
PPM1E1	0	1.6972	0.431	0.073	0	NEU2
MAP1B2	0	1.68398	0.607	0.187	0	NEU2
GRIA3	0	1.68067	0.363	0.039	0	NEU2
CNTN3	0	1.67948	0.327	0.019	0	NEU2
SUSD4	0	1.6714	0.366	0.018	0	NEU2
ANO41	0	1.66782	0.523	0.073	0	NEU2
DCLK11	0	1.65807	0.555	0.13	0	NEU2
CACNA1C2	0	1.65483	0.664	0.238	0	NEU2
ANK31	0	1.64379	0.741	0.142	0	NEU2
SCN3A	0	1.64019	0.392	0.007	0	NEU2
CHD5	0	1.63145	0.323	0.009	0	NEU2
DLX6-AS1	0	1.631	0.288	0.001	0	NEU2
RIMBP2	0	1.62819	0.368	0.019	0	NEU2
RAB3C	0	1.62623	0.343	0.014	0	NEU2
UNC801	0	1.62179	0.468	0.083	0	NEU2
SNRPN	0	1.61918	0.304	0.018	0	NEU2
VWC2L	0	1.61299	0.268	0.007	0	NEU2
DGKB2	0	1.60903	0.48	0.121	0	NEU2
DOK6	0	1.60821	0.355	0.022	0	NEU2
CLVS1	0	1.60625	0.386	0.03	0	NEU2
PPFIA22	0	1.59789	0.604	0.205	0	NEU2
MEG8	0	1.59211	0.389	0.013	0	NEU2
CACNG2	0	1.58914	0.345	0.012	0	NEU2
CAMK2A1	0	1.58459	0.371	0.058	0	NEU2
ADGRB31	0	1.58374	0.868	0.491	0	NEU2
TMEM178B1	0	1.5752	0.596	0.233	0	NEU2
PCDH71	0	1.57285	0.472	0.214	0	NEU2
CACNA2D32	0	1.57241	0.603	0.218	0	NEU2
SHANK21	0	1.57067	0.415	0.082	0	NEU2
SPTBN41	0	1.56478	0.483	0.132	0	NEU2
CDH81	0	1.5608	0.266	0.024	0	NEU2
AGBL41	0	1.55787	0.582	0.246	0	NEU2
KCNAB11	0	1.55523	0.384	0.051	0	NEU2
SLC24A31	0	1.55407	0.5	0.175	0	NEU2
AFF31	0	1.55363	0.587	0.136	0	NEU2
UNC792	0	1.55167	0.545	0.162	0	NEU2
KCNB1	0	1.54904	0.404	0.049	0	NEU2
SLC35F4	0	1.54245	0.266	0.008	0	NEU2
DLG22	0	1.53395	0.87	0.555	0	NEU2
CDH9	0	1.53342	0.214	0.004	0	NEU2
INPP4B2	0	1.53163	0.493	0.218	0	NEU2
SCN8A	0	1.52135	0.433	0.069	0	NEU2
KIAA1549L	0	1.51988	0.376	0.051	0	NEU2
TENM1	0	1.51622	0.287	0.031	0	NEU2
CNTNAP41	0	1.51109	0.393	0.068	0	NEU2
NCALD1	0	1.50948	0.469	0.067	0	NEU2
PHACTR1	0	1.49455	0.635	0.354	0	NEU2
CACNA1D1	0	1.48971	0.6	0.171	0	NEU2
CAMK4	0	1.48625	0.397	0.078	0	NEU2
CNKSR21	0	1.48579	0.431	0.115	0	NEU2
ANK1	0	1.47526	0.289	0.015	0	NEU2
IL1RAPL11	0	1.47355	0.768	0.164	0	NEU2
KCNQ1OT12	0	1.47171	0.399	0.084	0	NEU2
ATP2B21	0	1.4708	0.529	0.191	0	NEU2
LRFN21	0	1.46724	0.328	0.044	0	NEU2
CELF5	0	1.46685	0.343	0.011	0	NEU2
AC006148.12	0	1.46672	0.412	0.101	0	NEU2
CDH101	0	1.46402	0.447	0.144	0	NEU2
ST8SIA5	0	1.45891	0.329	0.016	0	NEU2
AKAP61	0	1.45819	0.662	0.239	0	NEU2
SEMA6D2	0	1.45781	0.362	0.151	0	NEU2
MACROD21	0	1.4571	0.714	0.375	0	NEU2
CADM22	0	1.45363	0.905	0.512	0	NEU2
CSRNP31	0	1.45269	0.452	0.112	0	NEU2
MCTP11	0	1.44118	0.375	0.061	0	NEU2
SOX2-OT1	0	1.43294	0.223	0.067	0	NEU2
PRR16	0	1.42809	0.242	0.021	0	NEU2
KCND31	0	1.42788	0.419	0.121	0	NEU2
AHI12	0	1.41134	0.652	0.337	0	NEU2
EPHA61	0	1.40559	0.428	0.188	0	NEU2
MYO16	0	1.40291	0.239	0.036	0	NEU2
AC092683.1	0	1.40101	0.472	0.172	0	NEU2
PTPRO1	0	1.40054	0.342	0.055	0	NEU2
ARHGAP44	0	1.39951	0.384	0.066	0	NEU2
ZNF385B1	0	1.3968	0.315	0.052	0	NEU2
MEGF11	0	1.38943	0.188	0.03	0	NEU2
PWRN11	0	1.38562	0.273	0.022	0	NEU2
GAD1	0	1.38467	0.315	0.011	0	NEU2
KCNJ6	0	1.38225	0.299	0.014	0	NEU2
KCNT21	0	1.37696	0.393	0.065	0	NEU2
FRY1	0	1.37215	0.503	0.123	0	NEU2
KIAA12111	0	1.36895	0.415	0.123	0	NEU2
JPH4	0	1.36831	0.314	0.007	0	NEU2
FGF7P31	0	1.36627	0.261	0.059	0	NEU2
TMEM1081	0	1.35227	0.492	0.188	0	NEU2
PAK5	0	1.34738	0.311	0.016	0	NEU2
AC007563.21	0	1.3471	0.258	0.042	0	NEU2
ASTN22	0	1.3419	0.617	0.358	0	NEU2
ADAM221	0	1.33767	0.451	0.113	0	NEU2
RAPGEF41	0	1.33407	0.485	0.101	0	NEU2
ABLIM2	0	1.3337	0.329	0.051	0	NEU2
MYRIP1	0	1.33335	0.499	0.116	0	NEU2
TRHDE	0	1.32784	0.243	0.018	0	NEU2
GUCY1A2	0	1.32271	0.347	0.034	0	NEU2
THRB2	0	1.32009	0.54	0.241	0	NEU2
PTPRR	0	1.31815	0.248	0.007	0	NEU2
FSTL4	0	1.31586	0.234	0.035	0	NEU2
AC233296.11	0	1.31574	0.322	0.068	0	NEU2
FAM189A11	0	1.30253	0.328	0.042	0	NEU2
EPHA5	0	1.30213	0.273	0.016	0	NEU2
CABP1	0	1.29847	0.249	0.008	0	NEU2
CNR1	0	1.2944	0.228	0.003	0	NEU2
IQSEC3	0	1.28987	0.286	0.005	0	NEU2
HECW21	0	1.28896	0.459	0.082	0	NEU2
ZNF804B1	0	1.28418	0.228	0.057	0	NEU2
MIAT1	0	1.28296	0.342	0.074	0	NEU2
ZNF5361	0	1.27179	0.463	0.094	0	NEU2
LINC00599	0	1.2695	0.301	0.002	0	NEU2
TAFA11	0	1.26694	0.209	0.086	0	NEU2
SMOC1	0	1.2653	0.194	0.032	0	NEU2
AMPH	0	1.26521	0.339	0.041	0	NEU2
ST6GALNAC51	0	1.26248	0.19	0.047	0	NEU2
HTR1E	0	1.26209	0.198	0.002	0	NEU2
LARGE11	0	1.26026	0.601	0.33	0	NEU2
SLC2A131	0	1.2488	0.515	0.151	0	NEU2
HSPA12A2	0	1.24063	0.404	0.119	0	NEU2
GABRG2	0	1.23745	0.291	0.007	0	NEU2
ZFPM22	0	1.23587	0.407	0.224	0	NEU2
DNM1	0	1.23559	0.373	0.058	0	NEU2
FRRS1L	0	1.23084	0.334	0.028	0	NEU2
LINC011221	0	1.2303	0.224	0.02	0	NEU2
GRM1	0	1.22452	0.193	0.027	0	NEU2
NRXN11	0	1.22447	0.878	0.464	0	NEU2
NETO1	0	1.2213	0.217	0.004	0	NEU2
MCF2L2	0	1.21338	0.45	0.127	0	NEU2
DNER2	0	1.21019	0.421	0.151	0	NEU2
ATCAY	0	1.20936	0.314	0.012	0	NEU2
NLGN4X1	0	1.20785	0.399	0.142	0	NEU2
LRP1B1	0	1.20104	0.823	0.52	0	NEU2
C8orf34	0	1.1964	0.348	0.068	0	NEU2
KIRREL31	0	1.19522	0.333	0.092	0	NEU2
TRMT9B1	0	1.18543	0.313	0.06	0	NEU2
AC109466.1	0	1.17569	0.104	0.018	0	NEU2
ABCA51	0	1.17375	0.384	0.07	0	NEU2
VSNL1	0	1.17174	0.265	0.023	0	NEU2
SH3GL2	0	1.17114	0.248	0.042	0	NEU2
SLC8A3	0	1.16504	0.295	0.021	0	NEU2
STXBP11	0	1.16233	0.412	0.115	0	NEU2
GABRA1	0	1.16131	0.268	0.009	0	NEU2
RTN12	0	1.16078	0.467	0.118	0	NEU2
SLC35F11	0	1.15814	0.487	0.235	0	NEU2
ANKRD36C1	0	1.15204	0.498	0.241	0	NEU2
PKNOX22	0	1.15079	0.355	0.103	0	NEU2
FRAS1	0	1.14439	0.208	0.024	0	NEU2
BASP1-AS1	0	1.13621	0.234	0.007	0	NEU2
SPOCK32	0	1.13401	0.453	0.117	0	NEU2
TRIM92	0	1.13281	0.631	0.295	0	NEU2
NYAP2	0	1.13065	0.245	0.005	0	NEU2
CUX2	0	1.13061	0.139	0.017	0	NEU2
MIR124-2HG	0	1.12955	0.267	0.025	0	NEU2
ELAVL2	0	1.12682	0.224	0.006	0	NEU2
TUSC3	0	1.12285	0.311	0.043	0	NEU2
AL445250.12	0	1.12147	0.26	0.055	0	NEU2
EGFEM1P	0	1.11883	0.111	0.008	0	NEU2
MICAL2	0	1.11609	0.294	0.06	0	NEU2
GULP11	0	1.11578	0.229	0.04	0	NEU2
SHISA62	0	1.11147	0.339	0.132	0	NEU2
ADAM231	0	1.11018	0.353	0.096	0	NEU2
RGS7BP	0	1.10652	0.278	0.013	0	NEU2
ADD2	0	1.09759	0.259	0.01	0	NEU2
ARFGEF31	0	1.09706	0.449	0.139	0	NEU2
ELAVL31	0	1.09214	0.372	0.096	0	NEU2
TMEFF21	0	1.0907	0.391	0.07	0	NEU2
CDK142	0	1.09007	0.488	0.221	0	NEU2
PDE4D2	0	1.08685	0.686	0.433	0	NEU2
AC025159.12	0	1.0831	0.368	0.149	0	NEU2
GPR137C1	0	1.07906	0.367	0.09	0	NEU2
SORBS21	0	1.07521	0.433	0.078	0	NEU2
PACRG1	0	1.07398	0.338	0.118	0	NEU2
FP700111.1	0	1.07003	0.308	0.079	0	NEU2
RANBP17	0	1.06668	0.305	0.062	0	NEU2
ATP1B11	0	1.06635	0.383	0.09	0	NEU2
SGSM1	0	1.06416	0.297	0.035	0	NEU2
KLHL291	0	1.06364	0.288	0.038	0	NEU2
TSHZ22	0	1.062	0.224	0.091	0	NEU2
OSBP21	0	1.05621	0.435	0.157	0	NEU2
KCNQ2	0	1.05341	0.264	0.019	0	NEU2
LINC01470	0	1.05063	0.132	0.02	0	NEU2
RCAN22	0	1.05	0.387	0.077	0	NEU2
LDB21	0	1.04577	0.244	0.072	0	NEU2
CAMK2B1	0	1.04253	0.384	0.144	0	NEU2
RGS121	0	1.04031	0.502	0.324	0	NEU2
NSG2	0	1.03864	0.268	0.009	0	NEU2
NALCN2	0	1.03702	0.513	0.22	0	NEU2
REEP1	0	1.03596	0.275	0.024	0	NEU2
GRIK3	0	1.03553	0.15	0.005	0	NEU2
NRXN2	0	1.03426	0.309	0.052	0	NEU2
STOX22	0	1.03041	0.417	0.127	0	NEU2
IL1RAPL2	0	1.02859	0.108	0.021	0	NEU2
ALK1	0	1.0278	0.24	0.138	0	NEU2
AC124312.11	0	1.01878	0.313	0.176	0	NEU2
GRID21	0	1.01729	0.618	0.271	0	NEU2
DSCAML11	0	1.01591	0.43	0.111	0	NEU2
AK51	0	1.01312	0.399	0.088	0	NEU2
AP001347.1	0	1.01189	0.268	0.059	0	NEU2
CACNG3	0	1.01179	0.173	0.005	0	NEU2
KCNC1	0	1.01073	0.251	0.019	0	NEU2
TSPYL2	0	1.00858	0.269	0.047	0	NEU2
SLC25A121	0	1.00706	0.455	0.202	0	NEU2
MAGI13	0	1.00489	0.653	0.398	0	NEU2
B4GALT6	0	1.00464	0.253	0.027	0	NEU2
FHOD31	0	1.00398	0.379	0.161	0	NEU2
LHFPL4	0	1.00324	0.255	0.012	0	NEU2
CACNG8	0	1.00228	0.241	0.009	0	NEU2
ANKRD261	0	1.00202	0.448	0.225	0	NEU2
FRMD51	0	1.00061	0.626	0.252	0	NEU2
RUNDC3B1	0	0.998509	0.32	0.041	0	NEU2
ASTN11	0	0.997236	0.492	0.223	0	NEU2
PLPPR11	0	0.989568	0.255	0.036	0	NEU2
CLVS2	0	0.983435	0.244	0.029	0	NEU2
ZNF4831	0	0.98269	0.353	0.099	0	NEU2
JAKMIP22	0	0.981417	0.48	0.228	0	NEU2
RTN31	0	0.980581	0.511	0.239	0	NEU2
CPLX2	0	0.978745	0.207	0.009	0	NEU2
NOVA13	0	0.977013	0.435	0.252	0	NEU2
KCNH1	0	0.975639	0.201	0.015	0	NEU2
NOL41	0	0.972057	0.412	0.166	0	NEU2
MICAL31	0	0.969344	0.516	0.245	0	NEU2
RNF1801	0	0.966354	0.356	0.111	0	NEU2
UNC13A	0	0.962168	0.254	0.035	0	NEU2
PPP2R2C2	0	0.96009	0.323	0.123	0	NEU2
AC092422.1	0	0.959638	0.162	0.016	0	NEU2
EML61	0	0.959381	0.372	0.163	0	NEU2
RASGRF11	0	0.957585	0.255	0.037	0	NEU2
PROX11	0	0.956539	0.214	0.025	0	NEU2
SPAG161	0	0.955255	0.366	0.163	0	NEU2
RUNX1T11	0	0.951053	0.419	0.184	0	NEU2
ENOX11	0	0.949157	0.425	0.206	0	NEU2
PRKCE	0	0.949091	0.589	0.336	0	NEU2
DLGAP41	0	0.948687	0.399	0.151	0	NEU2
GNAL	0	0.94809	0.299	0.074	0	NEU2
TRMT11	0	0.946943	0.305	0.098	0	NEU2
U91319.1	0	0.946889	0.203	0.013	0	NEU2
ME31	0	0.945764	0.336	0.104	0	NEU2
SHC3	0	0.944405	0.278	0.056	0	NEU2
GAD2	0	0.944066	0.167	0.004	0	NEU2
FAM135B1	0	0.943886	0.329	0.133	0	NEU2
BMERB12	0	0.943643	0.334	0.105	0	NEU2
DANT21	0	0.943019	0.555	0.296	0	NEU2
ENTPD3	0	0.939599	0.205	0.009	0	NEU2
NEXMIF	0	0.938465	0.3	0.074	0	NEU2
RIT2	0	0.932312	0.127	0.007	0	NEU2
ANKRD361	0	0.930529	0.439	0.204	0	NEU2
GALNT14	0	0.929439	0.181	0.006	0	NEU2
LINC014141	0	0.924881	0.219	0.065	0	NEU2
PARM1	0	0.924617	0.206	0.009	0	NEU2
ADCY11	0	0.920286	0.258	0.047	0	NEU2
SOBP3	0	0.919742	0.491	0.247	0	NEU2
CHL11	0	0.91964	0.355	0.204	0	NEU2
MYH101	0	0.916698	0.324	0.103	0	NEU2
ZFR2	0	0.913607	0.213	0.008	0	NEU2
NDST3	0	0.912992	0.156	0.01	0	NEU2
SETBP12	0	0.912889	0.525	0.24	0	NEU2
GPHN2	0	0.912335	0.733	0.516	0	NEU2
PLPPR5	0	0.906175	0.23	0.003	0	NEU2
XKR61	0	0.903694	0.543	0.27	0	NEU2
MSRA1	0	0.901917	0.534	0.341	0	NEU2
PAM1	0	0.898546	0.471	0.199	0	NEU2
LAMA31	0	0.898455	0.219	0.062	0	NEU2
GDAP11	0	0.895441	0.427	0.187	0	NEU2
NETO2	0	0.89361	0.224	0.023	0	NEU2
THSD7B	0	0.893192	0.119	0.026	0	NEU2
CNTN6	0	0.891484	0.157	0.024	0	NEU2
BICDL1	0	0.890499	0.237	0.017	0	NEU2
FAM78B	0	0.888841	0.218	0.03	0	NEU2
GPR149	0	0.887213	0.156	0.002	0	NEU2
ATP2B11	0	0.880913	0.452	0.193	0	NEU2
CNTN11	0	0.877807	0.655	0.33	0	NEU2
SAMD122	0	0.876017	0.538	0.241	0	NEU2
TCF41	0	0.872692	0.743	0.596	0	NEU2
CCNH1	0	0.871599	0.568	0.422	0	NEU2
ANO51	0	0.868068	0.321	0.12	0	NEU2
AJAP11	0	0.86726	0.22	0.02	0	NEU2
TAFA52	0	0.866911	0.427	0.224	0	NEU2
SCAMP5	0	0.866459	0.271	0.052	0	NEU2
AC106795.3	0	0.861297	0.164	0.02	0	NEU2
LINC01250	0	0.861031	0.156	0.011	0	NEU2
PCDH11Y	0	0.861012	0.123	0.013	0	NEU2
COL19A1	0	0.860431	0.225	0.068	0	NEU2
DZIP11	0	0.86027	0.342	0.129	0	NEU2
KCNT1	0	0.860225	0.191	0.003	0	NEU2
NEK10	0	0.859951	0.259	0.053	0	NEU2
TIAM12	0	0.8594	0.56	0.313	0	NEU2
NHS1	0	0.858434	0.342	0.124	0	NEU2
PEX5L1	0	0.857314	0.44	0.148	0	NEU2
DPY19L2	0	0.856307	0.246	0.036	0	NEU2
EML5	0	0.856007	0.29	0.103	0	NEU2
PRMT8	0	0.855807	0.183	0.005	0	NEU2
PDZRN4	0	0.855452	0.179	0.057	0	NEU2
APP2	0	0.849851	0.551	0.263	0	NEU2
VSTM2A	0	0.847724	0.16	0.003	0	NEU2
AFAP11	0	0.846104	0.287	0.061	0	NEU2
RNF144A1	0	0.845373	0.359	0.121	0	NEU2
TTC3	0	0.845161	0.594	0.379	0	NEU2
NTNG11	0	0.842248	0.179	0.065	0	NEU2
CAP2	0	0.841247	0.259	0.047	0	NEU2
AFF2	0	0.837569	0.177	0.013	0	NEU2
NRG31	0	0.836655	0.863	0.472	0	NEU2
CACNG4	0	0.83475	0.192	0.008	0	NEU2
OLFM1	0	0.834493	0.241	0.051	0	NEU2
SV2A	0	0.83279	0.23	0.016	0	NEU2
CALM1	0	0.832738	0.432	0.225	0	NEU2
SLIT21	0	0.83178	0.277	0.069	0	NEU2
SVOP	0	0.822071	0.184	0.006	0	NEU2
EPB41L4B	0	0.818072	0.184	0.016	0	NEU2
PTPRS2	0	0.81736	0.368	0.165	0	NEU2
PLCXD3	0	0.816515	0.178	0.03	0	NEU2
RPH3A	0	0.815421	0.151	0.013	0	NEU2
CFAP161	0	0.814795	0.207	0.024	0	NEU2
BCL11A	0	0.811938	0.137	0.005	0	NEU2
GLRA2	0	0.811439	0.163	0.003	0	NEU2
SH3GL31	0	0.810743	0.375	0.069	0	NEU2
PRKAR1B	0	0.810097	0.26	0.062	0	NEU2
ADAMTS6	0	0.80884	0.18	0.027	0	NEU2
SV2B	0	0.808617	0.107	0.016	0	NEU2
TMEM178A	0	0.807249	0.189	0.016	0	NEU2
MARK11	0	0.805607	0.353	0.143	0	NEU2
COBL2	0	0.805107	0.429	0.208	0	NEU2
KIF26B1	0	0.804668	0.29	0.119	0	NEU2
MAST1	0	0.804347	0.214	0.013	0	NEU2
PRICKLE11	0	0.802649	0.255	0.041	0	NEU2
LINC01102	0	0.801296	0.186	0.02	0	NEU2
KIAA1324	0	0.801077	0.214	0.018	0	NEU2
NOS1AP1	0	0.798768	0.258	0.062	0	NEU2
BASP11	0	0.797785	0.357	0.092	0	NEU2
AL133346.1	0	0.794046	0.199	0.043	0	NEU2
AEBP2	0	0.792515	0.422	0.207	0	NEU2
RARB1	0	0.792128	0.221	0.086	0	NEU2
TTC39C	0	0.790525	0.298	0.09	0	NEU2
SYBU1	0	0.78713	0.272	0.094	0	NEU2
PREPL1	0	0.787119	0.363	0.156	0	NEU2
RNF175	0	0.785009	0.214	0.015	0	NEU2
ADGRL31	0	0.784956	0.699	0.437	0	NEU2
NRG21	0	0.783506	0.349	0.144	0	NEU2
GABRA4	0	0.781229	0.188	0.013	0	NEU2
PLPPR4	0	0.780695	0.246	0.022	0	NEU2
BEND6	0	0.779568	0.22	0.047	0	NEU2
GNB5	0	0.779069	0.238	0.051	0	NEU2
SYNE12	0	0.77695	0.721	0.436	0	NEU2
ELMOD1	0	0.776642	0.226	0.037	0	NEU2
PLEKHA52	0	0.775672	0.589	0.33	0	NEU2
PATJ1	0	0.774958	0.356	0.184	0	NEU2
SUZ12P1	0	0.774854	0.251	0.101	0	NEU2
R3HDM1	0	0.772689	0.506	0.332	0	NEU2
COL11A11	0	0.771731	0.247	0.094	0	NEU2
SLC16A71	0	0.77044	0.249	0.034	0	NEU2
ADRA1B	0	0.769856	0.151	0.025	0	NEU2
DCX	0	0.765482	0.185	0.002	0	NEU2
FGF131	0	0.765063	0.184	0.041	0	NEU2
PRKACB1	0	0.762598	0.504	0.269	0	NEU2
FAAH2	0	0.758717	0.185	0.035	0	NEU2
CALB2	0	0.758436	0.129	0.001	0	NEU2
CHSY31	0	0.758091	0.371	0.159	0	NEU2
FBXO16	0	0.757755	0.196	0.032	0	NEU2
SYP	0	0.757602	0.225	0.038	0	NEU2
CNNM1	0	0.756443	0.206	0.012	0	NEU2
EPHA42	0	0.754349	0.266	0.103	0	NEU2
MAN1A21	0	0.754281	0.448	0.232	0	NEU2
SLC41A2	0	0.753738	0.257	0.069	0	NEU2
NAALAD21	0	0.753134	0.219	0.018	0	NEU2
MARCH111	0	0.752131	0.148	0.001	0	NEU2
PPFIA4	0	0.751763	0.183	0.027	0	NEU2
REPS21	0	0.750915	0.299	0.069	0	NEU2
WASF1	0	0.749075	0.219	0.033	0	NEU2
CACNB4	0	0.746205	0.228	0.056	0	NEU2
ZDBF2	0	0.741719	0.221	0.046	0	NEU2
EPHA71	0	0.740126	0.204	0.03	0	NEU2
UCHL1	0	0.73909	0.189	0.012	0	NEU2
LINC011971	0	0.737678	0.174	0.021	0	NEU2
LONRF21	0	0.737226	0.28	0.096	0	NEU2
FOCAD1	0	0.735007	0.42	0.229	0	NEU2
SPOCK11	0	0.734919	0.496	0.237	0	NEU2
GRIN3A	0	0.733526	0.117	0.009	0	NEU2
ITGA81	0	0.731583	0.204	0.033	0	NEU2
LINC02389	0	0.731014	0.164	0.019	0	NEU2
AC090578.1	0	0.730405	0.143	0.027	0	NEU2
SLITRK5	0	0.730359	0.203	0.012	0	NEU2
WSCD2	0	0.729607	0.168	0.017	0	NEU2
MAP7D2	0	0.729504	0.169	0.009	0	NEU2
PGBD51	0	0.728539	0.251	0.075	0	NEU2
ADGRL1	0	0.726907	0.318	0.119	0	NEU2
BRINP11	0	0.724459	0.386	0.187	0	NEU2
CHRM2	0	0.724135	0.118	0.003	0	NEU2
ANKRD18CP	0	0.72352	0.132	0.013	0	NEU2
LINC00923	0	0.720822	0.143	0.033	0	NEU2
BTBD82	0	0.720223	0.334	0.151	0	NEU2
PODXL2	0	0.719881	0.182	0.017	0	NEU2
B3GAT12	0	0.719695	0.266	0.097	0	NEU2
LRRN21	0	0.719352	0.218	0.059	0	NEU2
FBXL2	0	0.717167	0.256	0.063	0	NEU2
TACC2	0	0.716601	0.249	0.07	0	NEU2
AC024901.1	0	0.716425	0.145	0.012	0	NEU2
ASXL31	0	0.714678	0.187	0.026	0	NEU2
SLC22A3	0	0.713006	0.164	0.022	0	NEU2
AC107223.1	0	0.712311	0.12	0.021	0	NEU2
LINGO11	0	0.709066	0.31	0.122	0	NEU2
MLLT33	0	0.70694	0.459	0.244	0	NEU2
GFOD11	0	0.70573	0.303	0.11	0	NEU2
BSN	0	0.705259	0.198	0.04	0	NEU2
NPTXR	0	0.704146	0.193	0.029	0	NEU2
RAB11FIP41	0	0.702113	0.243	0.075	0	NEU2
CADM31	0	0.701331	0.209	0.044	0	NEU2
AL445433.2	0	0.700063	0.137	0.003	0	NEU2
APBA21	0	0.699737	0.393	0.183	0	NEU2
CHRNA7	0	0.699643	0.131	0.015	0	NEU2
ABCC81	0	0.698872	0.199	0.052	0	NEU2
NRCAM1	0	0.69835	0.599	0.337	0	NEU2
COL12A11	0	0.697448	0.166	0.019	0	NEU2
LNX1	0	0.697383	0.172	0.011	0	NEU2
FAM27C1	0	0.697357	0.177	0.049	0	NEU2
MEG3	0	0.696506	0.19	0.012	0	NEU2
TARBP1	0	0.69582	0.349	0.156	0	NEU2
SLC16A10	0	0.694553	0.188	0.014	0	NEU2
MIR9-3HG	0	0.69306	0.206	0.032	0	NEU2
SCN1A-AS1	0	0.691652	0.127	0.013	0	NEU2
RALGPS12	0	0.68959	0.423	0.237	0	NEU2
ELAVL4	0	0.688145	0.236	0.034	0	NEU2
RAB37	0	0.687936	0.12	0.009	0	NEU2
LINC008822	0	0.686706	0.372	0.19	0	NEU2
RNF165	0	0.686677	0.176	0.009	0	NEU2
PRKCZ1	0	0.6851	0.216	0.042	0	NEU2
MYT1	0	0.683874	0.13	0.003	0	NEU2
TFDP2	0	0.68219	0.43	0.234	0	NEU2
KCNK11	0	0.682154	0.149	0.017	0	NEU2
GRID12	0	0.680531	0.489	0.295	0	NEU2
MPDZ3	0	0.679838	0.403	0.218	0	NEU2
LYPD6B	0	0.67924	0.132	0.008	0	NEU2
TRPC6	0	0.678471	0.126	0.016	0	NEU2
SRCIN11	0	0.678041	0.253	0.047	0	NEU2
HOMER1	0	0.677453	0.221	0.045	0	NEU2
SLC7A14	0	0.677109	0.174	0.016	0	NEU2
LINC004611	0	0.676822	0.501	0.282	0	NEU2
CCK	0	0.674857	0.139	0.017	0	NEU2
OTUD7A2	0	0.674387	0.542	0.305	0	NEU2
SLC4A81	0	0.67438	0.293	0.1	0	NEU2
BMPER	0	0.67404	0.168	0.045	0	NEU2
PTPN41	0	0.673895	0.437	0.25	0	NEU2
CRPPA1	0	0.672533	0.246	0.095	0	NEU2
SACS2	0	0.672431	0.295	0.134	0	NEU2
BRSK21	0	0.671716	0.194	0.053	0	NEU2
LRRC4B2	0	0.670993	0.238	0.084	0	NEU2
PRNP1	0	0.670624	0.292	0.127	0	NEU2
CCDC85A1	0	0.670036	0.158	0.049	0	NEU2
GLRB	0	0.669462	0.2	0.023	0	NEU2
AC007368.1	0	0.665719	0.105	0.001	0	NEU2
C3orf67-AS1	0	0.665535	0.103	0.01	0	NEU2
CEP1262	0	0.663172	0.279	0.116	0	NEU2
MIR137HG	0	0.662259	0.12	0.001	0	NEU2
SLIT1	0	0.662051	0.145	0.02	0	NEU2
SEZ6	0	0.655324	0.147	0.01	0	NEU2
WNK21	0	0.653759	0.304	0.14	0	NEU2
JPH3	0	0.653394	0.143	0.004	0	NEU2
MAPT2	0	0.652762	0.531	0.292	0	NEU2
TOX3	0	0.650845	0.125	0.005	0	NEU2
C11orf80	0	0.645502	0.253	0.072	0	NEU2
ARHGAP28	0	0.644835	0.153	0.021	0	NEU2
CDC42BPA3	0	0.643636	0.635	0.408	0	NEU2
ICA12	0	0.642574	0.276	0.072	0	NEU2
TSC22D11	0	0.63902	0.434	0.229	0	NEU2
NCAM12	0	0.638474	0.696	0.403	0	NEU2
FAIM21	0	0.637956	0.224	0.057	0	NEU2
SVEP11	0	0.6376	0.181	0.044	0	NEU2
DNAH14	0	0.63611	0.172	0.044	0	NEU2
ANKRD291	0	0.63583	0.199	0.07	0	NEU2
LRRC8B1	0	0.635	0.292	0.1	0	NEU2
SPTB	0	0.63403	0.152	0.008	0	NEU2
GRIN2D	0	0.634017	0.158	0.014	0	NEU2
NR2F2-AS11	0	0.633918	0.238	0.073	0	NEU2
LIMCH13	0	0.632242	0.544	0.334	0	NEU2
SEZ6L2	0	0.630236	0.176	0.016	0	NEU2
TCERG1L	0	0.628984	0.123	0.009	0	NEU2
ICA1L1	0	0.626964	0.338	0.169	0	NEU2
STMN2	0	0.626045	0.151	0.013	0	NEU2
2004-03-01	0	0.625658	0.136	0.002	0	NEU2
FAXC	0	0.625233	0.174	0.013	0	NEU2
LMTK3	0	0.624815	0.215	0.055	0	NEU2
CYFIP21	0	0.61979	0.385	0.203	0	NEU2
AC079447.1	0	0.619635	0.268	0.104	0	NEU2
RNF1572	0	0.619174	0.305	0.136	0	NEU2
HSPA4L1	0	0.617563	0.216	0.061	0	NEU2
PLPP4	0	0.616089	0.152	0.034	0	NEU2
CCDC31	0	0.615354	0.205	0.067	0	NEU2
DLGAP3	0	0.615112	0.142	0.004	0	NEU2
FAM169A1	0	0.61482	0.261	0.097	0	NEU2
CCDC136	0	0.614463	0.211	0.066	0	NEU2
MIPOL11	0	0.613435	0.3	0.128	0	NEU2
ARL4C	0	0.611696	0.189	0.033	0	NEU2
PPP1R13B1	0	0.611585	0.326	0.152	0	NEU2
PRKAR2B	0	0.609427	0.177	0.039	0	NEU2
CCNT2-AS1	0	0.609421	0.158	0.029	0	NEU2
KCNH5	0	0.608513	0.129	0.011	0	NEU2
KIF3A2	0	0.608337	0.293	0.122	0	NEU2
SLC24A21	0	0.608161	0.503	0.106	0	NEU2
LINC02223	0	0.607558	0.108	0.003	0	NEU2
VPS13A1	0	0.604411	0.324	0.155	0	NEU2
PNMA2	0	0.601883	0.185	0.029	0	NEU2
GLT1D1	0	0.601457	0.168	0.017	0	NEU2
CCSAP1	0	0.60082	0.19	0.049	0	NEU2
IGSF9B	0	0.60009	0.151	0.016	0	NEU2
AMMECR1	0	0.599398	0.187	0.062	0	NEU2
MAP1A1	0	0.599143	0.195	0.063	0	NEU2
MYEF21	0	0.598994	0.289	0.129	0	NEU2
AP3B21	0	0.597093	0.206	0.064	0	NEU2
OXR11	0	0.59343	0.632	0.422	0	NEU2
LINC02210-CRHR1	0	0.589699	0.17	0.053	0	NEU2
AL445623.2	0	0.588032	0.14	0.017	0	NEU2
ABCA101	0	0.586564	0.234	0.036	0	NEU2
NRSN1	0	0.584663	0.153	0.004	0	NEU2
PDE2A	0	0.584194	0.149	0.011	0	NEU2
SLC6A17	0	0.5836	0.154	0.006	0	NEU2
SLC5A4-AS1	0	0.583508	0.138	0.017	0	NEU2
CCNG2	0	0.582916	0.177	0.053	0	NEU2
C1orf211	0	0.58256	0.421	0.234	0	NEU2
EDIL31	0	0.581346	0.404	0.111	0	NEU2
RAB6B1	0	0.581026	0.185	0.054	0	NEU2
PRKAA2	0	0.579723	0.237	0.071	0	NEU2
ZNF273	0	0.578307	0.185	0.062	0	NEU2
HOOK1	0	0.578105	0.137	0.003	0	NEU2
LINC015511	0	0.575553	0.164	0.045	0	NEU2
OSBPL101	0	0.574163	0.166	0.033	0	NEU2
MAGI22	0	0.572009	0.826	0.535	0	NEU2
ST8SIA3	0	0.571801	0.144	0.002	0	NEU2
NECAB11	0	0.571411	0.182	0.06	0	NEU2
CCDC144CP	0	0.570084	0.151	0.043	0	NEU2
RPS6KA6	0	0.570078	0.153	0.009	0	NEU2
COL26A1	0	0.569847	0.143	0.032	0	NEU2
TTC3P1	0	0.569604	0.144	0.033	0	NEU2
ANKRD36B1	0	0.568618	0.225	0.083	0	NEU2
RGS17	0	0.568375	0.155	0.018	0	NEU2
SHANK1	0	0.567374	0.144	0.009	0	NEU2
PSIP1	0	0.566101	0.277	0.111	0	NEU2
HS6ST2	0	0.564038	0.123	0.012	0	NEU2
ANKRD34C-AS1	0	0.563974	0.101	0.001	0	NEU2
WDR19	0	0.563813	0.24	0.091	0	NEU2
KIAA08251	0	0.562704	0.32	0.156	0	NEU2
ANKH2	0	0.562035	0.453	0.253	0	NEU2
SIDT1	0	0.56178	0.168	0.031	0	NEU2
NEURL1	0	0.560377	0.136	0.007	0	NEU2
RAP1GAP	0	0.558451	0.152	0.016	0	NEU2
FAM153CP	0	0.556342	0.139	0.005	0	NEU2
MSH21	0	0.555478	0.254	0.094	0	NEU2
MAP3K9	0	0.555051	0.167	0.033	0	NEU2
SCG2	0	0.55322	0.153	0.017	0	NEU2
GLIS1	0	0.552178	0.127	0.012	0	NEU2
CROCCP3	0	0.550492	0.151	0.046	0	NEU2
TXNDC16	0	0.548873	0.26	0.096	0	NEU2
GSG1L	0	0.548858	0.144	0.029	0	NEU2
ADAMTS19	0	0.547297	0.115	0.017	0	NEU2
RTN4RL1	0	0.545405	0.15	0.025	0	NEU2
JPH1	0	0.544524	0.124	0.011	0	NEU2
THY1	0	0.543148	0.153	0.011	0	NEU2
GAP43	0	0.541723	0.12	0.011	0	NEU2
CERS6	0	0.539655	0.444	0.238	0	NEU2
CLSTN3	0	0.537971	0.178	0.025	0	NEU2
GPR1551	0	0.537088	0.301	0.121	0	NEU2
SCG5	0	0.53645	0.165	0.014	0	NEU2
SILC1	0	0.536255	0.145	0.002	0	NEU2
DPY19L2P1	0	0.536049	0.128	0.003	0	NEU2
MYO5A2	0	0.535945	0.498	0.298	0	NEU2
TMEM130	0	0.534277	0.134	0.003	0	NEU2
TSPAN7	0	0.531686	0.191	0.058	0	NEU2
KIF5A	0	0.530905	0.168	0.022	0	NEU2
HPRT1	0	0.530339	0.233	0.07	0	NEU2
PACSIN1	0	0.528846	0.128	0.003	0	NEU2
TRPC41	0	0.528693	0.143	0.019	0	NEU2
AC104806.2	0	0.525011	0.197	0.055	0	NEU2
PPM1H2	0	0.524458	0.395	0.174	0	NEU2
AGPAT41	0	0.523546	0.306	0.101	0	NEU2
VAT1L	0	0.521581	0.131	0.016	0	NEU2
SGIP13	0	0.520419	0.522	0.309	0	NEU2
HUNK	0	0.520399	0.126	0.027	0	NEU2
HYDIN21	0	0.519818	0.165	0.051	0	NEU2
SYT7	0	0.515063	0.106	0.004	0	NEU2
CAMK2N11	0	0.514918	0.23	0.09	0	NEU2
TTC21B1	0	0.514508	0.303	0.141	0	NEU2
SLC12A5	0	0.513848	0.137	0.007	0	NEU2
CPLX1	0	0.513143	0.127	0.012	0	NEU2
C2CD51	0	0.512861	0.401	0.211	0	NEU2
GUCY1B1	0	0.512775	0.172	0.033	0	NEU2
ENC1	0	0.512423	0.126	0.019	0	NEU2
SLC9A7	0	0.511893	0.179	0.036	0	NEU2
GPR176	0	0.507292	0.148	0.021	0	NEU2
SAMD5	0	0.506093	0.103	0.018	0	NEU2
VIPR2	0	0.503282	0.107	0.009	0	NEU2
MAP71	0	0.50251	0.516	0.287	0	NEU2
NFASC1	0	0.501177	0.416	0.164	0	NEU2
RAB27B	0	0.495689	0.122	0.007	0	NEU2
LMTK21	0	0.491152	0.262	0.106	0	NEU2
CDON	0	0.491141	0.153	0.031	0	NEU2
N4BP2	0	0.490517	0.242	0.094	0	NEU2
SH3PXD2A1	0	0.488361	0.294	0.129	0	NEU2
LINC02693	0	0.48796	0.155	0.024	0	NEU2
PPP1R16B1	0	0.487448	0.242	0.067	0	NEU2
INSYN2A	0	0.4861	0.141	0.037	0	NEU2
RASGRF22	0	0.482861	0.234	0.099	0	NEU2
PCDH19	0	0.482657	0.136	0.024	0	NEU2
SULF21	0	0.482206	0.169	0.043	0	NEU2
ACOT7	0	0.481749	0.161	0.044	0	NEU2
GSTA41	0	0.481154	0.197	0.058	0	NEU2
TSPYL1	0	0.477651	0.144	0.022	0	NEU2
CD200	0	0.476288	0.15	0.017	0	NEU2
MMP24	0	0.474899	0.156	0.04	0	NEU2
SLC22A17	0	0.473533	0.179	0.046	0	NEU2
VLDLR-AS11	0	0.47218	0.133	0.02	0	NEU2
SLITRK4	0	0.471339	0.127	0.003	0	NEU2
FAM81A	0	0.467633	0.145	0.039	0	NEU2
DNAJC61	0	0.467409	0.393	0.16	0	NEU2
PXYLP1	0	0.46597	0.167	0.046	0	NEU2
VSTM2B1	0	0.465218	0.128	0.014	0	NEU2
FBN12	0	0.465105	0.291	0.137	0	NEU2
SCN9A	0	0.464468	0.124	0.01	0	NEU2
TMEM266	0	0.463001	0.106	0.022	0	NEU2
PTPRN	0	0.462791	0.12	0.002	0	NEU2
LRRC39	0	0.462107	0.121	0.021	0	NEU2
RFPL1S	0	0.460737	0.161	0.034	0	NEU2
FBXO27	0	0.4593	0.14	0.037	0	NEU2
TOX2	0	0.459103	0.12	0.029	0	NEU2
KIAA1324L2	0	0.458401	0.239	0.08	0	NEU2
SNAP25-AS1	0	0.458319	0.122	0.015	0	NEU2
ANKRD55	0	0.45422	0.117	0.012	0	NEU2
UBE2QL1	0	0.452849	0.117	0.004	0	NEU2
SEPTIN3	0	0.452819	0.147	0.029	0	NEU2
TSHZ31	0	0.452495	0.158	0.048	0	NEU2
GRIP2	0	0.450896	0.105	0.005	0	NEU2
ARMCX5-GPRASP2	0	0.450143	0.146	0.037	0	NEU2
RAPGEF52	0	0.449777	0.248	0.112	0	NEU2
TVP23A	0	0.44966	0.17	0.048	0	NEU2
KCNN21	0	0.449445	0.205	0.071	0	NEU2
PKP42	0	0.445431	0.42	0.193	0	NEU2
ZNF519	0	0.445197	0.169	0.053	0	NEU2
CALM3	0	0.444164	0.159	0.035	0	NEU2
ODF2L1	0	0.437464	0.253	0.112	0	NEU2
UNC5A	0	0.436306	0.101	0.002	0	NEU2
NOS1	0	0.434888	0.106	0.022	0	NEU2
PDE4A	0	0.433767	0.188	0.053	0	NEU2
SLC6A15	0	0.430831	0.133	0.011	0	NEU2
TTLL111	0	0.43063	0.259	0.115	0	NEU2
CRTAC1	0	0.428457	0.103	0.005	0	NEU2
PRKCB1	0	0.42218	0.423	0.227	0	NEU2
SULT4A1	0	0.421319	0.108	0.004	0	NEU2
REEP2	0	0.417913	0.129	0.032	0	NEU2
CACNG71	0	0.417468	0.157	0.048	0	NEU2
AC036108.1	0	0.416786	0.108	0.023	0	NEU2
NIPAL21	0	0.41675	0.175	0.056	0	NEU2
NAP1L3	0	0.416742	0.118	0.008	0	NEU2
PTPN5	0	0.416501	0.109	0.002	0	NEU2
KIAA15491	0	0.414299	0.171	0.052	0	NEU2
MFSD61	0	0.412804	0.175	0.045	0	NEU2
CDKL2	0	0.411216	0.124	0.021	0	NEU2
PHYHIP	0	0.40972	0.101	0.01	0	NEU2
ADGRA1	0	0.409583	0.109	0.006	0	NEU2
ATP1A1	0	0.409493	0.232	0.077	0	NEU2
CREG2	0	0.408434	0.116	0.013	0	NEU2
NTN4	0	0.407667	0.131	0.022	0	NEU2
AC113383.1	0	0.407435	0.1	0.01	0	NEU2
IRS1	0	0.406753	0.132	0.025	0	NEU2
KCNAB2	0	0.402031	0.158	0.049	0	NEU2
SLC7A8	0	0.401829	0.157	0.042	0	NEU2
IGF1	0	0.400976	0.156	0.042	0	NEU2
CPNE5	0	0.399691	0.107	0.014	0	NEU2
AP000721.2	0	0.398654	0.103	0.021	0	NEU2
EML21	0	0.398305	0.186	0.066	0	NEU2
CLIP3	0	0.397737	0.138	0.03	0	NEU2
PCSK1N	0	0.393765	0.123	0.013	0	NEU2
USP131	0	0.393756	0.212	0.085	0	NEU2
TMEM145	0	0.391519	0.122	0.02	0	NEU2
TMEM59L	0	0.389077	0.138	0.029	0	NEU2
PSD	0	0.388997	0.112	0.019	0	NEU2
TTLL71	0	0.388911	0.444	0.131	0	NEU2
ARHGAP201	0	0.386885	0.219	0.067	0	NEU2
IGFL4	0	0.386569	0.115	0.016	0	NEU2
PXDN	0	0.385986	0.117	0.022	0	NEU2
MIR100HG1	0	0.385861	0.227	0.099	0	NEU2
PGM2L1	0	0.385495	0.147	0.031	0	NEU2
ANK22	0	0.383521	0.746	0.526	0	NEU2
DPYSL51	0	0.379354	0.167	0.043	0	NEU2
ZNF883	0	0.377363	0.105	0.025	0	NEU2
ZNF540	0	0.375271	0.154	0.047	0	NEU2
DGKE1	0	0.374123	0.185	0.056	0	NEU2
CR382285.1	0	0.37368	0.139	0.036	0	NEU2
CTTNBP22	0	0.371554	0.457	0.246	0	NEU2
TLE2	0	0.367433	0.117	0.017	0	NEU2
GNAI11	0	0.365289	0.205	0.069	0	NEU2
CALY	0	0.364743	0.116	0.007	0	NEU2
BCL11B	0	0.363654	0.114	0.015	0	NEU2
STMN3	0	0.363078	0.118	0.026	0	NEU2
HS3ST1	0	0.362025	0.101	0.015	0	NEU2
KIF3C	0	0.359207	0.204	0.08	0	NEU2
GNG4	0	0.352215	0.118	0.021	0	NEU2
RETREG11	0	0.351726	0.221	0.088	0	NEU2
PPFIA3	0	0.351039	0.113	0.019	0	NEU2
DSEL1	0	0.345978	0.113	0.023	0	NEU2
NTRK21	0	0.344927	0.679	0.393	0	NEU2
TPPP1	0	0.344812	0.142	0.039	0	NEU2
NTRK32	0	0.342179	0.572	0.346	0	NEU2
RALGPS22	0	0.332949	0.279	0.134	0	NEU2
SLC1A11	0	0.328103	0.19	0.044	0	NEU2
AL096803.2	0	0.320867	0.139	0.041	0	NEU2
PLCB41	0	0.31813	0.324	0.115	0	NEU2
STMN41	0	0.317894	0.117	0.017	0	NEU2
UPP1	0	0.31631	0.121	0.028	0	NEU2
MAP3K21	0	0.315012	0.105	0.014	0	NEU2
RAPGEFL1	0	0.310993	0.108	0.023	0	NEU2
LSAMP1	0	0.309593	0.869	0.563	0	NEU2
SHANK32	0	0.303161	0.155	0.053	0	NEU2
AC092691.11	0	0.300703	0.604	0.361	0	NEU2
TSPYL4	0	0.297529	0.104	0.021	0	NEU2
GRB102	0	0.29638	0.25	0.082	0	NEU2
CXXC4	0	0.293037	0.105	0.014	0	NEU2
EPHA31	0	0.289409	0.126	0.043	0	NEU2
SNX101	0	0.287677	0.176	0.056	0	NEU2
TMOD1	0	0.280352	0.223	0.079	0	NEU2
GABRB11	0	0.275853	0.529	0.32	0	NEU2
MAPK101	0	0.275681	0.656	0.443	0	NEU2
ADCY52	0	0.264653	0.193	0.067	0	NEU2
NT5DC3	0	0.256273	0.103	0.022	0	NEU2
RBFOX22	1.18575755001899e-322	0.584138	0.549	0.353	2.42084261411877e-318	NEU2
KLF3-AS1	5.73116149175846e-322	0.336442	0.105	0.024	1.17007393015741e-317	NEU2
DUBR1	6.17582057301558e-322	0.281222	0.22	0.097	1.26085552818686e-317	NEU2
ARNT22	2.23811737566085e-321	0.542955	0.53	0.332	4.56934043414918e-317	NEU2
TMEM2321	2.450516196808e-319	0.823543	0.352	0.201	5.00297386740321e-315	NEU2
STMN1	7.24957344112236e-319	0.272757	0.121	0.035	1.48007291373954e-314	NEU2
PDZD22	3.70191530853346e-318	1.04134	0.355	0.202	7.55783029390191e-314	NEU2
EPB41L12	4.39631864497558e-317	0.592984	0.3	0.142	8.97552414558214e-313	NEU2
SYT12	1.62976352886327e-314	0.389087	0.102	0.022	3.32732522052725e-310	NEU2
AGAP12	1.72752421372065e-314	0.528354	0.619	0.426	3.52691343473208e-310	NEU2
RNF24	1.19544086005124e-313	0.531903	0.319	0.157	0	NEU2
NKAIN21	2.17712405449828e-313	1.01968	0.36	0.209	0	NEU2
NQO2	1.79346502283672e-312	0.528479	0.214	0.083	3.66154e-308	NEU2
HIVEP21	2.63657465455561e-312	0.531408	0.413	0.232	5.38283e-308	NEU2
NOVA2	5.67796854618066e-312	0.305663	0.129	0.036	1.15921e-307	NEU2
ZFYVE91	3.356914840229e-311	0.606627	0.36	0.189	6.85348e-307	NEU2
KIF1A2	7.674994297059e-311	0.687337	0.302	0.148	1.56693e-306	NEU2
ACAP31	3.46621e-307	0.45242	0.219	0.09	7.0766e-303	NEU2
FAM110B1	7.38187e-307	0.536138	0.281	0.13	1.50708e-302	NEU2
KIFAP31	1.3596e-306	0.57284	0.32	0.159	2.77576e-302	NEU2
MPHOSPH8	7.98014e-306	0.665964	0.429	0.249	1.62922e-301	NEU2
TPST11	4.74341e-305	0.433299	0.391	0.221	9.68414e-301	NEU2
COLQ	7.74258e-305	0.464644	0.165	0.055	1.58072e-300	NEU2
LINC012781	8.39506e-304	0.526675	0.193	0.076	1.71393e-299	NEU2
USP11	1.41184e-303	0.437866	0.202	0.078	2.88242e-299	NEU2
LZTS3	2.34589e-303	0.38768	0.142	0.042	4.78936e-299	NEU2
DIP2C2	3.42344e-303	0.507148	0.619	0.426	6.9893e-299	NEU2
NLGN4Y	4.99098e-303	0.843819	0.257	0.127	1.01896e-298	NEU2
FHL1	1.45741e-301	0.388779	0.159	0.051	2.97546e-297	NEU2
ABLIM31	7.79221e-301	0.372126	0.194	0.077	1.59086e-296	NEU2
AC093752.11	1.04631e-298	0.533051	0.21	0.089	2.13615e-294	NEU2
UBAP1L1	1.73774e-297	0.38803	0.165	0.058	3.54777e-293	NEU2
KIAA0513	1.98906e-297	0.320504	0.179	0.072	4.06086e-293	NEU2
STEAP2	4.97861e-295	0.316057	0.115	0.029	1.01643e-290	NEU2
CAMTA11	1.96393e-294	0.579974	0.662	0.482	4.00955e-290	NEU2
JHY	7.8706e-293	0.36322	0.106	0.026	1.60686e-288	NEU2
HSP90AB1	1.44323e-292	0.505793	0.297	0.145	2.9465e-288	NEU2
KITLG	1.77162e-292	0.300811	0.129	0.04	3.61693e-288	NEU2
CXCL141	3.68071e-291	0.68503	0.142	0.058	7.51453e-287	NEU2
SCAI	1.34065e-290	0.505111	0.305	0.153	2.73708e-286	NEU2
CRMP11	2.87503e-290	0.518844	0.205	0.081	5.86966e-286	NEU2
NDRG41	3.93825e-290	0.510323	0.188	0.071	8.04033e-286	NEU2
ZNF7042	5.28849e-289	0.454305	0.367	0.203	1.0797e-284	NEU2
GIPC2	2.22955e-288	0.310756	0.112	0.029	4.55186e-284	NEU2
LARP1B	4.00019e-288	0.502737	0.293	0.144	8.16679e-284	NEU2
GALNT8	9.12937e-288	0.304057	0.132	0.042	1.86385e-283	NEU2
PTCHD41	1.46183e-286	0.332452	0.155	0.067	2.98447e-282	NEU2
KCTD13	2.36365e-286	0.71343	0.278	0.138	4.82562e-282	NEU2
RAB3IP1	4.61827e-286	0.392777	0.133	0.04	9.42866e-282	NEU2
HDX	5.43783e-286	0.309797	0.164	0.064	1.11019e-281	NEU2
METTL6	6.64402e-285	0.509259	0.219	0.091	1.35644e-280	NEU2
GOLGA8B1	6.71047e-284	0.604973	0.244	0.11	1.37001e-279	NEU2
ZDHHC11B1	3.86838e-283	0.469876	0.162	0.056	7.89769e-279	NEU2
SERPINI11	4.95083e-280	0.523003	0.184	0.069	1.01076e-275	NEU2
BCL7A	7.35036e-280	0.377981	0.134	0.041	1.50065e-275	NEU2
DNM32	9.42549e-280	0.390155	0.614	0.425	1.92431e-275	NEU2
DENND5B2	2.2146e-278	0.589533	0.459	0.281	4.52132e-274	NEU2
TMEM161B-AS11	3.92898e-277	0.535629	0.552	0.366	8.0214e-273	NEU2
KIF21A1	1.09477e-276	0.602996	0.372	0.207	2.23508e-272	NEU2
L2HGDH	1.53343e-276	0.387186	0.183	0.071	3.13065e-272	NEU2
AUTS21	8.37027e-276	0.504745	0.754	0.7	1.70887e-271	NEU2
TNRC6C2	1.19504e-275	0.531009	0.487	0.307	2.4398e-271	NEU2
MIR3936HG1	1.34266e-274	0.453514	0.165	0.062	2.74117e-270	NEU2
ASIC1	1.43422e-274	0.29667	0.108	0.027	2.9281e-270	NEU2
LRCH2	2.97405e-274	0.415343	0.168	0.06	6.07183e-270	NEU2
PKP21	4.87741e-272	0.332469	0.109	0.032	9.95771e-268	NEU2
CPT1C	1.66003e-271	0.313913	0.113	0.03	3.38911e-267	NEU2
CDKL5	1.66258e-271	0.508852	0.278	0.135	3.39433e-267	NEU2
PXDNL	9.08374e-271	0.396141	0.121	0.035	1.85454e-266	NEU2
PUS7L	1.97002e-270	0.508119	0.216	0.091	4.02199e-266	NEU2
ATL11	2.43415e-270	0.372424	0.214	0.094	4.96955e-266	NEU2
FZD31	4.38352e-270	0.482466	0.225	0.098	8.9494e-266	NEU2
UTP231	7.217e-270	0.459027	0.214	0.09	1.47342e-265	NEU2
SLF1	1.55323e-269	0.343372	0.163	0.063	3.17107e-265	NEU2
TNRC6A1	3.1845e-268	0.509768	0.74	0.587	6.50147e-264	NEU2
TRPC13	2.91562e-267	0.52109	0.386	0.221	5.95253e-263	NEU2
CCDC1381	8.77069e-267	0.381193	0.171	0.067	1.79062e-262	NEU2
AC004980.11	2.26793e-266	0.555975	0.233	0.106	4.63021e-262	NEU2
OXCT1	3.64645e-266	0.298536	0.208	0.094	7.4446e-262	NEU2
CEP290	1.14772e-265	0.619131	0.319	0.168	2.34318e-261	NEU2
GPLD11	3.23932e-265	0.410487	0.151	0.051	6.61339e-261	NEU2
SLC9B2	1.63334e-263	0.332431	0.156	0.057	3.33464e-259	NEU2
OSBPL81	6.54776e-262	0.55267	0.416	0.248	1.33679e-257	NEU2
CLASP21	1.01795e-261	0.467499	0.658	0.508	2.07825e-257	NEU2
KLHL31	1.56226e-260	0.393765	0.204	0.089	3.18951e-256	NEU2
ZER11	7.74355e-260	0.445945	0.302	0.159	1.58092e-255	NEU2
KLHL421	1.31523e-259	0.335888	0.211	0.094	2.68518e-255	NEU2
PPIP5K1	2.23847e-259	0.320173	0.196	0.088	4.57006e-255	NEU2
TMX4	1.16878e-258	0.283694	0.149	0.054	2.38617e-254	NEU2
LRRC491	4.71981e-258	0.527336	0.239	0.11	9.63597e-254	NEU2
REV3L1	1.91476e-257	0.606311	0.594	0.424	3.90917e-253	NEU2
BRSK11	6.41151e-257	0.326614	0.138	0.047	1.30897e-252	NEU2
CELSR2	1.3762e-256	0.272302	0.101	0.027	2.80966e-252	NEU2
BEGAIN	3.38314e-256	0.400934	0.124	0.037	6.90702e-252	NEU2
MGAT31	2.08713e-255	0.347005	0.137	0.045	4.26109e-251	NEU2
BRINP31	1.58948e-254	0.789996	0.262	0.194	3.24507e-250	NEU2
TLE5	1.85521e-254	0.263334	0.181	0.077	3.7876e-250	NEU2
RIPOR2	5.70841e-253	0.331955	0.261	0.129	1.16543e-248	NEU2
HDGFL31	9.48389e-253	0.384249	0.231	0.109	1.93623e-248	NEU2
PGAP11	4.24851e-250	0.425298	0.216	0.096	8.67377e-246	NEU2
MAP4K3-DT1	5.36368e-250	0.495619	0.281	0.143	1.09505e-245	NEU2
AC019205.1	3.97027e-249	0.343601	0.17	0.067	8.10571e-245	NEU2
ABCC51	5.28131e-249	0.282347	0.293	0.164	1.07823e-244	NEU2
INSYN2B1	5.84011e-249	0.258721	0.116	0.042	1.19232e-244	NEU2
SEMA5A1	3.61529e-248	0.744067	0.238	0.111	7.38097e-244	NEU2
FTX1	1.20916e-247	0.432662	0.802	0.75	2.46861e-243	NEU2
SSX2IP	5.32669e-247	0.467213	0.173	0.067	1.0875e-242	NEU2
ATP9A3	7.91435e-247	0.381526	0.345	0.198	1.61579e-242	NEU2
ZC3H12B	8.38158e-247	0.374967	0.146	0.054	1.71118e-242	NEU2
AF241726.21	1.55015e-245	0.369537	0.142	0.05	3.16479e-241	NEU2
ADARB11	6.01621e-245	0.271074	0.223	0.113	1.22827e-240	NEU2
ZFP90	1.40802e-244	0.400416	0.233	0.111	2.87461e-240	NEU2
CCDC88A1	3.76663e-244	0.640548	0.637	0.481	7.68996e-240	NEU2
FAM66D1	1.58554e-243	0.527969	0.316	0.171	3.23704e-239	NEU2
ST6GAL21	1.80734e-243	0.427121	0.127	0.041	3.68986e-239	NEU2
NORAD	6.04604e-243	0.283538	0.168	0.067	1.23436e-238	NEU2
NCAM22	7.64546e-243	0.542102	0.595	0.421	1.5609e-238	NEU2
ANKRD282	3.81839e-242	0.393069	0.373	0.22	7.79563e-238	NEU2
KLHL7	1.51134e-241	0.333405	0.239	0.118	3.08555e-237	NEU2
GGT7	1.63936e-241	0.297214	0.218	0.104	3.34693e-237	NEU2
RTF1	1.22125e-240	0.554158	0.249	0.121	2.4933e-236	NEU2
AL356056.2	3.97794e-240	0.314851	0.122	0.039	8.12136e-236	NEU2
FREM1	4.25805e-240	0.496549	0.117	0.036	8.69324e-236	NEU2
ANKS61	5.75792e-240	0.400862	0.194	0.084	1.17554e-235	NEU2
DIRC3	6.27849e-240	0.274679	0.211	0.103	1.28182e-235	NEU2
L3MBTL42	6.44757e-240	0.655781	0.472	0.31	1.31634e-235	NEU2
DHFR	2.042e-239	0.858309	0.215	0.1	4.16895e-235	NEU2
IRAK1BP11	3.38493e-239	0.492735	0.241	0.115	6.91067e-235	NEU2
PBX13	6.24971e-238	0.625974	0.519	0.358	1.27594e-233	NEU2
TXLNG	1.86534e-236	0.298642	0.171	0.074	3.80828e-232	NEU2
DDX24	1.94842e-236	0.643852	0.367	0.214	3.97788e-232	NEU2
BDH1	3.26582e-236	0.437492	0.21	0.094	6.66749e-232	NEU2
SPATA6L1	7.12562e-236	0.448102	0.161	0.061	1.45477e-231	NEU2
PPP2R1A	2.7611e-235	0.281337	0.176	0.075	5.63707e-231	NEU2
LANCL11	3.08301e-235	0.313886	0.249	0.129	6.29427e-231	NEU2
PDCD71	8.44457e-235	0.55714	0.19	0.081	1.72404e-230	NEU2
G3BP2	8.99579e-235	0.261729	0.2	0.097	1.83658e-230	NEU2
MAP3K131	1.3138e-234	0.490878	0.316	0.173	2.68225e-230	NEU2
STXBP5-AS1	1.60851e-234	0.538977	0.145	0.052	3.28392e-230	NEU2
PCNT	7.31746e-232	0.5613	0.251	0.124	1.49393e-227	NEU2
SPTAN12	8.41232e-232	0.553041	0.431	0.27	1.71746e-227	NEU2
ZNF821	1.59155e-231	0.290863	0.156	0.063	3.24931e-227	NEU2
GREB1L1	1.86981e-231	0.500099	0.135	0.047	3.8174e-227	NEU2
SVIL-AS1	1.12306e-229	0.36622	0.152	0.059	2.29284e-225	NEU2
ENSA1	1.66697e-229	0.546394	0.422	0.263	3.40328e-225	NEU2
SNX321	3.69494e-229	0.450086	0.172	0.07	7.54359e-225	NEU2
SHC21	3.93311e-229	0.324848	0.171	0.072	8.02983e-225	NEU2
MICU1	1.92136e-228	0.400976	0.382	0.231	3.92264e-224	NEU2
MAP61	1.2304e-226	0.456007	0.158	0.061	2.51198e-222	NEU2
AC079781.5	4.98669e-225	0.384034	0.157	0.062	1.01808e-220	NEU2
CPNE4	2.32138e-224	0.582251	0.105	0.031	4.73933e-220	NEU2
CCDC144B	3.55244e-224	0.418427	0.1	0.036	7.25267e-220	NEU2
ZNF37BP1	4.69739e-224	0.420979	0.178	0.074	9.5902e-220	NEU2
TTC39B	1.01201e-222	0.304896	0.185	0.083	2.06612e-218	NEU2
DIPK1A1	1.85759e-222	0.337839	0.361	0.219	3.79245e-218	NEU2
ZFYVE282	2.94389e-222	0.466699	0.335	0.192	6.01024e-218	NEU2
BBS7	5.09464e-222	0.271887	0.127	0.046	1.04012e-217	NEU2
CLSTN1	8.98254e-222	0.415336	0.34	0.196	1.83387e-217	NEU2
SPIN3	3.81563e-220	0.363584	0.135	0.048	7.79e-216	NEU2
GLS1	5.79636e-220	0.315653	0.409	0.263	1.18339e-215	NEU2
TSBP1-AS1	6.47836e-220	0.408334	0.175	0.075	1.32262e-215	NEU2
FRG1HP	3.89939e-219	0.445065	0.183	0.08	7.961e-215	NEU2
ST8SIA11	4.5483e-219	0.503037	0.262	0.135	9.28581e-215	NEU2
ACTN11	7.06078e-219	0.286069	0.189	0.089	1.44153e-214	NEU2
CEP971	1.7787e-218	0.302157	0.154	0.064	3.63138e-214	NEU2
TMEM120B	4.74686e-218	0.313806	0.17	0.074	9.69118e-214	NEU2
SPOCK22	1.08041e-217	0.406343	0.23	0.113	2.20576e-213	NEU2
ATP13A2	3.9103e-217	0.317624	0.157	0.065	7.98327e-213	NEU2
MRPL33	8.32473e-217	0.365747	0.173	0.073	1.69958e-212	NEU2
PLEKHA11	1.5949e-216	0.287031	0.247	0.136	3.25616e-212	NEU2
GNAS1	4.61899e-215	0.521738	0.5	0.347	9.43013e-211	NEU2
DCBLD21	6.49601e-214	0.295259	0.176	0.081	1.32623e-209	NEU2
GRIK51	2.33335e-213	0.42905	0.17	0.071	4.76377e-209	NEU2
CBX6	3.52958e-213	0.250315	0.14	0.056	7.206e-209	NEU2
RHBDL31	5.30852e-213	0.579211	0.183	0.081	1.08379e-208	NEU2
CCDC1861	3.4034e-212	0.320145	0.188	0.088	6.94838e-208	NEU2
MORF4L2	3.62182e-212	0.266467	0.201	0.099	7.3943e-208	NEU2
PLD3	4.51863e-212	0.337598	0.305	0.175	9.22523e-208	NEU2
COG6	5.5452e-212	0.39012	0.251	0.131	1.13211e-207	NEU2
MAPRE31	2.69161e-211	0.375877	0.188	0.084	5.4952e-207	NEU2
VCAN1	3.48296e-211	0.858514	0.188	0.141	7.11081e-207	NEU2
PLPP7	1.84692e-210	0.315782	0.106	0.034	3.77066e-206	NEU2
GUSBP11	2.61461e-210	0.472499	0.224	0.109	5.338e-206	NEU2
KLHL232	5.49304e-210	0.408734	0.253	0.131	1.12146e-205	NEU2
MAP9	7.10378e-210	0.345866	0.138	0.051	1.45031e-205	NEU2
MPP21	5.62216e-209	0.277753	0.121	0.044	1.14782e-204	NEU2
APBB11	6.43788e-209	0.312738	0.186	0.086	1.31436e-204	NEU2
TMEM106B	3.40982e-208	0.300473	0.191	0.088	6.9615e-204	NEU2
STRBP1	2.00744e-207	0.333408	0.383	0.242	4.09838e-203	NEU2
BACH22	5.82328e-207	0.41961	0.37	0.226	1.18888e-202	NEU2
PPP1R9A2	1.43735e-206	0.447274	0.445	0.295	2.93449e-202	NEU2
IQSEC12	2.4276e-206	0.438959	0.325	0.189	4.95619e-202	NEU2
CDH21	4.4567e-205	0.444685	0.38	0.238	9.09879e-201	NEU2
UBE2O1	5.66051e-205	0.320308	0.257	0.142	1.15565e-200	NEU2
JUND1	6.72053e-204	0.26607	0.214	0.112	1.37206e-199	NEU2
NR3C22	1.00703e-203	0.548008	0.535	0.392	2.05595e-199	NEU2
ZNF91	1.1984e-203	0.615762	0.423	0.274	2.44665e-199	NEU2
SYNGR1	4.33964e-203	0.338239	0.171	0.074	8.85981e-199	NEU2
KLHL13	7.41681e-203	0.327593	0.121	0.043	1.51422e-198	NEU2
WDR171	1.16732e-202	0.474407	0.289	0.16	2.3832e-198	NEU2
ZNF675	2.47954e-202	0.328835	0.149	0.062	5.06222e-198	NEU2
AC068587.4	5.3147e-202	0.444633	0.151	0.063	1.08505e-197	NEU2
HMGCLL11	8.82842e-202	0.395852	0.17	0.073	1.80241e-197	NEU2
SDK2	2.06251e-201	0.529773	0.127	0.048	4.21082e-197	NEU2
USP49	1.48164e-199	0.298823	0.184	0.087	3.02493e-195	NEU2
MAGED1	2.26242e-199	0.292201	0.273	0.157	4.61896e-195	NEU2
DGKD	2.78382e-199	0.280844	0.28	0.164	5.68344e-195	NEU2
NSF1	6.48913e-199	0.276834	0.377	0.253	1.32482e-194	NEU2
LRRN11	1.32584e-198	0.516417	0.188	0.09	2.70683e-194	NEU2
CATSPER2	1.43076e-198	0.354445	0.244	0.132	2.92105e-194	NEU2
SYT112	7.72775e-198	0.399857	0.283	0.157	1.5777e-193	NEU2
GOLM11	1.81946e-196	0.403003	0.175	0.077	3.71462e-192	NEU2
TCAF11	6.15331e-196	0.393424	0.226	0.115	1.25626e-191	NEU2
SRSF11	2.55963e-195	0.524394	0.481	0.327	5.22573e-191	NEU2
AC106793.1	9.87835e-195	0.493529	0.115	0.04	2.01676e-190	NEU2
ITGA3	4.09642e-194	0.271461	0.101	0.032	8.36326e-190	NEU2
DENND1B1	2.0716e-193	0.280055	0.251	0.141	4.22937e-189	NEU2
ABAT1	1.15764e-192	0.320245	0.298	0.176	2.36345e-188	NEU2
ZNF382	1.30559e-192	0.327424	0.113	0.039	2.6655e-188	NEU2
CDKL12	3.90565e-192	0.389838	0.198	0.096	7.97378e-188	NEU2
ALDH5A1	5.45534e-192	0.290169	0.12	0.043	1.11376e-187	NEU2
ZYG11B	6.65883e-192	0.271475	0.258	0.147	1.35947e-187	NEU2
TMTC3	1.33398e-191	0.264495	0.159	0.072	2.72345e-187	NEU2
MRPL41	4.42753e-191	0.417088	0.154	0.064	9.03925e-187	NEU2
TRIM37	4.83856e-191	0.346496	0.252	0.136	9.8784e-187	NEU2
LRRC28	3.35923e-190	0.275394	0.263	0.153	6.85821e-186	NEU2
SCMH11	4.21209e-190	0.395788	0.464	0.314	8.5994e-186	NEU2
SERINC1	8.16251e-190	0.303517	0.207	0.103	1.66646e-185	NEU2
PEBP1	2.05008e-189	0.390414	0.231	0.119	4.18545e-185	NEU2
TNKS1	3.45037e-188	0.512257	0.518	0.383	7.04427e-184	NEU2
TUBE1	4.17169e-188	0.282324	0.149	0.063	8.51692e-184	NEU2
EFNA52	5.29617e-188	0.724394	0.32	0.212	1.08127e-183	NEU2
NME71	1.271e-187	0.469577	0.275	0.153	2.59487e-183	NEU2
SOX61	3.29178e-187	0.328254	0.257	0.312	6.7205e-183	NEU2
PCBP1-AS11	6.43547e-187	0.394715	0.175	0.08	1.31387e-182	NEU2
ROCK21	2.216e-186	0.466096	0.412	0.269	4.52418e-182	NEU2
CCDC148	8.8374e-186	0.305152	0.122	0.047	1.80424e-181	NEU2
ZNF25	6.95558e-185	0.264231	0.146	0.064	1.42005e-180	NEU2
LIN7A1	9.32426e-185	0.397873	0.126	0.047	1.90364e-180	NEU2
OSBPL61	9.0038e-184	0.49632	0.413	0.27	1.83822e-179	NEU2
POT1-AS11	2.84128e-183	0.529641	0.217	0.111	5.80076e-179	NEU2
UBA6-AS11	1.0075e-182	0.538927	0.327	0.197	2.05691e-178	NEU2
ZNF133	2.57872e-182	0.301236	0.18	0.087	5.26472e-178	NEU2
SLIT3	5.43833e-182	0.580417	0.1	0.033	1.11029e-177	NEU2
RNFT2	6.07519e-182	0.276335	0.112	0.041	1.24031e-177	NEU2
TSPAN91	7.31875e-182	0.311665	0.166	0.079	1.4942e-177	NEU2
KIFC2	4.17631e-181	0.285406	0.122	0.046	8.52635e-177	NEU2
RUFY21	5.78512e-181	0.396194	0.311	0.185	1.18109e-176	NEU2
AKAP9	6.35793e-181	0.594311	0.539	0.397	1.29803e-176	NEU2
ABCB91	7.45786e-181	0.399573	0.158	0.068	1.5226e-176	NEU2
PCDH102	1.1202e-180	0.408585	0.162	0.073	2.287e-176	NEU2
LUC7L3	2.19002e-180	0.582548	0.586	0.442	4.47114e-176	NEU2
ABCA31	6.55167e-180	0.406703	0.213	0.109	1.33759e-175	NEU2
ZC3H131	5.43446e-179	0.395624	0.316	0.192	1.1095e-174	NEU2
CNNM21	2.21045e-178	0.310742	0.355	0.227	4.51286e-174	NEU2
PKD11	1.14916e-177	0.427075	0.294	0.171	2.34613e-173	NEU2
UPP21	1.46937e-177	0.514839	0.227	0.119	2.99987e-173	NEU2
SNPH	2.85048e-177	0.269259	0.101	0.034	5.81954e-173	NEU2
NCS11	6.84087e-177	0.440108	0.181	0.086	1.39663e-172	NEU2
LINC015051	6.04815e-176	0.339112	0.141	0.061	1.23479e-171	NEU2
PANTR11	8.81019e-176	0.331847	0.167	0.077	1.79869e-171	NEU2
CCDC66	1.12098e-175	0.272932	0.274	0.166	2.2886e-171	NEU2
KMT2A1	9.00184e-175	0.476134	0.469	0.324	1.83782e-170	NEU2
GARNL31	9.63628e-175	0.427167	0.445	0.302	1.96734e-170	NEU2
GDPD11	2.38515e-174	0.380318	0.187	0.091	4.86951e-170	NEU2
TANC21	3.97994e-174	0.301791	0.519	0.372	8.12545e-170	NEU2
LINC00937	4.92187e-174	0.255966	0.17	0.089	1.00485e-169	NEU2
PIP5K1B1	3.84961e-172	0.302571	0.231	0.134	7.85936e-168	NEU2
PLEKHA61	4.16549e-172	0.410951	0.28	0.163	8.50426e-168	NEU2
CASTOR32	1.25898e-171	0.415728	0.364	0.233	2.57033e-167	NEU2
TPT1-AS11	6.18388e-171	0.347688	0.166	0.076	1.2625e-166	NEU2
MDH1	1.23132e-170	0.250347	0.145	0.064	2.51387e-166	NEU2
LRRC61	3.34466e-170	0.337305	0.157	0.07	6.82845e-166	NEU2
SPIRE2	4.58336e-170	0.27981	0.109	0.039	9.35738e-166	NEU2
AGBL3	7.78225e-170	0.339046	0.138	0.058	1.58882e-165	NEU2
SLC25A271	5.24162e-169	0.303225	0.221	0.119	1.07013e-164	NEU2
TSPAN52	1.84483e-168	0.404245	0.42	0.283	3.7664e-164	NEU2
KNDC11	5.39771e-168	0.514802	0.218	0.116	1.102e-163	NEU2
CD47	9.64697e-168	0.355623	0.294	0.175	1.96953e-163	NEU2
ZNF589	1.01966e-167	0.274434	0.151	0.07	2.08173e-163	NEU2
AC073050.11	2.31564e-167	0.587979	0.403	0.268	4.72762e-163	NEU2
DNAH6	3.22003e-167	0.395938	0.12	0.047	6.57401e-163	NEU2
SRGAP32	2.08636e-165	0.361311	0.542	0.399	4.2595e-161	NEU2
ENO21	2.53011e-165	0.276508	0.15	0.067	5.16548e-161	NEU2
AC132008.21	3.6641e-165	0.313457	0.148	0.066	7.48063e-161	NEU2
DIXDC13	4.35336e-165	0.362302	0.271	0.159	8.88782e-161	NEU2
AC004076.11	4.54455e-165	0.350237	0.157	0.071	9.27816e-161	NEU2
CPSF61	8.12702e-165	0.280897	0.333	0.213	1.65921e-160	NEU2
CPLANE1	1.17782e-164	0.469058	0.397	0.263	2.40464e-160	NEU2
ALS21	2.21033e-164	0.316059	0.19	0.099	4.51261e-160	NEU2
MICU32	9.11196e-164	0.267547	0.324	0.209	1.8603e-159	NEU2
NREP	2.50114e-163	0.373117	0.153	0.068	5.10633e-159	NEU2
LRRN31	9.60937e-163	0.31289	0.123	0.049	1.96185e-158	NEU2
SLC24A41	3.33132e-162	0.456188	0.17	0.081	6.80123e-158	NEU2
NAA16	3.31239e-161	0.2815	0.262	0.158	6.76257e-157	NEU2
ZNF292	4.80479e-161	0.499871	0.548	0.419	9.80947e-157	NEU2
TTTY141	4.94861e-161	0.579829	0.261	0.154	1.01031e-156	NEU2
AC009126.1	5.40745e-161	0.314561	0.134	0.058	1.10398e-156	NEU2
ZC3H8	8.49408e-161	0.263498	0.176	0.089	1.73415e-156	NEU2
SGCE2	1.12224e-160	0.359774	0.221	0.119	2.29117e-156	NEU2
JAKMIP31	1.19024e-160	0.342271	0.151	0.068	2.43e-156	NEU2
NUCB2	1.29153e-160	0.327504	0.159	0.075	2.63679e-156	NEU2
BICC11	1.6292e-160	0.514802	0.285	0.173	3.32617e-156	NEU2
ZSWIM52	7.02118e-160	0.300862	0.345	0.227	1.43344e-155	NEU2
FAM85B2	9.2309e-160	0.414742	0.382	0.252	1.88458e-155	NEU2
PHTF1	1.81065e-159	0.303143	0.177	0.089	3.69661e-155	NEU2
NRSN2	2.04874e-159	0.266727	0.111	0.042	4.18271e-155	NEU2
RAD9A2	2.66213e-159	0.407633	0.25	0.142	5.43501e-155	NEU2
NFIX2	2.93369e-159	0.464466	0.364	0.236	5.98941e-155	NEU2
FAM66A	3.16809e-159	0.296158	0.107	0.04	6.46798e-155	NEU2
NEDD4L1	1.86655e-158	0.499888	0.421	0.3	3.81075e-154	NEU2
GALNT16	7.06337e-158	0.313181	0.103	0.038	1.44206e-153	NEU2
STAU21	7.49142e-158	0.317215	0.348	0.227	1.52945e-153	NEU2
PDE4DIP1	8.81938e-158	0.434854	0.52	0.38	1.80056e-153	NEU2
PPIP5K2	3.39003e-157	0.327228	0.297	0.183	6.92108e-153	NEU2
CTIF2	4.23955e-157	0.447811	0.406	0.274	8.65546e-153	NEU2
COL21A11	7.49158e-157	0.514198	0.223	0.122	1.52948e-152	NEU2
BMS1P14	1.45137e-156	0.458459	0.111	0.044	2.96312e-152	NEU2
INPP5F	6.14951e-156	0.299696	0.279	0.17	1.25548e-151	NEU2
CEP295	9.00523e-156	0.354813	0.192	0.1	1.83851e-151	NEU2
AC004540.1	9.76453e-156	0.288383	0.1	0.036	1.99353e-151	NEU2
DOP1A	1.39235e-155	0.35514	0.394	0.265	2.84263e-151	NEU2
HYDIN3	3.31956e-155	0.633461	0.272	0.165	6.77721e-151	NEU2
SMARCA4	1.29513e-154	0.355271	0.306	0.194	2.64413e-150	NEU2
BDP1	1.30411e-154	0.446952	0.423	0.291	2.66247e-150	NEU2
NME51	2.49773e-154	0.376032	0.159	0.074	5.09937e-150	NEU2
PRPF39	4.23879e-154	0.281496	0.147	0.069	8.65392e-150	NEU2
GHR1	3.0216e-153	0.305912	0.129	0.058	6.1689e-149	NEU2
SLC26A31	6.64412e-153	0.407664	0.186	0.095	1.35646e-148	NEU2
AC006001.3	1.5091e-152	0.284965	0.135	0.059	3.08097e-148	NEU2
CCDC1711	7.87467e-152	0.479846	0.29	0.176	1.60769e-147	NEU2
EXT1	1.36792e-151	0.440626	0.448	0.316	2.79274e-147	NEU2
PRICKLE22	1.4995e-151	0.414283	0.365	0.24	3.06138e-147	NEU2
ADCYAP1R11	4.28089e-151	0.450273	0.191	0.101	8.73987e-147	NEU2
FBXO22	1.23895e-150	0.263445	0.204	0.116	2.52943e-146	NEU2
MIR2052HG	1.3901e-150	0.464885	0.135	0.06	2.83804e-146	NEU2
ENAH2	7.76439e-150	0.31423	0.309	0.198	1.58518e-145	NEU2
ADGRB11	2.5302e-149	0.353491	0.158	0.075	5.16565e-145	NEU2
AC245060.5	1.26634e-148	0.32774	0.102	0.038	2.58537e-144	NEU2
LINC00662	2.37115e-148	0.313	0.244	0.144	4.84095e-144	NEU2
KCTD83	2.55419e-147	0.499475	0.258	0.152	5.21464e-143	NEU2
CCDC57	4.08942e-147	0.316542	0.233	0.135	8.34896e-143	NEU2
USP9Y	8.33289e-147	0.495664	0.206	0.117	1.70124e-142	NEU2
GOLGA8A	3.97041e-146	0.320916	0.229	0.131	8.10599e-142	NEU2
WDR602	7.8254e-146	0.431955	0.417	0.29	1.59763e-141	NEU2
KCTD31	1.40953e-145	0.304544	0.228	0.133	2.8777e-141	NEU2
ITPR11	1.64471e-145	0.397618	0.304	0.192	3.35784e-141	NEU2
SULT1A1	2.49834e-145	0.304214	0.159	0.078	5.10061e-141	NEU2
CCPG1	6.32969e-145	0.537728	0.208	0.113	1.29227e-140	NEU2
DZIP31	1.47565e-144	0.403631	0.266	0.159	3.01269e-140	NEU2
PHF20L1	1.58824e-144	0.374965	0.323	0.207	3.24255e-140	NEU2
GRK41	1.59258e-144	0.342902	0.211	0.116	3.25142e-140	NEU2
HECTD4	5.51039e-144	0.40084	0.482	0.35	1.125e-139	NEU2
RFLNA1	1.44121e-143	0.333987	0.124	0.053	2.94238e-139	NEU2
ACTR3B	5.32153e-143	0.267532	0.19	0.104	1.08644e-138	NEU2
MGAT5B1	4.42054e-142	0.379645	0.11	0.047	9.02498e-138	NEU2
CASKIN11	7.78143e-142	0.354204	0.166	0.082	1.58866e-137	NEU2
ABHD21	7.62418e-141	0.415391	0.365	0.243	1.55655e-136	NEU2
DMXL21	2.32915e-140	0.285269	0.309	0.202	4.75518e-136	NEU2
ZNF1381	3.57062e-140	0.253847	0.176	0.095	7.28978e-136	NEU2
CERS41	5.41446e-140	0.275174	0.254	0.159	1.10542e-135	NEU2
MDN1	4.6148e-139	0.372752	0.308	0.198	9.42157e-135	NEU2
DAPK11	5.95403e-139	0.487151	0.369	0.25	1.21558e-134	NEU2
RAB11FIP3	3.80124e-138	0.289351	0.313	0.207	7.76062e-134	NEU2
RASGEF1B1	7.1859e-138	0.442186	0.262	0.159	1.46707e-133	NEU2
ME11	1.99087e-137	0.321785	0.227	0.134	4.06456e-133	NEU2
ANKRD13C	9.35743e-137	0.259683	0.288	0.187	1.91041e-132	NEU2
STXBP51	6.92118e-135	0.277507	0.484	0.371	1.41303e-130	NEU2
CASC4	1.3505e-134	0.368713	0.442	0.317	2.75719e-130	NEU2
STAG3L41	1.80273e-131	0.290628	0.137	0.065	3.68044e-127	NEU2
ELOVL6	2.52413e-131	0.252329	0.226	0.137	5.15327e-127	NEU2
PDS5B1	1.42656e-130	0.292083	0.421	0.301	2.91247e-126	NEU2
SEPTIN112	1.5205e-130	0.431855	0.318	0.207	3.10424e-126	NEU2
ZNF667	2.26176e-129	0.259536	0.103	0.043	4.61762e-125	NEU2
EHBP12	7.48179e-129	0.250822	0.517	0.395	1.52748e-124	NEU2
ATP8B21	1.6639e-128	0.273187	0.17	0.091	3.39701e-124	NEU2
GPC11	7.67668e-128	0.316928	0.132	0.062	1.56727e-123	NEU2
HCG171	9.69835e-127	0.327236	0.282	0.181	1.98001e-122	NEU2
UBN2	2.22493e-126	0.263041	0.319	0.216	4.54242e-122	NEU2
ESRRG2	4.60175e-126	0.549459	0.372	0.257	9.39494e-122	NEU2
COX10-AS1	6.68516e-126	0.269507	0.113	0.049	1.36484e-121	NEU2
ZDHHC141	1.48311e-125	0.26458	0.419	0.305	3.02791e-121	NEU2
SIPA1L1	1.61499e-125	0.365785	0.569	0.445	3.29716e-121	NEU2
AC009120.2	3.41873e-125	0.290046	0.135	0.066	6.97968e-121	NEU2
CDR2	5.90982e-125	0.308582	0.274	0.176	1.20655e-120	NEU2
TP53BP11	6.621e-125	0.351711	0.278	0.177	1.35174e-120	NEU2
HERC11	4.26795e-124	0.395103	0.54	0.42	8.71345e-120	NEU2
TCERG1	7.94892e-123	0.286914	0.294	0.194	1.62285e-118	NEU2
NFIB2	1.16172e-122	0.280395	0.484	0.367	2.37177e-118	NEU2
SUPT3H1	2.52926e-122	0.28449	0.438	0.32	5.16373e-118	NEU2
ZNF2481	6.41614e-122	0.353203	0.325	0.218	1.30992e-117	NEU2
FSD1L	8.27053e-122	0.264622	0.172	0.094	1.68851e-117	NEU2
CADPS21	1.61757e-121	0.470206	0.189	0.229	3.30243e-117	NEU2
MPP62	3.56522e-121	0.290798	0.242	0.149	7.27876e-117	NEU2
GTF2IRD11	7.29758e-121	0.375655	0.313	0.207	1.48987e-116	NEU2
ADCY81	1.07629e-120	0.411805	0.304	0.199	2.19736e-116	NEU2
NSD3	1.55874e-120	0.363	0.474	0.353	3.18232e-116	NEU2
CCDC92	4.63121e-120	0.281723	0.285	0.187	9.45508e-116	NEU2
CCDC821	5.00353e-120	0.275317	0.2	0.119	1.02152e-115	NEU2
JAKMIP11	6.53574e-120	0.433784	0.112	0.052	1.33434e-115	NEU2
CENPC	1.55445e-119	0.276285	0.249	0.159	3.17356e-115	NEU2
PURG1	2.16796e-119	0.318395	0.2	0.114	4.42612e-115	NEU2
NR2F1-AS12	6.16166e-119	0.358248	0.372	0.26	1.25796e-114	NEU2
POU6F21	1.07484e-118	0.571163	0.151	0.118	2.19439e-114	NEU2
TUB1	5.26498e-118	0.259302	0.117	0.054	1.0749e-113	NEU2
ZNF5861	9.412e-118	0.274542	0.239	0.15	1.92155e-113	NEU2
RIC31	4.77722e-116	0.276097	0.203	0.12	9.75318e-112	NEU2
PKIG1	5.03746e-115	0.257811	0.171	0.096	1.02845e-110	NEU2
RIF11	9.06528e-115	0.288846	0.306	0.211	1.85077e-110	NEU2
UPF3A1	1.77598e-114	0.268657	0.33	0.231	3.62584e-110	NEU2
AC096711.2	4.02044e-114	0.521781	0.221	0.135	8.20814e-110	NEU2
ITGA9-AS11	1.32487e-113	0.26184	0.119	0.056	2.70486e-109	NEU2
SEM11	2.01872e-113	0.339042	0.283	0.186	4.12142e-109	NEU2
NIM1K2	8.85744e-113	0.301789	0.183	0.104	1.80833e-108	NEU2
RB1CC1	2.02479e-112	0.337575	0.389	0.28	4.13381e-108	NEU2
AC007785.11	3.50309e-112	0.289209	0.103	0.045	7.15192e-108	NEU2
AC004158.11	5.25428e-112	0.265549	0.146	0.077	1.07271e-107	NEU2
PPM1L	5.51453e-112	0.36972	0.341	0.236	1.12585e-107	NEU2
ACACA2	3.82056e-111	0.320857	0.441	0.327	7.80007e-107	NEU2
SH3BGRL21	7.50061e-111	0.298556	0.145	0.075	1.53132e-106	NEU2
HFM11	2.22817e-110	0.294388	0.142	0.073	4.54903e-106	NEU2
SEL1L31	2.39546e-110	0.385459	0.154	0.082	4.89057e-106	NEU2
AMZ12	2.75773e-110	0.381426	0.141	0.073	5.63018e-106	NEU2
ZBTB18	5.87034e-110	0.303487	0.133	0.066	1.19849e-105	NEU2
RGS111	7.71117e-110	0.271162	0.114	0.053	1.57431e-105	NEU2
ATRX1	1.98397e-109	0.43387	0.564	0.453	4.05047e-105	NEU2
AIG11	2.29512e-109	0.305468	0.419	0.307	4.68572e-105	NEU2
CAMSAP2	1.51439e-108	0.267386	0.436	0.326	3.09177e-104	NEU2
FAM185A	6.30788e-108	0.27208	0.223	0.141	1.28782e-103	NEU2
EPB41L51	7.21029e-107	0.279947	0.259	0.17	1.47205e-102	NEU2
AC098850.3	2.07328e-106	0.482842	0.279	0.183	4.2328e-102	NEU2
IFT81	1.39196e-105	0.274891	0.136	0.07	2.84183e-101	NEU2
RAB28	1.75237e-105	0.261309	0.31	0.215	3.57763e-101	NEU2
CACNA2D12	4.16018e-105	0.546106	0.295	0.228	8.49341e-101	NEU2
ARMC91	2.21858e-104	0.37203	0.197	0.116	4.52945e-100	NEU2
ZNF318	2.93856e-104	0.257816	0.17	0.098	5.99937e-100	NEU2
AC079385.11	5.31346e-104	0.390083	0.125	0.082	1.0848e-99	NEU2
MROH1	8.1507e-103	0.301091	0.238	0.152	1.66405e-98	NEU2
EPHB11	2.87509e-100	0.350856	0.316	0.221	5.86978e-96	NEU2
LARP1	7.8928e-100	0.264045	0.352	0.254	1.61139e-95	NEU2
MAGI32	1.28297e-99	0.466943	0.368	0.27	2.6193e-95	NEU2
WDR11-AS11	1.92897e-99	0.268822	0.214	0.135	3.93819e-95	NEU2
TMEM38A1	2.7639e-99	0.285856	0.118	0.058	5.64278e-95	NEU2
PLCE12	3.49396e-99	0.438579	0.277	0.186	7.13326e-95	NEU2
TRAF3IP2-AS11	3.69682e-98	0.260453	0.47	0.363	7.54744e-94	NEU2
FAM66C2	4.18255e-98	0.254974	0.188	0.113	8.53909e-94	NEU2
MPPED22	1.25979e-97	0.389604	0.238	0.154	2.57198e-93	NEU2
XYLT1	2.07101e-97	0.730933	0.245	0.183	4.22817e-93	NEU2
ZNF6082	1.17912e-96	0.318971	0.314	0.22	2.40729e-92	NEU2
PDE1A1	2.11903e-96	0.58811	0.143	0.077	4.32622e-92	NEU2
VWA81	2.61358e-96	0.2631	0.402	0.301	5.3359e-92	NEU2
TTC14	2.87389e-96	0.321952	0.345	0.247	5.86732e-92	NEU2
PHYHIPL2	5.62866e-96	0.253577	0.329	0.238	1.14915e-91	NEU2
MBOAT22	8.16607e-96	0.282058	0.329	0.236	1.66718e-91	NEU2
TAF1D1	2.06184e-95	0.257383	0.286	0.199	4.20946e-91	NEU2
PLCH11	2.9944e-94	0.324794	0.118	0.123	6.11337e-90	NEU2
CMTM42	3.10637e-94	0.262545	0.184	0.112	6.34196e-90	NEU2
AC005670.3	5.7261e-94	0.25217	0.133	0.07	1.16904e-89	NEU2
FBXL17	7.35188e-94	0.347577	0.578	0.476	1.50096e-89	NEU2
CFAP2211	1.1496e-93	0.319048	0.117	0.061	2.34702e-89	NEU2
AL049828.11	2.21112e-93	0.399865	0.156	0.089	4.51422e-89	NEU2
AC239809.32	2.58589e-93	0.377645	0.169	0.098	5.27936e-89	NEU2
RPAP2	3.03462e-90	0.261218	0.35	0.258	6.19548e-86	NEU2
TMEM132C1	1.75834e-89	0.32209	0.262	0.176	3.58982e-85	NEU2
ADAMTS9-AS21	7.92978e-89	0.488425	0.283	0.2	1.61894e-84	NEU2
RBM25	1.98308e-87	0.406359	0.445	0.342	4.04866e-83	NEU2
PHF14	1.64284e-86	0.279401	0.428	0.329	3.35402e-82	NEU2
GRIPAP1	3.20358e-86	0.252702	0.171	0.107	6.54044e-82	NEU2
RBBP6	4.14943e-86	0.362962	0.286	0.199	8.47148e-82	NEU2
ANKRD241	1.58885e-85	0.287261	0.114	0.059	3.2438e-81	NEU2
ADCY92	2.63932e-85	0.277779	0.267	0.188	5.38844e-81	NEU2
DGKG1	4.71536e-84	0.305374	0.363	0.279	9.62687e-80	NEU2
RNPC31	5.05527e-84	0.424481	0.366	0.271	1.03208e-79	NEU2
CASTOR21	1.93899e-80	0.259837	0.176	0.111	3.95864e-76	NEU2
DHX36	2.17194e-80	0.251775	0.287	0.209	4.43424e-76	NEU2
EGFR2	5.06048e-79	0.43375	0.346	0.259	1.03315e-74	NEU2
RERG2	9.63413e-78	0.39839	0.203	0.132	1.9669e-73	NEU2
KIAA03191	1.13865e-76	0.323142	0.233	0.157	2.32467e-72	NEU2
BRINP21	2.10755e-76	0.342119	0.21	0.138	4.30277e-72	NEU2
PPP4R41	1.75822e-75	0.304559	0.169	0.104	3.58959e-71	NEU2
PNISR	2.10747e-72	0.363144	0.583	0.488	4.3026e-68	NEU2
DYNC2H12	3.14648e-72	0.273594	0.315	0.235	6.42385e-68	NEU2
SCAPER	4.00483e-71	0.327849	0.537	0.442	8.17626e-67	NEU2
AL589740.11	2.3015e-70	0.381849	0.404	0.314	4.69874e-66	NEU2
MGAT4C1	3.29426e-70	0.53621	0.344	0.28	6.72555e-66	NEU2
ADRA1A1	3.73734e-65	0.385893	0.223	0.16	7.63015e-61	NEU2
GREB12	5.67043e-65	0.265711	0.179	0.117	1.15767e-60	NEU2
LRRC3B1	3.01418e-63	0.362482	0.214	0.147	6.15375e-59	NEU2
ANGPT11	4.7582e-61	0.340514	0.119	0.072	9.71434e-57	NEU2
BCAN1	1.01464e-60	0.259973	0.11	0.092	2.0715e-56	NEU2
PDE3A2	1.09547e-58	0.306556	0.195	0.134	2.23652e-54	NEU2
CYP46A11	1.79819e-58	0.282995	0.152	0.098	3.67119e-54	NEU2
CMYA51	3.5588e-56	0.447556	0.179	0.137	7.26564e-52	NEU2
AC090115.1	4.75217e-55	0.290971	0.137	0.086	9.70203e-51	NEU2
CORO2B2	1.38639e-53	0.296522	0.192	0.133	2.83046e-49	NEU2
NKTR1	8.4135e-51	0.331534	0.524	0.444	1.7177e-46	NEU2
TTN-AS11	1.34622e-49	0.284289	0.282	0.214	2.74845e-45	NEU2
PRRC2C1	1.74456e-48	0.256888	0.464	0.391	3.56169e-44	NEU2
FIGN2	1.64413e-45	0.34479	0.301	0.246	3.35665e-41	NEU2
ADAMTS171	8.53452e-45	0.276321	0.297	0.232	1.74241e-40	NEU2
ERC11	1.07231e-33	0.269336	0.549	0.495	2.18922e-29	NEU2
PPARGC1A1	9.71736e-33	0.251741	0.164	0.12	1.9839e-28	NEU2
FP236383.3	3.45834e-28	0.385576	0.614	0.562	7.06055e-24	NEU2
SLC25A481	1.37958e-27	0.270623	0.142	0.121	2.81654e-23	NEU2
ANKFN11	6.86475e-25	0.287151	0.182	0.165	1.40151e-20	NEU2
FAT31	1.31344e-17	0.298574	0.271	0.231	2.68152e-13	NEU2
PRELID21	6.72837e-17	0.343062	0.154	0.123	1.37366e-12	NEU2
CHN12	1.05907e-11	0.287991	0.255	0.225	2.16221e-07	NEU2
EPN22	2.94345e-09	0.301062	0.344	0.349	6.00936e-05	NEU2
PTPRZ11	1.10782e-06	0.341387	0.33	0.324	0.0226172	NEU2
GPC6	0	4.9203	0.902	0.153	0	NEU1
C8orf341	0	4.51409	0.744	0.061	0	NEU1
EYS	0	4.20038	0.649	0.055	0	NEU1
SLIT22	0	4.16053	0.713	0.061	0	NEU1
KCNMA1	0	3.9975	0.863	0.578	0	NEU1
FOXP11	0	3.69959	0.896	0.44	0	NEU1
THSD41	0	3.6782	0.855	0.114	0	NEU1
PHLDB21	0	3.65903	0.761	0.049	0	NEU1
SLC4A41	0	3.62918	0.828	0.332	0	NEU1
AC008014.11	0	3.50029	0.7	0.247	0	NEU1
TMOD11	0	3.31297	0.77	0.069	0	NEU1
CNTN51	0	3.28647	0.382	0.066	0	NEU1
ADAMTSL31	0	3.28608	0.703	0.077	0	NEU1
SLC24A32	0	3.27938	0.762	0.17	0	NEU1
CHSY32	0	3.25303	0.737	0.152	0	NEU1
PDGFD	0	3.18464	0.559	0.024	0	NEU1
LINGO21	0	3.15839	0.633	0.035	0	NEU1
SLC47A1	0	3.10718	0.62	0.028	0	NEU1
CACNA2D33	0	3.05566	0.843	0.214	0	NEU1
BNC21	0	3.00262	0.876	0.314	0	NEU1
SULF1	0	2.95979	0.508	0.025	0	NEU1
UNC5C1	0	2.95963	0.818	0.269	0	NEU1
PRDM6	0	2.94045	0.602	0.021	0	NEU1
SEMA3C1	0	2.89338	0.524	0.038	0	NEU1
FER1L6	0	2.8035	0.251	0.005	0	NEU1
SNTG2	0	2.78499	0.483	0.015	0	NEU1
PTGDR	0	2.78253	0.55	0.011	0	NEU1
ARHGAP101	0	2.6927	0.718	0.077	0	NEU1
GADL1	0	2.64379	0.387	0.003	0	NEU1
ARHGEF281	0	2.61652	0.613	0.042	0	NEU1
EYA12	0	2.56816	0.715	0.191	0	NEU1
CHRM31	0	2.54879	0.548	0.033	0	NEU1
NCALD2	0	2.54294	0.578	0.064	0	NEU1
FSTL41	0	2.54009	0.31	0.034	0	NEU1
SLC7A21	0	2.52946	0.597	0.13	0	NEU1
NHSL21	0	2.51406	0.57	0.047	0	NEU1
FBXO321	0	2.51029	0.421	0.07	0	NEU1
FAM91A1	0	2.48808	0.514	0.104	0	NEU1
JAM31	0	2.48735	0.627	0.105	0	NEU1
CACNB21	0	2.47147	0.862	0.339	0	NEU1
SLC38A21	0	2.4679	0.628	0.171	0	NEU1
TMTC12	0	2.44814	0.654	0.197	0	NEU1
SLIT31	0	2.44602	0.449	0.026	0	NEU1
BMP51	0	2.43847	0.438	0.023	0	NEU1
PLXNA41	0	2.40287	0.353	0.032	0	NEU1
SCARA5	0	2.39956	0.46	0.008	0	NEU1
EXT11	0	2.35539	0.743	0.31	0	NEU1
SPTLC31	0	2.31382	0.543	0.088	0	NEU1
SNED12	0	2.28689	0.743	0.204	0	NEU1
NPNT	0	2.27834	0.454	0.027	0	NEU1
NDRG11	0	2.27646	0.531	0.129	0	NEU1
EYA21	0	2.25145	0.754	0.26	0	NEU1
PLA2R11	0	2.24333	0.548	0.042	0	NEU1
GABRB21	0	2.22839	0.409	0.034	0	NEU1
TACC11	0	2.22516	0.785	0.383	0	NEU1
C8orf34-AS1	0	2.22445	0.311	0.004	0	NEU1
MAST41	0	2.2117	0.829	0.35	0	NEU1
LEPR1	0	2.2089	0.562	0.14	0	NEU1
LINC014821	0	2.20011	0.434	0.027	0	NEU1
GMDS1	0	2.19473	0.779	0.286	0	NEU1
ANO61	0	2.1658	0.648	0.238	0	NEU1
KIAA12172	0	2.16367	0.545	0.076	0	NEU1
PDE1A2	0	2.14307	0.559	0.069	0	NEU1
SH3BP51	0	2.10689	0.448	0.043	0	NEU1
AHCYL21	0	2.08513	0.847	0.467	0	NEU1
FAT42	0	2.06908	0.454	0.053	0	NEU1
AGBL1	0	2.06556	0.308	0.048	0	NEU1
FAM20A1	0	2.04307	0.451	0.044	0	NEU1
CEMIP1	0	2.03129	0.408	0.102	0	NEU1
LRFN52	0	2.0258	0.427	0.041	0	NEU1
STXBP62	0	2.01561	0.395	0.166	0	NEU1
PDZRN32	0	2.00053	0.734	0.315	0	NEU1
NET11	0	1.97719	0.411	0.036	0	NEU1
COL11A12	0	1.96147	0.484	0.09	0	NEU1
PTPN132	0	1.93445	0.686	0.277	0	NEU1
FLNB1	0	1.93104	0.466	0.065	0	NEU1
BMP61	0	1.92761	0.41	0.045	0	NEU1
TBX151	0	1.92724	0.401	0.016	0	NEU1
STK392	0	1.8767	0.616	0.184	0	NEU1
LRP1B2	0	1.87357	0.871	0.519	0	NEU1
FBXL72	0	1.8544	0.857	0.442	0	NEU1
AFAP1L1	0	1.84378	0.378	0.016	0	NEU1
GNAL1	0	1.84141	0.304	0.074	0	NEU1
CDON1	0	1.84025	0.355	0.027	0	NEU1
PRKAA21	0	1.8402	0.423	0.068	0	NEU1
PDZRN41	0	1.83439	0.18	0.057	0	NEU1
TP63	0	1.83254	0.27	0.016	0	NEU1
WDR861	0	1.81605	0.377	0.025	0	NEU1
SLC26A2	0	1.79908	0.333	0.04	0	NEU1
NTN1	0	1.79868	0.359	0.051	0	NEU1
DNAH141	0	1.79059	0.389	0.04	0	NEU1
ITGBL1	0	1.78172	0.324	0.022	0	NEU1
UACA1	0	1.77118	0.66	0.191	0	NEU1
ITGA101	0	1.76644	0.402	0.034	0	NEU1
LDB22	0	1.74932	0.422	0.069	0	NEU1
NMNAT21	0	1.74849	0.321	0.03	0	NEU1
PPFIBP11	0	1.7357	0.646	0.129	0	NEU1
FOXO11	0	1.71182	0.627	0.392	0	NEU1
BICC12	0	1.70329	0.579	0.167	0	NEU1
PAQR51	0	1.70037	0.278	0.032	0	NEU1
STK241	0	1.69569	0.505	0.229	0	NEU1
SIPA1L11	0	1.69359	0.76	0.442	0	NEU1
SLC9B21	0	1.67862	0.34	0.053	0	NEU1
CPAMD8	0	1.67224	0.367	0.031	0	NEU1
AC124254.2	0	1.67038	0.233	0.005	0	NEU1
POU6F22	0	1.66637	0.432	0.112	0	NEU1
PLEKHA62	0	1.65017	0.445	0.16	0	NEU1
ILDR21	0	1.64744	0.346	0.074	0	NEU1
MPP63	0	1.64734	0.466	0.145	0	NEU1
ALCAM1	0	1.64663	0.678	0.369	0	NEU1
PKP22	0	1.63712	0.265	0.029	0	NEU1
PRKAG22	0	1.63697	0.579	0.366	0	NEU1
DSP	0	1.63576	0.301	0.013	0	NEU1
SH3PXD2A2	0	1.63564	0.477	0.126	0	NEU1
JAM21	0	1.63418	0.406	0.151	0	NEU1
WWTR11	0	1.63271	0.511	0.192	0	NEU1
UAP1	0	1.63269	0.184	0.04	0	NEU1
ADAM121	0	1.63181	0.334	0.099	0	NEU1
ANKRD33B	0	1.62741	0.303	0.037	0	NEU1
KIAA16712	0	1.61744	0.555	0.257	0	NEU1
CPXM2	0	1.60942	0.309	0.009	0	NEU1
NECAB12	0	1.60855	0.377	0.056	0	NEU1
SVIL1	0	1.60072	0.535	0.1	0	NEU1
TBC1D82	0	1.59798	0.499	0.167	0	NEU1
CLMP1	0	1.58152	0.304	0.032	0	NEU1
TCF7L12	0	1.58117	0.498	0.181	0	NEU1
AC018742.1	0	1.58096	0.235	0.012	0	NEU1
FILIP1	0	1.57531	0.29	0.029	0	NEU1
ENPP6	0	1.57236	0.303	0.016	0	NEU1
CALD12	0	1.57211	0.58	0.178	0	NEU1
PRKG12	0	1.5715	0.777	0.392	0	NEU1
TRABD2B	0	1.55872	0.267	0.009	0	NEU1
KLF5	0	1.54944	0.252	0.002	0	NEU1
PATJ2	0	1.54738	0.467	0.182	0	NEU1
PPP1CB	0	1.53375	0.329	0.163	0	NEU1
SLC35G1	0	1.53229	0.302	0.029	0	NEU1
NR4A2	0	1.52642	0.229	0.046	0	NEU1
GHR2	0	1.51884	0.333	0.054	0	NEU1
DMD3	0	1.51482	0.572	0.271	0	NEU1
EVA1C2	0	1.5065	0.434	0.196	0	NEU1
SLC2A32	0	1.46677	0.26	0.089	0	NEU1
BOC1	0	1.46508	0.419	0.165	0	NEU1
FOSL21	0	1.45849	0.275	0.048	0	NEU1
SULF22	0	1.45747	0.349	0.04	0	NEU1
SESTD12	0	1.44059	0.54	0.198	0	NEU1
C16orf95	0	1.43823	0.27	0.037	0	NEU1
RYR22	0	1.43557	0.279	0.062	0	NEU1
SDC21	0	1.43489	0.367	0.138	0	NEU1
MRC22	0	1.42695	0.459	0.11	0	NEU1
ATP8B11	0	1.42512	0.328	0.077	0	NEU1
NR4A1	0	1.42423	0.221	0.042	0	NEU1
ZFPM23	0	1.41824	0.516	0.222	0	NEU1
ATP1B31	0	1.3895	0.253	0.166	0	NEU1
TSC22D31	0	1.38785	0.301	0.069	0	NEU1
IGFBP5	0	1.38411	0.206	0.041	0	NEU1
MN1	0	1.38309	0.237	0.043	0	NEU1
BMPER1	0	1.36777	0.185	0.045	0	NEU1
MBOAT1	0	1.36727	0.269	0.024	0	NEU1
SAMD4A1	0	1.36387	0.701	0.401	0	NEU1
KDM1B1	0	1.35909	0.383	0.115	0	NEU1
NHS2	0	1.3561	0.371	0.123	0	NEU1
ALPL	0	1.3554	0.151	0.019	0	NEU1
PRICKLE12	0	1.35071	0.244	0.042	0	NEU1
PAM2	0	1.34756	0.53	0.198	0	NEU1
PLXNC1	0	1.34053	0.349	0.071	0	NEU1
AC079298.3	0	1.33348	0.195	0.021	0	NEU1
CCDC32	0	1.32156	0.262	0.065	0	NEU1
GABARAPL1	0	1.32043	0.261	0.046	0	NEU1
B4GALT11	0	1.31479	0.309	0.133	0	NEU1
PPM1H3	0	1.31192	0.493	0.172	0	NEU1
PLCE13	0	1.30897	0.463	0.182	0	NEU1
CDH111	0	1.3066	0.476	0.206	0	NEU1
MAN1C1	0	1.30282	0.502	0.209	0	NEU1
ZIC11	0	1.29633	0.372	0.087	0	NEU1
MARK12	0	1.2895	0.38	0.142	0	NEU1
ADAMTSL1	0	1.28352	0.218	0.026	0	NEU1
CPLANE11	0	1.28138	0.535	0.26	0	NEU1
MEOX2	0	1.27943	0.177	0.004	0	NEU1
FOSB	0	1.27785	0.141	0.003	0	NEU1
TSPAN18	0	1.26925	0.251	0.032	0	NEU1
AKAP121	0	1.26695	0.308	0.139	0	NEU1
KCNH51	0	1.26631	0.178	0.01	0	NEU1
GALR1	0	1.26628	0.185	0.002	0	NEU1
SLC20A21	0	1.25399	0.588	0.321	0	NEU1
ASS1	0	1.25385	0.191	0.02	0	NEU1
SLC26A7	0	1.25186	0.155	0.019	0	NEU1
FOXC11	0	1.25087	0.238	0.016	0	NEU1
PARD3B2	0	1.23907	0.786	0.449	0	NEU1
FGFR12	0	1.23283	0.378	0.175	0	NEU1
SYBU2	0	1.2298	0.28	0.094	0	NEU1
STIM2	0	1.22703	0.499	0.262	0	NEU1
ACKR3	0	1.22164	0.198	0.046	0	NEU1
CADPS22	0	1.21757	0.477	0.224	0	NEU1
AGMO	0	1.21577	0.206	0.024	0	NEU1
FGF141	0	1.20638	0.259	0.118	0	NEU1
SIK22	0	1.19976	0.554	0.332	0	NEU1
ITPR3	0	1.19193	0.239	0.02	0	NEU1
LIMA11	0	1.18791	0.359	0.11	0	NEU1
TTC39B1	0	1.18378	0.307	0.08	0	NEU1
KLF122	0	1.17546	0.585	0.306	0	NEU1
SMAD32	0	1.17378	0.485	0.263	0	NEU1
COL5A21	0	1.17231	0.25	0.047	0	NEU1
2001-06-01	0	1.17104	0.334	0.139	0	NEU1
FOXP21	0	1.16729	0.638	0.255	0	NEU1
FAM160A1	0	1.16537	0.161	0.013	0	NEU1
BHLHE401	0	1.1594	0.255	0.088	0	NEU1
KLF4	0	1.15877	0.194	0.008	0	NEU1
ESYT21	0	1.15356	0.458	0.254	0	NEU1
HDAC4	0	1.1524	0.621	0.398	0	NEU1
ACADL	0	1.14666	0.23	0.025	0	NEU1
AFAP12	0	1.14408	0.281	0.061	0	NEU1
GLI21	0	1.14111	0.309	0.129	0	NEU1
KCNQ1OT13	0	1.13832	0.316	0.085	0	NEU1
COL1A21	0	1.13756	0.27	0.03	0	NEU1
COL23A11	0	1.13591	0.175	0.073	0	NEU1
EBF11	0	1.13485	0.352	0.085	0	NEU1
EPHA72	0	1.13305	0.235	0.03	0	NEU1
SLC22A232	0	1.12768	0.452	0.291	0	NEU1
TGFB21	0	1.12282	0.311	0.185	0	NEU1
AC092957.11	0	1.12029	0.363	0.075	0	NEU1
PGR	0	1.11831	0.205	0.016	0	NEU1
NTRK33	0	1.11455	0.611	0.345	0	NEU1
AFF21	0	1.11318	0.164	0.013	0	NEU1
HMGCLL12	0	1.11028	0.256	0.071	0	NEU1
PPP2R1B1	0	1.10794	0.311	0.139	0	NEU1
LMO4	0	1.10435	0.28	0.111	0	NEU1
ALDH3A21	0	1.09121	0.234	0.074	0	NEU1
MDGA22	0	1.08674	0.184	0.056	0	NEU1
RHOBTB12	0	1.07271	0.305	0.087	0	NEU1
COL21A12	0	1.07162	0.319	0.12	0	NEU1
ARHGAP202	0	1.07024	0.283	0.066	0	NEU1
PDE3A3	0	1.06731	0.277	0.132	0	NEU1
MET	0	1.06581	0.179	0.011	0	NEU1
BACH23	0	1.06328	0.403	0.226	0	NEU1
KLF2	0	1.06049	0.198	0.024	0	NEU1
NAMPT1	0	1.06012	0.283	0.114	0	NEU1
NR2F11	0	1.05685	0.335	0.14	0	NEU1
TJP12	0	1.05642	0.669	0.477	0	NEU1
CDC14A1	0	1.05509	0.482	0.29	0	NEU1
PKNOX23	0	1.05481	0.302	0.104	0	NEU1
PDE7B2	0	1.05217	0.386	0.288	0	NEU1
AFDN2	0	1.0521	0.553	0.326	0	NEU1
SNCAIP2	0	1.0501	0.255	0.113	0	NEU1
PAK31	0	1.04761	0.206	0.032	0	NEU1
ID31	0	1.04705	0.231	0.057	0	NEU1
CYP1B11	0	1.0418	0.15	0.017	0	NEU1
ADCY53	0	1.04059	0.255	0.066	0	NEU1
NID21	0	1.03912	0.204	0.017	0	NEU1
FARP21	0	1.03294	0.397	0.181	0	NEU1
ABI3BP	0	1.03223	0.201	0.043	0	NEU1
SQSTM11	0	1.03089	0.346	0.218	0	NEU1
CADPS3	0	1.02126	0.28	0.136	0	NEU1
AKAP91	0	1.01267	0.639	0.395	0	NEU1
FOXC2	0	1.01204	0.171	0.004	0	NEU1
ZBTB162	0	1.01166	0.516	0.4	0	NEU1
MALAT12	0	1.00613	0.996	0.999	0	NEU1
LINC01508	0	1.006	0.144	0.004	0	NEU1
CLTCL1	0	1.00495	0.241	0.075	0	NEU1
PHACTR22	0	1.00494	0.437	0.193	0	NEU1
HECW22	0	0.995811	0.324	0.084	0	NEU1
ENAH3	0	0.994723	0.377	0.197	0	NEU1
NEAT11	0	0.991852	0.949	0.906	0	NEU1
SLC41A21	0	0.98758	0.243	0.069	0	NEU1
ANXA21	0	0.981958	0.219	0.037	0	NEU1
HSPA5	0	0.980489	0.153	0.069	0	NEU1
AL591501.1	0	0.980064	0.157	0.008	0	NEU1
FOS	0	0.974465	0.277	0.13	0	NEU1
YBX31	0	0.973902	0.267	0.111	0	NEU1
DANT22	0	0.973127	0.547	0.296	0	NEU1
SYNE21	0	0.968428	0.415	0.136	0	NEU1
CYP1B1-AS11	0	0.967164	0.171	0.03	0	NEU1
IGF1R2	0	0.96304	0.682	0.404	0	NEU1
EGFR3	0	0.961909	0.465	0.256	0	NEU1
SETBP13	0	0.958613	0.47	0.241	0	NEU1
HSPA1B	0	0.958064	0.202	0.036	0	NEU1
ZNF4232	0	0.95752	0.366	0.206	0	NEU1
SVEP12	0	0.957483	0.213	0.043	0	NEU1
NNMT	0	0.955845	0.113	0.009	0	NEU1
NR2F2-AS12	0	0.954269	0.282	0.072	0	NEU1
MCU1	0	0.952565	0.325	0.14	0	NEU1
RHEB1	0	0.951816	0.341	0.203	0	NEU1
PLCB42	0	0.951745	0.348	0.114	0	NEU1
PTPRU	0	0.951348	0.159	0.011	0	NEU1
UNC13B1	0	0.946265	0.39	0.167	0	NEU1
SLC12A22	0	0.939521	0.302	0.125	0	NEU1
TGFBR31	0	0.938181	0.404	0.209	0	NEU1
AVPI1	0	0.935231	0.142	0.005	0	NEU1
RBFOX23	0	0.931525	0.594	0.352	0	NEU1
CYP4X1	0	0.92966	0.167	0.006	0	NEU1
ITGA111	0	0.929487	0.181	0.02	0	NEU1
SYNJ21	0	0.928476	0.313	0.077	0	NEU1
YAP12	0	0.925544	0.435	0.245	0	NEU1
JUNB	0	0.923056	0.237	0.087	0	NEU1
PIK3C2B1	0	0.92251	0.306	0.135	0	NEU1
SLC9A2	0	0.921781	0.119	0.014	0	NEU1
IGF2BP2	0	0.918353	0.158	0.021	0	NEU1
RBBP7	0	0.91825	0.168	0.066	0	NEU1
DCDC2C	0	0.91748	0.143	0.011	0	NEU1
CEBPD2	0	0.91747	0.319	0.133	0	NEU1
CNTN42	0	0.916154	0.198	0.051	0	NEU1
DUSP11	0	0.913324	0.253	0.067	0	NEU1
PARD32	0	0.911452	0.827	0.444	0	NEU1
PDZD23	0	0.908592	0.453	0.2	0	NEU1
RBMS12	0	0.906613	0.477	0.192	0	NEU1
NINL2	0	0.904317	0.244	0.132	0	NEU1
PHACTR11	0	0.903718	0.532	0.356	0	NEU1
PRDM52	0	0.902039	0.28	0.121	0	NEU1
HLF1	0	0.899862	0.247	0.082	0	NEU1
BMP4	0	0.899826	0.141	0.001	0	NEU1
RIPOR21	0	0.898862	0.321	0.128	0	NEU1
ME12	0	0.896449	0.291	0.133	0	NEU1
FN11	0	0.89447	0.242	0.084	0	NEU1
ZNF7043	0	0.893623	0.404	0.203	0	NEU1
NXN1	0	0.893121	0.437	0.215	0	NEU1
CLIC6	0	0.892495	0.144	0.006	0	NEU1
HES1	0	0.892131	0.169	0.042	0	NEU1
FMNL21	0	0.887722	0.849	0.699	0	NEU1
USP532	0	0.887242	0.507	0.35	0	NEU1
KIAA11091	0	0.886104	0.642	0.443	0	NEU1
TPM41	0	0.883448	0.227	0.101	0	NEU1
EZR1	0	0.883306	0.244	0.196	0	NEU1
BTG21	0	0.87691	0.227	0.096	0	NEU1
TMEM641	0	0.876864	0.19	0.038	0	NEU1
ERO1A	0	0.876525	0.175	0.075	0	NEU1
MSRB32	0	0.874098	0.292	0.137	0	NEU1
AOPEP2	0	0.872802	0.603	0.407	0	NEU1
GULP12	0	0.872713	0.185	0.041	0	NEU1
USP251	0	0.870138	0.43	0.242	0	NEU1
ADAM331	0	0.868707	0.179	0.037	0	NEU1
PRKCI	0	0.860997	0.281	0.116	0	NEU1
LMNA1	0	0.858783	0.162	0.081	0	NEU1
INSR2	0	0.857673	0.483	0.295	0	NEU1
MAGI14	0	0.857227	0.606	0.398	0	NEU1
GJB61	0	0.856251	0.174	0.055	0	NEU1
MRTFA1	0	0.847299	0.524	0.345	0	NEU1
KAZN3	0	0.845921	0.537	0.351	0	NEU1
AP002989.1	0	0.844971	0.11	0.005	0	NEU1
DDR22	0	0.843042	0.293	0.136	0	NEU1
SH3D192	0	0.842229	0.429	0.183	0	NEU1
ZBTB7C1	0	0.841767	0.242	0.135	0	NEU1
REEP11	0	0.841241	0.162	0.026	0	NEU1
WBP1L1	0	0.840218	0.341	0.177	0	NEU1
AC008591.1	0	0.83979	0.167	0.05	0	NEU1
ZC3H12B1	0	0.83782	0.186	0.053	0	NEU1
PIP5K1C1	0	0.835593	0.23	0.096	0	NEU1
PTPRM1	0	0.835041	0.649	0.408	0	NEU1
CHN13	0	0.829568	0.387	0.223	0	NEU1
FAT32	0	0.828396	0.334	0.23	0	NEU1
APBB22	0	0.824912	0.504	0.233	0	NEU1
PDGFRL	0	0.821305	0.131	0.009	0	NEU1
APP3	0	0.817692	0.499	0.264	0	NEU1
ESR2	0	0.817436	0.159	0.033	0	NEU1
TLN21	0	0.81162	0.576	0.372	0	NEU1
COL6A21	0	0.811242	0.165	0.023	0	NEU1
PRRX12	0	0.807742	0.274	0.112	0	NEU1
CDH14	0	0.807591	0.156	0.02	0	NEU1
HECTD41	0	0.800997	0.53	0.349	0	NEU1
URB11	0	0.793312	0.202	0.087	0	NEU1
PAWR1	0	0.788585	0.195	0.062	0	NEU1
METTL24	0	0.78751	0.172	0.054	0	NEU1
KLHL131	0	0.786865	0.156	0.042	0	NEU1
CCSER12	0	0.782546	0.243	0.092	0	NEU1
TTC281	0	0.782293	0.745	0.544	0	NEU1
TRPM7	0	0.780311	0.462	0.289	0	NEU1
TSC22D12	0	0.778562	0.395	0.23	0	NEU1
CHODL	0	0.77817	0.123	0.028	0	NEU1
GXYLT21	0	0.777534	0.195	0.061	0	NEU1
ARHGAP281	0	0.774569	0.141	0.021	0	NEU1
AKAP131	0	0.77349	0.769	0.54	0	NEU1
SYNPO21	0	0.770703	0.203	0.069	0	NEU1
CAB39L2	0	0.76993	0.264	0.166	0	NEU1
PLCD4	0	0.7686	0.145	0.029	0	NEU1
AC007091.1	0	0.766871	0.126	0.008	0	NEU1
TSPYL21	0	0.76011	0.149	0.049	0	NEU1
SLC22A31	0	0.758389	0.14	0.023	0	NEU1
KANK21	0	0.756151	0.203	0.065	0	NEU1
RAI141	0	0.753463	0.217	0.098	0	NEU1
GDPD5	0	0.75243	0.129	0.015	0	NEU1
KLHL14	0	0.752053	0.111	0.001	0	NEU1
PKDCC	0	0.751304	0.112	0.019	0	NEU1
NR3C23	0	0.750768	0.56	0.392	0	NEU1
VIM1	0	0.750708	0.181	0.088	0	NEU1
FBXL21	0	0.748899	0.177	0.064	0	NEU1
PDE5A1	0	0.745828	0.197	0.08	0	NEU1
PBX14	0	0.745623	0.558	0.357	0	NEU1
TSBP1-AS11	0	0.743696	0.198	0.074	0	NEU1
RADIL	0	0.743502	0.162	0.066	0	NEU1
APCDD12	0	0.741503	0.214	0.198	0	NEU1
AL133346.11	0	0.741418	0.16	0.043	0	NEU1
LINC015151	0	0.736876	0.182	0.068	0	NEU1
MALRD11	0	0.736607	0.186	0.091	0	NEU1
ZC4H21	0	0.734452	0.207	0.084	0	NEU1
JCAD1	0	0.73214	0.197	0.043	0	NEU1
MPPED23	0	0.729219	0.258	0.154	0	NEU1
FGD51	0	0.726965	0.172	0.032	0	NEU1
NLGN12	0	0.72657	0.335	0.156	0	NEU1
HECW11	0	0.725809	0.155	0.038	0	NEU1
MYO5B	0	0.716158	0.112	0.015	0	NEU1
AC013394.11	0	0.715045	0.293	0.142	0	NEU1
ATP9A4	0	0.712074	0.35	0.198	0	NEU1
DCN1	0	0.711959	0.187	0.043	0	NEU1
ALX4	0	0.710463	0.114	0.005	0	NEU1
LINC00894	0	0.709985	0.34	0.235	0	NEU1
CSNK1G31	0	0.708227	0.295	0.153	0	NEU1
MNAT11	0	0.707231	0.435	0.269	0	NEU1
LRP11	0	0.706663	0.493	0.346	0	NEU1
FTX2	0	0.702746	0.872	0.749	0	NEU1
COL5A1	0	0.702664	0.166	0.039	0	NEU1
NBEAL11	0	0.702424	0.42	0.272	0	NEU1
LINC01725	0	0.702115	0.121	0.029	0	NEU1
FBN2	0	0.701624	0.112	0.014	0	NEU1
PTP4A1	0	0.701	0.114	0.012	0	NEU1
MEG31	0	0.700548	0.129	0.013	0	NEU1
TACC21	0	0.696922	0.181	0.071	0	NEU1
SLC6A201	0	0.696704	0.124	0.019	0	NEU1
MPPED1	0	0.690072	0.108	0.004	0	NEU1
REPS22	0	0.690064	0.216	0.07	0	NEU1
AF117829.11	0	0.690043	0.407	0.276	0	NEU1
GRHL1	0	0.689307	0.107	0.009	0	NEU1
CNTLN2	0	0.688911	0.383	0.219	0	NEU1
FAM110B2	0	0.687188	0.273	0.13	0	NEU1
PODN1	0	0.686382	0.131	0.018	0	NEU1
GPATCH8	0	0.680715	0.607	0.452	0	NEU1
SCMH12	0	0.67771	0.472	0.314	0	NEU1
PLEKHA53	0	0.675402	0.548	0.33	0	NEU1
ABLIM32	0	0.671937	0.192	0.077	0	NEU1
RASGRF23	0	0.669803	0.284	0.098	0	NEU1
SEMA3D	0	0.668545	0.104	0.037	0	NEU1
AL445426.11	0	0.666375	0.173	0.095	0	NEU1
RABGAP1L1	0	0.666058	0.691	0.528	0	NEU1
SULT1C2	0	0.664704	0.115	0.006	0	NEU1
SMG61	0	0.661199	0.468	0.32	0	NEU1
RRAS2	0	0.659031	0.173	0.068	0	NEU1
ASXL32	0	0.657355	0.137	0.027	0	NEU1
CCDC68	0	0.650753	0.121	0.013	0	NEU1
ROCK22	0	0.6478	0.409	0.269	0	NEU1
EFNB21	0	0.645623	0.156	0.075	0	NEU1
MLPH	0	0.642553	0.112	0.008	0	NEU1
ID1	0	0.64155	0.125	0.035	0	NEU1
PKP43	0	0.641335	0.412	0.194	0	NEU1
SLC38A12	0	0.639796	0.304	0.118	0	NEU1
HES4	0	0.636039	0.123	0.027	0	NEU1
CAMK1D1	0	0.633111	0.647	0.518	0	NEU1
ABCA82	0	0.631875	0.239	0.077	0	NEU1
ADAMTS2	0	0.628935	0.125	0.021	0	NEU1
BHMT2	0	0.623808	0.127	0.032	0	NEU1
PTPN3	0	0.615202	0.102	0.003	0	NEU1
CHD3	0	0.613362	0.158	0.046	0	NEU1
SPAG92	0	0.603565	0.549	0.426	0	NEU1
BTNL91	0	0.602536	0.182	0.034	0	NEU1
AC026316.42	0	0.600064	0.271	0.116	0	NEU1
KCNMA1-AS1	0	0.599955	0.105	0.009	0	NEU1
TUBB6	0	0.598755	0.112	0.023	0	NEU1
LAMB11	0	0.596088	0.137	0.029	0	NEU1
KIRREL11	0	0.595989	0.121	0.022	0	NEU1
EPB41L4B1	0	0.590182	0.104	0.017	0	NEU1
LTBP2	0	0.58617	0.121	0.028	0	NEU1
MSC-AS11	0	0.58173	0.118	0.022	0	NEU1
ANK32	0	0.577731	0.494	0.147	0	NEU1
OBSCN	0	0.571072	0.118	0.023	0	NEU1
GRTP1	0	0.570156	0.105	0.037	0	NEU1
PCCA1	0	0.566907	0.62	0.479	0	NEU1
PLPPR41	0	0.560883	0.129	0.024	0	NEU1
LTBP4	0	0.554877	0.101	0.019	0	NEU1
UTRN1	0	0.53954	0.645	0.469	0	NEU1
PLD12	0	0.532289	0.376	0.191	0	NEU1
MSI21	0	0.501453	0.823	0.572	0	NEU1
PRKCH1	0	0.486391	0.398	0.21	0	NEU1
PALMD1	0	0.469184	0.133	0.034	0	NEU1
GRB103	0	0.464276	0.216	0.083	0	NEU1
TRPC31	0	0.427685	0.104	0.019	0	NEU1
DOCK92	0	0.425328	0.409	0.219	0	NEU1
CREB3L22	3.45845952088873e-323	0.742447	0.305	0.162	7.06079095784642e-319	NEU1
MPP7	2.12942293357577e-321	0.580195	0.14	0.047	4.3474298611883e-317	NEU1
LAMA41	3.70549234380935e-321	0.56844	0.277	0.126	7.56513316912117e-317	NEU1
JAG11	2.53283148593032e-317	0.634667	0.133	0.038	5.17102876167534e-313	NEU1
SAMD123	5.17148195188691e-317	0.522683	0.428	0.244	1.05580975529723e-312	NEU1
TSHZ32	1.47047364116104e-314	0.649249	0.15	0.048	3.00211898579438e-310	NEU1
SLC45A4	3.40836702389164e-312	0.792987	0.185	0.074	6.95852e-308	NEU1
ANK23	1.35729825634297e-311	0.55823	0.717	0.526	2.77106e-307	NEU1
ADGRA21	2.90307856136045e-311	0.496724	0.106	0.023	5.92693e-307	NEU1
KIF13A2	3.92701846222278e-311	0.627503	0.477	0.35	8.0174e-307	NEU1
DOCK51	3.72071557067235e-310	0.47219	0.541	0.353	7.59621e-306	NEU1
PBX31	0	0.683252	0.38	0.217	9.00843e-305	NEU1
H3F3B	8.09712e-308	0.738062	0.232	0.139	1.65311e-303	NEU1
KSR11	3.74396e-307	0.83831	0.267	0.184	7.64368e-303	NEU1
MAP3K4	4.78485e-306	0.642641	0.324	0.193	9.76874e-302	NEU1
ASAP31	2.81975e-305	0.549428	0.177	0.126	5.75681e-301	NEU1
KIAA17553	8.90374e-305	0.68194	0.311	0.204	1.81779e-300	NEU1
PIEZO21	2.16252e-300	0.699663	0.176	0.062	4.41501e-296	NEU1
BMP1	6.23772e-300	0.596318	0.11	0.037	1.27349e-295	NEU1
TBX181	3.12953e-299	0.495112	0.107	0.027	6.38925e-295	NEU1
SNX251	8.37769e-296	0.654088	0.292	0.18	1.71039e-291	NEU1
CACNA2D13	1.79651e-292	0.663092	0.357	0.227	3.66776e-288	NEU1
LINC011972	1.4683e-290	0.542155	0.101	0.023	2.99768e-286	NEU1
RTN4RL11	7.85546e-287	0.538816	0.105	0.026	1.60377e-282	NEU1
RUNX1T12	1.08813e-285	0.662949	0.313	0.186	2.22152e-281	NEU1
SLC19A2	5.04279e-285	0.579025	0.117	0.046	1.02954e-280	NEU1
ANTXR11	1.16872e-283	0.666918	0.341	0.225	2.38606e-279	NEU1
LYPLAL1	5.60025e-281	0.593462	0.322	0.223	1.14335e-276	NEU1
MIDN	4.03737e-279	0.717449	0.159	0.109	8.2427e-275	NEU1
TRAM21	4.27779e-279	0.57753	0.142	0.048	8.73353e-275	NEU1
CD91	1.50719e-278	0.715607	0.155	0.062	3.07708e-274	NEU1
RETREG12	3.38484e-278	0.689644	0.205	0.088	6.91049e-274	NEU1
FCHSD21	3.22924e-277	0.482955	0.73	0.609	6.59282e-273	NEU1
CALCOCO1	3.13428e-276	0.569336	0.164	0.075	6.39895e-272	NEU1
GUCY1A1	2.95032e-274	0.612237	0.205	0.085	6.02338e-270	NEU1
SDK21	2.24329e-273	0.562109	0.118	0.048	4.57991e-269	NEU1
GLCE1	1.21464e-272	0.674223	0.247	0.116	2.4798e-268	NEU1
NCKAP12	2.07526e-272	0.575345	0.363	0.25	4.23685e-268	NEU1
TUSC31	4.72532e-271	0.524012	0.135	0.046	9.64721e-267	NEU1
ADAM91	3.09671e-270	0.622843	0.26	0.132	6.32223e-266	NEU1
DAPK12	9.15215e-268	0.630351	0.358	0.25	1.8685e-263	NEU1
DIP2B2	6.67069e-265	0.54408	0.664	0.559	1.36189e-260	NEU1
IGF2R1	9.55071e-265	0.581208	0.369	0.242	1.94987e-260	NEU1
SOBP4	7.27242e-264	0.612886	0.358	0.249	1.48474e-259	NEU1
ADD31	4.94742e-262	0.651193	0.548	0.387	1.01006e-257	NEU1
SLC6A131	5.31481e-262	0.507659	0.128	0.041	1.08507e-257	NEU1
TIMP32	2.49732e-261	0.956964	0.207	0.186	5.09853e-257	NEU1
GTF2IRD12	1.79053e-255	0.623809	0.302	0.208	3.65555e-251	NEU1
PKD12	4.82439e-255	0.579232	0.261	0.172	9.84948e-251	NEU1
TNXB1	1.91907e-254	0.624449	0.141	0.049	3.91798e-250	NEU1
LINC010881	4.66614e-254	1.20816	0.237	0.131	9.52639e-250	NEU1
EVC21	4.81024e-252	0.453713	0.109	0.058	9.82058e-248	NEU1
JMJD1C2	9.71271e-252	0.42125	0.747	0.642	1.98295e-247	NEU1
DAPK21	1.49959e-251	0.543911	0.128	0.041	3.06157e-247	NEU1
TCF7L21	1.12758e-250	0.559364	0.565	0.417	2.30208e-246	NEU1
MXI12	9.28997e-250	0.590719	0.365	0.281	1.89664e-245	NEU1
ST71	3.5667e-249	0.591155	0.374	0.252	7.28178e-245	NEU1
GK51	4.35112e-249	0.596169	0.19	0.105	8.88325e-245	NEU1
GOLGA8B2	2.04657e-246	0.484917	0.175	0.112	4.17828e-242	NEU1
GAS2	1.82737e-245	0.52069	0.135	0.062	3.73075e-241	NEU1
TBC1D191	6.80193e-245	0.540998	0.233	0.152	1.38868e-240	NEU1
EFNA53	1.17977e-244	0.652238	0.29	0.213	2.40862e-240	NEU1
L3MBTL43	1.65994e-244	0.416466	0.48	0.31	3.38894e-240	NEU1
PRPSAP1	3.89521e-243	0.591422	0.251	0.139	7.95246e-239	NEU1
PDLIM52	8.55993e-243	0.585178	0.399	0.304	1.7476e-238	NEU1
MYO1D1	5.89452e-242	0.491121	0.251	0.123	1.20342e-237	NEU1
NIBAN11	5.35236e-241	0.397645	0.235	0.115	1.09274e-236	NEU1
SLC25A272	2.611e-239	0.505485	0.203	0.119	5.33063e-235	NEU1
EHBP13	2.95475e-238	0.540042	0.523	0.395	6.03242e-234	NEU1
JUND2	2.95007e-236	0.579004	0.211	0.112	6.02287e-232	NEU1
ATP13A3	3.50414e-236	0.573689	0.318	0.211	7.15405e-232	NEU1
MID12	1.09425e-235	0.516626	0.187	0.178	2.23403e-231	NEU1
SGCD1	5.66326e-235	0.691351	0.436	0.287	1.15621e-230	NEU1
CEP120	2.77298e-234	0.535815	0.168	0.071	5.66131e-230	NEU1
FREM11	3.00613e-234	0.479715	0.102	0.036	6.13731e-230	NEU1
SLC39A111	4.28234e-233	0.500557	0.643	0.508	8.74282e-229	NEU1
CTBP21	2.8984e-232	0.521301	0.568	0.445	5.91738e-228	NEU1
TMEM651	3.67889e-230	0.670354	0.295	0.187	7.51082e-226	NEU1
JOSD1	1.37985e-228	0.557448	0.147	0.067	2.8171e-224	NEU1
VEGFA1	5.99009e-228	0.524277	0.141	0.097	1.22294e-223	NEU1
PIK3C2A1	5.83133e-226	0.524816	0.417	0.321	1.19053e-221	NEU1
KLF31	2.86334e-225	0.681112	0.24	0.138	5.84579e-221	NEU1
CCDC2002	9.84006e-225	0.650373	0.293	0.185	2.00895e-220	NEU1
VPS13A2	6.90927e-224	0.51857	0.243	0.156	1.4106e-219	NEU1
USP543	7.68498e-224	0.567982	0.406	0.28	1.56897e-219	NEU1
NALCN3	1.98211e-223	0.560861	0.338	0.223	4.04668e-219	NEU1
RAB11FIP31	2.30412e-222	0.579042	0.282	0.207	4.70408e-218	NEU1
VSTM4	3.93123e-222	0.494633	0.112	0.056	8.026e-218	NEU1
TBC1D32	2.13471e-221	0.541463	0.281	0.189	4.35823e-217	NEU1
HYDIN4	6.82955e-220	0.5615	0.281	0.165	1.39432e-215	NEU1
STARD92	4.3484e-219	0.549867	0.24	0.124	8.8777e-215	NEU1
UST1	7.14393e-218	0.604476	0.372	0.246	1.4585e-213	NEU1
SMAD92	1.17265e-217	0.576417	0.201	0.102	2.39409e-213	NEU1
PTK7	6.4858e-215	0.497115	0.114	0.044	1.32414e-210	NEU1
ATP1B12	1.6107e-214	0.552329	0.203	0.094	3.28841e-210	NEU1
RAD9A3	5.6315e-214	0.531768	0.205	0.143	1.14973e-209	NEU1
CEP1263	1.11825e-212	0.535815	0.197	0.118	2.28302e-208	NEU1
DCAF61	1.448e-211	0.499861	0.413	0.302	2.95623e-207	NEU1
IMMP2L2	5.11892e-211	0.456692	0.655	0.535	1.04508e-206	NEU1
INSIG11	6.10158e-211	0.613269	0.103	0.069	1.2457e-206	NEU1
ATL2	4.04081e-210	0.501201	0.265	0.183	8.24972e-206	NEU1
GPR1731	1.24493e-207	0.437431	0.151	0.106	2.54166e-203	NEU1
AC007319.1	8.80773e-207	0.763715	0.13	0.052	1.79819e-202	NEU1
PPP2R2A1	1.34707e-206	0.505593	0.382	0.257	2.75018e-202	NEU1
LMO7	6.92667e-206	0.496665	0.185	0.083	1.41415e-201	NEU1
RUSC21	9.27267e-203	0.544806	0.235	0.145	1.89311e-198	NEU1
DGKD1	2.14345e-202	0.605553	0.254	0.164	4.37606e-198	NEU1
SEC24D2	5.2833e-202	0.486472	0.206	0.099	1.07864e-197	NEU1
UHRF2	2.01565e-199	0.573413	0.252	0.155	4.11516e-195	NEU1
LSS1	1.26863e-198	0.498157	0.182	0.153	2.59004e-194	NEU1
ZFYVE92	7.08141e-198	0.507307	0.268	0.191	1.44574e-193	NEU1
JUP	1.00033e-196	0.485068	0.102	0.04	2.04227e-192	NEU1
NCOA71	4.39021e-195	0.556594	0.336	0.211	8.96306e-191	NEU1
LDAH	2.82383e-193	0.501187	0.212	0.13	5.76513e-189	NEU1
DHRS31	5.79765e-193	0.60131	0.243	0.185	1.18365e-188	NEU1
MLLT34	6.49683e-193	0.534068	0.339	0.246	1.32639e-188	NEU1
TDRP1	5.60546e-192	0.509993	0.157	0.085	1.14441e-187	NEU1
ZIC2	2.34514e-191	0.421162	0.101	0.051	4.78784e-187	NEU1
ZNF208	3.80849e-191	0.432331	0.11	0.039	7.77542e-187	NEU1
HS6ST31	5.33424e-191	0.668578	0.129	0.052	1.08904e-186	NEU1
FNDC3A1	2.6662e-190	0.473048	0.444	0.329	5.44331e-186	NEU1
PTPRF2	1.27503e-189	0.384625	0.162	0.131	2.60309e-185	NEU1
SNX241	3.48359e-188	0.489024	0.311	0.204	7.11211e-184	NEU1
PDE10A2	4.03207e-188	0.996152	0.124	0.07	8.23188e-184	NEU1
HMGCS11	3.79573e-187	0.685512	0.113	0.079	7.74936e-183	NEU1
SESN3	2.13359e-186	0.478876	0.3	0.244	4.35593e-182	NEU1
ARID1B	4.51652e-185	0.389316	0.725	0.641	9.22093e-181	NEU1
FNDC3B1	8.4405e-185	0.453505	0.506	0.392	1.72321e-180	NEU1
HSPA1A1	1.25278e-184	0.618916	0.26	0.156	2.55767e-180	NEU1
PTPN121	3.28139e-183	0.464452	0.365	0.248	6.69928e-179	NEU1
EIF4G31	1.70132e-180	0.349528	0.709	0.625	3.47342e-176	NEU1
[truncated: 295 more rows]

## Sheet: markers oligodendrocytes
Table 8. Oligodendrocyte cluster markers (estimated using the FindMarkers function in Seurat with default parameters).
Gene symbol	p_val	avg_logFC	pct.1	pct.2	p_val_adj
IL1RAPL1	0	4.51336	0.945	0.114	0
ST18	0	4.46956	0.893	0.043	0
SLC24A2	0	4.24852	0.898	0.051	0
CTNNA3	0	4.13093	0.92	0.142	0
PRUNE2	0	3.64926	0.869	0.098	0
EDIL3	0	3.64535	0.853	0.058	0
ANK3	0	3.623	0.884	0.096	0
TTLL7	0	3.51462	0.836	0.082	0
FRMD5	0	3.49324	0.914	0.208	0
PEX5L	0	3.48127	0.812	0.101	0
KIRREL3	0	3.4633	0.726	0.047	0
PTPRD	0	3.44955	0.921	0.201	0
PDE1C	0	3.44725	0.812	0.054	0
ZNF536	0	3.42949	0.817	0.045	0
NRXN3	0	3.37417	0.788	0.106	0
C10orf90	0	3.33109	0.807	0.089	0
SLC44A1	0	3.29574	0.913	0.253	0
MOBP	0	3.28041	0.664	0.019	0
KCNH8	0	3.26012	0.736	0.027	0
PLEKHH1	0	3.2237	0.808	0.086	0
MBP	0	3.18209	0.911	0.234	0
TMEFF2	0	3.18176	0.665	0.03	0
RNF220	0	3.15394	0.908	0.24	0
NKAIN2	0	3.14557	0.767	0.169	0
ANO4	0	3.14033	0.675	0.035	0
PLP1	0	3.12498	0.731	0.06	0
SH3GL3	0	3.10743	0.671	0.027	0
SPOCK3	0	3.104	0.786	0.071	0
TMEM144	0	3.0725	0.811	0.164	0
SPOCK1	0	3.06316	0.843	0.195	0
ENPP2	0	3.01893	0.707	0.031	0
BCAS1	0	3.01526	0.68	0.021	0
NLGN1	0	2.9981	0.758	0.113	0
TF	0	2.98663	0.679	0.05	0
CREB5	0	2.90519	0.719	0.075	0
CNTNAP4	0	2.89965	0.585	0.034	0
CLMN	0	2.89743	0.77	0.101	0
AC026316.4	0	2.87305	0.703	0.073	0
LINC01608	0	2.87001	0.556	0.012	0
MAP7	0	2.86786	0.856	0.247	0
TMTC2	0	2.8647	0.877	0.308	0
DNAJC6	0	2.85683	0.736	0.12	0
PLCL1	0	2.85124	0.823	0.198	0
DSCAML1	0	2.83887	0.713	0.07	0
AK5	0	2.82649	0.659	0.05	0
PCSK6	0	2.79448	0.598	0.046	0
POLR2F	0	2.76671	0.642	0.075	0
CERCAM	0	2.76589	0.61	0.031	0
SLAIN1	0	2.74769	0.69	0.102	0
TRIM2	0	2.73571	0.839	0.262	0
HHIP	0	2.71921	0.542	0.02	0
UNC5C	0	2.68015	0.835	0.236	0
FA2H	0	2.6637	0.592	0.016	0
CNDP1	0	2.65508	0.534	0.019	0
PDE4B	0	2.64941	0.946	0.48	0
KLHL32	0	2.6311	0.741	0.197	0
NFASC	0	2.61569	0.728	0.125	0
ENOX1	0	2.58247	0.713	0.171	0
SLCO3A1	0	2.57971	0.765	0.145	0
AGAP1	0	2.56652	0.921	0.391	0
PIP4K2A	0	2.56011	0.921	0.425	0
PXK	0	2.54714	0.719	0.141	0
ABCA2	0	2.48052	0.635	0.077	0
SLC5A11	0	2.46621	0.374	0.023	0
SYNJ2	0	2.4657	0.569	0.043	0
COBL	0	2.45442	0.721	0.172	0
LINC00639	0	2.45042	0.517	0.017	0
CNTNAP2	0	2.42768	0.615	0.122	0
CDK18	0	2.40253	0.581	0.07	0
AKAP6	0	2.40213	0.778	0.205	0
UGT8	0	2.39905	0.522	0.018	0
SHROOM4	0	2.39864	0.575	0.045	0
LINC01170	0	2.39072	0.394	0.02	0
QDPR	0	2.37602	0.568	0.07	0
NCAM2	0	2.37567	0.911	0.386	0
RAPGEF5	0	2.3731	0.65	0.072	0
PHLPP1	0	2.35744	0.885	0.381	0
HECW2	0	2.32825	0.563	0.051	0
FAM107B	0	2.32113	0.613	0.079	0
LINC01630	0	2.30194	0.435	0.016	0
MAN2A1	0	2.29887	0.791	0.329	0
TMEM165	0	2.29861	0.796	0.272	0
SGK1	0	2.29412	0.697	0.173	0
AC110285.1	0	2.28176	0.465	0.014	0
MOG	0	2.28159	0.507	0.012	0
DOCK5	0	2.2442	0.828	0.319	0
CNTN2	0	2.22314	0.49	0.019	0
MYO1D	0	2.2145	0.588	0.089	0
ATP8A1	0	2.19026	0.718	0.224	0
DNM3	0	2.18698	0.895	0.392	0
PIEZO2	0	2.16566	0.445	0.034	0
ARFGEF3	0	2.16551	0.591	0.11	0
HS3ST5	0	2.15133	0.493	0.103	0
PTPRK	0	2.1437	0.796	0.252	0
CADM2	0	2.14163	0.944	0.486	0
DLG2	0	2.13966	0.954	0.53	0
MYRF	0	2.13438	0.447	0.011	0
SRCIN1	0	2.11461	0.44	0.02	0
FOLH1	0	2.10853	0.427	0.01	0
OTUD7A	0	2.10342	0.727	0.277	0
SIK3	0	2.08792	0.92	0.569	0
HDAC2-AS2	0	2.08627	0.505	0.115	0
CD22	0	2.06941	0.418	0.012	0
PPP2R2B	0	2.06202	0.952	0.455	0
GALNT13	0	2.06182	0.431	0.041	0
KLHL4	0	2.05988	0.371	0.012	0
PDE1A	0	2.0598	0.412	0.052	0
ATP10B	0	2.05686	0.494	0.073	0
COLGALT2	0	2.05169	0.49	0.092	0
DLG1	0	2.04217	0.792	0.373	0
KIF6	0	2.03398	0.464	0.076	0
LINC00320	0	2.03153	0.394	0.011	0
LIMCH1	0	2.03064	0.788	0.302	0
APBB2	0	2.02402	0.753	0.198	0
GRM3	0	2.0184	0.685	0.2	0
LDB3	0	2.00733	0.4	0.013	0
LPGAT1	0	2.00358	0.619	0.174	0
PHLDB1	0	2.00146	0.58	0.147	0
ANKS1B	0	1.9969	0.756	0.262	0
NCKAP5	0	1.99368	0.875	0.48	0
GNAO1	0	1.99266	0.694	0.265	0
PDE8A	0	1.98449	0.788	0.362	0
AGPAT4	0	1.97791	0.471	0.076	0
PPP1R16B	0	1.97443	0.475	0.038	0
LRRC7	0	1.96652	0.43	0.063	0
PCDH9	0	1.96297	0.988	0.61	0
GRID1	0	1.95614	0.718	0.265	0
FAM13C	0	1.95422	0.516	0.118	0
AATK	0	1.93605	0.448	0.051	0
HIP1	0	1.93522	0.681	0.213	0
COL4A5	0	1.91316	0.561	0.157	0
SEPTIN7	0	1.90718	0.786	0.381	0
CNP	0	1.90536	0.435	0.048	0
FRYL	0	1.90218	0.808	0.392	0
SHTN11	0	1.90052	0.806	0.303	0
GAB1	0	1.89342	0.783	0.353	0
LANCL1	0	1.88747	0.489	0.103	0
MIR181A1HG	0	1.88515	0.553	0.117	0
NECAB1	0	1.87296	0.408	0.035	0
DUBR	0	1.86484	0.441	0.073	0
2011-03-01	0	1.86315	0.8	0.3	0
PRR5L	0	1.86027	0.455	0.071	0
LRP2	0	1.85695	0.336	0.01	0
PLLP	0	1.85624	0.386	0.019	0
CLASP2	0	1.85025	0.871	0.483	0
SH3TC2	0	1.84572	0.371	0.013	0
DIP2C	0	1.84011	0.825	0.398	0
SH3D19	0	1.83468	0.613	0.155	0
FRMD4B1	0	1.82432	0.814	0.293	0
RNF144A	0	1.82401	0.474	0.098	0
LPAR11	0	1.81237	0.622	0.174	0
PLPPR1	0	1.80007	0.328	0.017	0
NALCN	0	1.79065	0.59	0.197	0
CARNS1	0	1.78368	0.345	0.006	0
SLCO1A2	0	1.77692	0.497	0.06	0
FAM124A	0	1.77586	0.405	0.066	0
NCAM1	0	1.77441	0.872	0.372	0
RETREG1	0	1.77396	0.417	0.065	0
SEC14L5	0	1.76697	0.341	0.013	0
SCD5	0	1.76654	0.715	0.288	0
MAGI2	0	1.75917	0.954	0.508	0
ZNF365	0	1.75821	0.297	0.03	0
DOCK101	0	1.75424	0.867	0.373	0
ARAP2	0	1.75141	0.792	0.389	0
MAPT	0	1.7433	0.671	0.267	0
OPALIN	0	1.74324	0.325	0.007	0
AC009063.2	0	1.73751	0.303	0.009	0
HIPK2	0	1.73282	0.743	0.35	0
CDK19	0	1.72593	0.682	0.288	0
APP	0	1.70609	0.673	0.236	0
AMER2	0	1.69745	0.434	0.104	0
PPM1H	0	1.69518	0.559	0.148	0
KCNMB4	0	1.6929	0.359	0.051	0
AC079352.1	0	1.68641	0.382	0.123	0
FUT8	0	1.68607	0.726	0.361	0
GNAI1	0	1.68601	0.385	0.047	0
ANLN	0	1.6811	0.329	0.012	0
DAAM2	0	1.67429	0.697	0.272	0
AC016597.1	0	1.67245	0.304	0.012	0
PKP4	0	1.66773	0.555	0.17	0
SEMA6A	0	1.66771	0.504	0.135	0
ABCA8	0	1.66426	0.453	0.051	0
TULP4	0	1.66312	0.649	0.258	0
AC090015.1	0	1.65524	0.269	0.007	0
ARHGAP23	0	1.6534	0.407	0.085	0
JAM3	0	1.65139	0.469	0.087	0
TMEM98	0	1.63435	0.284	0.017	0
CCP110	0	1.63052	0.411	0.084	0
ZNF704	0	1.62091	0.536	0.181	0
CDH19	0	1.62014	0.297	0.009	0
ROBO1	0	1.61461	0.561	0.162	0
PLD5	0	1.5978	0.321	0.062	0
PALM2-AKAP2	0	1.59577	0.275	0.012	0
MAG	0	1.58655	0.31	0.009	0
RYBP	0	1.58123	0.498	0.157	0
USP54	0	1.57855	0.642	0.254	0
DPYSL5	0	1.57174	0.271	0.028	0
LAMP2	0	1.57134	0.462	0.153	0
GREB1L	0	1.56895	0.285	0.03	0
RHOU	0	1.56519	0.369	0.077	0
SAMD12	0	1.56405	0.595	0.22	0
OSBP2	0	1.56275	0.43	0.141	0
CACNA2D1	0	1.55766	0.535	0.205	0
CPB2-AS1	0	1.5468	0.315	0.054	0
AL354809.1	0	1.54078	0.244	0.024	0
RCAN2	0	1.5357	0.375	0.06	0
PPFIA2	0	1.52824	0.519	0.188	0
TP53TG5	0	1.52429	0.285	0.013	0
MICAL3	0	1.51081	0.561	0.225	0
MOB3B	0	1.51037	0.487	0.154	0
SLC22A15	0	1.50971	0.388	0.105	0
NINJ2	0	1.50745	0.289	0.027	0
GPM6B	0	1.50495	0.754	0.346	0
ERBIN	0	1.48681	0.835	0.528	0
ASPA	0	1.48549	0.309	0.034	0
LINC00877	0	1.4836	0.235	0.015	0
DPYD1	0	1.47949	0.753	0.312	0
DYSF	0	1.47883	0.262	0.032	0
TMEM63A	0	1.47696	0.445	0.135	0
PLEKHG3	0	1.47624	0.362	0.067	0
HPN-AS1	0	1.46348	0.252	0.019	0
TMEM235	0	1.45831	0.264	0.005	0
DOCK9	0	1.45633	0.638	0.19	0
ITGA2	0	1.45449	0.277	0.027	0
PLAAT3	0	1.44677	0.419	0.118	0
LINC01505	0	1.44478	0.204	0.052	0
KIAA1324L	0	1.43991	0.343	0.062	0
MAL	0	1.43471	0.291	0.054	0
SVEP1	0	1.43378	0.24	0.031	0
TTYH2	0	1.42326	0.428	0.141	0
AC096564.1	0	1.41808	0.266	0.02	0
LIPA	0	1.41647	0.432	0.128	0
AC006059.1	0	1.40944	0.402	0.155	0
PLD11	0	1.40753	0.548	0.166	0
HAPLN2	0	1.40741	0.253	0.01	0
LURAP1L-AS1	0	1.39669	0.208	0.007	0
DOCK1	0	1.39489	0.731	0.378	0
EXOC6B	0	1.38568	0.783	0.492	0
RFTN2	0	1.38497	0.534	0.235	0
PSEN1	0	1.3826	0.554	0.234	0
TPPP	0	1.3823	0.269	0.023	0
NDRG1	0	1.38216	0.401	0.116	0
MBNL2	0	1.38057	0.706	0.385	0
EFHD1	0	1.37856	0.357	0.133	0
LINC00609	0	1.37794	0.426	0.147	0
CDC42BPA	0	1.37094	0.74	0.387	0
MEGF10	0	1.36904	0.526	0.228	0
KCNAB1	0	1.35865	0.233	0.043	0
VRK2	0	1.3566	0.402	0.119	0
ZFYVE16	0	1.3549	0.573	0.291	0
NFIX	0	1.34994	0.5	0.218	0
TTLL11	0	1.33705	0.35	0.099	0
MAP4K5	0	1.33668	0.611	0.324	0
SORT1	0	1.33588	0.656	0.336	0
TARSL2	0	1.33554	0.43	0.141	0
FAM102A	0	1.33239	0.348	0.107	0
APLP1	0	1.32723	0.266	0.024	0
AOPEP	0	1.32436	0.698	0.388	0
ALCAM	0	1.32257	0.668	0.352	0
RAB40B	0	1.32244	0.314	0.075	0
ANKIB1	0	1.32113	0.609	0.317	0
AC004158.1	0	1.31031	0.281	0.062	0
SEMA4D1	0	1.30679	0.542	0.233	0
YPEL21	0	1.30515	0.428	0.142	0
DCC	0	1.30172	0.169	0.035	0
AL359091.1	0	1.30169	0.232	0.005	0
PHACTR3	0	1.30098	0.643	0.299	0
DOCK3	0	1.29719	0.626	0.331	0
FAM222A	0	1.29576	0.231	0.012	0
PTBP2	0	1.29315	0.627	0.339	0
GPR37	0	1.29119	0.243	0.016	0
ADCY5	0	1.2843	0.304	0.051	0
QKI	0	1.28376	0.961	0.82	0
LINC01792	0	1.28115	0.216	0.004	0
TMTC4	0	1.27883	0.315	0.082	0
KCNQ1OT1	0	1.26752	0.31	0.072	0
ADAMTS18	0	1.26626	0.174	0.013	0
DMD	0	1.26319	0.499	0.259	0
ERBB3	0	1.26267	0.23	0.008	0
B3GAT1	0	1.2595	0.301	0.085	0
TJP1	0	1.25793	0.783	0.457	0
CA2	0	1.25704	0.26	0.053	0
DIP2B1	0	1.25095	0.83	0.54	0
KIF13B	0	1.24772	0.483	0.204	0
SCD	0	1.24671	0.265	0.055	0
NCOA7	0	1.24577	0.484	0.192	0
KIF13A	0	1.2452	0.614	0.332	0
KIF5C	0	1.24196	0.318	0.085	0
PRKACB	0	1.23806	0.512	0.254	0
FGFR2	0	1.23558	0.563	0.27	0
SLC31A2	0	1.23259	0.243	0.02	0
CCDC88A	0	1.23068	0.749	0.463	0
C1QTNF3-AMACR	0	1.22299	0.376	0.14	0
C12orf76	0	1.21957	0.319	0.074	0
LRRTM3	0	1.21522	0.248	0.032	0
ANK2	0	1.20794	0.863	0.504	0
ELAVL3	0	1.20786	0.293	0.086	0
ZCCHC24	0	1.20558	0.424	0.17	0
PTK2	0	1.20203	0.792	0.528	0
NKX6-2	0	1.20188	0.21	0.008	0
SOX10	0	1.19668	0.208	0.008	0
ZDHHC11B	0	1.19301	0.237	0.044	0
ZDHHC20	0	1.19058	0.374	0.163	0
LGR5	0	1.18575	0.189	0.008	0
TECPR2	0	1.18402	0.422	0.198	0
CLDND1	0	1.18318	0.272	0.054	0
WHRN	0	1.18068	0.264	0.063	0
CSMD2	0	1.17853	0.253	0.049	0
NT5DC1	0	1.17745	0.387	0.165	0
EPN2	0	1.17628	0.587	0.33	0
ARHGAP21	0	1.17517	0.782	0.517	0
INSYN2B	0	1.17493	0.201	0.031	0
PHYHIPL	0	1.17474	0.442	0.223	0
IGSF11	0	1.17455	0.443	0.216	0
GPRC5B	0	1.17282	0.487	0.237	0
RTN41	0	1.17105	0.714	0.444	0
GREM1	0	1.17049	0.187	0.007	0
REPS2	0	1.16693	0.281	0.057	0
FAXDC2	0	1.16651	0.352	0.147	0
AGTPBP1	0	1.16522	0.487	0.229	0
ABTB2	0	1.16395	0.241	0.081	0
BACH2	0	1.1623	0.446	0.212	0
KIAA1755	0	1.15714	0.43	0.188	0
PPP2R3A	0	1.15304	0.341	0.136	0
BTBD3	0	1.15205	0.309	0.09	0
ATP1B1	0	1.14949	0.336	0.077	0
SEMA3B	0	1.14706	0.341	0.131	0
ENOSF1	0	1.14277	0.405	0.163	0
ADIPOR2	0	1.14262	0.48	0.205	0
LMCD1-AS1	0	1.14191	0.496	0.291	0
AC006148.1	0	1.13599	0.25	0.096	0
LRRC63	0	1.13278	0.188	0.01	0
GRIA4	0	1.13221	0.21	0.049	0
MKRN3	0	1.12568	0.28	0.102	0
STOX2	0	1.12527	0.329	0.117	0
PIK3C2B	0	1.12414	0.352	0.122	0
DYNC1I1	0	1.12308	0.247	0.052	0
IQCJ-SCHIP1	0	1.12165	0.316	0.093	0
CNKSR3	0	1.12025	0.266	0.059	0
ANKRD28	0	1.11788	0.441	0.206	0
SECISBP2L	0	1.11084	0.436	0.204	0
SLC12A2	0	1.10441	0.373	0.109	0
SH3TC2-DT	0	1.10218	0.174	0.006	0
ZEB21	0	1.09728	0.827	0.529	0
ATG4C1	0	1.09684	0.436	0.197	0
ATL1	0	1.0953	0.266	0.083	0
LRRC1	0	1.09275	0.331	0.149	0
TNRC6C	0	1.09155	0.534	0.293	0
EPCAM-DT	0	1.0906	0.194	0.047	0
DAPK2	0	1.08935	0.21	0.029	0
CPNE2	0	1.08583	0.247	0.052	0
CHRM5	0	1.0733	0.151	0.022	0
IQGAP1	0	1.07259	0.438	0.197	0
JAKMIP3	0	1.07184	0.223	0.058	0
GLTP	0	1.07001	0.24	0.051	0
TMC7	0	1.06929	0.24	0.047	0
LINC00862	0	1.06844	0.207	0.051	0
SYT9	0	1.05867	0.273	0.11	0
SLC22A23	0	1.05828	0.51	0.277	0
RAB11FIP4	0	1.05467	0.229	0.066	0
AL392023.2	0	1.05242	0.149	0.006	0
TSPAN5	0	1.04887	0.512	0.267	0
SUN2	0	1.04607	0.293	0.11	0
ADAMTS14	0	1.04147	0.156	0.005	0
MFSD6	0	1.03446	0.224	0.033	0
NXPE3	0	1.02229	0.249	0.062	0
CUEDC1	0	1.02099	0.387	0.176	0
CPOX	0	1.02058	0.201	0.022	0
ERMN	0	1.01377	0.192	0.011	0
NAPEPLD	0	1.0137	0.301	0.118	0
GRB10	0	1.01298	0.303	0.068	0
FEZ1	0	1.01141	0.27	0.099	0
STK39	0	1.01123	0.418	0.174	0
SEPTIN4	0	1.00699	0.225	0.055	0
NDE1	0	1.00668	0.305	0.104	0
PPM1B	0	1.00526	0.397	0.166	0
EVI5L	0	1.00451	0.231	0.062	0
CORO2B	0	1.00113	0.265	0.124	0
FMNL2	0	0.998367	0.888	0.687	0
DNER	0	0.997339	0.309	0.144	0
EVA1C	0	0.991692	0.401	0.185	0
ABHD17B	0	0.988779	0.244	0.072	0
CDC14B	0	0.987366	0.502	0.299	0
MVB12B1	0	0.986241	0.569	0.357	0
HBS1L	0	0.985555	0.31	0.124	0
LARP6	0	0.981176	0.176	0.018	0
DPP6	0	0.97201	0.447	0.242	0
PRIMA1	0	0.971933	0.161	0.01	0
MEIS1	0	0.971528	0.245	0.097	0
ZDHHC9	0	0.970923	0.193	0.028	0
ELMO11	0	0.968029	0.897	0.505	0
AFMID	0	0.966694	0.188	0.026	0
ASTN2	0	0.964544	0.565	0.346	0
RAB30	0	0.962515	0.342	0.174	0
FGF1	0	0.960772	0.31	0.152	0
CCDC122	0	0.960413	0.19	0.039	0
MATN2	0	0.959431	0.236	0.086	0
ADARB2	0	0.958329	0.402	0.114	0
CPEB1	0	0.956838	0.19	0.043	0
LINC00882	0	0.954877	0.326	0.183	0
NAV1	0	0.954812	0.522	0.3	0
CDH8	0	0.952665	0.153	0.019	0
AL139383.1	0	0.952521	0.202	0.051	0
ZNF708	0	0.950569	0.343	0.169	0
NEO1	0	0.948942	0.576	0.336	0
PWRN1	0	0.948799	0.134	0.018	0
TPD52	0	0.947663	0.227	0.056	0
AC063944.1	0	0.944465	0.153	0.022	0
TUBA1A	0	0.943551	0.283	0.086	0
ARPP21	0	0.94321	0.19	0.037	0
CDH1	0	0.94265	0.153	0.012	0
ZNF146	0	0.941417	0.265	0.094	0
DIXDC1	0	0.940456	0.319	0.149	0
AUTS2	0	0.936754	0.857	0.688	0
RASGRP31	0	0.935856	0.269	0.073	0
P2RX71	0	0.935517	0.443	0.189	0
CPEB2	0	0.934748	0.373	0.194	0
GPSM2	0	0.932893	0.27	0.125	0
APBB1	0	0.930711	0.233	0.076	0
OSBPL1A	0	0.928092	0.576	0.382	0
NECTIN1	0	0.927795	0.163	0.012	0
AC004690.2	0	0.927698	0.144	0.003	0
CRTC3	0	0.927463	0.355	0.176	0
GRIN2A	0	0.92629	0.184	0.042	0
DLC1	0	0.925325	0.585	0.263	0
INF2	0	0.923757	0.212	0.052	0
CSMD3	0	0.919146	0.186	0.048	0
NOVA1	0	0.918257	0.423	0.242	0
SH3BP4	0	0.915448	0.23	0.058	0
TMCC2	0	0.90968	0.178	0.043	0
KIZ	0	0.907245	0.31	0.147	0
NIPAL3	0	0.906204	0.238	0.076	0
TFEB1	0	0.904952	0.325	0.131	0
PROX1	0	0.904943	0.173	0.018	0
LSS	0	0.903012	0.294	0.142	0
LINC01135	0	0.902193	0.201	0.071	0
OTUD7B	0	0.899863	0.384	0.216	0
RGCC	0	0.898485	0.226	0.069	0
CASTOR3	0	0.895739	0.39	0.224	0
RASAL1	0	0.894791	0.139	0.004	0
PPP1R21	0	0.893951	0.406	0.212	0
BIN11	0	0.887006	0.474	0.192	0
RTKN	0	0.883244	0.172	0.027	0
CDH13	0	0.88136	0.182	0.053	0
FOXN2	0	0.880519	0.355	0.181	0
EML2	0	0.879965	0.205	0.058	0
AL034405.1	0	0.879367	0.123	0.019	0
KAZN	0	0.878252	0.623	0.333	0
PLA2G4C	0	0.877198	0.24	0.114	0
CBR1	0	0.876999	0.209	0.061	0
SERINC5	0	0.876805	0.453	0.247	0
AC233296.1	0	0.876121	0.197	0.063	0
KLHL3	0	0.874162	0.211	0.082	0
CCDC200	0	0.873208	0.278	0.18	0
FBN1	0	0.871412	0.29	0.128	0
PRKCQ	0	0.871029	0.21	0.056	0
PTPRS	0	0.869569	0.292	0.159	0
LINC01122	0	0.868878	0.12	0.016	0
PGBD5	0	0.868136	0.196	0.069	0
SLIT2	0	0.867143	0.231	0.061	0
ABCG1	0	0.866248	0.256	0.078	0
UNC79	0	0.865304	0.287	0.16	0
ENOX21	0	0.863181	0.294	0.13	0
AMD1	0	0.859574	0.239	0.091	0
UBE4B	0	0.857718	0.466	0.29	0
HIP1R	0	0.852725	0.358	0.201	0
ARHGAP1	0	0.851219	0.253	0.115	0
SAMD4B	0	0.850668	0.361	0.211	0
ZNF638	0	0.849502	0.731	0.556	0
TSPAN15	0	0.849237	0.231	0.07	0
KLF13	0	0.848837	0.244	0.079	0
GPR137C	0	0.845898	0.22	0.085	0
AC106791.1	0	0.845293	0.215	0.087	0
RBPJ1	0	0.844464	0.493	0.284	0
AP000282.1	0	0.838898	0.138	0.034	0
KCNJ2	0	0.83709	0.16	0.017	0
RDX	0	0.835673	0.366	0.217	0
C21orf91	0	0.83358	0.16	0.019	0
VSTM2B	0	0.833213	0.133	0.007	0
PPP2R2A	0	0.832248	0.43	0.246	0
TCP11L2	0	0.828466	0.207	0.074	0
ESRRG	0	0.827559	0.366	0.25	0
CHADL	0	0.824667	0.15	0.023	0
ABHD6	0	0.824317	0.217	0.073	0
NUTM2A-AS1	0	0.823574	0.465	0.296	0
CLIP21	0	0.822838	0.399	0.224	0
TMEM64	0	0.820885	0.156	0.032	0
AC007566.1	0	0.819435	0.288	0.141	0
USP31	0	0.818906	0.226	0.08	0
PPP1R12B	0	0.814831	0.525	0.355	0
ADSS	0	0.812848	0.227	0.077	0
SOX2	0	0.809586	0.22	0.082	0
PLEKHA1	0	0.80866	0.286	0.126	0
LINC00632	0	0.806984	0.204	0.053	0
NLK	0	0.806819	0.486	0.288	0
ADAM19	0	0.806191	0.153	0.021	0
NEK3	0	0.803495	0.251	0.096	0
DGKI	0	0.803443	0.172	0.043	0
ZNF608	0	0.802456	0.337	0.213	0
MFAP3L	0	0.800516	0.28	0.167	0
CLIC4	0	0.799735	0.342	0.177	0
MYO6	0	0.798059	0.548	0.363	0
AL078590.2	0	0.797366	0.174	0.047	0
SCARB2	0	0.795543	0.332	0.181	0
ZKSCAN1	0	0.794735	0.416	0.255	0
MPDZ	0	0.794028	0.35	0.211	0
SOBP	0	0.791473	0.367	0.242	0
ENDOD1	0	0.790058	0.208	0.084	0
FANCL	0	0.787057	0.257	0.109	0
STXBP6	0	0.786119	0.324	0.158	0
MAPRE2	0	0.784784	0.444	0.287	0
VLDLR-AS1	0	0.784442	0.13	0.014	0
MBOAT2	0	0.784188	0.367	0.227	0
KCNK10	0	0.78356	0.11	0.009	0
BACE1	0	0.783291	0.209	0.078	0
CD55	0	0.782283	0.182	0.046	0
MAP4K41	0	0.78079	0.803	0.628	0
BRMS1L	0	0.780397	0.176	0.051	0
HID1	0	0.77804	0.133	0.015	0
CTTNBP21	0	0.776581	0.498	0.231	0
PWWP2A	0	0.776497	0.292	0.153	0
SLC4A8	0	0.776473	0.226	0.094	0
SLC25A131	0	0.773781	0.435	0.296	0
ARHGEF37	0	0.772161	0.203	0.065	0
OLMALINC	0	0.769032	0.23	0.128	0
PACS21	0	0.768202	0.395	0.241	0
GAS71	0	0.768088	0.381	0.157	0
KNOP1	0	0.766727	0.272	0.157	0
CHST3	0	0.766153	0.173	0.078	0
DIPK1A	0	0.766139	0.347	0.212	0
DIPK1C	0	0.765048	0.121	0.023	0
SNX301	0	0.764886	0.293	0.13	0
SIRT2	0	0.764786	0.225	0.104	0
SERPINI1	0	0.763137	0.173	0.063	0
PPP1R14A	0	0.762616	0.132	0.008	0
KANK1	0	0.762461	0.501	0.331	0
TCF121	0	0.760627	0.85	0.71	0
DICER1	0	0.756989	0.454	0.297	0
PPP1R9A	0	0.753253	0.434	0.287	0
MDGA2	0	0.752146	0.131	0.052	0
AL033523.1	0	0.751863	0.113	0.006	0
KIF1B	0	0.750126	0.692	0.455	0
WDR20	0	0.748322	0.374	0.228	0
ITGB8	0	0.748062	0.307	0.19	0
LRRTM4	0	0.747605	0.172	0.115	0
LRRC8B	0	0.74672	0.232	0.094	0
STMN4	0	0.746166	0.128	0.01	0
KCTD8	0	0.745812	0.245	0.147	0
KCNK1	0	0.744436	0.12	0.012	0
FAM126A	0	0.742223	0.245	0.116	0
PDZD2	0	0.741813	0.343	0.194	0
ZBED5	0	0.740659	0.257	0.131	0
FBXL7	0	0.738578	0.714	0.429	0
TLE4	0	0.738461	0.39	0.25	0
SEPTIN8	0	0.735225	0.205	0.104	0
CLIP4	0	0.73407	0.33	0.204	0
TTL	0	0.733543	0.234	0.106	0
RHOBTB1	0	0.732362	0.225	0.08	0
CCNH	0	0.731448	0.572	0.413	0
KAT2B	0	0.731146	0.46	0.321	0
DEPTOR1	0	0.731018	0.342	0.155	0
SPSB1	0	0.729637	0.154	0.041	0
STARD9	0	0.727175	0.262	0.116	0
DNAJB2	0	0.725275	0.182	0.077	0
DPF3	0	0.724911	0.311	0.203	0
SYT14	0	0.720211	0.17	0.069	0
LRRFIP2	0	0.718313	0.426	0.289	0
JAKMIP2	0	0.717404	0.341	0.224	0
NAALAD2	0	0.717102	0.126	0.013	0
MAN2A2	0	0.717052	0.168	0.055	0
NKAIN1	0	0.716918	0.102	0.009	0
INPP1	0	0.715933	0.186	0.077	0
ANAPC5	0	0.715814	0.307	0.162	0
DUSP16	0	0.712838	0.284	0.162	0
CAMK2N1	0	0.709933	0.206	0.083	0
DUSP10	0	0.708873	0.145	0.032	0
FCHO1	0	0.708271	0.179	0.054	0
CEP97	0	0.708203	0.17	0.057	0
TBC1D2	0	0.706567	0.169	0.052	0
ATG13	0	0.706027	0.215	0.097	0
BOK	0	0.70543	0.109	0.005	0
LGI3	0	0.70532	0.112	0.005	0
SLC48A1	0	0.704279	0.193	0.099	0
CDK5RAP2	0	0.703006	0.377	0.253	0
YWHAQ	0	0.700856	0.239	0.111	0
KIAA1958	0	0.700687	0.345	0.236	0
ADD1	0	0.692297	0.491	0.383	0
PPFIBP21	0	0.692211	0.217	0.086	0
SH3PXD2A	0	0.689554	0.264	0.122	0
HDAC11	0	0.688956	0.131	0.031	0
RASGRF2	0	0.688743	0.227	0.092	0
ZNF565	0	0.682296	0.192	0.086	0
VPS35L	0	0.68211	0.414	0.29	0
FNIP21	0	0.679999	0.382	0.222	0
ST3GAL4	0	0.679203	0.149	0.051	0
SESTD1	0	0.67899	0.338	0.194	0
FNBP1	0	0.677876	0.674	0.494	0
RYR2	0	0.677618	0.179	0.057	0
DSEL	0	0.677303	0.125	0.017	0
NPC11	0	0.675713	0.361	0.209	0
CDH20	0	0.675252	0.76	0.394	0
AF165147.1	0	0.674795	0.153	0.057	0
BRSK1	0	0.674059	0.137	0.042	0
PRKCZ	0	0.673559	0.149	0.037	0
APOLD1	0	0.67326	0.163	0.077	0
RALGPS1	0	0.672411	0.334	0.233	0
PTPDC1	0	0.672393	0.188	0.078	0
GTDC1	0	0.671369	0.425	0.289	0
PLEKHB1	0	0.670828	0.158	0.068	0
GSN1	0	0.67057	0.557	0.39	0
CD9	0	0.668184	0.164	0.056	0
TJAP1	0	0.666768	0.17	0.059	0
SRPK2	0	0.666359	0.577	0.422	0
NEGR1	0	0.665903	0.269	0.17	0
CERS4	0	0.665432	0.255	0.154	0
TSC22D3	0	0.661414	0.169	0.066	0
PIGU	0	0.659782	0.234	0.13	0
AC011346.1	0	0.658216	0.212	0.131	0
LINC02241	0	0.657147	0.209	0.095	0
MYO18A	0	0.655903	0.299	0.185	0
SLC13A3	0	0.655421	0.26	0.161	0
TYRO3	0	0.65507	0.151	0.066	0
LINC02177	0	0.654089	0.1	0.012	0
SELENOP	0	0.654022	0.18	0.056	0
RTN1	0	0.654011	0.248	0.115	0
CYP7B1	0	0.651835	0.203	0.141	0
WDPCP	0	0.649573	0.445	0.327	0
MOSPD2	0	0.649361	0.164	0.056	0
MXI1	0	0.644293	0.386	0.274	0
MYO1E1	0	0.644046	0.475	0.246	0
AC090517.4	0	0.643453	0.222	0.113	0
SPART	0	0.641793	0.295	0.191	0
ZFHX4	0	0.641535	0.385	0.26	0
TOGARAM1	0	0.641483	0.28	0.177	0
PTMA	0	0.640178	0.267	0.143	0
MPP2	0	0.637347	0.126	0.039	0
EMC10	0	0.6352	0.162	0.059	0
ICK	0	0.632747	0.155	0.059	0
AC007364.1	0	0.632338	0.155	0.084	0
RASGRF1	0	0.630594	0.103	0.037	0
ZNF397	0	0.630338	0.222	0.122	0
LRRC8C-DT	0	0.628893	0.148	0.053	0
CD82	0	0.627732	0.134	0.054	0
ZHX2	0	0.627573	0.541	0.393	0
FIGN	0	0.627109	0.308	0.242	0
ACER31	0	0.626791	0.427	0.271	0
HSPA12A	0	0.625797	0.195	0.119	0
AMOTL2	0	0.625608	0.115	0.016	0
CPEB1-AS1	0	0.625547	0.102	0.015	0
ACAP3	0	0.62381	0.174	0.086	0
STRN	0	0.623151	0.297	0.178	0
RAP1GDS1	0	0.622567	0.405	0.285	0
RAB30-DT	0	0.622296	0.276	0.187	0
PCDH17	0	0.621848	0.164	0.093	0
ITCH	0	0.621178	0.482	0.341	0
PRTFDC1	0	0.61795	0.256	0.181	0
C21orf62-AS1	0	0.617566	0.185	0.12	0
ZBTB44	0	0.617418	0.253	0.146	0
FBXO32	0	0.614682	0.177	0.069	0
ZNF532	0	0.61428	0.415	0.303	0
AC078881.1	0	0.610585	0.192	0.115	0
LRP6	0	0.606938	0.281	0.204	0
RILPL1	0	0.606257	0.239	0.159	0
ZNF483	0	0.604618	0.185	0.097	0
TESK2	0	0.603121	0.273	0.189	0
AL591895.1	0	0.599533	0.13	0.037	0
ADAM22	0	0.598757	0.204	0.112	0
ENAH	0	0.598081	0.28	0.194	0
ADORA1	0	0.597743	0.126	0.043	0
AJAP1	0	0.597546	0.102	0.017	0
AIF1L	0	0.595961	0.115	0.022	0
MYO5A1	0	0.595565	0.445	0.291	0
CDK17	0	0.595419	0.35	0.229	0
WASHC5	0	0.590496	0.223	0.12	0
BBS2	0	0.590399	0.306	0.226	0
BEST1	0	0.588057	0.129	0.045	0
DYNC1LI2	0	0.586329	0.265	0.171	0
PLS3	0	0.58623	0.156	0.079	0
ACSS2	0	0.584351	0.186	0.094	0
MAP1B	0	0.583784	0.32	0.185	0
SEMA6D	0	0.582718	0.236	0.148	0
GATAD1	0	0.581434	0.245	0.145	0
MCAM	0	0.577798	0.105	0.011	0
NDFIP2	0	0.576121	0.132	0.05	0
COL9A2	0	0.575716	0.139	0.047	0
MEGF9	0	0.574868	0.341	0.254	0
AC025159.1	0	0.573209	0.206	0.149	0
SHC4	0	0.572669	0.113	0.031	0
RAB3IP	0	0.571635	0.12	0.035	0
AC105383.1	0	0.571629	0.139	0.073	0
GALNT6	0	0.570383	0.115	0.025	0
GLDN1	0	0.569239	0.487	0.2	0
MGAT3	0	0.568598	0.117	0.041	0
BCAR1	0	0.56787	0.122	0.045	0
LINC01411	0	0.567539	0.22	0.071	0
SLF2	0	0.566375	0.32	0.219	0
TPRN	0	0.564675	0.101	0.025	0
C9orf85	0	0.564176	0.217	0.13	0
GATM	0	0.563579	0.208	0.122	0
SYT11	0	0.563073	0.231	0.154	0
AC096677.1	0	0.561618	0.104	0.027	0
ASXL3	0	0.558659	0.103	0.023	0
SEMA3C	0	0.556814	0.153	0.039	0
GPI	0	0.55538	0.283	0.197	0
ACYP2	0	0.55529	0.513	0.412	0
PKD21	0	0.55524	0.434	0.318	0
SGMS1	0	0.555148	0.557	0.443	0
ROR1	0	0.555089	0.184	0.159	0
CRADD	0	0.55463	0.421	0.337	0
ARHGEF21	0	0.554002	0.245	0.112	0
SNX11	0	0.55327	0.319	0.205	0
CSRP1	0	0.548914	0.231	0.162	0
AC008537.1	0	0.548818	0.164	0.093	0
PCGF5	0	0.547014	0.421	0.32	0
AC118549.1	0	0.546284	0.384	0.28	0
USP47	0	0.544442	0.464	0.356	0
THRA	0	0.544205	0.166	0.096	0
DENND5A1	0	0.543927	0.426	0.302	0
IPO13	0	0.54364	0.105	0.025	0
ZNF462	0	0.543587	0.278	0.208	0
BBX	0	0.543325	0.448	0.348	0
TSGA10	0	0.542154	0.194	0.116	0
AC239809.3	0	0.541509	0.169	0.094	0
DENND2A	0	0.540897	0.244	0.163	0
PCDH9-AS2	0	0.540811	0.135	0.068	0
MARCKSL1	0	0.539214	0.107	0.028	0
AGO2	0	0.538929	0.324	0.247	0
OMG	0	0.538459	0.105	0.035	0
TOM1L2	0	0.538356	0.438	0.339	0
CDKL1	0	0.536012	0.152	0.094	0
DIPK2A	0	0.535139	0.183	0.116	0
POU3F3	0	0.535056	0.111	0.039	0
ATE1	0	0.534552	0.374	0.282	0
OSBPL9	0	0.533458	0.404	0.301	0
BMERB1	0	0.533205	0.165	0.105	0
MAGI1	0	0.532281	0.508	0.394	0
LDLRAP1	0	0.531571	0.122	0.037	0
KIF2A	0	0.530807	0.321	0.231	0
LANCL2	0	0.529004	0.169	0.099	0
RNF1301	0	0.528546	0.647	0.497	0
BAHCC1	0	0.528278	0.105	0.048	0
MYLIP	0	0.52762	0.117	0.032	0
TMEM184B	0	0.527035	0.255	0.192	0
MPP5	0	0.524588	0.198	0.119	0
ZNF706	0	0.524365	0.212	0.143	0
EFCAB11	0	0.521	0.15	0.081	0
GDAP1	0	0.520736	0.257	0.187	0
SGK3	0	0.519151	0.47	0.374	0
GABPB1-AS1	0	0.518558	0.301	0.224	0
SELENOW	0	0.517377	0.195	0.123	0
DST	0	0.517214	0.891	0.648	0
ACTN4	0	0.517187	0.283	0.171	0
CLCN4	0	0.516241	0.121	0.049	0
CXXC5	0	0.516021	0.146	0.08	0
GRIA2	0	0.515935	0.33	0.245	0
PTPRF	0	0.515916	0.177	0.128	0
SGCE	0	0.514526	0.175	0.116	0
FAM13B1	0	0.513996	0.401	0.301	0
UNC5B	0	0.513434	0.192	0.091	0
RHBDL2	0	0.509703	0.101	0.037	0
EEPD1	0	0.50871	0.235	0.146	0
ITPK1	0	0.508066	0.288	0.221	0
LINC01006	0	0.507604	0.109	0.046	0
KIDINS220	0	0.503928	0.397	0.305	0
PSME4	0	0.503533	0.381	0.288	0
ZNF280D	0	0.501856	0.316	0.242	0
ATP8A2	0	0.501563	0.11	0.035	0
CALD1	0	0.501528	0.335	0.174	0
ANKS6	0	0.501496	0.147	0.081	0
PCCB	0	0.50007	0.161	0.09	0
CYP27A1	0	0.500041	0.222	0.148	0
SLC38A91	0	0.499574	0.255	0.167	0
TRPC4AP1	0	0.497355	0.4	0.298	0
ZC3H13	0	0.495269	0.276	0.188	0
KLHL42	0	0.493442	0.161	0.092	0
LINC00486	0	0.492607	0.704	0.564	0
VEZF1	0	0.491249	0.153	0.085	0
SREBF1	0	0.490758	0.235	0.171	0
FAR1	0	0.490401	0.341	0.258	0
MSH2	0	0.489589	0.157	0.092	0
GARNL3	0	0.489106	0.392	0.298	0
CTTN	0	0.487137	0.207	0.151	0
ATP9A	0	0.486986	0.282	0.194	0
ELF2	0	0.486055	0.481	0.384	0
POGZ	0	0.485891	0.501	0.415	0
CYP2J2	0	0.485496	0.116	0.06	0
ST3GAL5	0	0.485222	0.258	0.176	0
GXYLT2	0	0.483624	0.134	0.058	0
PTPN11	0	0.483245	0.223	0.146	0
LRRC4C	0	0.481974	0.399	0.294	0
PACC1	0	0.481592	0.125	0.048	0
HSP90AA1	0	0.480424	0.5	0.312	0
RUFY2	0	0.479498	0.25	0.182	0
AF241726.2	0	0.47887	0.109	0.048	0
NIPA1	0	0.478855	0.129	0.058	0
STXBP3	0	0.477211	0.241	0.164	0
SYNE3	0	0.475271	0.1	0.033	0
ENTPD3-AS1	0	0.472154	0.168	0.122	0
TMEM123	0	0.471424	0.192	0.121	0
SVIP	0	0.471285	0.102	0.031	0
TRA2A	0	0.471106	0.471	0.386	0
FTCDNL1	0	0.469844	0.217	0.16	0
RCAN1	0	0.468999	0.134	0.064	0
BORCS5	0	0.468364	0.21	0.144	0
HIBCH	0	0.467794	0.403	0.329	0
UGDH-AS1	0	0.465578	0.164	0.112	0
KLHL24	0	0.461746	0.31	0.242	0
MLLT3	0	0.458974	0.295	0.244	0
WNK11	0	0.457914	0.478	0.379	0
MAP1A	0	0.457809	0.131	0.061	0
CRYAB	0	0.456992	0.171	0.095	0
AC092958.1	0	0.456803	0.105	0.023	0
ANKH	0	0.455385	0.348	0.25	0
SLC25A27	0	0.455271	0.171	0.117	0
NCOA6	0	0.454749	0.331	0.258	0
TRPM6	0	0.452432	0.102	0.022	0
LRRC4B	0	0.452422	0.13	0.083	0
SCGB2B2	0	0.451469	0.181	0.139	0
KIF1A	0	0.450683	0.189	0.148	0
KCNJ10	0	0.450628	0.152	0.109	0
GOLGA7	0	0.450245	0.101	0.039	0
MIRLET7BHG	0	0.449998	0.368	0.302	0
CDK61	0	0.449398	0.345	0.189	0
MITF1	0	0.448776	0.273	0.169	0
SGIP1	0	0.448644	0.417	0.305	0
RNF131	0	0.448079	0.415	0.315	0
ZNF135	0	0.446156	0.112	0.059	0
PLEKHH2	0	0.445145	0.124	0.078	0
SRRM1	0	0.443088	0.289	0.214	0
TRIM62	0	0.442908	0.109	0.042	0
INSR	0	0.442643	0.383	0.292	0
PCBP4	0	0.441576	0.101	0.049	0
PNPT1	0	0.439712	0.175	0.11	0
GIT1	0	0.438943	0.123	0.075	0
ZBTB20	0	0.437668	0.917	0.791	0
USP321	0	0.43759	0.421	0.327	0
NSMCE21	0	0.436304	0.533	0.452	0
AL139353.1	0	0.435708	0.1	0.047	0
TRAPPC101	0	0.435079	0.33	0.237	0
RPS6KA5	0	0.434438	0.303	0.236	0
STARD13	0	0.433569	0.515	0.406	0
SREBF2	0	0.433424	0.401	0.33	0
HSD17B4	0	0.433347	0.234	0.173	0
LINC01184	0	0.432271	0.276	0.22	0
CADM4	0	0.430517	0.103	0.055	0
AC006030.1	0	0.430491	0.108	0.063	0
BDNF-AS	0	0.430344	0.182	0.143	0
ATXN1	0	0.429782	0.65	0.57	0
CCSAP	0	0.425642	0.11	0.047	0
MLH3	0	0.423684	0.201	0.141	0
UBAP1L	0	0.423651	0.116	0.056	0
AL445250.1	0	0.423234	0.115	0.055	0
PDE7A	0	0.422182	0.293	0.204	0
PSAT1	0	0.421415	0.155	0.121	0
ZNF189	0	0.420482	0.12	0.053	0
ILKAP	0	0.420417	0.235	0.179	0
DPYSL2	0	0.419872	0.545	0.434	0
MAP7D1	0	0.419171	0.13	0.063	0
HEPACAM	0	0.418871	0.266	0.206	0
GRIK4	0	0.417653	0.221	0.182	0
S100B	0	0.417635	0.147	0.094	0
PCDH10	0	0.416453	0.11	0.072	0
BCAS3	0	0.415654	0.596	0.528	0
MAPK6	0	0.415293	0.178	0.127	0
RALGDS	0	0.41511	0.146	0.108	0
FAIM2	0	0.414539	0.107	0.056	0
AMZ1	0	0.414468	0.108	0.071	0
CRYL1	0	0.413494	0.222	0.175	0
SYTL2	0	0.413239	0.128	0.056	0
IQSEC1	0	0.413232	0.243	0.187	0
RBFOX1	0	0.411722	0.206	0.215	0
PBX1	0	0.411129	0.434	0.355	0
DYNC1I2	0	0.410552	0.195	0.127	0
BTBD8	0	0.410546	0.2	0.151	0
RALGAPA1	0	0.410435	0.488	0.41	0
ZNF451	0	0.410391	0.285	0.22	0
TMEM230	0	0.409784	0.139	0.091	0
FAT4	0	0.409726	0.129	0.056	0
RNH1	0	0.40954	0.117	0.061	0
FAM177A1	0	0.408147	0.138	0.082	0
ZNF471	0	0.407905	0.117	0.075	0
CCDC82	0	0.407268	0.175	0.116	0
FBXO7	0	0.407193	0.171	0.107	0
FN3K	0	0.405558	0.102	0.053	0
COL16A1	0	0.404221	0.144	0.109	0
GLIDR	0	0.403792	0.162	0.121	0
CBX7	0	0.402383	0.14	0.083	0
INSIG1	0	0.399635	0.119	0.065	0
PLEKHM3	0	0.399393	0.22	0.157	0
ARHGEF7	0	0.397516	0.412	0.332	0
TMEM59	0	0.396159	0.164	0.108	0
TMEM87A	0	0.395742	0.256	0.195	0
AC053527.2	0	0.394336	0.232	0.198	0
NHLRC3	0	0.393206	0.158	0.099	0
MAST31	0	0.393095	0.183	0.099	0
PDCD7	0	0.392788	0.141	0.078	0
PCYT1B	0	0.392473	0.109	0.072	0
RTN3	0	0.392172	0.297	0.24	0
GCLC	0	0.392133	0.191	0.147	0
SLC16A7	0	0.391255	0.102	0.033	0
CPPED11	0	0.390888	0.179	0.103	0
NAALADL2	0	0.389616	0.52	0.456	0
KDM6A	0	0.389134	0.452	0.386	0
PPP2R2C	0	0.388404	0.15	0.125	0
IKZF2	0	0.387502	0.226	0.178	0
ERMP1	0	0.387132	0.135	0.085	0
GIPC1	0	0.386864	0.124	0.076	0
TALDO1	0	0.386558	0.107	0.054	0
AC027644.41	0	0.386189	0.247	0.168	0
ZNF6521	0	0.386176	0.332	0.26	0
ANKRD23	0	0.383511	0.114	0.067	0
ATP11A1	0	0.383031	0.386	0.282	0
APPBP2	0	0.382121	0.287	0.227	0
ZNF827	0	0.380865	0.19	0.169	0
SOGA11	0	0.378939	0.232	0.167	0
CDC42BPB	0	0.378625	0.324	0.265	0
TRPC1	0	0.377653	0.263	0.221	0
GPHN	0	0.377359	0.617	0.512	0
NCBP3	0	0.376442	0.181	0.125	0
C1orf198	0	0.375305	0.142	0.116	0
CECR2	0	0.37455	0.323	0.264	0
PTP4A2	0	0.373416	0.128	0.069	0
FARP2	0	0.365267	0.245	0.181	0
RICTOR1	0	0.365199	0.39	0.313	0
TENM3	0	0.364908	0.105	0.088	0
MIGA1	0	0.364567	0.227	0.175	0
GSTA4	0	0.363997	0.1	0.058	0
DDHD1	0	0.362572	0.247	0.197	0
PHACTR4	0	0.361576	0.363	0.307	0
KIAA0930	0	0.361305	0.256	0.216	0
RIF1	0	0.357918	0.273	0.208	0
WSB1	0	0.35595	0.495	0.418	0
ANKRD36	0	0.354777	0.255	0.204	0
MYH14	0	0.354025	0.118	0.089	0
POMT2	0	0.353224	0.103	0.067	0
CCDC138	0	0.35222	0.11	0.066	0
IFT88	0	0.351989	0.234	0.205	0
PMP22	0	0.351303	0.178	0.139	0
SLC27A1	0	0.349064	0.257	0.228	0
UBE2R2	0	0.348916	0.302	0.253	0
TNKS	0	0.34849	0.421	0.383	0
ALDH3A2	0	0.34691	0.112	0.074	0
TMC61	0	0.34643	0.158	0.084	0
SORCS2	0	0.345887	0.259	0.252	0
JUND	0	0.345189	0.154	0.111	0
PPA1	0	0.344642	0.121	0.078	0
DIS3L2	0	0.344584	0.333	0.29	0
TOB2	0	0.343435	0.169	0.147	0
WDR7	0	0.343277	0.387	0.337	0
C1GALT1	0	0.34305	0.187	0.133	0
KCTD1	0	0.341216	0.149	0.14	0
MON2	0	0.338496	0.453	0.394	0
NDST1	0	0.336632	0.149	0.116	0
ZER1	0	0.336505	0.188	0.16	0
CMTM4	0	0.335846	0.132	0.112	0
POC1B	0	0.334592	0.191	0.153	0
XRRA1	0	0.333697	0.206	0.17	0
TSEN15	0	0.332905	0.143	0.106	0
FAF1	0	0.331971	0.592	0.53	0
NASP	0	0.331819	0.22	0.178	0
INPP5A	0	0.32978	0.169	0.135	0
ZC3H6	0	0.329712	0.216	0.169	0
EPB41L1	0	0.329102	0.167	0.143	0
HTRA11	0	0.327563	0.335	0.27	0
TIAM11	0	0.323618	0.409	0.31	0
WDR59	0	0.322918	0.264	0.241	0
NDUFAF6	0	0.321572	0.21	0.185	0
CHD71	0	0.320955	0.447	0.369	0
LAMA2	0	0.320923	0.456	0.159	0
ERBB4	0	0.320406	0.732	0.46	0
PPP4R2	0	0.320308	0.212	0.165	0
CNNM2	0	0.320273	0.26	0.227	0
RNF157	0	0.31871	0.156	0.138	0
LHPP	0	0.318611	0.13	0.099	0
DTWD1	0	0.316994	0.14	0.098	0
NDUFV1	0	0.31579	0.148	0.113	0
GINM1	0	0.314439	0.12	0.085	0
LZTS2	0	0.313545	0.102	0.061	0
GNG71	0	0.312758	0.47	0.387	0
PAAF1	0	0.311835	0.161	0.134	0
MED27	0	0.311177	0.284	0.25	0
TAB1	0	0.308518	0.125	0.095	0
NDUFA10	0	0.30665	0.218	0.18	0
ATG2B	0	0.305413	0.176	0.144	0
FAN1	0	0.305287	0.139	0.104	0
AC010615.4	0	0.304503	0.1	0.076	0
SFSWAP	0	0.30021	0.297	0.262	0
SH3PXD2B	0	0.299602	0.263	0.246	0
CHKA	0	0.297456	0.42	0.379	0
BBS9	0	0.297193	0.366	0.318	0
PAXBP1	0	0.296867	0.339	0.292	0
ACACA	0	0.29676	0.356	0.327	0
FDFT1	0	0.296309	0.178	0.162	0
ZBTB16	0	0.295636	0.484	0.396	0
PLXNB1	0	0.294639	0.173	0.163	0
SHANK3	0	0.294303	0.107	0.051	0
CPQ	0	0.291087	0.443	0.414	0
KCTD3	0	0.289764	0.156	0.133	0
FAM66C	0	0.289622	0.127	0.113	0
AC113414.1	0	0.28923	0.129	0.12	0
ZNF577	0	0.289081	0.123	0.099	0
CASD1	0	0.288999	0.211	0.18	0
IWS1	0	0.288533	0.258	0.221	0
TAFA5	0	0.286827	0.223	0.228	0
MFF	0	0.286701	0.197	0.164	0
CYTH11	0	0.286506	0.384	0.307	0
LRP4	0	0.284752	0.24	0.238	0
SACS	0	0.284142	0.159	0.135	0
GAB21	0	0.284116	0.591	0.445	0
ZNF529	0	0.283659	0.111	0.083	0
ZNF644	0	0.283612	0.418	0.374	0
AC104596.1	0	0.281785	0.246	0.228	0
CPM1	0	0.280551	0.313	0.18	0
SIK2	0	0.278762	0.366	0.334	0
RNF170	0	0.277915	0.159	0.136	0
ARID4B	0	0.277268	0.453	0.414	0
KMT2A	0	0.276596	0.372	0.323	0
CTIF	0	0.275216	0.282	0.276	0
KIF3A	0	0.274337	0.144	0.123	0
TEX2	0	0.274055	0.151	0.133	0
CXADR1	0	0.273935	0.132	0.065	0
APOD	0	0.273442	0.104	0.031	0
ZBTB37	0	0.273365	0.147	0.122	0
ARGLU1	0	0.27066	0.577	0.519	0
ZRANB3	0	0.270372	0.168	0.155	0
CADM1	0	0.269696	0.659	0.4	0
FTO	0	0.269159	0.5	0.468	0
ANKRD36B	0	0.268711	0.111	0.084	0
PREPL	0	0.267699	0.182	0.158	0
UPF3A	0	0.267375	0.251	0.231	0
SPTBN1	0	0.267119	0.548	0.416	0
SEM1	0	0.264321	0.194	0.187	0
SNRNP70	0	0.264037	0.354	0.323	0
PPP2R5A	0	0.263829	0.202	0.187	0
EFCAB2	0	0.262097	0.213	0.204	0
UTP23	0	0.261823	0.104	0.092	0
RASSF21	0	0.260731	0.181	0.099	0
ECPAS	0	0.260215	0.299	0.272	0
NIM1K	0	0.258063	0.103	0.105	0
ETFDH	0	0.257924	0.159	0.149	0
RERE1	0	0.257665	0.738	0.693	0
BPTF	0	0.257295	0.572	0.528	0
USP40	0	0.256821	0.253	0.236	0
CIRBP	0	0.255567	0.278	0.253	0
ADAMTSL3	0	0.254244	0.164	0.083	0
AKT2	0	0.25416	0.17	0.16	0
UBR3	0	0.253732	0.441	0.408	0
ANKRD36C	0	0.253177	0.266	0.244	0
LRCH3	0	0.252414	0.353	0.322	0
PTPN13	4.94065645841247e-324	0.308416	0.322	0.282	1.00868442254949e-319
ARIH2	1.97626258336499e-323	0.274782	0.256	0.221	4.03473769019796e-319
PSD3	2.90683522730697e-318	0.277557	0.545	0.439	5.93459480006992e-314
KRIT1	7.81304534984088e-315	0.33559	0.189	0.117	1.59511133862351e-310
CBFB	2.35877119547244e-314	0.293511	0.288	0.253	4.81566727267653e-310
SMARCA5	4.26572379354442e-314	0.312718	0.173	0.127	8.70890169690029e-310
CLASRP	5.08096334747107e-314	0.312998	0.218	0.173	0
BRF1	7.22675692863528e-313	0.315171	0.139	0.102	0
L3MBTL41	3.94892381840954e-312	0.281223	0.405	0.306	8.06212e-308
AL592183.1	6.09254445555355e-312	0.323019	0.197	0.123	1.24385e-307
LDLRAD3	1.95471749965552e-310	0.318815	0.284	0.238	3.99075e-306
INVS	0	0.25313	0.352	0.327	1.62785e-304
HIBADH	3.39923e-308	0.300557	0.216	0.189	6.93987e-304
MIPEP	1.9465e-307	0.308453	0.128	0.099	3.97398e-303
UBE2Z	4.8437e-305	0.308465	0.136	0.097	9.88889e-301
PAPSS1	1.00125e-304	0.261137	0.144	0.121	2.04415e-300
ANKRD13A	1.40377e-304	0.329416	0.144	0.095	2.86593e-300
DAZAP1	1.41888e-304	0.280953	0.176	0.144	2.89679e-300
USP48	7.14855e-301	0.263008	0.264	0.229	1.45945e-296
RFC1	2.0504e-298	0.28304	0.169	0.131	4.18609e-294
FAM171A1	1.61709e-297	0.292967	0.304	0.273	3.30146e-293
SLC16A1-AS1	3.25509e-295	0.25801	0.241	0.224	6.64559e-291
RCBTB1	1.32298e-293	0.302035	0.132	0.079	2.701e-289
DNAJC9	2.1353e-293	0.268091	0.108	0.09	4.35943e-289
USP14	4.79185e-293	0.25675	0.162	0.139	9.78305e-289
C15orf41	1.10935e-286	0.335327	0.176	0.133	2.26484e-282
RMND5A	1.28564e-286	0.314293	0.15	0.109	2.62475e-282
SLC35E3	8.56415e-286	0.283966	0.158	0.132	1.74846e-281
DTNB1	6.96822e-285	0.263914	0.405	0.346	1.42263e-280
REEP3	3.35247e-284	0.302129	0.206	0.165	6.8444e-280
ZNF138	5.65534e-282	0.264233	0.125	0.095	1.15459e-277
CLNS1A	6.43195e-279	0.254938	0.159	0.14	1.31315e-274
TERF2IP	4.36239e-278	0.26782	0.219	0.194	8.90625e-274
MINDY2	9.32992e-278	0.275004	0.217	0.177	1.9048e-273
DYNLRB1	1.93354e-276	0.265597	0.102	0.074	3.94752e-272
PCMTD2	4.26078e-275	0.282874	0.142	0.107	8.69881e-271
LTO1	1.22972e-271	0.273938	0.106	0.081	2.5106e-267
HYDIN	2.32749e-271	0.299677	0.201	0.164	4.75181e-267
CD99L2	5.75625e-270	0.258073	0.126	0.099	1.1752e-265
HMGXB4	2.87253e-269	0.257585	0.121	0.096	5.86457e-265
EMC1-AS1	7.38802e-266	0.252139	0.103	0.087	1.50834e-261
DCAF17	2.85454e-263	0.261801	0.113	0.083	5.82783e-259
SMPD4	3.58052e-263	0.301647	0.126	0.085	7.30998e-259
TCF20	4.12261e-262	0.252301	0.215	0.192	8.41672e-258
TRIM9	3.34463e-258	0.327605	0.372	0.296	6.8284e-254
LMF1	2.05473e-254	0.28332	0.224	0.176	4.19494e-250
BCL2L11	3.64872e-253	0.30009	0.264	0.213	7.44922e-249
MIR181A2HG	3.84012e-251	0.289228	0.101	0.066	7.83998e-247
CALN1	1.90998e-241	0.350506	0.151	0.127	3.89942e-237
PIGK	1.22371e-237	0.271134	0.105	0.072	2.49832e-233
CMC2	7.06352e-237	0.302247	0.12	0.077	1.44209e-232
WWP1	1.95318e-236	0.2578	0.233	0.183	3.9876e-232
TATDN3	1.45785e-234	0.266302	0.124	0.089	2.97635e-230
WWP21	5.74631e-231	0.265343	0.263	0.216	1.17317e-226
AC124312.1	3.77188e-224	0.276532	0.238	0.174	7.70067e-220
DCBLD2	3.19355e-221	0.258978	0.111	0.08	6.51995e-217
STEAP1B1	6.66977e-213	0.279422	0.118	0.072	1.3617e-208
OSBPL5	4.02162e-198	0.251861	0.108	0.071	8.21054e-194
LINC01572	5.07107e-196	0.252176	0.126	0.097	1.03531e-191
CDKL3	2.62535e-187	0.256841	0.116	0.086	5.35991e-183
KCNIP4	1.79474e-162	0.25721	0.104	0.073	3.66414e-158

## Sheet: markers OPC
Table 9. Lymphocyte cluster markers (estimated using the FindMarkers function in Seurat with default parameters). LYM1 corresponds to the LYM cluster on the left side of the UMAP of Figure 1A, LYM2 to the right one
Gene symbol	p_val	avg_logFC	pct.1	pct.2	p_val_adj	cluster
CD247	0	4.60772	0.751	0.028	0	LYM1
SKAP1	0	3.64747	0.657	0.031	0	LYM1
MCTP2	0	3.59084	0.632	0.02	0	LYM1
SAMD3	0	3.29344	0.533	0.02	0	LYM1
TXK	0	3.25054	0.486	0.016	0	LYM1
RIPOR22	0	3.23852	0.678	0.126	0	LYM1
GNLY	0	3.18499	0.475	0.019	0	LYM1
STAT4	0	3.12932	0.534	0.02	0	LYM1
IQGAP21	0	2.95843	0.653	0.081	0	LYM1
SLFN12L1	0	2.93119	0.535	0.034	0	LYM1
NCALD3	0	2.91863	0.549	0.069	0	LYM1
GNG21	0	2.79839	0.571	0.086	0	LYM1
ITGA4	0	2.77782	0.441	0.017	0	LYM1
PYHIN1	0	2.69818	0.393	0.006	0	LYM1
KLRF1	0	2.67581	0.376	0.004	0	LYM1
SYTL31	0	2.6653	0.501	0.108	0	LYM1
PTPRC1	0	2.65629	0.832	0.262	0	LYM1
PRKCH2	0	2.629	0.714	0.209	0	LYM1
CCDC88C	0	2.6268	0.49	0.062	0	LYM1
SYNE22	0	2.56447	0.611	0.136	0	LYM1
TRG-AS1	0	2.54916	0.361	0.024	0	LYM1
MYBL1	0	2.52162	0.366	0.022	0	LYM1
ITGAL1	0	2.51865	0.506	0.068	0	LYM1
RAP1GAP21	0	2.50628	0.6	0.177	0	LYM1
AOAH1	0	2.49715	0.834	0.321	0	LYM1
RUNX3	0	2.48786	0.391	0.018	0	LYM1
CD96	0	2.41524	0.341	0.02	0	LYM1
KLRD1	0	2.40683	0.364	0.031	0	LYM1
PRKCQ1	0	2.37716	0.4	0.064	0	LYM1
ETS11	0	2.36563	0.422	0.07	0	LYM1
CBLB2	0	2.33607	0.538	0.215	0	LYM1
ADGRE5	0	2.30957	0.356	0.024	0	LYM1
PARP81	0	2.28857	0.597	0.212	0	LYM1
VAV31	0	2.25594	0.521	0.175	0	LYM1
STK101	0	2.20695	0.588	0.161	0	LYM1
IKZF3	0	2.137	0.298	0.012	0	LYM1
UTRN2	0	2.13477	0.82	0.469	0	LYM1
DTHD1	0	2.11202	0.243	0.007	0	LYM1
LINC02384	0	2.10479	0.253	0.005	0	LYM1
LINGO22	0	2.0992	0.2	0.045	0	LYM1
CARD111	0	2.094	0.507	0.152	0	LYM1
PRF1	0	2.08382	0.262	0.002	0	LYM1
PRKCB2	0	2.06468	0.649	0.226	0	LYM1
ARL4C1	0	2.05717	0.294	0.034	0	LYM1
PDGFD1	0	2.04847	0.283	0.032	0	LYM1
DIAPH11	0	2.04321	0.408	0.093	0	LYM1
SPON2	0	2.03383	0.252	0.007	0	LYM1
ITK	0	2.02994	0.288	0.011	0	LYM1
BCL11B1	0	2.02894	0.28	0.014	0	LYM1
B2M2	0	2.01901	0.474	0.149	0	LYM1
TGFBR32	0	2.01442	0.469	0.211	0	LYM1
AKNA1	0	2.00788	0.435	0.12	0	LYM1
CLEC2D1	0	2.00602	0.451	0.127	0	LYM1
GRAP2	0	1.98301	0.259	0.012	0	LYM1
PPP2R5C1	0	1.95064	0.578	0.343	0	LYM1
CNOT6L1	0	1.939	0.416	0.187	0	LYM1
KCNQ51	0	1.90419	0.236	0.047	0	LYM1
PTGDR1	0	1.90006	0.276	0.019	0	LYM1
ARHGEF33	0	1.88405	0.457	0.188	0	LYM1
PLAC8	0	1.88061	0.269	0.022	0	LYM1
FYN1	0	1.87192	0.743	0.418	0	LYM1
GNPTAB1	0	1.86797	0.389	0.161	0	LYM1
LINC00861	0	1.86776	0.238	0.005	0	LYM1
LINC01934	0	1.85943	0.21	0.017	0	LYM1
P2RY8	0	1.85502	0.25	0.027	0	LYM1
CEMIP21	0	1.84375	0.341	0.116	0	LYM1
RASA21	0	1.84184	0.525	0.264	0	LYM1
HLA-B	0	1.84141	0.324	0.069	0	LYM1
GFOD12	0	1.82761	0.298	0.112	0	LYM1
PTPN22	0	1.81391	0.242	0.018	0	LYM1
TNFAIP81	0	1.81138	0.372	0.092	0	LYM1
TOX1	0	1.80837	0.443	0.248	0	LYM1
NEDD92	0	1.80464	0.389	0.122	0	LYM1
RASA31	0	1.80325	0.497	0.233	0	LYM1
ZAP70	0	1.80009	0.225	0.004	0	LYM1
IKZF11	0	1.79364	0.651	0.247	0	LYM1
RABGAP1L2	0	1.7909	0.763	0.529	0	LYM1
STK393	0	1.78872	0.452	0.189	0	LYM1
KLF123	0	1.78677	0.548	0.309	0	LYM1
KCNAB21	0	1.7717	0.287	0.049	0	LYM1
SCML4	0	1.76703	0.208	0.009	0	LYM1
SYTL21	0	1.76334	0.261	0.059	0	LYM1
RAP1B2	0	1.76036	0.53	0.265	0	LYM1
ZNF8311	0	1.74455	0.214	0.007	0	LYM1
CD2261	0	1.73395	0.295	0.074	0	LYM1
LPCAT1	0	1.73198	0.288	0.072	0	LYM1
SIDT11	0	1.73054	0.26	0.031	0	LYM1
HSH2D	0	1.72881	0.189	0.005	0	LYM1
DGKD2	0	1.72268	0.395	0.164	0	LYM1
RASGRP1	0	1.72095	0.237	0.027	0	LYM1
STK382	0	1.71617	0.41	0.175	0	LYM1
OSBPL53	0	1.68789	0.28	0.072	0	LYM1
LCP11	0	1.68551	0.323	0.07	0	LYM1
RFTN11	0	1.68354	0.327	0.097	0	LYM1
TMEM181	0	1.68336	0.379	0.153	0	LYM1
PRR5L1	0	1.67536	0.329	0.097	0	LYM1
LITAF1	0	1.67386	0.326	0.104	0	LYM1
CYTIP	0	1.67283	0.248	0.029	0	LYM1
RNF2131	0	1.65608	0.689	0.432	0	LYM1
NKG7	0	1.64487	0.173	0.001	0	LYM1
CYTH12	0	1.6418	0.552	0.31	0	LYM1
JAK11	0	1.63814	0.481	0.282	0	LYM1
MBNL11	0	1.60676	0.821	0.623	0	LYM1
TMEM131L1	0	1.60083	0.368	0.116	0	LYM1
HLA-C	0	1.59178	0.249	0.056	0	LYM1
AC243829.2	0	1.58949	0.11	0.004	0	LYM1
PPP1R16B2	0	1.58745	0.274	0.068	0	LYM1
PTK2B1	0	1.56205	0.36	0.141	0	LYM1
HLA-A	0	1.55218	0.264	0.086	0	LYM1
STK17B	0	1.55099	0.289	0.115	0	LYM1
PIP4K2A1	0	1.54163	0.747	0.458	0	LYM1
INPP4A1	0	1.54152	0.524	0.298	0	LYM1
SLC16A72	0	1.53613	0.23	0.036	0	LYM1
PPM1L1	0	1.52918	0.364	0.236	0	LYM1
NLRC51	0	1.52401	0.309	0.111	0	LYM1
CD381	0	1.51393	0.21	0.073	0	LYM1
CCL5	0	1.51312	0.162	0.003	0	LYM1
C1orf212	0	1.51146	0.388	0.236	0	LYM1
GSAP1	0	1.51105	0.403	0.209	0	LYM1
CYFIP22	0	1.49029	0.364	0.204	0	LYM1
RAB27A	0	1.48486	0.264	0.102	0	LYM1
HLA-E2	0	1.48052	0.367	0.149	0	LYM1
CCND31	0	1.47756	0.535	0.325	0	LYM1
STK41	0	1.47645	0.428	0.201	0	LYM1
LINC006231	0	1.46968	0.361	0.174	0	LYM1
CDC42SE21	0	1.46966	0.49	0.285	0	LYM1
YES11	0	1.46396	0.214	0.075	0	LYM1
LLGL2	0	1.46064	0.203	0.04	0	LYM1
XYLT11	0	1.45842	0.37	0.182	0	LYM1
IRF1	0	1.4574	0.197	0.028	0	LYM1
LINC015052	0	1.45684	0.163	0.062	0	LYM1
FNDC3B2	0	1.44847	0.541	0.393	0	LYM1
BIN21	0	1.44683	0.34	0.109	0	LYM1
GK52	0	1.44579	0.268	0.105	0	LYM1
IGF2R2	0	1.44518	0.413	0.242	0	LYM1
RNF1651	0	1.44449	0.158	0.01	0	LYM1
MYO1F1	0	1.44296	0.55	0.239	0	LYM1
RRAS21	0	1.44186	0.212	0.068	0	LYM1
PTPN122	0	1.43833	0.424	0.249	0	LYM1
ACAP1	0	1.43478	0.17	0.011	0	LYM1
RASSF11	0	1.42849	0.28	0.078	0	LYM1
LCK	0	1.42299	0.161	0.007	0	LYM1
RAB8B1	0	1.42281	0.319	0.148	0	LYM1
SLAMF6	0	1.42227	0.162	0.004	0	LYM1
TMC81	0	1.41737	0.307	0.098	0	LYM1
PLCL21	0	1.4121	0.492	0.235	0	LYM1
TSPOAP1-AS1	0	1.40107	0.172	0.031	0	LYM1
TMEM71	0	1.39651	0.18	0.023	0	LYM1
ADGRG5	0	1.38863	0.169	0.02	0	LYM1
STK17A1	0	1.3826	0.292	0.14	0	LYM1
IL18RAP	0	1.37867	0.138	0.002	0	LYM1
NUP210	0	1.37542	0.258	0.104	0	LYM1
MIR4435-2HG1	0	1.37103	0.23	0.065	0	LYM1
SMCHD12	0	1.36922	0.474	0.32	0	LYM1
AC116366.31	0	1.3679	0.376	0.227	0	LYM1
RNF125	0	1.36256	0.217	0.06	0	LYM1
PARP15	0	1.36202	0.172	0.012	0	LYM1
STIM1	0	1.35877	0.406	0.26	0	LYM1
AF165147.11	0	1.35854	0.179	0.063	0	LYM1
AGTPBP11	0	1.35717	0.419	0.246	0	LYM1
EMB1	0	1.35428	0.254	0.072	0	LYM1
IKZF21	0	1.35421	0.233	0.181	0	LYM1
IL2RB	0	1.34115	0.135	0.002	0	LYM1
SLC38A13	0	1.34088	0.319	0.12	0	LYM1
TRERF11	0	1.34005	0.319	0.174	0	LYM1
FLNA1	0	1.33882	0.201	0.071	0	LYM1
SLFN5	0	1.33689	0.188	0.032	0	LYM1
CASP8	0	1.33609	0.213	0.053	0	LYM1
BTG1	0	1.33579	0.205	0.067	0	LYM1
BTN3A1	0	1.32768	0.181	0.03	0	LYM1
EFHD2	0	1.32686	0.211	0.043	0	LYM1
TC2N	0	1.32363	0.15	0.016	0	LYM1
ARHGAP151	0	1.32239	0.704	0.34	0	LYM1
SSBP32	0	1.31795	0.314	0.208	0	LYM1
PTPN42	0	1.31792	0.373	0.252	0	LYM1
IQGAP12	0	1.31233	0.382	0.213	0	LYM1
PIK3R51	0	1.30297	0.494	0.22	0	LYM1
TPST21	0	1.30245	0.231	0.092	0	LYM1
CEP78	0	1.2967	0.205	0.095	0	LYM1
NFATC31	0	1.29446	0.464	0.303	0	LYM1
TRAF3IP31	0	1.29366	0.264	0.082	0	LYM1
PDE7A2	0	1.29321	0.352	0.209	0	LYM1
DENND2D	0	1.29132	0.162	0.012	0	LYM1
CRYBG1	0	1.28791	0.153	0.022	0	LYM1
TFDP21	0	1.28534	0.331	0.236	0	LYM1
ABHD17A	0	1.28471	0.191	0.055	0	LYM1
GBP2	0	1.28357	0.189	0.049	0	LYM1
AC009093.21	0	1.27924	0.253	0.113	0	LYM1
KLF131	0	1.27582	0.247	0.09	0	LYM1
CYBA1	0	1.26518	0.272	0.093	0	LYM1
SUN21	0	1.26377	0.25	0.122	0	LYM1
IL12RB2	0	1.26063	0.107	0.016	0	LYM1
TES	0	1.25926	0.157	0.011	0	LYM1
DPYD2	0	1.25886	0.608	0.342	0	LYM1
APBA22	0	1.25362	0.26	0.187	0	LYM1
SYNE13	0	1.25306	0.641	0.439	0	LYM1
TXNIP1	0	1.2466	0.311	0.169	0	LYM1
ZEB22	0	1.24524	0.71	0.549	0	LYM1
KLRC4-KLRK1	0	1.24428	0.12	0.002	0	LYM1
NFATC21	0	1.24204	0.444	0.269	0	LYM1
NLRC3	0	1.24046	0.138	0.007	0	LYM1
SRPK22	0	1.23075	0.54	0.433	0	LYM1
PXN2	0	1.22177	0.245	0.118	0	LYM1
ERN1	0	1.21851	0.185	0.069	0	LYM1
ZC3HAV11	0	1.21744	0.312	0.143	0	LYM1
TTC38	0	1.21462	0.199	0.087	0	LYM1
ATP8A11	0	1.21425	0.396	0.259	0	LYM1
CD531	0	1.20997	0.345	0.146	0	LYM1
FGR	0	1.20882	0.157	0.027	0	LYM1
ARHGEF13	0	1.20554	0.262	0.125	0	LYM1
CD471	0	1.20409	0.283	0.176	0	LYM1
PRSS23	0	1.1971	0.138	0.05	0	LYM1
SEPTIN61	0	1.19248	0.269	0.118	0	LYM1
PCSK7	0	1.1909	0.279	0.17	0	LYM1
LCP21	0	1.1906	0.337	0.136	0	LYM1
PPP3CC1	0	1.18735	0.339	0.24	0	LYM1
FMNL11	0	1.18088	0.253	0.088	0	LYM1
CD244	0	1.18068	0.127	0.003	0	LYM1
SNTB12	0	1.17101	0.235	0.13	0	LYM1
TRAPPC102	0	1.17042	0.374	0.242	0	LYM1
ARHGAP301	0	1.16985	0.206	0.054	0	LYM1
ANKRD441	0	1.1639	0.798	0.572	0	LYM1
LYST1	0	1.15859	0.443	0.373	0	LYM1
LRBA	0	1.15751	0.523	0.438	0	LYM1
CD300A1	0	1.15659	0.18	0.048	0	LYM1
CLEC2B	0	1.15339	0.152	0.026	0	LYM1
ATM1	0	1.15101	0.566	0.404	0	LYM1
LNPEP	0	1.15066	0.332	0.225	0	LYM1
ARID5B1	0	1.14761	0.287	0.195	0	LYM1
MBP1	0	1.14758	0.634	0.28	0	LYM1
ITGB21	0	1.14595	0.225	0.072	0	LYM1
PLEK1	0	1.14312	0.228	0.07	0	LYM1
FBXW71	0	1.14118	0.404	0.286	0	LYM1
VPS37B	0	1.13407	0.213	0.114	0	LYM1
IQSEC13	0	1.13118	0.284	0.19	0	LYM1
FGD31	0	1.13043	0.231	0.075	0	LYM1
MSN1	0	1.12881	0.316	0.183	0	LYM1
KLHDC4	0	1.12733	0.196	0.091	0	LYM1
DOCK111	0	1.12034	0.392	0.204	0	LYM1
TTC39C1	0	1.11382	0.199	0.093	0	LYM1
MYO1G	0	1.09984	0.121	0.01	0	LYM1
ANXA6	0	1.09286	0.151	0.051	0	LYM1
RAB11FIP1	0	1.08316	0.153	0.032	0	LYM1
KLF21	0	1.08148	0.147	0.027	0	LYM1
DENND1B2	0	1.08052	0.235	0.142	0	LYM1
ATP2A3	0	1.07616	0.129	0.016	0	LYM1
PCED1B1	0	1.07496	0.263	0.174	0	LYM1
SEPTIN91	0	1.0746	0.243	0.159	0	LYM1
CDK172	0	1.07015	0.322	0.237	0	LYM1
ARPC21	0	1.05977	0.314	0.191	0	LYM1
CCDC69	0	1.05953	0.141	0.024	0	LYM1
USP28	0	1.05776	0.171	0.075	0	LYM1
KAT2B2	0	1.05573	0.38	0.33	0	LYM1
BTN3A2	0	1.05418	0.141	0.028	0	LYM1
EIF4E3	0	1.05257	0.123	0.023	0	LYM1
RAB27B1	0	1.05209	0.108	0.009	0	LYM1
CSGALNACT2	0	1.0435	0.206	0.123	0	LYM1
FAM117A	0	1.03956	0.126	0.034	0	LYM1
BAZ1A1	0	1.02989	0.257	0.163	0	LYM1
CHST12	0	1.02349	0.162	0.084	0	LYM1
DIP2A1	0	1.01688	0.418	0.322	0	LYM1
SEMA4D2	0	1.01366	0.357	0.255	0	LYM1
RBL2	0	1.0113	0.265	0.189	0	LYM1
WIPF11	0	1.01027	0.436	0.285	0	LYM1
GATAD2A1	0	1.01024	0.294	0.206	0	LYM1
PCNX1	0	1.00682	0.427	0.371	0	LYM1
ITCH1	0	1.00261	0.424	0.35	0	LYM1
FAM49B1	0	1.00049	0.68	0.452	0	LYM1
YWHAZ2	0	0.993258	0.26	0.169	0	LYM1
EVL1	0	0.979913	0.434	0.336	0	LYM1
YPEL1	0	0.976793	0.138	0.065	0	LYM1
OGT	0	0.976505	0.28	0.202	0	LYM1
AC022075.1	0	0.970469	0.112	0.011	0	LYM1
CFLAR2	0	0.96998	0.436	0.33	0	LYM1
DNAJC11	0	0.967889	0.316	0.276	0	LYM1
JAKMIP12	0	0.967131	0.104	0.053	0	LYM1
ATP11B	0	0.962997	0.276	0.198	0	LYM1
ARNTL	0	0.962036	0.192	0.136	0	LYM1
TTC131	0	0.953814	0.221	0.149	0	LYM1
SACM1L	0	0.941571	0.209	0.134	0	LYM1
RNF1491	0	0.937274	0.367	0.302	0	LYM1
HELZ1	0	0.930586	0.415	0.351	0	LYM1
LRRFIP11	0	0.929411	0.388	0.317	0	LYM1
STIM21	0	0.922346	0.303	0.266	0	LYM1
OSBPL82	0	0.922277	0.32	0.251	0	LYM1
MAPK1	0	0.912484	0.347	0.296	0	LYM1
SCLT11	0	0.91241	0.322	0.277	0	LYM1
PTPRA	0	0.901423	0.4	0.373	0	LYM1
ZFYVE283	0	0.898176	0.237	0.194	0	LYM1
SOS11	0	0.894282	0.417	0.396	0	LYM1
ATF7IP1	0	0.879744	0.367	0.325	0	LYM1
TSPOAP11	0	0.879014	0.128	0.106	0	LYM1
KDM4C1	0	0.87747	0.486	0.444	0	LYM1
PPP2R5A1	0	0.863829	0.23	0.187	0	LYM1
CCDC911	0	0.863819	0.403	0.379	0	LYM1
AAK11	0	0.862789	0.445	0.402	0	LYM1
HIPK21	0	0.859345	0.403	0.379	0	LYM1
CAST1	0	0.857318	0.322	0.272	0	LYM1
TCF251	0	0.853751	0.425	0.38	0	LYM1
ARAP22	0	0.851304	0.5	0.418	0	LYM1
TLE42	0	0.847938	0.304	0.26	0	LYM1
CTBP22	0	0.84507	0.475	0.447	0	LYM1
MECP2	0	0.844774	0.249	0.209	0	LYM1
PPP3CA	0	0.836657	0.513	0.496	0	LYM1
MAPK141	0	0.831809	0.266	0.228	0	LYM1
ATP2B41	0	0.821441	0.305	0.284	0	LYM1
CEP85L1	0	0.809939	0.348	0.34	0	LYM1
PRMT21	0	0.809782	0.364	0.328	0	LYM1
AC245297.3	0	0.807833	0.378	0.367	0	LYM1
USP35	0	0.795698	0.31	0.282	0	LYM1
BCL2	0	0.789629	0.387	0.461	0	LYM1
FAM172A	0	0.772716	0.474	0.474	0	LYM1
VPS13B1	0	0.770914	0.507	0.496	0	LYM1
CELF21	0	0.765519	0.813	0.728	0	LYM1
TAOK31	0	0.761319	0.498	0.492	0	LYM1
NCOA21	0	0.756492	0.487	0.483	0	LYM1
DECR1	0	0.750756	0.226	0.211	0	LYM1
PAN31	0	0.742753	0.454	0.437	0	LYM1
XRN11	0	0.739577	0.317	0.311	0	LYM1
RAP1GDS11	0	0.733001	0.312	0.294	0	LYM1
RICTOR2	0	0.732899	0.338	0.319	0	LYM1
PACS11	0	0.725481	0.433	0.438	0	LYM1
HERC13	0	0.722637	0.416	0.422	0	LYM1
SMYD3	0	0.72228	0.535	0.527	0	LYM1
ARID4B1	0	0.720299	0.412	0.417	0	LYM1
CCSER21	0	0.712434	0.331	0.342	0	LYM1
PPP1R12A	0	0.688907	0.384	0.394	0	LYM1
ZCCHC7	0	0.685842	0.407	0.417	0	LYM1
KMT2E1	0	0.68351	0.418	0.417	0	LYM1
TNRC6B	0	0.681879	0.606	0.636	0	LYM1
KAT6B	0	0.681856	0.273	0.299	0	LYM1
TBL1X3	0	0.680485	0.306	0.327	0	LYM1
FBXL171	0	0.680181	0.457	0.478	0	LYM1
USP241	0	0.673381	0.345	0.346	0	LYM1
ANKRD121	0	0.670539	0.451	0.463	0	LYM1
COP11	0	0.668446	0.42	0.43	0	LYM1
WAC1	0	0.659522	0.384	0.405	0	LYM1
BIRC6	0	0.647195	0.524	0.546	0	LYM1
ARFGEF11	0	0.647005	0.316	0.319	0	LYM1
GPATCH81	0	0.635146	0.409	0.455	0	LYM1
GLG11	0	0.633225	0.375	0.404	0	LYM1
ATAD2B	0	0.627427	0.295	0.317	0	LYM1
RBM391	0	0.620238	0.347	0.374	0	LYM1
RNF1151	0	0.620179	0.278	0.323	0	LYM1
OGA1	0	0.614143	0.329	0.356	0	LYM1
UBR2	0	0.60572	0.31	0.336	0	LYM1
DYRK1A1	0	0.604229	0.41	0.437	0	LYM1
STX81	0	0.602884	0.303	0.341	0	LYM1
CUL3	0	0.598239	0.281	0.308	0	LYM1
ZFAND31	0	0.591767	0.644	0.674	0	LYM1
SPIDR2	0	0.584819	0.464	0.505	0	LYM1
JARID21	0	0.584586	0.397	0.438	0	LYM1
PHF21A	0	0.583078	0.401	0.455	0	LYM1
NAP1L4	0	0.582754	0.266	0.299	0	LYM1
BTBD91	0	0.579251	0.406	0.463	0	LYM1
ARID2	0	0.56853	0.322	0.363	0	LYM1
ATXN11	0	0.553622	0.51	0.576	0	LYM1
KANSL11	0	0.546276	0.542	0.588	0	LYM1
CDK13	0	0.535159	0.39	0.443	0	LYM1
JAKMIP23	0	0.528684	0.199	0.233	0	LYM1
HERC41	0	0.527905	0.389	0.44	0	LYM1
PHC3	0	0.526762	0.293	0.34	0	LYM1
ANKRD111	0	0.523802	0.546	0.585	0	LYM1
PPP6R3	0	0.522204	0.41	0.461	0	LYM1
MALAT13	0	0.516543	0.998	0.999	0	LYM1
CDKAL11	0	0.514217	0.402	0.468	0	LYM1
TENT21	0	0.509912	0.358	0.404	0	LYM1
NIPBL1	0	0.508453	0.47	0.51	0	LYM1
KDM6A1	0	0.507835	0.338	0.391	0	LYM1
TRAPPC91	0	0.506245	0.399	0.461	0	LYM1
USP471	0	0.489997	0.308	0.365	0	LYM1
ARID1B1	0	0.489633	0.575	0.643	0	LYM1
EHMT1	0	0.463252	0.373	0.445	0	LYM1
TAF15	0	0.458627	0.297	0.36	0	LYM1
EPC11	0	0.45492	0.31	0.378	0	LYM1
SIPA1L12	0	0.444069	0.333	0.449	0	LYM1
COG51	0	0.438035	0.341	0.413	0	LYM1
USP341	0	0.433359	0.477	0.553	0	LYM1
EXOC41	0	0.431978	0.509	0.596	0	LYM1
NCOR1	0	0.413011	0.349	0.433	0	LYM1
BPTF1	0	0.392506	0.426	0.532	0	LYM1
CLASP1	0	0.356755	0.388	0.495	0	LYM1
N4BP2L2	0	0.346484	0.483	0.578	0	LYM1
KMT2C	0	0.33881	0.502	0.602	0	LYM1
TCF7L22	0	0.320181	0.18	0.422	0	LYM1
EIF4G32	0	0.293242	0.508	0.628	0	LYM1
TUT4	0	0.281401	0.3	0.419	0	LYM1
FAF11	0	0.271607	0.407	0.536	0	LYM1
ST8SIA61	4.94065645841247e-324	1.16373	0.21	0.049	1.00868442254949e-319	LYM1
GSK3B1	4.94065645841247e-324	0.495176	0.357	0.406	1.00868442254949e-319	LYM1
CAPN21	1.97626258336499e-323	0.469643	0.143	0.189	4.03473769019796e-319	LYM1
DYM	2.47032822920623e-323	0.459889	0.351	0.408	5.04342211274744e-319	LYM1
SLMAP1	3.45845952088873e-323	0.426273	0.226	0.304	7.06079095784642e-319	LYM1
SUCLG21	1.82804288961261e-322	0.737869	0.345	0.32	3.73213236343311e-318	LYM1
RGS31	2.81617418129511e-322	0.914593	0.144	0.074	5.74950120853209e-318	LYM1
KAT6A2	3.38434967401254e-321	0.63337	0.357	0.367	6.909488294464e-317	LYM1
AXIN1	3.4485782079719e-321	1.07291	0.162	0.064	7.04061726939543e-317	LYM1
TTC171	5.21733322008356e-321	0.382376	0.401	0.488	1.06517075021226e-316	LYM1
ANKRD171	4.95646655907939e-320	0.256463	0.368	0.488	1.01191221270165e-315	LYM1
ABI11	5.03783917094944e-319	0.372788	0.322	0.399	1.02852524514104e-314	LYM1
MLLT6	2.25519855901482e-316	0.822717	0.227	0.186	4.60421337808466e-312	LYM1
TNRC6C4	3.38244485332156e-316	0.442549	0.247	0.311	6.9055994125413e-312	LYM1
VTI1A1	7.96373347461038e-316	0.459297	0.433	0.493	1.62587582617646e-311	LYM1
RNF38	8.32788875843567e-316	0.573442	0.287	0.32	1.70022176892223e-311	LYM1
VPS13C1	1.5877639934772e-315	0.352204	0.415	0.501	3.24157896908306e-311	LYM1
RSF1	4.98497395415882e-315	0.48307	0.283	0.336	1.01773228248107e-310	LYM1
UBR11	2.96753310047416e-314	0.486466	0.251	0.302	6.05851557792805e-310	LYM1
IVNS1ABP1	3.25475764639724e-314	1.07589	0.181	0.079	6.6449132108846e-310	LYM1
PUM21	4.30606551734728e-314	0.584608	0.348	0.365	8.79126336021621e-310	LYM1
CREBBP1	1.33738809374324e-313	0.298257	0.309	0.42	0	LYM1
GPBP1	1.58217289905257e-313	0.417856	0.267	0.333	0	LYM1
SLC9A3R11	4.91845016082162e-313	0.688895	0.105	0.074	0	LYM1
ATRX2	8.36329751531407e-312	0.386336	0.381	0.456	1.70745e-307	LYM1
MON21	2.61248209771932e-311	0.426707	0.334	0.398	5.33364e-307	LYM1
HNRNPA2B1	2.65301620764221e-311	0.252742	0.316	0.426	5.4164e-307	LYM1
TBC1D31	1.5665488627727e-310	0.861698	0.134	0.069	3.19827e-306	LYM1
PTPN7	2.66189326583391e-310	0.967372	0.114	0.025	5.43452e-306	LYM1
CRACR2A	3.74466135142382e-310	1.06673	0.147	0.037	7.6451e-306	LYM1
SYNRG1	5.67910106491612e-310	0.778769	0.269	0.235	1.15945e-305	LYM1
ATP9B1	9.43681556608921e-310	0.29813	0.315	0.421	1.92662e-305	LYM1
KIAA11092	0	0.336222	0.359	0.447	3.95622e-305	LYM1
USP151	0	0.781229	0.428	0.364	1.04932e-304	LYM1
SMARCA2	0	0.382884	0.38	0.459	1.2567e-304	LYM1
ABHD22	0	0.508516	0.2	0.246	1.85886e-304	LYM1
KDM2A1	0	0.442924	0.364	0.431	2.05388e-304	LYM1
AHNAK2	4.64556e-308	0.806452	0.27	0.231	9.48438e-304	LYM1
ADD12	7.69164e-308	0.347335	0.304	0.392	1.57033e-303	LYM1
DNAJB14	8.69358e-307	0.7676	0.233	0.2	1.77488e-302	LYM1
EPB411	2.23484e-306	0.962691	0.336	0.234	4.56265e-302	LYM1
NKTR2	7.29256e-306	0.394709	0.373	0.446	1.48885e-301	LYM1
ZNF6441	1.55139e-305	0.345618	0.288	0.378	3.16733e-301	LYM1
VCL2	1.86824e-305	0.77962	0.215	0.189	3.8142e-301	LYM1
RASSF32	4.4955e-305	1.12831	0.28	0.136	9.17801e-301	LYM1
MED13	1.21641e-304	0.310651	0.275	0.373	2.48343e-300	LYM1
ZNF1481	2.56176e-304	0.4856	0.342	0.392	5.2301e-300	LYM1
BRWD1	3.37373e-304	0.296654	0.29	0.388	6.88781e-300	LYM1
JAZF11	1.56888e-303	0.858885	0.581	0.439	3.20303e-299	LYM1
RHOH	3.86242e-303	1.21208	0.181	0.05	7.88551e-299	LYM1
KDM5A	4.62053e-303	0.649424	0.272	0.279	9.43328e-299	LYM1
TRIM33	8.63702e-303	0.59281	0.256	0.27	1.76333e-298	LYM1
HUWE1	1.30875e-302	0.485681	0.234	0.28	2.67195e-298	LYM1
BBX1	1.50218e-302	0.454013	0.296	0.356	3.06686e-298	LYM1
AKT31	2.686e-301	0.277089	0.54	0.662	5.48374e-297	LYM1
GLS2	3.48296e-301	0.797341	0.312	0.265	7.1108e-297	LYM1
PHIP1	7.20806e-301	0.262763	0.316	0.426	1.4716e-296	LYM1
RSRP1	2.18066e-300	0.448577	0.306	0.359	4.45204e-296	LYM1
NEK7	4.19807e-300	0.625596	0.281	0.297	8.57077e-296	LYM1
ARIH11	9.03447e-300	0.34062	0.284	0.372	1.84448e-295	LYM1
MIR181A2HG1	2.42813e-299	0.989237	0.141	0.068	4.95727e-295	LYM1
PIK3R11	2.90523e-299	0.561066	0.345	0.382	5.93132e-295	LYM1
MYH91	3.47342e-299	0.923982	0.311	0.223	7.09133e-295	LYM1
CAMKMT	5.29741e-299	0.560438	0.295	0.339	1.08152e-294	LYM1
CCM21	6.09047e-299	0.920658	0.313	0.225	1.24343e-294	LYM1
ACAP21	6.96623e-299	0.432329	0.386	0.444	1.42223e-294	LYM1
GLCCI11	1.7411e-298	0.732878	0.252	0.244	3.55462e-294	LYM1
KIAA20261	1.99727e-298	0.50301	0.286	0.335	4.07762e-294	LYM1
KIF2A1	2.45303e-298	0.588357	0.221	0.238	5.00811e-294	LYM1
NIN	3.59967e-298	0.553996	0.242	0.273	7.34908e-294	LYM1
ZNF8272	1.76289e-297	0.307543	0.104	0.172	3.59911e-293	LYM1
ROCK11	1.63783e-296	0.657857	0.373	0.36	3.34379e-292	LYM1
CNOT4	4.19744e-296	0.422453	0.243	0.302	8.5695e-292	LYM1
TSEN54	3.19448e-295	0.81003	0.101	0.04	6.52184e-291	LYM1
USP252	1.11462e-294	0.80002	0.295	0.245	2.2756e-290	LYM1
AKAP92	3.49416e-294	0.347065	0.314	0.401	7.13367e-290	LYM1
PAM3	5.38039e-294	0.986212	0.299	0.203	1.09846e-289	LYM1
ACTR31	1.21515e-293	0.869583	0.275	0.198	2.48085e-289	LYM1
UBAC21	2.29684e-293	0.587955	0.334	0.347	4.68923e-289	LYM1
VWA82	2.90244e-293	0.359592	0.228	0.303	5.92562e-289	LYM1
RIN31	5.49838e-293	0.977783	0.462	0.288	1.12255e-288	LYM1
LINC002991	4.26115e-292	0.781978	0.259	0.24	8.69956e-288	LYM1
AVL9	1.30318e-291	0.327966	0.244	0.337	2.66058e-287	LYM1
SUSD11	6.38599e-291	1.12895	0.195	0.073	1.30376e-286	LYM1
TMEM1352	1.11382e-290	0.279527	0.164	0.251	2.27398e-286	LYM1
PIBF1	6.00251e-290	0.283129	0.228	0.328	1.22547e-285	LYM1
TRIP121	1.17564e-289	0.427615	0.312	0.366	2.40019e-285	LYM1
ADAM101	1.3173e-288	0.62763	0.383	0.381	2.6894e-284	LYM1
UBE3A	3.50887e-288	0.372488	0.219	0.291	7.16372e-284	LYM1
URI1	7.31282e-288	0.631046	0.227	0.231	1.49299e-283	LYM1
SNRK1	1.12889e-287	0.886803	0.239	0.166	2.30474e-283	LYM1
SLC20A1	4.0294e-287	0.841981	0.159	0.095	8.22641e-283	LYM1
GIMAP7	4.09973e-287	0.946827	0.125	0.022	8.37001e-283	LYM1
IFI161	2.36959e-286	0.946987	0.382	0.239	4.83775e-282	LYM1
ZMYM2	4.3169e-286	0.264816	0.281	0.381	8.81338e-282	LYM1
DDX51	1.06078e-285	0.388222	0.298	0.355	2.16569e-281	LYM1
ZNF2921	2.95104e-285	0.331952	0.342	0.422	6.02484e-281	LYM1
PRKACB2	4.26692e-284	0.559529	0.25	0.273	8.71134e-280	LYM1
PPP2R5E1	4.63075e-284	0.634294	0.262	0.261	9.45414e-280	LYM1
RBM33	9.22464e-284	0.489674	0.291	0.331	1.8833e-279	LYM1
PSPC1	1.2593e-283	0.493742	0.249	0.287	2.57099e-279	LYM1
RC3H11	1.38176e-283	0.61619	0.274	0.28	2.821e-279	LYM1
FAM169A2	2.17598e-283	0.60933	0.101	0.1	4.44248e-279	LYM1
RSBN1L	3.77412e-283	0.78271	0.228	0.19	7.70524e-279	LYM1
NUTM2B-AS1	8.45531e-283	0.303199	0.207	0.295	1.72624e-278	LYM1
DCAF5	8.51686e-283	0.474242	0.217	0.265	1.7388e-278	LYM1
RNGTT	1.39685e-282	0.574634	0.236	0.252	2.85181e-278	LYM1
NR3C12	2.29932e-282	0.700952	0.37	0.342	4.69429e-278	LYM1
MLLT35	5.36749e-282	0.562265	0.213	0.248	1.09583e-277	LYM1
B4GALT51	2.88418e-281	0.666928	0.18	0.178	5.88833e-277	LYM1
SND11	5.36727e-281	0.50623	0.317	0.356	1.09578e-276	LYM1
FAM120B	1.22321e-280	0.327669	0.266	0.349	2.49731e-276	LYM1
EFR3A	1.91412e-280	0.504612	0.209	0.24	3.90786e-276	LYM1
LSM14A	1.9569e-280	0.450851	0.253	0.304	3.99522e-276	LYM1
HNRNPC1	2.21862e-280	0.482138	0.321	0.358	4.52954e-276	LYM1
EPS151	2.97271e-280	0.2851	0.348	0.443	6.06909e-276	LYM1
TNFRSF1B1	4.76172e-280	1.1585	0.311	0.157	9.72152e-276	LYM1
ACTB1	5.79991e-280	0.792498	0.232	0.203	1.18411e-275	LYM1
MAN1A23	1.6229e-279	0.718641	0.256	0.236	3.31332e-275	LYM1
CHD2	4.15355e-279	0.369348	0.272	0.343	8.4799e-275	LYM1
DENND4C1	5.32773e-279	0.437569	0.271	0.328	1.08771e-274	LYM1
ZFR	1.07559e-278	0.352571	0.221	0.295	2.19592e-274	LYM1
SETX1	1.41645e-278	0.593457	0.399	0.394	2.89183e-274	LYM1
KMT2A2	2.43374e-278	0.481228	0.28	0.327	4.96873e-274	LYM1
HDAC41	1.17162e-277	0.377089	0.327	0.403	2.39198e-273	LYM1
NSD11	1.45647e-277	0.277333	0.292	0.388	2.97354e-273	LYM1
RPTOR	2.10433e-277	0.283548	0.234	0.328	4.29621e-273	LYM1
DOCK21	4.19549e-277	0.860399	0.557	0.319	8.56551e-273	LYM1
MNAT12	4.81644e-277	0.525955	0.238	0.272	9.83325e-273	LYM1
DDHD11	5.55074e-277	0.619823	0.202	0.201	1.13324e-272	LYM1
CELF11	1.21208e-276	0.301347	0.325	0.417	2.47458e-272	LYM1
TOP2B	2.38208e-276	0.647174	0.199	0.19	4.86325e-272	LYM1
ADCY71	2.75849e-276	1.05538	0.307	0.146	5.63173e-272	LYM1
PRKX1	1.23581e-275	0.938431	0.238	0.162	2.52302e-271	LYM1
SPG111	1.9109e-275	0.534251	0.267	0.297	3.9013e-271	LYM1
R3HDM11	1.9275e-275	0.258404	0.233	0.336	3.93518e-271	LYM1
ZBTB163	3.3838e-275	0.561904	0.364	0.402	6.90837e-271	LYM1
PIK3CD1	3.45109e-275	1.09094	0.309	0.153	7.04575e-271	LYM1
SENP7	6.18148e-275	0.432083	0.223	0.274	1.26201e-270	LYM1
WDR71	1.51532e-274	0.31829	0.259	0.341	3.09367e-270	LYM1
SRSF111	1.65656e-274	0.406798	0.27	0.331	3.38204e-270	LYM1
PRRC2C2	1.11853e-273	0.478029	0.359	0.393	2.28358e-269	LYM1
RESF11	2.26108e-273	0.913952	0.256	0.173	4.61622e-269	LYM1
RFX7	2.27628e-273	0.399338	0.226	0.294	4.64725e-269	LYM1
NRDC1	4.38887e-273	0.383272	0.263	0.332	8.96031e-269	LYM1
CLIP42	7.52085e-272	0.424284	0.167	0.213	1.53546e-267	LYM1
ADCY94	3.40002e-271	0.601054	0.165	0.189	6.94148e-267	LYM1
HTT1	8.44551e-271	0.388186	0.232	0.299	1.72423e-266	LYM1
EXT12	6.40794e-269	0.281989	0.212	0.32	1.30825e-264	LYM1
ZDHHC201	6.44038e-269	0.879878	0.255	0.178	1.31487e-264	LYM1
SCAF111	8.34561e-269	0.449756	0.354	0.398	1.70384e-264	LYM1
WDR371	8.95986e-269	0.673293	0.26	0.25	1.82925e-264	LYM1
ADNP	1.54612e-267	0.252231	0.222	0.317	3.15656e-263	LYM1
PLCB12	4.99301e-267	0.983189	0.459	0.332	1.01937e-262	LYM1
ZFAND61	5.79925e-267	0.417383	0.236	0.294	1.18398e-262	LYM1
R3HDM21	1.08851e-266	0.359852	0.287	0.361	2.22231e-262	LYM1
VCAN3	6.36825e-266	0.952726	0.086	0.142	1.30014e-261	LYM1
TMEM1311	1.20418e-265	0.259567	0.255	0.348	2.45846e-261	LYM1
MAPRE22	2.38102e-265	0.472054	0.244	0.299	4.86109e-261	LYM1
GOLGA41	2.87415e-265	0.311704	0.39	0.481	5.86786e-261	LYM1
HLA-F	3.57922e-265	0.900724	0.121	0.031	7.30734e-261	LYM1
CNOT21	5.11397e-265	0.467944	0.242	0.281	1.04407e-260	LYM1
ZNF4071	1.18708e-264	0.482895	0.279	0.323	2.42354e-260	LYM1
AUH	3.09423e-264	0.349442	0.22	0.286	6.31718e-260	LYM1
WNK12	1.16298e-263	0.39016	0.327	0.387	2.37435e-259	LYM1
NCOA12	3.8983e-263	0.371029	0.558	0.621	7.95877e-259	LYM1
FAM49A1	8.67042e-263	0.673152	0.217	0.226	1.77015e-258	LYM1
SMAD21	1.4714e-262	0.524496	0.261	0.284	3.00401e-258	LYM1
CEP192	5.24364e-262	0.407856	0.22	0.276	1.07054e-257	LYM1
XPO61	4.55329e-261	0.79353	0.246	0.202	9.296e-257	LYM1
ATXN7L11	5.6757e-261	0.373886	0.229	0.302	1.15875e-256	LYM1
GPRIN31	1.37261e-260	1.07446	0.283	0.141	2.80231e-256	LYM1
BCR2	2.36552e-260	0.387974	0.164	0.229	4.82945e-256	LYM1
ZNF207	6.05355e-260	0.501649	0.256	0.285	1.23589e-255	LYM1
UBE3C1	7.11973e-260	0.296497	0.239	0.323	1.45357e-255	LYM1
FAM214A1	9.02765e-260	0.445483	0.187	0.229	1.84308e-255	LYM1
SOS21	1.48516e-259	0.50748	0.236	0.265	3.03211e-255	LYM1
RPAP21	2.33845e-259	0.270146	0.176	0.261	4.77419e-255	LYM1
FOXJ3	4.52724e-259	0.34879	0.236	0.304	9.24282e-255	LYM1
LYN1	7.80656e-259	0.982101	0.417	0.321	1.59379e-254	LYM1
CALM11	8.82478e-259	0.577352	0.217	0.229	1.80167e-254	LYM1
CMIP1	1.1971e-258	0.571513	0.47	0.481	2.44401e-254	LYM1
ELF11	2.58753e-258	0.649283	0.351	0.331	5.28269e-254	LYM1
SCAF81	2.88535e-258	0.295513	0.242	0.324	5.89074e-254	LYM1
GBF1	4.10135e-258	0.361672	0.219	0.291	8.37332e-254	LYM1
SMARCC1	5.72974e-258	0.449828	0.237	0.28	1.16978e-253	LYM1
PUM11	5.7355e-258	0.257614	0.294	0.387	1.17096e-253	LYM1
LRCH31	5.42874e-257	0.305171	0.244	0.325	1.10833e-252	LYM1
ACTG11	3.23927e-256	0.599955	0.142	0.145	6.6133e-252	LYM1
MED271	5.25688e-256	0.347987	0.182	0.254	1.07324e-251	LYM1
LPP1	1.61896e-255	0.358548	0.587	0.648	3.30527e-251	LYM1
GATAD2B1	3.8204e-255	0.518216	0.289	0.317	7.79974e-251	LYM1
FNBP12	1.19271e-254	0.455992	0.481	0.508	2.43504e-250	LYM1
FAR11	5.54927e-254	0.42529	0.215	0.265	1.13294e-249	LYM1
DDX61	7.34639e-254	0.669335	0.222	0.207	1.49984e-249	LYM1
AP3B11	1.93719e-253	0.369029	0.325	0.385	3.95497e-249	LYM1
AKAP132	5.622e-253	0.581766	0.581	0.544	1.14779e-248	LYM1
SF1	7.97314e-253	0.277606	0.195	0.275	1.6278e-248	LYM1
AEBP21	1.56166e-252	0.674196	0.216	0.211	3.18829e-248	LYM1
PFN1	2.69783e-252	0.832833	0.106	0.031	5.50788e-248	LYM1
KLRG1	6.61998e-252	0.834454	0.104	0.041	1.35154e-247	LYM1
FBXW111	1.85759e-251	0.322995	0.216	0.287	3.79245e-247	LYM1
FNBP4	4.68691e-251	0.379672	0.249	0.31	9.56879e-247	LYM1
PSME41	6.24007e-251	0.356868	0.229	0.295	1.27397e-246	LYM1
APOL6	7.14853e-251	0.807431	0.111	0.049	1.45944e-246	LYM1
DGLUCY1	2.24247e-250	0.274478	0.199	0.284	4.57823e-246	LYM1
MDFIC2	5.22237e-250	0.955154	0.164	0.09	1.0662e-245	LYM1
MED15	8.30211e-250	0.603301	0.203	0.204	1.69496e-245	LYM1
TBC1D192	3.70979e-249	0.377108	0.108	0.154	7.5739e-245	LYM1
DHX361	6.44553e-249	0.590707	0.203	0.21	1.31592e-244	LYM1
ANKIB11	3.77115e-248	0.289942	0.256	0.34	7.69918e-244	LYM1
HERPUD2	7.73268e-248	0.536825	0.145	0.159	1.5787e-243	LYM1
SLCO3A12	9.81366e-248	1.01565	0.351	0.188	2.00356e-243	LYM1
TRPM71	1.32207e-247	0.358837	0.229	0.292	2.69914e-243	LYM1
ASCC31	4.0625e-247	0.578692	0.287	0.293	8.29401e-243	LYM1
RNF169	4.74334e-247	0.545432	0.18	0.197	9.68401e-243	LYM1
TTC39B2	1.06392e-246	0.820218	0.136	0.084	2.17209e-242	LYM1
IL18R1	1.14137e-246	0.940774	0.104	0.017	2.33021e-242	LYM1
INTS61	1.28608e-246	0.508533	0.193	0.229	2.62566e-242	LYM1
CAPZA11	1.53463e-246	0.454292	0.202	0.238	3.1331e-242	LYM1
SLC44A2	9.49758e-246	0.69586	0.151	0.128	1.93903e-241	LYM1
STAT5B	1.92556e-245	0.634664	0.238	0.232	3.93122e-241	LYM1
STAG21	2.35818e-245	0.600189	0.265	0.256	4.81446e-241	LYM1
SETD31	2.64447e-245	0.568395	0.196	0.209	5.39894e-241	LYM1
SH2D3C1	6.29087e-245	1.01731	0.169	0.056	1.28434e-240	LYM1
CUL4A	8.46176e-245	0.486578	0.2	0.232	1.72755e-240	LYM1
AGK	2.15152e-244	0.784264	0.154	0.111	4.39255e-240	LYM1
AMBRA1	1.13752e-243	0.38603	0.233	0.29	2.32236e-239	LYM1
TUT71	1.9193e-243	0.787861	0.245	0.195	3.91845e-239	LYM1
CD552	4.75051e-243	1.05627	0.153	0.055	9.69865e-239	LYM1
STAG12	5.34695e-243	0.342455	0.459	0.532	1.09163e-238	LYM1
PRKCE2	6.15648e-243	0.260496	0.245	0.342	1.25691e-238	LYM1
SRSF41	8.5034e-243	0.409033	0.226	0.28	1.73605e-238	LYM1
RAB3GAP2	3.39978e-242	0.404867	0.178	0.227	6.94098e-238	LYM1
PEX14	5.98029e-242	0.668005	0.165	0.162	1.22094e-237	LYM1
TTC141	6.03072e-242	0.302983	0.181	0.249	1.23123e-237	LYM1
NNT	1.94719e-241	0.467251	0.153	0.186	3.97538e-237	LYM1
HIPK1	2.82951e-241	0.793545	0.152	0.093	5.77672e-237	LYM1
MYCBP21	3.27142e-241	0.35057	0.473	0.531	6.67894e-237	LYM1
RAB2A1	5.57787e-241	0.406393	0.262	0.315	1.13878e-236	LYM1
AL645568.11	2.64737e-240	0.348977	0.13	0.182	5.40488e-236	LYM1
PLEKHA21	2.79265e-240	0.835978	0.283	0.219	5.70146e-236	LYM1
SMG11	6.47625e-240	0.444583	0.335	0.374	1.32219e-235	LYM1
TAPBP	8.08797e-240	0.720015	0.147	0.114	1.65124e-235	LYM1
TLE51	2.08647e-239	0.818179	0.136	0.079	4.25974e-235	LYM1
RAPGEF11	8.11198e-239	0.714733	0.522	0.424	1.65614e-234	LYM1
PPP3CB	9.83609e-239	0.323776	0.177	0.24	2.00814e-234	LYM1
ST3GAL11	1.8075e-238	0.694651	0.249	0.233	3.6902e-234	LYM1
ZZEF1	2.47346e-238	0.444735	0.211	0.253	5.04981e-234	LYM1
PDS5B2	8.54893e-238	0.404241	0.254	0.304	1.74535e-233	LYM1
PDS5A1	1.12384e-237	0.256971	0.269	0.357	2.29443e-233	LYM1
SLA1	5.56634e-237	1.04785	0.297	0.143	1.13642e-232	LYM1
GNB11	1.81298e-236	0.382427	0.344	0.401	3.70138e-232	LYM1
XRCC51	5.35139e-236	0.413463	0.255	0.299	1.09254e-231	LYM1
HNRNPU	8.41766e-236	0.332203	0.263	0.327	1.71855e-231	LYM1
USP33	1.159e-235	0.426549	0.226	0.265	2.36622e-231	LYM1
MAGED11	1.55119e-235	0.525684	0.138	0.159	3.16691e-231	LYM1
SMAP1	2.37391e-235	0.449525	0.199	0.233	4.84657e-231	LYM1
FUS1	3.46365e-235	0.486271	0.305	0.327	7.0714e-231	LYM1
GSE11	3.48342e-234	0.629841	0.251	0.244	7.11174e-230	LYM1
HECTD1	8.24911e-234	0.291298	0.22	0.297	1.68414e-229	LYM1
PRKDC1	1.85759e-233	0.376908	0.209	0.265	3.79245e-229	LYM1
SCFD11	1.92517e-233	0.401276	0.211	0.259	3.93043e-229	LYM1
ITGB11	3.73631e-233	0.696985	0.18	0.153	7.62806e-229	LYM1
RBM5	4.79309e-233	0.269412	0.181	0.252	9.78557e-229	LYM1
CD441	1.19197e-232	1.04857	0.244	0.115	2.43353e-228	LYM1
SETBP14	6.80725e-231	0.813688	0.315	0.244	1.38977e-226	LYM1
CMC1	3.97891e-230	0.712382	0.174	0.14	8.12335e-226	LYM1
HNRNPH11	4.58396e-230	0.504059	0.221	0.238	9.35861e-226	LYM1
BANP1	6.54762e-230	0.663818	0.212	0.198	1.33676e-225	LYM1
ATR1	8.0763e-230	0.679483	0.239	0.217	1.64886e-225	LYM1
ELOVL61	1.36754e-229	0.511182	0.122	0.138	2.79197e-225	LYM1
PARP41	3.08719e-229	0.768626	0.269	0.21	6.3028e-225	LYM1
SUGP2	3.38788e-229	0.264432	0.18	0.26	6.9167e-225	LYM1
DPP8	4.84899e-229	0.36541	0.173	0.224	9.8997e-225	LYM1
PDCD6IP	6.79053e-229	0.344894	0.184	0.238	1.38635e-224	LYM1
VPS13A3	1.74625e-228	0.528452	0.151	0.158	3.56514e-224	LYM1
TAX1BP1	8.51525e-228	0.530478	0.233	0.24	1.73847e-223	LYM1
NPC12	6.85849e-227	0.645933	0.229	0.22	1.40023e-222	LYM1
ADGRG11	1.22697e-225	0.327397	0.192	0.253	2.50498e-221	LYM1
DENND6A	1.75265e-225	0.696195	0.207	0.174	3.57822e-221	LYM1
ESYT22	2.51553e-225	0.769312	0.333	0.257	5.1357e-221	LYM1
FAM13B2	5.17916e-225	0.318628	0.24	0.309	1.05738e-220	LYM1
OGDH	1.02839e-224	0.395755	0.16	0.209	2.09955e-220	LYM1
ZNF131	2.03328e-224	0.284404	0.186	0.259	4.15115e-220	LYM1
MICU2	2.45181e-224	0.498523	0.219	0.243	5.00562e-220	LYM1
PSMB9	3.74891e-224	0.843539	0.116	0.034	7.65378e-220	LYM1
CORO1A1	4.14342e-224	0.991753	0.166	0.054	8.4592e-220	LYM1
PTCH11	1.14645e-223	0.325999	0.091	0.131	2.34059e-219	LYM1
NEMF1	3.94613e-223	0.267358	0.2	0.274	8.05642e-219	LYM1
RELCH1	5.94163e-223	0.438853	0.219	0.251	1.21304e-218	LYM1
NLRP11	1.38676e-222	0.962944	0.293	0.15	2.8312e-218	LYM1
SEC24B	1.61581e-222	0.368163	0.185	0.236	3.29884e-218	LYM1
1972-03-01	2.90277e-222	0.291351	0.221	0.291	5.9263e-218	LYM1
SFI1	3.8807e-222	0.773383	0.134	0.089	7.92284e-218	LYM1
SMC5	5.80601e-222	0.323143	0.213	0.273	1.18536e-217	LYM1
YAF2	7.43282e-222	0.443747	0.184	0.218	1.51749e-217	LYM1
XPR11	7.8498e-222	0.266503	0.21	0.288	1.60261e-217	LYM1
HNRNPD	9.24248e-222	0.345902	0.199	0.256	1.88694e-217	LYM1
MRTFA2	2.08451e-221	0.30155	0.274	0.349	4.25573e-217	LYM1
EXOC21	3.22401e-221	0.536507	0.223	0.235	6.58213e-217	LYM1
ACTN42	3.44304e-221	0.776946	0.234	0.179	7.02931e-217	LYM1
BDP11	3.89215e-221	0.314484	0.227	0.294	7.94622e-217	LYM1
LINC023281	4.97807e-221	0.827323	0.176	0.129	1.01632e-216	LYM1
PHF20L11	1.21187e-220	0.416248	0.172	0.209	2.47416e-216	LYM1
LMBRD1	2.24244e-220	0.316543	0.172	0.23	4.57816e-216	LYM1
ARSG2	2.31898e-220	0.879185	0.162	0.09	4.73443e-216	LYM1
ARL152	3.48257e-220	0.752066	0.498	0.364	7.11001e-216	LYM1
ANKRD362	6.81959e-220	0.278258	0.145	0.209	1.39229e-215	LYM1
TNKS2	1.17048e-219	0.253781	0.151	0.22	2.38965e-215	LYM1
ITSN21	2.05683e-219	0.385442	0.331	0.378	4.19922e-215	LYM1
TANK2	2.4648e-219	0.394055	0.249	0.296	5.03214e-215	LYM1
VPS81	2.8588e-219	0.269816	0.228	0.301	5.83652e-215	LYM1
KIFAP32	3.93117e-218	0.452534	0.142	0.162	8.02588e-214	LYM1
PREX11	5.97398e-218	0.431816	0.483	0.52	1.21965e-213	LYM1
HIVEP23	8.13967e-218	0.322837	0.171	0.236	1.66179e-213	LYM1
TLK2	1.80596e-217	0.270971	0.206	0.277	3.68704e-213	LYM1
CAMK2D2	1.977e-217	0.321358	0.332	0.398	4.03625e-213	LYM1
MDM41	4.14217e-217	0.349314	0.206	0.263	8.45665e-213	LYM1
PELI21	8.60079e-217	0.277981	0.201	0.286	1.75594e-212	LYM1
FLI12	1.06631e-216	0.767617	0.509	0.306	2.17698e-212	LYM1
FUBP1	1.26602e-216	0.483394	0.185	0.205	2.5847e-212	LYM1
THOC2	1.33859e-216	0.271701	0.181	0.248	2.73286e-212	LYM1
GOLGA8B3	1.94043e-216	0.371489	0.088	0.113	3.96157e-212	LYM1
STT3B	3.659e-216	0.626796	0.183	0.171	7.47022e-212	LYM1
SLTM1	1.37492e-215	0.391285	0.246	0.291	2.80704e-211	LYM1
PPP4R3B	1.82519e-215	0.46067	0.182	0.208	3.7263e-211	LYM1
DGKZ	3.79708e-215	0.613308	0.151	0.14	7.75211e-211	LYM1
ZNF718	6.72834e-215	0.600926	0.177	0.168	1.37366e-210	LYM1
VMP11	7.25047e-215	0.485328	0.243	0.279	1.48026e-210	LYM1
FBXL5	7.60219e-215	0.30177	0.156	0.216	1.55206e-210	LYM1
WDR261	1.12425e-214	0.547516	0.201	0.203	2.29527e-210	LYM1
SASH3	1.26914e-214	0.884969	0.136	0.039	2.59108e-210	LYM1
FAM120A1	1.29042e-214	0.25327	0.214	0.288	2.63453e-210	LYM1
ZFC3H11	1.4367e-214	0.544988	0.247	0.245	2.93316e-210	LYM1
IRF2	1.92325e-214	0.273613	0.178	0.244	3.92651e-210	LYM1
CRTC32	2.92717e-214	0.546615	0.184	0.189	5.97611e-210	LYM1
TASOR21	4.47225e-214	0.445238	0.215	0.248	9.13054e-210	LYM1
PDE3B1	5.53816e-214	0.446421	0.288	0.358	1.13067e-209	LYM1
ARIH21	5.64336e-214	0.353974	0.173	0.224	1.15215e-209	LYM1
SSH21	7.06644e-214	0.528306	0.658	0.611	1.44268e-209	LYM1
RNF19A1	8.66652e-214	0.398229	0.287	0.332	1.76936e-209	LYM1
DENND1C	1.77506e-213	0.859953	0.118	0.03	3.62396e-209	LYM1
DIDO1	2.4431e-213	0.488092	0.192	0.215	4.98784e-209	LYM1
COA11	3.35539e-213	0.322235	0.191	0.253	6.85037e-209	LYM1
CDC73	8.45004e-213	0.357995	0.186	0.234	1.72516e-208	LYM1
RASSF5	2.42862e-212	0.854572	0.128	0.036	4.95826e-208	LYM1
NSF2	1.34627e-211	0.686051	0.297	0.255	2.74854e-207	LYM1
AC016831.71	5.43115e-211	0.321721	0.562	0.644	1.10882e-206	LYM1
BRD41	8.97808e-211	0.330652	0.228	0.293	1.83296e-206	LYM1
OSTF11	1.42162e-210	0.848602	0.224	0.14	2.90237e-206	LYM1
EPC2	2.87877e-210	0.25178	0.198	0.27	5.8773e-206	LYM1
ACTR21	5.73783e-210	0.687925	0.282	0.235	1.17143e-205	LYM1
FRY3	7.30746e-210	0.920445	0.208	0.129	1.49189e-205	LYM1
HNRNPA31	1.77043e-209	0.349626	0.194	0.242	3.61451e-205	LYM1
SARAF	2.3066e-209	0.558472	0.159	0.163	4.70915e-205	LYM1
PPP2R2A2	3.87512e-209	0.510923	0.243	0.259	7.91145e-205	LYM1
NUP153	5.08569e-209	0.451656	0.153	0.174	1.03829e-204	LYM1
HSP90AA11	8.29428e-209	0.385985	0.208	0.327	1.69336e-204	LYM1
EPG5	1.13214e-208	0.642457	0.174	0.154	2.31138e-204	LYM1
DNAJB61	1.24811e-208	0.544773	0.208	0.218	2.54814e-204	LYM1
XKR62	2.01287e-208	0.477701	0.245	0.276	4.10948e-204	LYM1
PHACTR23	1.80665e-207	0.761565	0.228	0.197	3.68846e-203	LYM1
STAU22	2.79065e-207	0.305882	0.169	0.23	5.69738e-203	LYM1
DIPK1A2	8.99291e-207	0.258506	0.15	0.223	1.83599e-202	LYM1
HLCS1	1.79621e-206	0.349707	0.166	0.225	3.66714e-202	LYM1
ARHGEF9	3.75628e-206	0.381416	0.128	0.167	7.66881e-202	LYM1
BCLAF1	9.61418e-206	0.315801	0.191	0.248	1.96283e-201	LYM1
PDSS21	2.04316e-205	0.304586	0.22	0.284	4.17131e-201	LYM1
CPT1A2	4.78385e-205	0.498229	0.138	0.15	9.7667e-201	LYM1
PTPRJ1	2.23302e-204	0.571163	0.577	0.529	4.55893e-200	LYM1
RNF144B2	2.94242e-204	0.713435	0.102	0.148	6.00725e-200	LYM1
PRDM21	3.48078e-204	0.574265	0.249	0.241	7.10637e-200	LYM1
CABIN1	9.1753e-204	0.326028	0.144	0.2	1.87323e-199	LYM1
ATP2B12	2.0615e-203	0.661073	0.224	0.198	4.20877e-199	LYM1
CHD11	3.34237e-203	0.582128	0.232	0.227	6.82379e-199	LYM1
CDC42SE11	4.59197e-203	0.688143	0.166	0.126	9.37497e-199	LYM1
FBXW4	7.59464e-203	0.339163	0.198	0.25	1.55052e-198	LYM1
KPNB11	2.36439e-202	0.494779	0.186	0.2	4.82713e-198	LYM1
DTNBP11	8.47497e-202	0.469314	0.19	0.216	1.73025e-197	LYM1
AHCTF1	9.78662e-202	0.255735	0.128	0.191	1.99804e-197	LYM1
UBXN4	1.70453e-201	0.311694	0.158	0.21	3.47997e-197	LYM1
SH3KBP11	2.23864e-201	0.790731	0.475	0.313	4.57041e-197	LYM1
FAM126B	2.49962e-201	0.47683	0.15	0.171	5.10322e-197	LYM1
GALNT11	5.16161e-201	0.356001	0.139	0.186	1.05379e-196	LYM1
UBE2R21	7.33049e-201	0.284154	0.192	0.257	1.49659e-196	LYM1
PIKFYVE1	2.43632e-200	0.352745	0.167	0.214	4.97399e-196	LYM1
SNX14	4.6427e-200	0.303184	0.15	0.201	9.47855e-196	LYM1
DOCK52	5.53195e-200	0.270132	0.277	0.357	1.1294e-195	LYM1
TPP21	6.21317e-200	0.512029	0.192	0.199	1.26848e-195	LYM1
PILRB	8.75436e-200	0.805322	0.145	0.082	1.78729e-195	LYM1
CLK11	9.34277e-200	0.388237	0.146	0.186	1.90742e-195	LYM1
RSRC11	2.60421e-199	0.338737	0.221	0.276	5.31675e-195	LYM1
GON4L	2.97769e-199	0.287049	0.167	0.229	6.07924e-195	LYM1
SPPL2A1	1.42444e-198	0.500159	0.157	0.168	2.90814e-194	LYM1
SCFD21	1.81651e-198	0.282229	0.223	0.292	3.7086e-194	LYM1
PPHLN1	2.53271e-198	0.306895	0.165	0.219	5.17077e-194	LYM1
OFD1	3.10436e-198	0.443528	0.144	0.166	6.33786e-194	LYM1
WDR33	6.13877e-198	0.265692	0.183	0.249	1.25329e-193	LYM1
GTDC11	6.46213e-198	0.301899	0.234	0.3	1.31931e-193	LYM1
ILKAP1	1.2099e-197	0.363108	0.141	0.183	2.47013e-193	LYM1
USP481	1.25328e-197	0.269445	0.166	0.232	2.55869e-193	LYM1
USP9X1	5.19393e-197	0.331178	0.21	0.262	1.06039e-192	LYM1
CERT11	5.27009e-197	0.393949	0.216	0.254	1.07594e-192	LYM1
HIVEP31	7.36989e-197	0.542442	0.379	0.382	1.50464e-192	LYM1
SLAIN2	7.96412e-197	0.408755	0.133	0.164	1.62595e-192	LYM1
TSHZ11	5.13089e-196	0.537339	0.113	0.114	1.04752e-191	LYM1
CHIC21	1.2632e-195	0.554719	0.177	0.174	2.57895e-191	LYM1
PRKD2	7.80876e-195	0.822613	0.13	0.063	1.59424e-190	LYM1
ZNF4511	9.90432e-195	0.25504	0.157	0.225	2.02207e-190	LYM1
YTHDC1	1.35257e-194	0.352676	0.171	0.212	2.76141e-190	LYM1
ZNF44	1.37856e-194	0.352815	0.129	0.167	2.81446e-190	LYM1
GCH1	1.94882e-194	0.797782	0.105	0.028	3.9787e-190	LYM1
PCNX41	6.04164e-194	0.426786	0.177	0.203	1.23346e-189	LYM1
CD991	7.19452e-194	0.632953	0.163	0.144	1.46883e-189	LYM1
PJA2	1.41003e-193	0.335432	0.182	0.227	2.87871e-189	LYM1
AP2B1	1.50461e-193	0.25021	0.142	0.203	3.07181e-189	LYM1
[truncated: 1,836 more rows]
