# Supplementary material for: A single nuclear transcriptomic characterisation of mechanisms responsible for impaired angiogenesis and blood-brain barrier function in Alzheimer’s disease
Source: Nat Commun. 2024 Mar 12;15:2243. doi: 10.1038/s41467-024-46630-z (PMC10933340; doi:10.1038/s41467-024-46630-z)
Supplement: Supplementary file 5 — Supplementary Data 2 [file 41467_2024_46630_MOESM5_ESM.xlsx]

## Sheet: Suppl_GWAS_genes
Gene symbol
CR1
BIN1
INPP5D
HLA-DRB1
TREM2
CD2AP
NYAP1
EPHA1
PTK2B
CLU
SPI1
MS4A2
PICALM
SORL1
FERMT2
SLC24A4
ABCA7
APOE
CASS4
ECHDC3
ACE
ADAMTS4
HESX1
CLNK
HS3ST1
ZCWPW1
CNTNAP2
MS4A6A
ADAM10
APH1B
KAT8
SCIMP
ABI3
BZRAP1-AS1
SUZ12P1
ALPK2
CD33
AC074212.3
MEF2C
HLA-DQA1
UNC5CL
OARD1
TREML2
GPR141
PILRA
USP6NL
PSMC3
CELF1
EED
SPPL2A
BCKDK
IQCK
IL34
WWOX
PLCG2
RP11-81K2.1
BZRAP1
CYB561
CCN2
CSTF1
ADAMTS1
