# Supplementary material for: A single nuclear transcriptomic characterisation of mechanisms responsible for impaired angiogenesis and blood-brain barrier function in Alzheimer’s disease
Source: Nat Commun. 2024 Mar 12;15:2243. doi: 10.1038/s41467-024-46630-z (PMC10933340; doi:10.1038/s41467-024-46630-z)
Supplement: Supplementary file 6 — Supplementary Data 3 [file 41467_2024_46630_MOESM6_ESM.xlsx]

## Sheet: DGE_EC
ensembl_gene_id	pval	logFC	ci.hi	ci.lo	gene_biotype	gene	percentage_gene_gc_content	padj	contrast	reference	FCRO	model	variance	variance_rank
ENSG00000176463	2.96307e-11	-0.82138	-0.577797	-1.06496	protein_coding	SLCO3A1	45.12	1.87088e-07	diagnosisAD	CTR	4896	~diagnosis+(1|manifest)+cngeneson+pc_mito+brain_region+sex	1.78317	2812
ENSG00000075391	1.10294e-09	-0.760448	-0.447129	-1.07377	protein_coding	RASAL2	37	3.48198e-06	diagnosisAD	CTR	563	~diagnosis+(1|manifest)+cngeneson+pc_mito+brain_region+sex	4.47359	1201
ENSG00000105339	2.84299e-07	-0.791488	-0.48513	-1.09785	protein_coding	DENND3	51.59	0.000299826	diagnosisAD	CTR	1529	~diagnosis+(1|manifest)+cngeneson+pc_mito+brain_region+sex	4.96408	1049
ENSG00000116191	2.84916e-07	0.765774	1.03021	0.501339	protein_coding	RALGPS2	36.82	0.000299826	diagnosisAD	CTR	2645	~diagnosis+(1|manifest)+cngeneson+pc_mito+brain_region+sex	0.443946	5790
ENSG00000149212	1.84303e-07	1.05601	1.42908	0.682946	protein_coding	SESN3	35.27	0.000299826	diagnosisAD	CTR	4441	~diagnosis+(1|manifest)+cngeneson+pc_mito+brain_region+sex	1.71465	2900
ENSG00000156049	2.46328e-07	0.650431	0.906758	0.394104	protein_coding	GNA14	42.21	0.000299826	diagnosisAD	CTR	391	~diagnosis+(1|manifest)+cngeneson+pc_mito+brain_region+sex	1.44104	3303
ENSG00000003402	3.78071e-07	-0.349788	-0.224671	-0.474904	protein_coding	CFLAR	44.35	0.00034102	diagnosisAD	CTR	438	~diagnosis+(1|manifest)+cngeneson+pc_mito+brain_region+sex	9.04711	442
ENSG00000197375	8.36273e-07	-0.606633	-0.272358	-0.940908	protein_coding	SLC22A5	48.37	0.000660028	diagnosisAD	CTR	5346	~diagnosis+(1|manifest)+cngeneson+pc_mito+brain_region+sex	2.5908	2099
ENSG00000080298	1.80225e-06	0.459826	0.640399	0.279253	protein_coding	RFX3	35	0.00113794	diagnosisAD	CTR	1955	~diagnosis+(1|manifest)+cngeneson+pc_mito+brain_region+sex	4.89575	1072
ENSG00000171444	1.77768e-06	-0.659387	-0.35063	-0.968144	protein_coding	MCC	41.55	0.00113794	diagnosisAD	CTR	5285	~diagnosis+(1|manifest)+cngeneson+pc_mito+brain_region+sex	4.49734	1195
ENSG00000166348	2.30569e-06	-0.789681	-0.437151	-1.14221	protein_coding	USP54	42.16	0.00132347	diagnosisAD	CTR	4118	~diagnosis+(1|manifest)+cngeneson+pc_mito+brain_region+sex	3.77397	1469
ENSG00000128791	3.92641e-06	0.344415	0.482873	0.205957	protein_coding	TWSG1	38.45	0.00206595	diagnosisAD	CTR	54	~diagnosis+(1|manifest)+cngeneson+pc_mito+brain_region+sex	0.345342	6009
ENSG00000105983	6.35358e-06	-0.322848	-0.186776	-0.458919	protein_coding	LMBR1	39.05	0.00308588	diagnosisAD	CTR	5274	~diagnosis+(1|manifest)+cngeneson+pc_mito+brain_region+sex	4.33194	1261
ENSG00000048740	8.62053e-06	-0.677857	-0.347804	-1.00791	protein_coding	CELF2	41.91	0.00348253	diagnosisAD	CTR	2463	~diagnosis+(1|manifest)+cngeneson+pc_mito+brain_region+sex	1.41054	3350
ENSG00000109790	8.8249e-06	-0.710451	-0.353992	-1.06691	protein_coding	KLHL5	36.93	0.00348253	diagnosisAD	CTR	2393	~diagnosis+(1|manifest)+cngeneson+pc_mito+brain_region+sex	4.43703	1214
ENSG00000124198	7.87256e-06	-0.573315	-0.327362	-0.819269	protein_coding	ARFGEF2	43.25	0.00348253	diagnosisAD	CTR	5273	~diagnosis+(1|manifest)+cngeneson+pc_mito+brain_region+sex	4.78976	1103
ENSG00000040341	1.46667e-05	0.980148	1.38837	0.571923	protein_coding	STAU2	38.25	0.00533125	diagnosisAD	CTR	819	~diagnosis+(1|manifest)+cngeneson+pc_mito+brain_region+sex	12.4587	250
ENSG00000154240	1.51984e-05	0.502227	0.718559	0.285896	protein_coding	CEP112	37.96	0.00533125	diagnosisAD	CTR	5944	~diagnosis+(1|manifest)+cngeneson+pc_mito+brain_region+sex	5.11237	1002
ENSG00000103249	1.62723e-05	0.130353	0.194884	0.0658212	protein_coding	CLCN7	59.82	0.00540753	diagnosisAD	CTR	2840	~diagnosis+(1|manifest)+cngeneson+pc_mito+brain_region+sex	0.550319	5480
ENSG00000047849	1.73394e-05	-0.501062	-0.265137	-0.736987	protein_coding	MAP4	43.43	0.00547403	diagnosisAD	CTR	3395	~diagnosis+(1|manifest)+cngeneson+pc_mito+brain_region+sex	2.85982	1934
ENSG00000123191	2.20127e-05	-0.979194	-0.507631	-1.45076	protein_coding	ATP7B	44.7	0.00631763	diagnosisAD	CTR	2300	~diagnosis+(1|manifest)+cngeneson+pc_mito+brain_region+sex	8.97029	448
ENSG00000052126	2.41722e-05	0.558161	0.785069	0.331254	protein_coding	PLEKHA5	38.09	0.00656533	diagnosisAD	CTR	2024	~diagnosis+(1|manifest)+cngeneson+pc_mito+brain_region+sex	1.80012	2791
ENSG00000166446	3.88847e-05	-0.610795	-0.328063	-0.893527	protein_coding	CDYL2	41.9	0.009443	diagnosisAD	CTR	4767	~diagnosis+(1|manifest)+cngeneson+pc_mito+brain_region+sex	10.4916	336
ENSG00000198369	3.81574e-05	-0.527348	-0.257578	-0.797117	protein_coding	SPRED2	43.76	0.009443	diagnosisAD	CTR	2796	~diagnosis+(1|manifest)+cngeneson+pc_mito+brain_region+sex	1.46961	3251
ENSG00000080845	4.80315e-05	-0.512836	-0.251314	-0.774357	protein_coding	DLGAP4	51.09	0.0102886	diagnosisAD	CTR	3529	~diagnosis+(1|manifest)+cngeneson+pc_mito+brain_region+sex	2.03468	2541
ENSG00000120910	4.88848e-05	-0.518281	-0.284407	-0.752156	protein_coding	PPP3CC	39.2	0.0102886	diagnosisAD	CTR	3858	~diagnosis+(1|manifest)+cngeneson+pc_mito+brain_region+sex	5.80439	829
ENSG00000132530	4.52938e-05	-0.929926	-0.42658	-1.43327	protein_coding	XAF1	44.21	0.0102886	diagnosisAD	CTR	4495	~diagnosis+(1|manifest)+cngeneson+pc_mito+brain_region+sex	18.3652	123
ENSG00000159335	4.68918e-05	0.640065	1.02974	0.250389	protein_coding	PTMS	61.84	0.0102886	diagnosisAD	CTR	3763	~diagnosis+(1|manifest)+cngeneson+pc_mito+brain_region+sex	2.79381	1974
ENSG00000101236	5.63635e-05	0.581769	0.921131	0.242406	protein_coding	RNF24	40.49	0.01148	diagnosisAD	CTR	3790	~diagnosis+(1|manifest)+cngeneson+pc_mito+brain_region+sex	1.13766	3868
ENSG00000111266	7.61882e-05	-0.565641	-0.268343	-0.86294	protein_coding	DUSP16	40.41	0.0150329	diagnosisAD	CTR	5480	~diagnosis+(1|manifest)+cngeneson+pc_mito+brain_region+sex	2.05275	2524
ENSG00000115290	8.19207e-05	0.336981	0.634948	0.0390135	protein_coding	GRB14	37.01	0.0152132	diagnosisAD	CTR	2139	~diagnosis+(1|manifest)+cngeneson+pc_mito+brain_region+sex	1.95142	2628
ENSG00000182511	8.07688e-05	0.903554	1.42426	0.382852	protein_coding	FES	59.18	0.0152132	diagnosisAD	CTR	5078	~diagnosis+(1|manifest)+cngeneson+pc_mito+brain_region+sex	3.32893	1678
ENSG00000173166	8.84928e-05	-0.665726	-0.30851	-1.02294	protein_coding	RAPH1	39.14	0.0155206	diagnosisAD	CTR	4361	~diagnosis+(1|manifest)+cngeneson+pc_mito+brain_region+sex	2.58035	2108
ENSG00000196498	8.82361e-05	-0.421019	-0.199318	-0.64272	protein_coding	NCOR2	57.37	0.0155206	diagnosisAD	CTR	2835	~diagnosis+(1|manifest)+cngeneson+pc_mito+brain_region+sex	1.87104	2702
ENSG00000133106	9.71432e-05	-0.87491	-0.373478	-1.37634	protein_coding	EPSTI1	39.57	0.0165774	diagnosisAD	CTR	5748	~diagnosis+(1|manifest)+cngeneson+pc_mito+brain_region+sex	6.48189	710
ENSG00000074696	0.000105335	0.209798	0.311953	0.107643	protein_coding	HACD3	42.55	0.0169307	diagnosisAD	CTR	4866	~diagnosis+(1|manifest)+cngeneson+pc_mito+brain_region+sex	0.318588	6043
ENSG00000100644	0.000104117	0.677153	0.99554	0.358766	protein_coding	HIF1A	37.25	0.0169307	diagnosisAD	CTR	1920	~diagnosis+(1|manifest)+cngeneson+pc_mito+brain_region+sex	2.39856	2241
ENSG00000136098	0.000107258	-0.477602	-0.196347	-0.758857	protein_coding	NEK3	39.71	0.0169307	diagnosisAD	CTR	5931	~diagnosis+(1|manifest)+cngeneson+pc_mito+brain_region+sex	2.3564	2273
ENSG00000115306	0.000114106	-0.355423	-0.183986	-0.52686	protein_coding	SPTBN1	42.78	0.0175723	diagnosisAD	CTR	2317	~diagnosis+(1|manifest)+cngeneson+pc_mito+brain_region+sex	5.56225	880
ENSG00000073921	0.000121139	-0.265054	-0.140342	-0.389766	protein_coding	PICALM	37.29	0.0182112	diagnosisAD	CTR	4219	~diagnosis+(1|manifest)+cngeneson+pc_mito+brain_region+sex	10.3447	345
ENSG00000126214	0.000124762	-0.446969	-0.229544	-0.664394	protein_coding	KLC1	49.58	0.0183196	diagnosisAD	CTR	6035	~diagnosis+(1|manifest)+cngeneson+pc_mito+brain_region+sex	8.81457	462
ENSG00000121671	0.000129739	-0.169824	-0.0836271	-0.25602	protein_coding	CRY2	49.13	0.0183524	diagnosisAD	CTR	1772	~diagnosis+(1|manifest)+cngeneson+pc_mito+brain_region+sex	0.308355	6059
ENSG00000126785	0.000131067	0.947657	1.36768	0.527632	protein_coding	RHOJ	40.34	0.0183524	diagnosisAD	CTR	1456	~diagnosis+(1|manifest)+cngeneson+pc_mito+brain_region+sex	2.10795	2479
ENSG00000133639	0.000133704	0.701414	1.03644	0.366383	protein_coding	BTG1	42.38	0.0183524	diagnosisAD	CTR	6109	~diagnosis+(1|manifest)+cngeneson+pc_mito+brain_region+sex	1.77669	2822
ENSG00000102606	0.000146503	-0.394281	-0.170157	-0.618405	protein_coding	ARHGEF7	44.55	0.0187817	diagnosisAD	CTR	4552	~diagnosis+(1|manifest)+cngeneson+pc_mito+brain_region+sex	1.74135	2869
ENSG00000110660	0.000143341	0.337266	0.531552	0.14298	protein_coding	SLC35F2	43.51	0.0187817	diagnosisAD	CTR	196	~diagnosis+(1|manifest)+cngeneson+pc_mito+brain_region+sex	1.15495	3829
ENSG00000134294	0.000148731	1.09736	1.64045	0.554263	protein_coding	SLC38A2	38.31	0.0187817	diagnosisAD	CTR	5591	~diagnosis+(1|manifest)+cngeneson+pc_mito+brain_region+sex	4.37624	1237
ENSG00000137507	0.000141366	1.44498	2.24258	0.647381	protein_coding	LRRC32	56.19	0.0187817	diagnosisAD	CTR	6004	~diagnosis+(1|manifest)+cngeneson+pc_mito+brain_region+sex	5.50653	898
ENSG00000102038	0.000155176	0.28458	0.419503	0.149657	protein_coding	SMARCA1	36.87	0.0192114	diagnosisAD	CTR	3012	~diagnosis+(1|manifest)+cngeneson+pc_mito+brain_region+sex	0.444019	5789
ENSG00000136868	0.000166847	-0.512929	-0.259294	-0.766564	protein_coding	SLC31A1	41.29	0.0202591	diagnosisAD	CTR	6069	~diagnosis+(1|manifest)+cngeneson+pc_mito+brain_region+sex	1.00191	4162
ENSG00000133056	0.000188321	0.929781	1.36094	0.498625	protein_coding	PIK3C2B	49.35	0.0224122	diagnosisAD	CTR	5759	~diagnosis+(1|manifest)+cngeneson+pc_mito+brain_region+sex	2.90826	1907
ENSG00000163812	0.000191679	-0.193299	-0.101974	-0.284625	protein_coding	ZDHHC3	47.26	0.0224122	diagnosisAD	CTR	4213	~diagnosis+(1|manifest)+cngeneson+pc_mito+brain_region+sex	0.410724	5870
ENSG00000166130	0.000196961	0.303539	0.454759	0.152319	protein_coding	IKBIP	40.95	0.0226111	diagnosisAD	CTR	4926	~diagnosis+(1|manifest)+cngeneson+pc_mito+brain_region+sex	0.661125	5111
ENSG00000027697	0.000244876	-0.88844	-0.404754	-1.37213	protein_coding	IFNGR1	38.8	0.0271254	diagnosisAD	CTR	19	~diagnosis+(1|manifest)+cngeneson+pc_mito+brain_region+sex	12.3131	256
ENSG00000151229	0.000243891	0.320461	0.470338	0.170584	protein_coding	SLC2A13	37.04	0.0271254	diagnosisAD	CTR	980	~diagnosis+(1|manifest)+cngeneson+pc_mito+brain_region+sex	0.530748	5543
ENSG00000151276	0.000272133	0.520973	0.780943	0.261003	protein_coding	MAGI1	40.3	0.029625	diagnosisAD	CTR	862	~diagnosis+(1|manifest)+cngeneson+pc_mito+brain_region+sex	1.69593	2922
ENSG00000160285	0.000296702	-0.615664	-0.234963	-0.996365	protein_coding	LSS	53.33	0.0317522	diagnosisAD	CTR	4179	~diagnosis+(1|manifest)+cngeneson+pc_mito+brain_region+sex	6.40109	721
ENSG00000111490	0.00030749	0.246951	0.371265	0.122636	protein_coding	TBC1D30	41.34	0.0323582	diagnosisAD	CTR	5904	~diagnosis+(1|manifest)+cngeneson+pc_mito+brain_region+sex	1.11314	3917
ENSG00000110723	0.000333639	-0.496054	-0.206213	-0.785895	protein_coding	EXPH5	41.4	0.0345343	diagnosisAD	CTR	1926	~diagnosis+(1|manifest)+cngeneson+pc_mito+brain_region+sex	1.75868	2847
ENSG00000069020	0.000344788	0.735529	1.10202	0.369036	protein_coding	MAST4	39.2	0.0345554	diagnosisAD	CTR	2798	~diagnosis+(1|manifest)+cngeneson+pc_mito+brain_region+sex	4.79081	1102
ENSG00000069122	0.000342007	-0.639388	-0.245498	-1.03328	protein_coding	ADGRF5	41.65	0.0345554	diagnosisAD	CTR	2546	~diagnosis+(1|manifest)+cngeneson+pc_mito+brain_region+sex	6.86154	650
ENSG00000132466	0.000354995	0.238609	0.369199	0.108018	protein_coding	ANKRD17	36.17	0.0350225	diagnosisAD	CTR	1273	~diagnosis+(1|manifest)+cngeneson+pc_mito+brain_region+sex	5.80179	831
ENSG00000070961	0.000368007	0.267635	0.399892	0.135377	protein_coding	ATP2B1	36.37	0.0352423	diagnosisAD	CTR	433	~diagnosis+(1|manifest)+cngeneson+pc_mito+brain_region+sex	0.367143	5971
ENSG00000072864	0.000370222	-0.285127	-0.122798	-0.447456	protein_coding	NDE1	48.63	0.0352423	diagnosisAD	CTR	6185	~diagnosis+(1|manifest)+cngeneson+pc_mito+brain_region+sex	1.78916	2808
ENSG00000138642	0.000373968	-0.492733	-0.00294627	-0.982519	protein_coding	HERC6	39.67	0.0352423	diagnosisAD	CTR	6056	~diagnosis+(1|manifest)+cngeneson+pc_mito+brain_region+sex	10.7522	326
ENSG00000048028	0.000393903	0.141682	0.215337	0.0680268	protein_coding	USP28	41.45	0.0357854	diagnosisAD	CTR	1147	~diagnosis+(1|manifest)+cngeneson+pc_mito+brain_region+sex	0.466301	5740
ENSG00000132334	0.000388727	0.55591	0.856122	0.255697	protein_coding	PTPRE	47.88	0.0357854	diagnosisAD	CTR	21	~diagnosis+(1|manifest)+cngeneson+pc_mito+brain_region+sex	5.73755	844
ENSG00000139970	0.000396734	0.618764	0.902325	0.335203	protein_coding	RTN1	39.18	0.0357854	diagnosisAD	CTR	5665	~diagnosis+(1|manifest)+cngeneson+pc_mito+brain_region+sex	2.1832	2414
ENSG00000148362	0.000409675	0.778765	1.33087	0.226656	protein_coding	PAXX	64.81	0.0359263	diagnosisAD	CTR	890	~diagnosis+(1|manifest)+cngeneson+pc_mito+brain_region+sex	4.93009	1059
ENSG00000173744	0.000406189	-0.242662	-0.128821	-0.356503	protein_coding	AGFG1	37.09	0.0359263	diagnosisAD	CTR	832	~diagnosis+(1|manifest)+cngeneson+pc_mito+brain_region+sex	2.62526	2069
ENSG00000117868	0.000426981	-0.30515	-0.155512	-0.454788	protein_coding	ESYT2	43.39	0.0364319	diagnosisAD	CTR	4615	~diagnosis+(1|manifest)+cngeneson+pc_mito+brain_region+sex	3.12259	1787
ENSG00000147439	0.000425301	0.215717	0.327591	0.103843	protein_coding	BIN3	49.55	0.0364319	diagnosisAD	CTR	41	~diagnosis+(1|manifest)+cngeneson+pc_mito+brain_region+sex	0.785142	4733
ENSG00000204764	0.000450195	-0.533315	-0.223822	-0.842808	protein_coding	RANBP17	37.4	0.0379004	diagnosisAD	CTR	592	~diagnosis+(1|manifest)+cngeneson+pc_mito+brain_region+sex	0.890071	4447
ENSG00000133083	0.000472892	-0.63099	-0.217763	-1.04422	protein_coding	DCLK1	40.17	0.0386093	diagnosisAD	CTR	5607	~diagnosis+(1|manifest)+cngeneson+pc_mito+brain_region+sex	3.43956	1626
ENSG00000138814	0.00047446	0.390727	0.603797	0.177658	protein_coding	PPP3CA	35.79	0.0386093	diagnosisAD	CTR	4190	~diagnosis+(1|manifest)+cngeneson+pc_mito+brain_region+sex	4.84298	1089
ENSG00000140807	0.000501463	-0.322022	-0.0465335	-0.597511	protein_coding	NKD1	51.66	0.040079	diagnosisAD	CTR	6099	~diagnosis+(1|manifest)+cngeneson+pc_mito+brain_region+sex	9.39863	417
ENSG00000004866	0.000521655	0.21931	0.338023	0.100597	protein_coding	ST7	39.15	0.0409434	diagnosisAD	CTR	5959	~diagnosis+(1|manifest)+cngeneson+pc_mito+brain_region+sex	3.80456	1456
ENSG00000091879	0.000538217	1.36264	2.23427	0.491011	protein_coding	ANGPT2	40.71	0.0409434	diagnosisAD	CTR	3433	~diagnosis+(1|manifest)+cngeneson+pc_mito+brain_region+sex	4.56205	1175
ENSG00000136536	0.000528163	-0.28628	-0.147706	-0.424854	protein_coding	MARCHF7	38.09	0.0409434	diagnosisAD	CTR	6226	~diagnosis+(1|manifest)+cngeneson+pc_mito+brain_region+sex	27.3333	53
ENSG00000150995	0.000533798	0.326435	0.495388	0.157483	protein_coding	ITPR1	42.9	0.0409434	diagnosisAD	CTR	2640	~diagnosis+(1|manifest)+cngeneson+pc_mito+brain_region+sex	1.3456	3460
ENSG00000114346	0.000562301	0.6356	0.944515	0.326685	protein_coding	ECT2	34.96	0.0419716	diagnosisAD	CTR	3481	~diagnosis+(1|manifest)+cngeneson+pc_mito+brain_region+sex	2.49691	2176
ENSG00000156802	0.000565028	-0.339151	-0.0767773	-0.601525	protein_coding	ATAD2	40.58	0.0419716	diagnosisAD	CTR	5477	~diagnosis+(1|manifest)+cngeneson+pc_mito+brain_region+sex	2.57293	2111
ENSG00000140416	0.000575349	-0.559455	-0.238719	-0.880191	protein_coding	TPM1	45.06	0.0422413	diagnosisAD	CTR	6273	~diagnosis+(1|manifest)+cngeneson+pc_mito+brain_region+sex	8.35849	499
ENSG00000120156	0.000589226	-0.508184	-0.234127	-0.78224	protein_coding	TEK	40.55	0.042277	diagnosisAD	CTR	3454	~diagnosis+(1|manifest)+cngeneson+pc_mito+brain_region+sex	3.66347	1514
ENSG00000171703	0.000588278	0.264517	0.463592	0.0654418	protein_coding	TCEA2	61.58	0.042277	diagnosisAD	CTR	2672	~diagnosis+(1|manifest)+cngeneson+pc_mito+brain_region+sex	1.17743	3778
ENSG00000110721	0.000603056	-0.609597	-0.170835	-1.04836	protein_coding	CHKA	44.1	0.0427831	diagnosisAD	CTR	1331	~diagnosis+(1|manifest)+cngeneson+pc_mito+brain_region+sex	7.90717	541
ENSG00000072110	0.000621851	0.719137	1.15039	0.287883	protein_coding	ACTN1	50.81	0.043354	diagnosisAD	CTR	5331	~diagnosis+(1|manifest)+cngeneson+pc_mito+brain_region+sex	2.56499	2116
ENSG00000130956	0.000642417	-0.273654	-0.121895	-0.425413	protein_coding	HABP4	43.82	0.0440894	diagnosisAD	CTR	2355	~diagnosis+(1|manifest)+cngeneson+pc_mito+brain_region+sex	1.53419	3145
ENSG00000165029	0.000689122	0.936935	1.41491	0.458963	protein_coding	ABCA1	43.42	0.0467862	diagnosisAD	CTR	5634	~diagnosis+(1|manifest)+cngeneson+pc_mito+brain_region+sex	3.75378	1474
ENSG00000138685	0.000722708	0.338997	0.578366	0.0996279	protein_coding	FGF2	38.74	0.0480334	diagnosisAD	CTR	6159	~diagnosis+(1|manifest)+cngeneson+pc_mito+brain_region+sex	5.43826	915
ENSG00000157107	0.000751835	0.380608	0.576049	0.185167	protein_coding	FCHO2	37.02	0.0494488	diagnosisAD	CTR	454	~diagnosis+(1|manifest)+cngeneson+pc_mito+brain_region+sex	2.58224	2106
ENSG00000186184	0.000802125	0.225208	0.341846	0.108571	protein_coding	POLR1D	40.03	0.0522126	diagnosisAD	CTR	5468	~diagnosis+(1|manifest)+cngeneson+pc_mito+brain_region+sex	0.518643	5582
ENSG00000007168	0.000886957	-0.371396	-0.175948	-0.566844	protein_coding	PAFAH1B1	42.4	0.0538195	diagnosisAD	CTR	4605	~diagnosis+(1|manifest)+cngeneson+pc_mito+brain_region+sex	1.66428	2963
ENSG00000021645	0.000878796	-0.46514	-0.107049	-0.823231	protein_coding	NRXN3	39.46	0.0538195	diagnosisAD	CTR	1871	~diagnosis+(1|manifest)+cngeneson+pc_mito+brain_region+sex	4.443	1210
ENSG00000115896	0.000897622	-0.287092	-0.0675935	-0.50659	protein_coding	PLCL1	37.39	0.0538195	diagnosisAD	CTR	938	~diagnosis+(1|manifest)+cngeneson+pc_mito+brain_region+sex	3.08942	1803
ENSG00000123124	0.000856455	0.397041	0.602166	0.191916	protein_coding	WWP1	37.52	0.0538195	diagnosisAD	CTR	139	~diagnosis+(1|manifest)+cngeneson+pc_mito+brain_region+sex	2.74725	2008
ENSG00000158169	0.000903527	0.410978	0.61705	0.204906	protein_coding	FANCC	41.78	0.0538195	diagnosisAD	CTR	2313	~diagnosis+(1|manifest)+cngeneson+pc_mito+brain_region+sex	1.03269	4101
ENSG00000197969	0.00087352	0.31767	0.491924	0.143416	protein_coding	VPS13A	35.88	0.0538195	diagnosisAD	CTR	100	~diagnosis+(1|manifest)+cngeneson+pc_mito+brain_region+sex	1.48401	3220
ENSG00000253352	0.00088569	-0.48238	-0.258017	-0.706743	protein_coding	TUG1	42.03	0.0538195	diagnosisAD	CTR	4309	~diagnosis+(1|manifest)+cngeneson+pc_mito+brain_region+sex	7.85132	548
ENSG00000282956	0.000872487	3.45101e-08	1.85898e-05	-1.85208e-05	protein_coding	MAGI1	40.3	0.0538195	diagnosisAD	CTR	2717	~diagnosis+(1|manifest)+cngeneson+pc_mito+brain_region+sex	26.2248	60
ENSG00000038382	0.000937803	-0.189821	-0.0833075	-0.296335	protein_coding	TRIO	43.38	0.0542652	diagnosisAD	CTR	1386	~diagnosis+(1|manifest)+cngeneson+pc_mito+brain_region+sex	1.84073	2738
ENSG00000109436	0.000933547	-0.364845	-0.167468	-0.562222	protein_coding	TBC1D9	41.17	0.0542652	diagnosisAD	CTR	1083	~diagnosis+(1|manifest)+cngeneson+pc_mito+brain_region+sex	2.14606	2449
ENSG00000114166	0.000934106	0.691085	1.06052	0.321646	protein_coding	KAT2B	40.07	0.0542652	diagnosisAD	CTR	5146	~diagnosis+(1|manifest)+cngeneson+pc_mito+brain_region+sex	2.331	2291
ENSG00000157600	0.000945386	0.28519	0.43836	0.132021	protein_coding	TMEM164	42.06	0.0542652	diagnosisAD	CTR	3051	~diagnosis+(1|manifest)+cngeneson+pc_mito+brain_region+sex	0.819637	4639
ENSG00000070718	0.000965656	0.380972	0.577993	0.183952	protein_coding	AP3M2	41.4	0.0549293	diagnosisAD	CTR	5955	~diagnosis+(1|manifest)+cngeneson+pc_mito+brain_region+sex	1.11512	3911
ENSG00000069849	0.0010089	0.54784	0.878242	0.217437	protein_coding	ATP1B3	40.6	0.0559701	diagnosisAD	CTR	1444	~diagnosis+(1|manifest)+cngeneson+pc_mito+brain_region+sex	1.5331	3147
ENSG00000085276	0.00101244	0.265843	0.407897	0.123789	protein_coding	MECOM	37.45	0.0559701	diagnosisAD	CTR	4538	~diagnosis+(1|manifest)+cngeneson+pc_mito+brain_region+sex	4.87729	1079
ENSG00000106829	0.00101716	-0.356658	-0.0692555	-0.644061	protein_coding	TLE4	39.28	0.0559701	diagnosisAD	CTR	595	~diagnosis+(1|manifest)+cngeneson+pc_mito+brain_region+sex	6.0093	792
ENSG00000125733	0.00101941	0.427959	0.845234	0.0106847	protein_coding	TRIP10	54.01	0.0559701	diagnosisAD	CTR	5385	~diagnosis+(1|manifest)+cngeneson+pc_mito+brain_region+sex	3.28235	1694
ENSG00000118058	0.00103342	0.279648	0.424551	0.134746	protein_coding	KMT2A	41.25	0.0562499	diagnosisAD	CTR	327	~diagnosis+(1|manifest)+cngeneson+pc_mito+brain_region+sex	1.73889	2872
ENSG00000101974	0.00108053	0.548046	0.851826	0.244267	protein_coding	ATP11C	39.51	0.0583115	diagnosisAD	CTR	2779	~diagnosis+(1|manifest)+cngeneson+pc_mito+brain_region+sex	2.36501	2266
ENSG00000167232	0.00109191	-0.279581	-0.144931	-0.41423	protein_coding	ZNF91	40.54	0.0584266	diagnosisAD	CTR	4082	~diagnosis+(1|manifest)+cngeneson+pc_mito+brain_region+sex	0.572872	5405
ENSG00000172264	0.00112043	0.351029	0.598695	0.103363	protein_coding	MACROD2	37.94	0.0594488	diagnosisAD	CTR	3303	~diagnosis+(1|manifest)+cngeneson+pc_mito+brain_region+sex	3.05209	1818
ENSG00000198722	0.00116464	-0.685033	-0.282102	-1.08796	protein_coding	UNC13B	41.63	0.0612794	diagnosisAD	CTR	5512	~diagnosis+(1|manifest)+cngeneson+pc_mito+brain_region+sex	3.53571	1557
ENSG00000054793	0.00118501	-0.593413	-0.199134	-0.987692	protein_coding	ATP9A	46.63	0.0618358	diagnosisAD	CTR	2185	~diagnosis+(1|manifest)+cngeneson+pc_mito+brain_region+sex	2.66456	2053
ENSG00000087903	0.00123359	0.251502	0.39666	0.106345	protein_coding	RFX2	47.54	0.0620432	diagnosisAD	CTR	2035	~diagnosis+(1|manifest)+cngeneson+pc_mito+brain_region+sex	0.527157	5558
ENSG00000107521	0.00120602	0.131072	0.202594	0.0595503	protein_coding	HPS1	49.72	0.0620432	diagnosisAD	CTR	3312	~diagnosis+(1|manifest)+cngeneson+pc_mito+brain_region+sex	0.324415	6036
ENSG00000134333	0.00123811	0.663822	1.09849	0.229151	protein_coding	LDHA	43.95	0.0620432	diagnosisAD	CTR	5877	~diagnosis+(1|manifest)+cngeneson+pc_mito+brain_region+sex	2.0359	2539
ENSG00000137845	0.00121282	-0.300204	-0.112828	-0.48758	protein_coding	ADAM10	37.34	0.0620432	diagnosisAD	CTR	5772	~diagnosis+(1|manifest)+cngeneson+pc_mito+brain_region+sex	4.05328	1358
ENSG00000158019	0.0012257	-0.369432	-0.131921	-0.606944	protein_coding	BABAM2	39.38	0.0620432	diagnosisAD	CTR	2419	~diagnosis+(1|manifest)+cngeneson+pc_mito+brain_region+sex	2.89205	1920
ENSG00000126777	0.0012653	0.33862	0.525328	0.151912	protein_coding	KTN1	37.04	0.0629062	diagnosisAD	CTR	5029	~diagnosis+(1|manifest)+cngeneson+pc_mito+brain_region+sex	5.05753	1022
ENSG00000170653	0.0012791	1.76194e-08	9.33235e-06	-9.29711e-06	protein_coding	ATF7	42.93	0.0630954	diagnosisAD	CTR	2288	~diagnosis+(1|manifest)+cngeneson+pc_mito+brain_region+sex	18.0572	127
ENSG00000139154	0.00137527	0.400437	0.606103	0.19477	protein_coding	AEBP2	40.33	0.0673135	diagnosisAD	CTR	1236	~diagnosis+(1|manifest)+cngeneson+pc_mito+brain_region+sex	1.99843	2575
ENSG00000182957	0.00147586	-3.21295e-08	1.74603e-05	-1.75245e-05	protein_coding	SPATA13	44.13	0.0716813	diagnosisAD	CTR	3514	~diagnosis+(1|manifest)+cngeneson+pc_mito+brain_region+sex	15.8153	151
ENSG00000170871	0.00148893	-0.351745	-0.167623	-0.535868	protein_coding	KIAA0232	42.27	0.0717641	diagnosisAD	CTR	1654	~diagnosis+(1|manifest)+cngeneson+pc_mito+brain_region+sex	0.595983	5331
ENSG00000144810	0.00150435	0.964912	1.61313	0.316694	protein_coding	COL8A1	38.48	0.071958	diagnosisAD	CTR	2422	~diagnosis+(1|manifest)+cngeneson+pc_mito+brain_region+sex	4.96586	1048
ENSG00000084070	0.00153407	-0.26044	-0.0871439	-0.433735	protein_coding	SMAP2	41.95	0.0728279	diagnosisAD	CTR	4537	~diagnosis+(1|manifest)+cngeneson+pc_mito+brain_region+sex	1.30506	3530
ENSG00000119138	0.00160851	-0.618178	-0.235376	-1.00098	protein_coding	KLF9	43.93	0.0757921	diagnosisAD	CTR	2384	~diagnosis+(1|manifest)+cngeneson+pc_mito+brain_region+sex	4.42493	1218
ENSG00000163755	0.00164175	0.410501	0.635816	0.185186	protein_coding	HPS3	38.65	0.0767853	diagnosisAD	CTR	3194	~diagnosis+(1|manifest)+cngeneson+pc_mito+brain_region+sex	1.70948	2907
ENSG00000119688	0.00170726	0.240251	0.371489	0.109012	protein_coding	ABCD4	51.39	0.0792621	diagnosisAD	CTR	5153	~diagnosis+(1|manifest)+cngeneson+pc_mito+brain_region+sex	0.359583	5983
ENSG00000204160	0.001735	0.345241	0.55859	0.131893	protein_coding	ZDHHC18	51.6	0.0799619	diagnosisAD	CTR	5412	~diagnosis+(1|manifest)+cngeneson+pc_mito+brain_region+sex	3.84163	1439
ENSG00000183486	0.0017688	-0.440284	-0.00120076	-0.879366	protein_coding	MX2	49.7	0.0809289	diagnosisAD	CTR	1185	~diagnosis+(1|manifest)+cngeneson+pc_mito+brain_region+sex	26.2541	59
ENSG00000123268	0.00180161	0.197087	0.303099	0.0910752	protein_coding	ATF1	41.92	0.0812527	diagnosisAD	CTR	1683	~diagnosis+(1|manifest)+cngeneson+pc_mito+brain_region+sex	0.421636	5851
ENSG00000128881	0.00179818	0.376547	0.573026	0.180068	protein_coding	TTBK2	39.88	0.0812527	diagnosisAD	CTR	731	~diagnosis+(1|manifest)+cngeneson+pc_mito+brain_region+sex	1.23854	3664
ENSG00000165156	0.00182521	2.66681e-09	4.04152e-06	-4.03619e-06	protein_coding	ZHX1	38.83	0.0817332	diagnosisAD	CTR	4728	~diagnosis+(1|manifest)+cngeneson+pc_mito+brain_region+sex	4.25714	1293
ENSG00000178075	0.00186532	0.233615	0.367738	0.0994913	protein_coding	GRAMD1C	39.58	0.082941	diagnosisAD	CTR	3720	~diagnosis+(1|manifest)+cngeneson+pc_mito+brain_region+sex	0.6159	5265
ENSG00000147526	0.00189426	-0.414023	-0.157551	-0.670496	protein_coding	TACC1	42.76	0.0836387	diagnosisAD	CTR	6031	~diagnosis+(1|manifest)+cngeneson+pc_mito+brain_region+sex	14.705	181
ENSG00000012171	0.00193775	-0.257297	-0.0831635	-0.43143	protein_coding	SEMA3B	60.71	0.0849648	diagnosisAD	CTR	5297	~diagnosis+(1|manifest)+cngeneson+pc_mito+brain_region+sex	1.77367	2828
ENSG00000198380	0.00199552	0.234637	0.367899	0.101376	protein_coding	GFPT1	39.51	0.0868944	diagnosisAD	CTR	1091	~diagnosis+(1|manifest)+cngeneson+pc_mito+brain_region+sex	1.5126	3178
ENSG00000135365	0.00209573	0.503922	0.783087	0.224757	protein_coding	PHF21A	38.82	0.0900164	diagnosisAD	CTR	6089	~diagnosis+(1|manifest)+cngeneson+pc_mito+brain_region+sex	2.55938	2121
ENSG00000149573	0.00209218	0.130919	0.434948	-0.17311	protein_coding	MPZL2	38.82	0.0900164	diagnosisAD	CTR	5436	~diagnosis+(1|manifest)+cngeneson+pc_mito+brain_region+sex	2.92618	1895
ENSG00000102921	0.0021555	-0.278146	-0.0776385	-0.478653	protein_coding	N4BP1	42.34	0.0901315	diagnosisAD	CTR	883	~diagnosis+(1|manifest)+cngeneson+pc_mito+brain_region+sex	0.672815	5076
ENSG00000284454	0.00214725	-1.87045e-08	1.70973e-05	-1.71347e-05	protein_coding	NPIPB3	47.87	0.0901315	diagnosisAD	CTR	1022	~diagnosis+(1|manifest)+cngeneson+pc_mito+brain_region+sex	5.26687	962
ENSG00000139433	0.00218763	-0.208207	-0.0782588	-0.338155	protein_coding	GLTP	49.11	0.0902792	diagnosisAD	CTR	6275	~diagnosis+(1|manifest)+cngeneson+pc_mito+brain_region+sex	0.566673	5434
ENSG00000168899	0.00218576	0.655077	1.25945	0.0507046	protein_coding	VAMP5	52.19	0.0902792	diagnosisAD	CTR	2777	~diagnosis+(1|manifest)+cngeneson+pc_mito+brain_region+sex	2.50246	2169
ENSG00000100784	0.00227264	0.662189	1.05263	0.271753	protein_coding	RPS6KA5	38.79	0.0919836	diagnosisAD	CTR	2590	~diagnosis+(1|manifest)+cngeneson+pc_mito+brain_region+sex	5.86378	818
ENSG00000157827	0.0022442	0.806132	1.26826	0.343999	protein_coding	FMNL2	40.57	0.0919836	diagnosisAD	CTR	3816	~diagnosis+(1|manifest)+cngeneson+pc_mito+brain_region+sex	2.8538	1939
ENSG00000159733	0.00225916	-0.605544	-0.197524	-1.01356	protein_coding	ZFYVE28	52.52	0.0919836	diagnosisAD	CTR	1854	~diagnosis+(1|manifest)+cngeneson+pc_mito+brain_region+sex	3.11656	1790
ENSG00000115307	0.00228955	0.56136	1.00014	0.122584	protein_coding	AUP1	54.91	0.092078	diagnosisAD	CTR	3982	~diagnosis+(1|manifest)+cngeneson+pc_mito+brain_region+sex	3.14425	1772
ENSG00000179104	0.0023323	0.83096	1.273	0.38892	protein_coding	TMTC2	37.42	0.0932033	diagnosisAD	CTR	4059	~diagnosis+(1|manifest)+cngeneson+pc_mito+brain_region+sex	2.48823	2180
ENSG00000134686	0.00235088	-0.491502	-0.137494	-0.84551	protein_coding	PHC2	45.03	0.093355	diagnosisAD	CTR	6224	~diagnosis+(1|manifest)+cngeneson+pc_mito+brain_region+sex	5.92164	804
ENSG00000032444	0.00245898	0.294017	0.470185	0.117848	protein_coding	PNPLA6	55.88	0.096435	diagnosisAD	CTR	4518	~diagnosis+(1|manifest)+cngeneson+pc_mito+brain_region+sex	2.72924	2020
ENSG00000121741	0.00244867	0.299956	0.465633	0.13428	protein_coding	ZMYM2	37.62	0.096435	diagnosisAD	CTR	4512	~diagnosis+(1|manifest)+cngeneson+pc_mito+brain_region+sex	1.1287	3886
ENSG00000136238	0.00250469	-0.588676	-0.269134	-0.908219	protein_coding	RAC1	45.86	0.0976209	diagnosisAD	CTR	6194	~diagnosis+(1|manifest)+cngeneson+pc_mito+brain_region+sex	3.87867	1429
ENSG00000080189	0.00261378	0.109821	0.172432	0.0472096	protein_coding	SLC35C2	53.97	0.0994182	diagnosisAD	CTR	963	~diagnosis+(1|manifest)+cngeneson+pc_mito+brain_region+sex	0.357723	5985
ENSG00000119402	0.00258528	-0.283223	-0.116394	-0.450053	protein_coding	FBXW2	41.5	0.0994182	diagnosisAD	CTR	5439	~diagnosis+(1|manifest)+cngeneson+pc_mito+brain_region+sex	0.687419	5025
ENSG00000163072	0.00257948	-0.72498	-0.214735	-1.23522	protein_coding	NOSTRIN	41.13	0.0994182	diagnosisAD	CTR	2027	~diagnosis+(1|manifest)+cngeneson+pc_mito+brain_region+sex	7.107	617
ENSG00000081189	0.00269635	0.282028	0.464441	0.0996161	protein_coding	MEF2C	36.05	0.09956	diagnosisAD	CTR	2444	~diagnosis+(1|manifest)+cngeneson+pc_mito+brain_region+sex	2.08057	2503
ENSG00000107719	0.00266503	-0.516752	-0.134887	-0.898617	protein_coding	PALD1	52.22	0.09956	diagnosisAD	CTR	2814	~diagnosis+(1|manifest)+cngeneson+pc_mito+brain_region+sex	4.66543	1147
ENSG00000112782	0.00266387	-0.567683	0.0116892	-1.14706	protein_coding	CLIC5	41.87	0.09956	diagnosisAD	CTR	1557	~diagnosis+(1|manifest)+cngeneson+pc_mito+brain_region+sex	6.80598	664
ENSG00000119559	0.00268297	0.122391	0.195313	0.0494683	protein_coding	C19orf25	62.64	0.09956	diagnosisAD	CTR	3839	~diagnosis+(1|manifest)+cngeneson+pc_mito+brain_region+sex	0.570273	5414
ENSG00000147408	0.002686	0.969665	1.54589	0.393437	protein_coding	CSGALNACT1	41.74	0.09956	diagnosisAD	CTR	4739	~diagnosis+(1|manifest)+cngeneson+pc_mito+brain_region+sex	6.2905	738
ENSG00000071655	0.00275791	0.188749	0.35196	0.0255371	protein_coding	MBD3	58.14	0.10032	diagnosisAD	CTR	3545	~diagnosis+(1|manifest)+cngeneson+pc_mito+brain_region+sex	3.56668	1544
ENSG00000145736	0.0027646	0.234839	0.430754	0.0389246	protein_coding	GTF2H2	38.44	0.10032	diagnosisAD	CTR	872	~diagnosis+(1|manifest)+cngeneson+pc_mito+brain_region+sex	3.8946	1423
ENSG00000152127	0.00274412	-0.435439	-0.0964002	-0.774478	protein_coding	MGAT5	42.88	0.10032	diagnosisAD	CTR	5144	~diagnosis+(1|manifest)+cngeneson+pc_mito+brain_region+sex	8.91014	457
ENSG00000159079	0.00279756	3.07665e-09	4.65897e-06	-4.65282e-06	protein_coding	CFAP298	47.33	0.100936	diagnosisAD	CTR	2893	~diagnosis+(1|manifest)+cngeneson+pc_mito+brain_region+sex	3.17605	1746
ENSG00000175155	0.00287063	0.422543	0.681004	0.164082	protein_coding	YPEL2	46.63	0.102984	diagnosisAD	CTR	3739	~diagnosis+(1|manifest)+cngeneson+pc_mito+brain_region+sex	2.61027	2081
ENSG00000003400	0.00294755	-0.383993	-0.0999141	-0.668072	protein_coding	CASP10	42.31	0.103971	diagnosisAD	CTR	4266	~diagnosis+(1|manifest)+cngeneson+pc_mito+brain_region+sex	2.10557	2482
ENSG00000160191	0.0029376	-0.250415	-0.0547697	-0.44606	protein_coding	PDE9A	51.29	0.103971	diagnosisAD	CTR	5120	~diagnosis+(1|manifest)+cngeneson+pc_mito+brain_region+sex	1.24869	3641
ENSG00000187676	0.00292776	0.247945	0.397927	0.0979631	protein_coding	B3GLCT	41.07	0.103971	diagnosisAD	CTR	3586	~diagnosis+(1|manifest)+cngeneson+pc_mito+brain_region+sex	1.74247	2867
ENSG00000197142	0.00305185	-0.882513	-0.255865	-1.50916	protein_coding	ACSL5	42.89	0.106461	diagnosisAD	CTR	3420	~diagnosis+(1|manifest)+cngeneson+pc_mito+brain_region+sex	12.282	257
ENSG00000274958	0.00307476	2.67119e-09	4.06728e-06	-4.06194e-06	protein_coding	ITPK1	53.85	0.106671	diagnosisAD	CTR	1363	~diagnosis+(1|manifest)+cngeneson+pc_mito+brain_region+sex	3.33178	1676
ENSG00000140025	0.00317977	1.32376e-07	2.75958e-05	-2.73311e-05	protein_coding	EFCAB11	40	0.109711	diagnosisAD	CTR	6263	~diagnosis+(1|manifest)+cngeneson+pc_mito+brain_region+sex	0.557733	5455
ENSG00000003147	0.0035308	-0.516346	-0.0913781	-0.941314	protein_coding	ICA1	40.3	0.110002	diagnosisAD	CTR	1454	~diagnosis+(1|manifest)+cngeneson+pc_mito+brain_region+sex	3.23475	1718
ENSG00000030582	0.00348801	0.580612	0.971763	0.189462	protein_coding	GRN	57.73	0.110002	diagnosisAD	CTR	2502	~diagnosis+(1|manifest)+cngeneson+pc_mito+brain_region+sex	2.02501	2549
ENSG00000078369	0.00335543	-0.380731	-0.147892	-0.61357	protein_coding	GNB1	46.7	0.110002	diagnosisAD	CTR	2333	~diagnosis+(1|manifest)+cngeneson+pc_mito+brain_region+sex	2.31296	2308
ENSG00000084090	0.003269	0.369614	0.587839	0.151389	protein_coding	STARD7	42.97	0.110002	diagnosisAD	CTR	2129	~diagnosis+(1|manifest)+cngeneson+pc_mito+brain_region+sex	0.66587	5094
ENSG00000102547	0.00327031	0.202463	0.324011	0.0809144	protein_coding	CAB39L	38.37	0.110002	diagnosisAD	CTR	3463	~diagnosis+(1|manifest)+cngeneson+pc_mito+brain_region+sex	0.339693	6017
ENSG00000103043	0.00334281	0.0998013	0.164347	0.0352557	protein_coding	VAC14	54	0.110002	diagnosisAD	CTR	912	~diagnosis+(1|manifest)+cngeneson+pc_mito+brain_region+sex	0.51638	5590
ENSG00000124126	0.00357102	-0.539613	-0.219282	-0.859943	protein_coding	PREX1	50.48	0.110002	diagnosisAD	CTR	2892	~diagnosis+(1|manifest)+cngeneson+pc_mito+brain_region+sex	2.97515	1868
ENSG00000124209	0.00325301	0.188323	0.291269	0.0853771	protein_coding	RAB22A	41.45	0.110002	diagnosisAD	CTR	5438	~diagnosis+(1|manifest)+cngeneson+pc_mito+brain_region+sex	0.57359	5403
ENSG00000130511	0.00350473	0.18591	0.298983	0.0728379	protein_coding	SSBP4	64.53	0.110002	diagnosisAD	CTR	1011	~diagnosis+(1|manifest)+cngeneson+pc_mito+brain_region+sex	1.78439	2811
ENSG00000137819	0.00334754	-0.440079	-0.0723187	-0.807838	protein_coding	PAQR5	46.87	0.110002	diagnosisAD	CTR	6288	~diagnosis+(1|manifest)+cngeneson+pc_mito+brain_region+sex	3.9297	1405
ENSG00000137959	0.00356362	-0.960703	0.128617	-2.05002	protein_coding	IFI44L	34.5	0.110002	diagnosisAD	CTR	6133	~diagnosis+(1|manifest)+cngeneson+pc_mito+brain_region+sex	28.8444	46
ENSG00000144645	0.00354559	0.77649	1.24759	0.305392	protein_coding	OSBPL10	42.45	0.110002	diagnosisAD	CTR	1839	~diagnosis+(1|manifest)+cngeneson+pc_mito+brain_region+sex	2.95421	1879
ENSG00000160209	0.00354997	-0.822963	-0.236851	-1.40908	protein_coding	PDXK	57.26	0.110002	diagnosisAD	CTR	1819	~diagnosis+(1|manifest)+cngeneson+pc_mito+brain_region+sex	4.08982	1344
ENSG00000167680	0.0035889	0.717034	1.44657	-0.0125061	protein_coding	SEMA6B	56.56	0.110002	diagnosisAD	CTR	5874	~diagnosis+(1|manifest)+cngeneson+pc_mito+brain_region+sex	7.28908	602
ENSG00000171606	0.00337933	-0.169884	-0.0591063	-0.280662	protein_coding	ZNF274	47.52	0.110002	diagnosisAD	CTR	1693	~diagnosis+(1|manifest)+cngeneson+pc_mito+brain_region+sex	0.76393	4793
ENSG00000175806	0.003573	0.35824	0.554561	0.161919	protein_coding	MSRA	43.55	0.110002	diagnosisAD	CTR	3518	~diagnosis+(1|manifest)+cngeneson+pc_mito+brain_region+sex	0.909813	4400
ENSG00000180773	0.00346811	0.316823	0.502766	0.13088	protein_coding	SLC36A4	35.1	0.110002	diagnosisAD	CTR	374	~diagnosis+(1|manifest)+cngeneson+pc_mito+brain_region+sex	0.502344	5631
ENSG00000186951	0.00336984	0.166286	0.2678	0.064772	protein_coding	PPARA	46.4	0.110002	diagnosisAD	CTR	4870	~diagnosis+(1|manifest)+cngeneson+pc_mito+brain_region+sex	0.704743	4979
ENSG00000189171	0.00341719	0.313973	0.502555	0.125391	protein_coding	S100A13	50.76	0.110002	diagnosisAD	CTR	3295	~diagnosis+(1|manifest)+cngeneson+pc_mito+brain_region+sex	2.13771	2456
ENSG00000198833	0.00344177	0.509117	0.820223	0.198011	protein_coding	UBE2J1	39.93	0.110002	diagnosisAD	CTR	3018	~diagnosis+(1|manifest)+cngeneson+pc_mito+brain_region+sex	5.82815	824
ENSG00000275214	0.00358712	-1.54111e-08	1.38249e-05	-1.38557e-05	protein_coding	IFI27	48.7	0.110002	diagnosisAD	CTR	175	~diagnosis+(1|manifest)+cngeneson+pc_mito+brain_region+sex	17.5531	135
ENSG00000277354	0.0032553	1.07994e-08	9.09787e-06	-9.07627e-06	protein_coding	CRIM1	74.36	0.110002	diagnosisAD	CTR	1591	~diagnosis+(1|manifest)+cngeneson+pc_mito+brain_region+sex	41.9219	18
ENSG00000285250	0.00329348	1.58254e-08	8.50571e-06	-8.47406e-06	protein_coding	MSRA	43.56	0.110002	diagnosisAD	CTR	1530	~diagnosis+(1|manifest)+cngeneson+pc_mito+brain_region+sex	15.851	150
ENSG00000115267	0.00366873	-0.41335	-0.0169669	-0.809733	protein_coding	IFIH1	35.75	0.110834	diagnosisAD	CTR	3921	~diagnosis+(1|manifest)+cngeneson+pc_mito+brain_region+sex	4.08089	1350
ENSG00000174501	0.00365842	-0.377358	-0.0902232	-0.664494	protein_coding	ANKRD36C	35.73	0.110834	diagnosisAD	CTR	3534	~diagnosis+(1|manifest)+cngeneson+pc_mito+brain_region+sex	2.08434	2498
ENSG00000078246	0.0038099	0.13156	0.211222	0.0518977	protein_coding	TULP3	44.99	0.114551	diagnosisAD	CTR	4102	~diagnosis+(1|manifest)+cngeneson+pc_mito+brain_region+sex	0.466284	5741
ENSG00000104517	0.0038287	0.29612	0.478363	0.113878	protein_coding	UBR5	38.31	0.114571	diagnosisAD	CTR	74	~diagnosis+(1|manifest)+cngeneson+pc_mito+brain_region+sex	4.37362	1239
ENSG00000162383	0.00385573	0.128371	0.4218	-0.165059	protein_coding	SLC1A7	53.18	0.114835	diagnosisAD	CTR	1626	~diagnosis+(1|manifest)+cngeneson+pc_mito+brain_region+sex	7.88112	545
ENSG00000106617	0.0039203	-0.423895	-0.113235	-0.734555	protein_coding	PRKAG2	48.91	0.11621	diagnosisAD	CTR	2407	~diagnosis+(1|manifest)+cngeneson+pc_mito+brain_region+sex	3.80272	1457
ENSG00000219626	0.00404398	-0.267675	-0.0903476	-0.445002	protein_coding	FAM228B	43.18	0.119316	diagnosisAD	CTR	2032	~diagnosis+(1|manifest)+cngeneson+pc_mito+brain_region+sex	2.93092	1893
ENSG00000181234	0.00423454	-0.737852	-0.0354465	-1.44026	protein_coding	TMEM132C	45.04	0.124358	diagnosisAD	CTR	3342	~diagnosis+(1|manifest)+cngeneson+pc_mito+brain_region+sex	9.49617	406
ENSG00000107829	0.00430656	-0.30584	-0.12658	-0.485099	protein_coding	FBXW4	45.8	0.125307	diagnosisAD	CTR	2965	~diagnosis+(1|manifest)+cngeneson+pc_mito+brain_region+sex	0.521356	5573
ENSG00000139631	0.00429922	-0.283088	-0.107695	-0.458481	protein_coding	CSAD	47.47	0.125307	diagnosisAD	CTR	6178	~diagnosis+(1|manifest)+cngeneson+pc_mito+brain_region+sex	0.673911	5073
ENSG00000266714	0.00436539	-0.443512	-0.172389	-0.714634	protein_coding	MYO15B	58.72	0.126436	diagnosisAD	CTR	470	~diagnosis+(1|manifest)+cngeneson+pc_mito+brain_region+sex	11.2457	301
ENSG00000123607	0.00450654	0.240468	0.380492	0.100444	protein_coding	TTC21B	36.15	0.129338	diagnosisAD	CTR	3341	~diagnosis+(1|manifest)+cngeneson+pc_mito+brain_region+sex	1.27735	3582
ENSG00000139926	0.00450258	0.175087	0.28711	0.0630633	protein_coding	FRMD6	39.42	0.129338	diagnosisAD	CTR	6306	~diagnosis+(1|manifest)+cngeneson+pc_mito+brain_region+sex	0.978245	4217
ENSG00000104518	0.00454854	0.714772	1.18589	0.243655	protein_coding	GSDMD	62.14	0.12972	diagnosisAD	CTR	5733	~diagnosis+(1|manifest)+cngeneson+pc_mito+brain_region+sex	4.98737	1039
ENSG00000265491	0.00456094	-0.572221	-0.188709	-0.955733	protein_coding	RNF115	41.92	0.12972	diagnosisAD	CTR	5249	~diagnosis+(1|manifest)+cngeneson+pc_mito+brain_region+sex	5.55703	883
ENSG00000260873	0.00462331	5.1583e-09	4.73157e-06	-4.72125e-06	protein_coding	SNTB2	76.05	0.130904	diagnosisAD	CTR	4249	~diagnosis+(1|manifest)+cngeneson+pc_mito+brain_region+sex	5.52161	895
ENSG00000123352	0.00464623	0.316689	0.496985	0.136393	protein_coding	SPATS2	41.68	0.130966	diagnosisAD	CTR	1413	~diagnosis+(1|manifest)+cngeneson+pc_mito+brain_region+sex	1.77177	2834
ENSG00000079691	0.00498108	0.591718	0.989523	0.193912	protein_coding	CARMIL1	39.54	0.134404	diagnosisAD	CTR	691	~diagnosis+(1|manifest)+cngeneson+pc_mito+brain_region+sex	2.73353	2016
ENSG00000104343	0.00479508	3.16519e-08	1.66323e-05	-1.6569e-05	protein_coding	UBE2W	39.29	0.134404	diagnosisAD	CTR	4621	~diagnosis+(1|manifest)+cngeneson+pc_mito+brain_region+sex	16.9857	140
ENSG00000134909	0.00492716	0.276272	0.439462	0.113082	protein_coding	ARHGAP32	36.86	0.134404	diagnosisAD	CTR	6195	~diagnosis+(1|manifest)+cngeneson+pc_mito+brain_region+sex	0.587228	5361
ENSG00000140545	0.0048796	0.182927	0.306534	0.0593203	protein_coding	MFGE8	55.57	0.134404	diagnosisAD	CTR	6249	~diagnosis+(1|manifest)+cngeneson+pc_mito+brain_region+sex	1.37154	3424
ENSG00000146282	0.00491946	-0.320103	-0.135162	-0.505044	protein_coding	RARS2	38.29	0.134404	diagnosisAD	CTR	1260	~diagnosis+(1|manifest)+cngeneson+pc_mito+brain_region+sex	1.68901	2931
ENSG00000150347	0.00494756	0.523821	0.848839	0.198802	protein_coding	ARID5B	40.32	0.134404	diagnosisAD	CTR	5173	~diagnosis+(1|manifest)+cngeneson+pc_mito+brain_region+sex	1.91225	2662
ENSG00000163531	0.0049192	-0.151267	-0.0026425	-0.299892	protein_coding	NFASC	47.92	0.134404	diagnosisAD	CTR	4451	~diagnosis+(1|manifest)+cngeneson+pc_mito+brain_region+sex	4.03837	1368
ENSG00000170325	0.00497936	0.0977728	0.159504	0.0360413	protein_coding	PRDM10	43.52	0.134404	diagnosisAD	CTR	4513	~diagnosis+(1|manifest)+cngeneson+pc_mito+brain_region+sex	0.238216	6108
ENSG00000177707	0.0048538	0.339286	0.542772	0.135799	protein_coding	NECTIN3	36.67	0.134404	diagnosisAD	CTR	379	~diagnosis+(1|manifest)+cngeneson+pc_mito+brain_region+sex	1.81491	2772
ENSG00000196912	0.00494198	-0.402079	-0.136513	-0.667645	protein_coding	ANKRD36B	35.8	0.134404	diagnosisAD	CTR	2789	~diagnosis+(1|manifest)+cngeneson+pc_mito+brain_region+sex	3.75799	1473
ENSG00000080345	0.00505975	0.341901	0.558433	0.125369	protein_coding	RIF1	38.04	0.13537	diagnosisAD	CTR	3262	~diagnosis+(1|manifest)+cngeneson+pc_mito+brain_region+sex	1.03281	4100
ENSG00000183826	0.00504856	-0.326102	-0.0637912	-0.588414	protein_coding	BTBD9	40.63	0.13537	diagnosisAD	CTR	3041	~diagnosis+(1|manifest)+cngeneson+pc_mito+brain_region+sex	1.90264	2673
ENSG00000134243	0.00511755	-0.614569	-0.212383	-1.01675	protein_coding	SORT1	42.26	0.135766	diagnosisAD	CTR	6264	~diagnosis+(1|manifest)+cngeneson+pc_mito+brain_region+sex	9.31401	422
ENSG00000177425	0.00509737	0.582765	0.938096	0.227434	protein_coding	PAWR	36.81	0.135766	diagnosisAD	CTR	1736	~diagnosis+(1|manifest)+cngeneson+pc_mito+brain_region+sex	4.54254	1181
ENSG00000168385	0.00518992	-0.324891	-0.124548	-0.525235	protein_coding	SEPTIN2	41.89	0.137109	diagnosisAD	CTR	3167	~diagnosis+(1|manifest)+cngeneson+pc_mito+brain_region+sex	1.42049	3332
ENSG00000095370	0.00527923	-0.412719	-0.155788	-0.669651	protein_coding	SH2D3C	53.99	0.137681	diagnosisAD	CTR	942	~diagnosis+(1|manifest)+cngeneson+pc_mito+brain_region+sex	2.78035	1982
ENSG00000165810	0.00531616	-0.907642	-0.317283	-1.498	protein_coding	BTNL9	49.92	0.137681	diagnosisAD	CTR	5912	~diagnosis+(1|manifest)+cngeneson+pc_mito+brain_region+sex	13.9044	201
ENSG00000166333	0.00531162	-0.35265	-0.135643	-0.569656	protein_coding	ILK	49.78	0.137681	diagnosisAD	CTR	3560	~diagnosis+(1|manifest)+cngeneson+pc_mito+brain_region+sex	0.490445	5666
ENSG00000176658	0.0053206	0.23184	0.49955	-0.035869	protein_coding	MYO1D	40.83	0.137681	diagnosisAD	CTR	3080	~diagnosis+(1|manifest)+cngeneson+pc_mito+brain_region+sex	1.06841	4022
ENSG00000182185	0.00529129	-0.400863	-0.108013	-0.693713	protein_coding	RAD51B	40.99	0.137681	diagnosisAD	CTR	3118	~diagnosis+(1|manifest)+cngeneson+pc_mito+brain_region+sex	1.7515	2856
ENSG00000177119	0.00534721	0.560007	0.896086	0.223928	protein_coding	ANO6	39.44	0.137805	diagnosisAD	CTR	217	~diagnosis+(1|manifest)+cngeneson+pc_mito+brain_region+sex	5.54026	889
ENSG00000133812	0.00546724	-0.209329	-0.0714716	-0.347187	protein_coding	SBF2	38.32	0.139194	diagnosisAD	CTR	5783	~diagnosis+(1|manifest)+cngeneson+pc_mito+brain_region+sex	2.75685	2002
ENSG00000136153	0.0054546	0.127485	0.215872	0.0390976	protein_coding	LMO7	38.67	0.139194	diagnosisAD	CTR	5808	~diagnosis+(1|manifest)+cngeneson+pc_mito+brain_region+sex	2.62393	2071
ENSG00000144749	0.00542363	0.440597	0.712683	0.168512	protein_coding	LRIG1	46.07	0.139194	diagnosisAD	CTR	2357	~diagnosis+(1|manifest)+cngeneson+pc_mito+brain_region+sex	5.66302	858
ENSG00000155093	0.00561093	-0.258895	-0.0439988	-0.473791	protein_coding	PTPRN2	51.4	0.141779	diagnosisAD	CTR	5537	~diagnosis+(1|manifest)+cngeneson+pc_mito+brain_region+sex	2.6575	2058
ENSG00000086062	0.0057695	-0.477778	-0.148926	-0.806629	protein_coding	B4GALT1	47.1	0.144558	diagnosisAD	CTR	4702	~diagnosis+(1|manifest)+cngeneson+pc_mito+brain_region+sex	3.20957	1734
ENSG00000174348	0.00576167	0.387431	0.72097	0.053892	protein_coding	PODN	56.03	0.144558	diagnosisAD	CTR	4282	~diagnosis+(1|manifest)+cngeneson+pc_mito+brain_region+sex	5.5239	894
ENSG00000169783	0.00583398	-1.56113	-0.156354	-2.9659	protein_coding	LINGO1	54.75	0.145596	diagnosisAD	CTR	239	~diagnosis+(1|manifest)+cngeneson+pc_mito+brain_region+sex	29.2225	44
ENSG00000163590	0.00589331	0.232583	0.375372	0.0897929	protein_coding	PPM1L	38.44	0.146497	diagnosisAD	CTR	955	~diagnosis+(1|manifest)+cngeneson+pc_mito+brain_region+sex	0.717856	4938
ENSG00000160796	0.00592536	0.40814	0.747921	0.0683588	protein_coding	NBEAL2	59.9	0.146716	diagnosisAD	CTR	928	~diagnosis+(1|manifest)+cngeneson+pc_mito+brain_region+sex	4.81009	1095
ENSG00000158352	0.0059835	-0.450247	-0.0498477	-0.850647	protein_coding	SHROOM4	40.17	0.147003	diagnosisAD	CTR	1800	~diagnosis+(1|manifest)+cngeneson+pc_mito+brain_region+sex	2.72846	2021
ENSG00000168993	0.00596217	0.683769	1.34347	0.0240651	protein_coding	CPLX1	55.24	0.147003	diagnosisAD	CTR	244	~diagnosis+(1|manifest)+cngeneson+pc_mito+brain_region+sex	4.43738	1213
ENSG00000101868	0.00606933	0.277544	0.450994	0.104094	protein_coding	POLA1	38.8	0.147391	diagnosisAD	CTR	4996	~diagnosis+(1|manifest)+cngeneson+pc_mito+brain_region+sex	0.754809	4832
ENSG00000134851	0.00603866	-0.418269	-0.0532875	-0.78325	protein_coding	TMEM165	38.82	0.147391	diagnosisAD	CTR	6253	~diagnosis+(1|manifest)+cngeneson+pc_mito+brain_region+sex	4.05308	1359
ENSG00000153214	0.00606362	0.426712	0.698212	0.155212	protein_coding	TMEM87B	39.49	0.147391	diagnosisAD	CTR	914	~diagnosis+(1|manifest)+cngeneson+pc_mito+brain_region+sex	3.88671	1428
ENSG00000010327	0.0063619	0.294388	0.491486	0.0972901	protein_coding	STAB1	60.65	0.15035	diagnosisAD	CTR	1905	~diagnosis+(1|manifest)+cngeneson+pc_mito+brain_region+sex	4.19035	1311
ENSG00000074590	0.00645144	0.670958	1.08927	0.252644	protein_coding	NUAK1	45.97	0.15035	diagnosisAD	CTR	2797	~diagnosis+(1|manifest)+cngeneson+pc_mito+brain_region+sex	3.09818	1800
ENSG00000077514	0.00640188	0.167622	0.27047	0.0647727	protein_coding	POLD3	41.72	0.15035	diagnosisAD	CTR	3069	~diagnosis+(1|manifest)+cngeneson+pc_mito+brain_region+sex	0.250288	6103
ENSG00000100201	0.00650126	-0.154172	-0.0542703	-0.254074	protein_coding	DDX17	43.03	0.15035	diagnosisAD	CTR	1782	~diagnosis+(1|manifest)+cngeneson+pc_mito+brain_region+sex	8.13989	514
ENSG00000112308	0.00643333	-0.280262	-0.112987	-0.447538	protein_coding	C6orf62	39.06	0.15035	diagnosisAD	CTR	5368	~diagnosis+(1|manifest)+cngeneson+pc_mito+brain_region+sex	1.45081	3288
ENSG00000116793	0.00621949	0.224262	0.36549	0.0830342	protein_coding	PHTF1	39.1	0.15035	diagnosisAD	CTR	1211	~diagnosis+(1|manifest)+cngeneson+pc_mito+brain_region+sex	0.915221	4383
ENSG00000127483	0.00649915	0.602032	0.983729	0.220334	protein_coding	HP1BP3	40.94	0.15035	diagnosisAD	CTR	3177	~diagnosis+(1|manifest)+cngeneson+pc_mito+brain_region+sex	4.519	1190
ENSG00000133422	0.00630846	0.0692211	0.114608	0.0238341	protein_coding	MORC2	45.25	0.15035	diagnosisAD	CTR	9	~diagnosis+(1|manifest)+cngeneson+pc_mito+brain_region+sex	0.434474	5823
ENSG00000158079	0.00643011	-0.21151	-0.0598282	-0.363192	protein_coding	PTPDC1	39.39	0.15035	diagnosisAD	CTR	4902	~diagnosis+(1|manifest)+cngeneson+pc_mito+brain_region+sex	0.241375	6107
ENSG00000163171	0.00625324	0.263589	0.581075	-0.053898	protein_coding	CDC42EP3	41.38	0.15035	diagnosisAD	CTR	4425	~diagnosis+(1|manifest)+cngeneson+pc_mito+brain_region+sex	1.29915	3544
ENSG00000164463	0.0063173	0.259299	0.413636	0.104961	protein_coding	CREBRF	41.07	0.15035	diagnosisAD	CTR	2526	~diagnosis+(1|manifest)+cngeneson+pc_mito+brain_region+sex	1.7643	2841
ENSG00000182903	0.00652452	-0.130349	-0.025405	-0.235293	protein_coding	ZNF721	41.11	0.15035	diagnosisAD	CTR	1578	~diagnosis+(1|manifest)+cngeneson+pc_mito+brain_region+sex	1.38447	3405
ENSG00000185591	0.00635143	0.229817	0.372181	0.0874527	protein_coding	SP1	45.65	0.15035	diagnosisAD	CTR	1489	~diagnosis+(1|manifest)+cngeneson+pc_mito+brain_region+sex	1.22059	3704
ENSG00000277594	0.00646314	2.16649e-08	1.18623e-05	-1.1819e-05	protein_coding	DDX52	39.57	0.15035	diagnosisAD	CTR	2575	~diagnosis+(1|manifest)+cngeneson+pc_mito+brain_region+sex	7.3574	592
ENSG00000135541	0.00655214	0.583275	0.948507	0.218043	protein_coding	AHI1	36.31	0.150437	diagnosisAD	CTR	5943	~diagnosis+(1|manifest)+cngeneson+pc_mito+brain_region+sex	0.971088	4237
ENSG00000152256	0.00657609	0.489469	0.794812	0.184126	protein_coding	PDK1	39.52	0.15044	diagnosisAD	CTR	5312	~diagnosis+(1|manifest)+cngeneson+pc_mito+brain_region+sex	1.75732	2848
ENSG00000113916	0.00710117	0.561047	1.09884	0.0232571	protein_coding	BCL6	47.68	0.159401	diagnosisAD	CTR	1493	~diagnosis+(1|manifest)+cngeneson+pc_mito+brain_region+sex	2.71911	2026
ENSG00000115919	0.00713812	0.288882	0.507423	0.0703409	protein_coding	KYNU	37.45	0.159401	diagnosisAD	CTR	3770	~diagnosis+(1|manifest)+cngeneson+pc_mito+brain_region+sex	5.00234	1036
ENSG00000133119	0.00713145	0.428951	0.725042	0.13286	protein_coding	RFC3	37.82	0.159401	diagnosisAD	CTR	6214	~diagnosis+(1|manifest)+cngeneson+pc_mito+brain_region+sex	1.85167	2727
ENSG00000138772	0.0071445	-0.709437	-0.263935	-1.15494	protein_coding	ANXA3	39.9	0.159401	diagnosisAD	CTR	6297	~diagnosis+(1|manifest)+cngeneson+pc_mito+brain_region+sex	3.73969	1486
ENSG00000147113	0.00707627	-0.486864	-0.15183	-0.821899	protein_coding	DIPK2B	44.23	0.159401	diagnosisAD	CTR	598	~diagnosis+(1|manifest)+cngeneson+pc_mito+brain_region+sex	3.51723	1571
ENSG00000151422	0.00700194	0.237456	0.390034	0.0848779	protein_coding	FER	35.73	0.159401	diagnosisAD	CTR	4558	~diagnosis+(1|manifest)+cngeneson+pc_mito+brain_region+sex	2.02533	2548
ENSG00000154589	0.00714241	0.521477	0.92937	0.113584	protein_coding	LY96	42	0.159401	diagnosisAD	CTR	1569	~diagnosis+(1|manifest)+cngeneson+pc_mito+brain_region+sex	3.98629	1388
ENSG00000185112	0.0072317	0.414206	0.844631	-0.0162193	protein_coding	FAM43A	61.97	0.160778	diagnosisAD	CTR	3157	~diagnosis+(1|manifest)+cngeneson+pc_mito+brain_region+sex	3.70063	1497
ENSG00000144426	0.00733067	-0.30688	-0.109943	-0.503817	protein_coding	NBEAL1	37.7	0.161839	diagnosisAD	CTR	937	~diagnosis+(1|manifest)+cngeneson+pc_mito+brain_region+sex	1.43491	3309
ENSG00000170558	0.00739122	0.672096	1.10798	0.23621	protein_coding	CDH2	37.17	0.162607	diagnosisAD	CTR	735	~diagnosis+(1|manifest)+cngeneson+pc_mito+brain_region+sex	6.14222	766
ENSG00000166398	0.00746547	-0.486025	-0.188206	-0.783843	protein_coding	GARRE1	44.94	0.16367	diagnosisAD	CTR	4609	~diagnosis+(1|manifest)+cngeneson+pc_mito+brain_region+sex	27.8152	50
ENSG00000070526	0.00750095	-0.128917	0.160142	-0.417975	protein_coding	ST6GALNAC1	48.61	0.163879	diagnosisAD	CTR	3293	~diagnosis+(1|manifest)+cngeneson+pc_mito+brain_region+sex	2.79466	1973
ENSG00000088387	0.00760695	-0.189279	-0.052333	-0.326225	protein_coding	DOCK9	41.78	0.164487	diagnosisAD	CTR	5096	~diagnosis+(1|manifest)+cngeneson+pc_mito+brain_region+sex	12.9768	232
ENSG00000164329	0.00758309	-0.358441	-0.124655	-0.592227	protein_coding	TENT2	36.28	0.164487	diagnosisAD	CTR	4781	~diagnosis+(1|manifest)+cngeneson+pc_mito+brain_region+sex	1.82684	2753
ENSG00000170365	0.00755711	0.442979	0.717277	0.168681	protein_coding	SMAD1	38.35	0.164487	diagnosisAD	CTR	1333	~diagnosis+(1|manifest)+cngeneson+pc_mito+brain_region+sex	1.63137	3007
ENSG00000120833	0.00768705	0.367452	1.0162	-0.281298	protein_coding	SOCS2	47.34	0.165203	diagnosisAD	CTR	419	~diagnosis+(1|manifest)+cngeneson+pc_mito+brain_region+sex	3.00232	1853
ENSG00000128917	0.00774343	1.05679	2.123	-0.00941288	protein_coding	DLL4	57.1	0.165203	diagnosisAD	CTR	5461	~diagnosis+(1|manifest)+cngeneson+pc_mito+brain_region+sex	5.66579	856
ENSG00000136111	0.0077447	-0.255112	-0.0890855	-0.421138	protein_coding	TBC1D4	38.11	0.165203	diagnosisAD	CTR	6147	~diagnosis+(1|manifest)+cngeneson+pc_mito+brain_region+sex	6.29296	737
ENSG00000164880	0.00770378	0.100419	0.164337	0.036501	protein_coding	INTS1	63.53	0.165203	diagnosisAD	CTR	4205	~diagnosis+(1|manifest)+cngeneson+pc_mito+brain_region+sex	0.900797	4430
ENSG00000069974	0.00814688	0.319049	0.51459	0.123509	protein_coding	RAB27A	41.6	0.166471	diagnosisAD	CTR	4533	~diagnosis+(1|manifest)+cngeneson+pc_mito+brain_region+sex	1.98443	2593
ENSG00000101577	0.00813106	0.411238	0.67067	0.151807	protein_coding	LPIN2	41.56	0.166471	diagnosisAD	CTR	6078	~diagnosis+(1|manifest)+cngeneson+pc_mito+brain_region+sex	0.863857	4520
ENSG00000111669	0.0079142	0.774927	1.32761	0.222246	protein_coding	TPI1	59.16	0.166471	diagnosisAD	CTR	5162	~diagnosis+(1|manifest)+cngeneson+pc_mito+brain_region+sex	3.74642	1479
ENSG00000118900	0.00801637	-0.263019	-0.095528	-0.430511	protein_coding	UBN1	47.92	0.166471	diagnosisAD	CTR	4871	~diagnosis+(1|manifest)+cngeneson+pc_mito+brain_region+sex	1.19447	3748
ENSG00000121440	0.00803311	0.754164	1.23425	0.274078	protein_coding	PDZRN3	41.51	0.166471	diagnosisAD	CTR	3888	~diagnosis+(1|manifest)+cngeneson+pc_mito+brain_region+sex	10.5402	332
ENSG00000123983	0.00798952	-0.459909	-0.148784	-0.771035	protein_coding	ACSL3	39.46	0.166471	diagnosisAD	CTR	3114	~diagnosis+(1|manifest)+cngeneson+pc_mito+brain_region+sex	3.72793	1491
ENSG00000141458	0.00787887	-0.538476	-0.158706	-0.918246	protein_coding	NPC1	44.65	0.166471	diagnosisAD	CTR	4326	~diagnosis+(1|manifest)+cngeneson+pc_mito+brain_region+sex	3.58086	1537
ENSG00000151304	0.00805521	0.345828	0.595994	0.0956608	protein_coding	SRFBP1	36.16	0.166471	diagnosisAD	CTR	80	~diagnosis+(1|manifest)+cngeneson+pc_mito+brain_region+sex	1.53294	3148
ENSG00000153395	0.00812311	0.263144	0.436413	0.0898749	protein_coding	LPCAT1	56.13	0.166471	diagnosisAD	CTR	1128	~diagnosis+(1|manifest)+cngeneson+pc_mito+brain_region+sex	0.968176	4246
ENSG00000172037	0.00809305	0.517671	1.02295	0.0123872	protein_coding	LAMB2	57.34	0.166471	diagnosisAD	CTR	4568	~diagnosis+(1|manifest)+cngeneson+pc_mito+brain_region+sex	6.19552	754
ENSG00000173757	0.00813615	0.329329	0.532584	0.126074	protein_coding	STAT5B	43.63	0.166471	diagnosisAD	CTR	1794	~diagnosis+(1|manifest)+cngeneson+pc_mito+brain_region+sex	2.16033	2436
ENSG00000177853	0.00810711	-0.368539	-0.0782169	-0.658861	protein_coding	ZNF518A	38.02	0.166471	diagnosisAD	CTR	5577	~diagnosis+(1|manifest)+cngeneson+pc_mito+brain_region+sex	0.874779	4490
ENSG00000185305	0.00807906	0.339243	0.583377	0.0951089	protein_coding	ARL15	38.5	0.166471	diagnosisAD	CTR	5965	~diagnosis+(1|manifest)+cngeneson+pc_mito+brain_region+sex	15.1072	169
ENSG00000136237	0.00819794	0.721036	1.21987	0.222204	protein_coding	RAPGEF5	39.43	0.166683	diagnosisAD	CTR	6268	~diagnosis+(1|manifest)+cngeneson+pc_mito+brain_region+sex	4.72963	1124
ENSG00000160948	0.00821005	0.295584	0.526141	0.0650267	protein_coding	VPS28	63.23	0.166683	diagnosisAD	CTR	2038	~diagnosis+(1|manifest)+cngeneson+pc_mito+brain_region+sex	3.1273	1781
ENSG00000154358	0.00837253	0.217674	0.385419	0.0499296	protein_coding	OBSCN	53.88	0.169436	diagnosisAD	CTR	409	~diagnosis+(1|manifest)+cngeneson+pc_mito+brain_region+sex	2.00676	2568
ENSG00000023909	0.00845005	0.192016	0.319195	0.0648366	protein_coding	GCLM	36.37	0.170459	diagnosisAD	CTR	4132	~diagnosis+(1|manifest)+cngeneson+pc_mito+brain_region+sex	0.601746	5317
ENSG00000086200	0.00849299	0.208886	0.333549	0.0842224	protein_coding	IPO11	38.3	0.170779	diagnosisAD	CTR	4529	~diagnosis+(1|manifest)+cngeneson+pc_mito+brain_region+sex	0.973524	4229
ENSG00000041802	0.00865369	0.261562	0.431009	0.0921139	protein_coding	LSG1	41.68	0.173458	diagnosisAD	CTR	1594	~diagnosis+(1|manifest)+cngeneson+pc_mito+brain_region+sex	1.12927	3883
ENSG00000172175	0.00872876	0.317456	0.521909	0.113003	protein_coding	MALT1	38.93	0.17441	diagnosisAD	CTR	1152	~diagnosis+(1|manifest)+cngeneson+pc_mito+brain_region+sex	1.62476	3019
ENSG00000108924	0.00900784	-0.820221	-0.139676	-1.50077	protein_coding	HLF	43.3	0.175353	diagnosisAD	CTR	4340	~diagnosis+(1|manifest)+cngeneson+pc_mito+brain_region+sex	2.87786	1928
ENSG00000130413	0.00902592	-0.256045	0.020598	-0.532689	protein_coding	STK33	37.65	0.175353	diagnosisAD	CTR	166	~diagnosis+(1|manifest)+cngeneson+pc_mito+brain_region+sex	3.49147	1587
ENSG00000145743	0.00900412	0.358078	0.586792	0.129364	protein_coding	FBXL17	35.81	0.175353	diagnosisAD	CTR	2324	~diagnosis+(1|manifest)+cngeneson+pc_mito+brain_region+sex	1.4225	3327
ENSG00000168036	0.00894691	-0.243755	-0.071368	-0.416142	protein_coding	CTNNB1	39.9	0.175353	diagnosisAD	CTR	5428	~diagnosis+(1|manifest)+cngeneson+pc_mito+brain_region+sex	4.43787	1212
ENSG00000182372	0.00897697	2.29709e-08	1.26425e-05	-1.25965e-05	protein_coding	CLN8	48.06	0.175353	diagnosisAD	CTR	3055	~diagnosis+(1|manifest)+cngeneson+pc_mito+brain_region+sex	5.39404	931
ENSG00000198131	0.00901724	-2.18617e-08	1.21529e-05	-1.21966e-05	protein_coding	ZNF544	47.34	0.175353	diagnosisAD	CTR	5663	~diagnosis+(1|manifest)+cngeneson+pc_mito+brain_region+sex	6.81737	660
ENSG00000240303	0.00897801	-2.65146e-08	1.46705e-05	-1.47235e-05	protein_coding	ACAD11	37.44	0.175353	diagnosisAD	CTR	498	~diagnosis+(1|manifest)+cngeneson+pc_mito+brain_region+sex	6.37356	727
ENSG00000278220	0.00897697	2.29709e-08	1.26425e-05	-1.25965e-05	protein_coding	CLN8	49.11	0.175353	diagnosisAD	CTR	3268	~diagnosis+(1|manifest)+cngeneson+pc_mito+brain_region+sex	5.39404	931
ENSG00000091127	0.00918789	0.270957	0.458636	0.0832768	protein_coding	PUS7	43	0.177866	diagnosisAD	CTR	1191	~diagnosis+(1|manifest)+cngeneson+pc_mito+brain_region+sex	2.39673	2243
ENSG00000132326	0.00921161	-0.160229	-0.0414913	-0.278968	protein_coding	PER2	52.1	0.177866	diagnosisAD	CTR	5421	~diagnosis+(1|manifest)+cngeneson+pc_mito+brain_region+sex	1.41438	3343
ENSG00000156958	0.0092724	0.282809	0.462384	0.103234	protein_coding	GALK2	38.36	0.178494	diagnosisAD	CTR	2142	~diagnosis+(1|manifest)+cngeneson+pc_mito+brain_region+sex	1.41189	3348
ENSG00000151694	0.00932407	-0.311532	-0.104767	-0.518297	protein_coding	ADAM17	41.31	0.178943	diagnosisAD	CTR	4859	~diagnosis+(1|manifest)+cngeneson+pc_mito+brain_region+sex	2.24563	2365
ENSG00000130684	0.00940691	-0.259494	-0.0847484	-0.434239	protein_coding	ZNF337	42.76	0.179793	diagnosisAD	CTR	4801	~diagnosis+(1|manifest)+cngeneson+pc_mito+brain_region+sex	0.482289	5688
ENSG00000144815	0.00942532	-0.233092	-0.0486141	-0.417569	protein_coding	NXPE3	39.58	0.179793	diagnosisAD	CTR	935	~diagnosis+(1|manifest)+cngeneson+pc_mito+brain_region+sex	1.07952	3995
ENSG00000185829	0.00955693	0.465248	0.8564	0.0740955	protein_coding	ARL17A	43.34	0.181754	diagnosisAD	CTR	3952	~diagnosis+(1|manifest)+cngeneson+pc_mito+brain_region+sex	13.822	205
ENSG00000105499	0.00962883	-0.29029	-0.0663094	-0.514271	protein_coding	PLA2G4C	47.68	0.182025	diagnosisAD	CTR	1899	~diagnosis+(1|manifest)+cngeneson+pc_mito+brain_region+sex	1.57542	3077
ENSG00000152952	0.00960107	0.859754	1.42341	0.296094	protein_coding	PLOD2	36.22	0.182025	diagnosisAD	CTR	3043	~diagnosis+(1|manifest)+cngeneson+pc_mito+brain_region+sex	5.81887	827
ENSG00000166762	0.00966102	-0.189104	-0.0564982	-0.32171	protein_coding	CATSPER2	43.72	0.182089	diagnosisAD	CTR	1553	~diagnosis+(1|manifest)+cngeneson+pc_mito+brain_region+sex	1.0357	4095
ENSG00000147316	0.00974446	0.328442	0.536329	0.120555	protein_coding	MCPH1	42.19	0.183115	diagnosisAD	CTR	2181	~diagnosis+(1|manifest)+cngeneson+pc_mito+brain_region+sex	1.89934	2677
ENSG00000114353	0.00989205	-0.489068	-0.154452	-0.823684	protein_coding	GNAI2	57.36	0.185336	diagnosisAD	CTR	4490	~diagnosis+(1|manifest)+cngeneson+pc_mito+brain_region+sex	3.84784	1436
ENSG00000244754	0.00992139	0.150806	0.252201	0.0494104	protein_coding	N4BP2L2	39.02	0.185336	diagnosisAD	CTR	2388	~diagnosis+(1|manifest)+cngeneson+pc_mito+brain_region+sex	3.44213	1622
ENSG00000083642	0.00997696	0.290179	0.475236	0.105122	protein_coding	PDS5B	36.61	0.185671	diagnosisAD	CTR	3278	~diagnosis+(1|manifest)+cngeneson+pc_mito+brain_region+sex	3.509	1575
ENSG00000123104	0.0100275	0.60985	1.00364	0.216056	protein_coding	ITPR2	38.26	0.185671	diagnosisAD	CTR	3339	~diagnosis+(1|manifest)+cngeneson+pc_mito+brain_region+sex	3.50451	1579
ENSG00000151092	0.0100033	0.318189	0.526099	0.110279	protein_coding	NGLY1	37.55	0.185671	diagnosisAD	CTR	742	~diagnosis+(1|manifest)+cngeneson+pc_mito+brain_region+sex	0.697857	4998
ENSG00000149218	0.0102385	-0.27813	-0.0700813	-0.48618	protein_coding	ENDOD1	42.67	0.189023	diagnosisAD	CTR	1057	~diagnosis+(1|manifest)+cngeneson+pc_mito+brain_region+sex	0.828742	4607
ENSG00000151012	0.0102824	0.571826	0.982854	0.160797	protein_coding	SLC7A11	35.52	0.18928	diagnosisAD	CTR	1632	~diagnosis+(1|manifest)+cngeneson+pc_mito+brain_region+sex	3.16377	1758
ENSG00000073711	0.0103543	0.160333	0.27603	0.0446369	protein_coding	PPP2R3A	39.06	0.189498	diagnosisAD	CTR	589	~diagnosis+(1|manifest)+cngeneson+pc_mito+brain_region+sex	0.401808	5897
ENSG00000157601	0.010333	-0.352052	0.239412	-0.943515	protein_coding	MX1	47.01	0.189498	diagnosisAD	CTR	2992	~diagnosis+(1|manifest)+cngeneson+pc_mito+brain_region+sex	11.0254	311
ENSG00000112033	0.0104004	-0.349325	0.00388363	-0.702534	protein_coding	PPARD	49.53	0.189793	diagnosisAD	CTR	894	~diagnosis+(1|manifest)+cngeneson+pc_mito+brain_region+sex	1.71002	2906
ENSG00000074800	0.0105563	0.32669	0.578729	0.0746515	protein_coding	ENO1	50.15	0.191531	diagnosisAD	CTR	4444	~diagnosis+(1|manifest)+cngeneson+pc_mito+brain_region+sex	1.07745	3999
ENSG00000102290	0.0105405	0.438207	0.787296	0.0891187	protein_coding	PCDH11X	35.82	0.191531	diagnosisAD	CTR	4794	~diagnosis+(1|manifest)+cngeneson+pc_mito+brain_region+sex	5.8552	821
ENSG00000288130	0.0106128	-1.98553e-08	1.03564e-05	-1.03961e-05	protein_coding	TNRC6A	42.59	0.192003	diagnosisAD	CTR	3348	~diagnosis+(1|manifest)+cngeneson+pc_mito+brain_region+sex	27.2975	55
ENSG00000110852	0.0107989	0.785148	1.33025	0.240045	protein_coding	CLEC2B	32.91	0.194257	diagnosisAD	CTR	2681	~diagnosis+(1|manifest)+cngeneson+pc_mito+brain_region+sex	3.90135	1421
ENSG00000185650	0.0107964	0.598656	1.03798	0.159334	protein_coding	ZFP36L1	53.26	0.194257	diagnosisAD	CTR	1312	~diagnosis+(1|manifest)+cngeneson+pc_mito+brain_region+sex	8.28314	504
ENSG00000172932	0.01089	0.213814	0.359228	0.0684006	protein_coding	ANKRD13D	52.18	0.194786	diagnosisAD	CTR	135	~diagnosis+(1|manifest)+cngeneson+pc_mito+brain_region+sex	1.3374	3479
ENSG00000104731	0.010965	0.158195	0.268719	0.0476719	protein_coding	KLHDC4	53.01	0.195574	diagnosisAD	CTR	375	~diagnosis+(1|manifest)+cngeneson+pc_mito+brain_region+sex	0.592738	5338
ENSG00000168389	0.0110062	-0.732962	-0.127984	-1.33794	protein_coding	MFSD2A	53.7	0.195755	diagnosisAD	CTR	5357	~diagnosis+(1|manifest)+cngeneson+pc_mito+brain_region+sex	3.94387	1397
ENSG00000116106	0.0110697	0.619292	1.06065	0.177931	protein_coding	EPHA4	40.26	0.196066	diagnosisAD	CTR	1222	~diagnosis+(1|manifest)+cngeneson+pc_mito+brain_region+sex	9.29865	424
ENSG00000152583	0.0110858	-0.4009	-0.102743	-0.699057	protein_coding	SPARCL1	39.78	0.196066	diagnosisAD	CTR	2452	~diagnosis+(1|manifest)+cngeneson+pc_mito+brain_region+sex	9.85047	373
ENSG00000165338	0.0112229	0.290528	0.492749	0.0883071	protein_coding	HECTD2	36.7	0.196837	diagnosisAD	CTR	1104	~diagnosis+(1|manifest)+cngeneson+pc_mito+brain_region+sex	0.715227	4945
ENSG00000184903	0.0111684	-0.223901	0.127577	-0.575378	protein_coding	IMMP2L	36.11	0.196837	diagnosisAD	CTR	3877	~diagnosis+(1|manifest)+cngeneson+pc_mito+brain_region+sex	2.05491	2519
ENSG00000283855	0.0112118	-6.6325e-09	1.00248e-05	-1.00381e-05	protein_coding	NPIPB13	47.65	0.196837	diagnosisAD	CTR	3825	~diagnosis+(1|manifest)+cngeneson+pc_mito+brain_region+sex	9.02731	444
ENSG00000112511	0.0113172	0.164932	0.274136	0.0557272	protein_coding	PHF1	57.49	0.197717	diagnosisAD	CTR	1469	~diagnosis+(1|manifest)+cngeneson+pc_mito+brain_region+sex	0.761636	4803
ENSG00000112584	0.0114099	-0.394764	-0.119666	-0.669861	protein_coding	FAM120B	44.49	0.197717	diagnosisAD	CTR	5232	~diagnosis+(1|manifest)+cngeneson+pc_mito+brain_region+sex	0.80076	4694
ENSG00000171943	0.0113911	-0.547986	-0.147774	-0.948197	protein_coding	SRGAP2C	41.92	0.197717	diagnosisAD	CTR	169	~diagnosis+(1|manifest)+cngeneson+pc_mito+brain_region+sex	6.5103	707
ENSG00000174059	0.0113756	0.870037	1.6935	0.0465795	protein_coding	CD34	45.46	0.197717	diagnosisAD	CTR	384	~diagnosis+(1|manifest)+cngeneson+pc_mito+brain_region+sex	10.0732	360
ENSG00000176783	0.0114558	0.165593	0.272325	0.0588605	protein_coding	RUFY1	47.7	0.197717	diagnosisAD	CTR	3471	~diagnosis+(1|manifest)+cngeneson+pc_mito+brain_region+sex	0.918098	4374
ENSG00000243716	0.011461	-0.23515	0.0091635	-0.479464	protein_coding	NPIPB5	43.89	0.197717	diagnosisAD	CTR	4916	~diagnosis+(1|manifest)+cngeneson+pc_mito+brain_region+sex	6.02006	791
ENSG00000005810	0.0121851	0.299686	0.494957	0.104416	protein_coding	MYCBP2	35.73	0.197767	diagnosisAD	CTR	4275	~diagnosis+(1|manifest)+cngeneson+pc_mito+brain_region+sex	2.10507	2484
ENSG00000033800	0.0119899	-0.29562	-0.1018	-0.489439	protein_coding	PIAS1	38.06	0.197767	diagnosisAD	CTR	3068	~diagnosis+(1|manifest)+cngeneson+pc_mito+brain_region+sex	2.77627	1985
ENSG00000047056	0.0117538	-0.227121	-0.0701372	-0.384106	protein_coding	WDR37	45.48	0.197767	diagnosisAD	CTR	1500	~diagnosis+(1|manifest)+cngeneson+pc_mito+brain_region+sex	0.527371	5555
ENSG00000047410	0.0119864	0.26196	0.431439	0.0924806	protein_coding	TPR	34.16	0.197767	diagnosisAD	CTR	1979	~diagnosis+(1|manifest)+cngeneson+pc_mito+brain_region+sex	0.783262	4742
ENSG00000073417	0.0122083	-0.170636	0.0536416	-0.394913	protein_coding	PDE8A	41.8	0.197767	diagnosisAD	CTR	5263	~diagnosis+(1|manifest)+cngeneson+pc_mito+brain_region+sex	1.63718	2998
ENSG00000102362	0.0120699	0.402282	0.775777	0.0287859	protein_coding	SYTL4	41.39	0.197767	diagnosisAD	CTR	1219	~diagnosis+(1|manifest)+cngeneson+pc_mito+brain_region+sex	3.72675	1492
ENSG00000109670	0.0119323	-0.278326	-0.101974	-0.454677	protein_coding	FBXW7	35.41	0.197767	diagnosisAD	CTR	4846	~diagnosis+(1|manifest)+cngeneson+pc_mito+brain_region+sex	1.74733	2862
ENSG00000113594	0.0117837	-0.469537	-0.0673483	-0.871727	protein_coding	LIFR	39.44	0.197767	diagnosisAD	CTR	614	~diagnosis+(1|manifest)+cngeneson+pc_mito+brain_region+sex	4.36945	1242
ENSG00000115677	0.0118065	0.201811	0.324741	0.0788803	protein_coding	HDLBP	46.99	0.197767	diagnosisAD	CTR	2062	~diagnosis+(1|manifest)+cngeneson+pc_mito+brain_region+sex	0.459111	5757
ENSG00000122966	0.0117415	-0.203758	-0.00908935	-0.398426	protein_coding	CIT	43.74	0.197767	diagnosisAD	CTR	1163	~diagnosis+(1|manifest)+cngeneson+pc_mito+brain_region+sex	3.88927	1427
ENSG00000126878	0.0118112	-0.207078	-0.0133026	-0.400853	protein_coding	AIF1L	53.82	0.197767	diagnosisAD	CTR	2764	~diagnosis+(1|manifest)+cngeneson+pc_mito+brain_region+sex	3.47074	1597
ENSG00000135605	0.0117125	0.268523	0.452085	0.08496	protein_coding	TEC	40.43	0.197767	diagnosisAD	CTR	4076	~diagnosis+(1|manifest)+cngeneson+pc_mito+brain_region+sex	0.756765	4822
ENSG00000141279	0.01169	0.246866	0.405544	0.0881875	protein_coding	NPEPPS	41.3	0.197767	diagnosisAD	CTR	5933	~diagnosis+(1|manifest)+cngeneson+pc_mito+brain_region+sex	0.589413	5349
ENSG00000143457	0.0115087	0.206488	0.367769	0.0452078	protein_coding	GOLPH3L	40.09	0.197767	diagnosisAD	CTR	5023	~diagnosis+(1|manifest)+cngeneson+pc_mito+brain_region+sex	1.38576	3401
ENSG00000171121	0.0116489	0.0802537	0.143174	0.0173331	protein_coding	KCNMB3	41.41	0.197767	diagnosisAD	CTR	5457	~diagnosis+(1|manifest)+cngeneson+pc_mito+brain_region+sex	1.30839	3523
ENSG00000177570	0.0120447	-0.464869	-0.0327542	-0.896985	protein_coding	SAMD12	39.63	0.197767	diagnosisAD	CTR	5205	~diagnosis+(1|manifest)+cngeneson+pc_mito+brain_region+sex	4.67045	1146
ENSG00000183337	0.0121733	-0.351069	-0.0637221	-0.638415	protein_coding	BCOR	53.23	0.197767	diagnosisAD	CTR	653	~diagnosis+(1|manifest)+cngeneson+pc_mito+brain_region+sex	5.40274	928
ENSG00000185022	0.0122469	0.410984	0.980673	-0.158705	protein_coding	MAFF	56.06	0.197767	diagnosisAD	CTR	3785	~diagnosis+(1|manifest)+cngeneson+pc_mito+brain_region+sex	3.11948	1789
ENSG00000196914	0.0120287	0.182641	0.312651	0.0526323	protein_coding	ARHGEF12	37.52	0.197767	diagnosisAD	CTR	3340	~diagnosis+(1|manifest)+cngeneson+pc_mito+brain_region+sex	2.41914	2227
ENSG00000206190	0.0115789	-0.339994	-0.11551	-0.564478	protein_coding	ATP10A	46.51	0.197767	diagnosisAD	CTR	2075	~diagnosis+(1|manifest)+cngeneson+pc_mito+brain_region+sex	8.42991	494
ENSG00000245680	0.0122428	-2.86859e-09	2.63844e-06	-2.64418e-06	protein_coding	ZNF585B	42.21	0.197767	diagnosisAD	CTR	1033	~diagnosis+(1|manifest)+cngeneson+pc_mito+brain_region+sex	4.45128	1208
ENSG00000246922	0.0121989	0.115845	0.202225	0.0294645	protein_coding	UBAP1L	48.84	0.197767	diagnosisAD	CTR	2847	~diagnosis+(1|manifest)+cngeneson+pc_mito+brain_region+sex	1.15538	3827
ENSG00000275911	0.01211	-2.34815e-08	1.30119e-05	-1.30589e-05	protein_coding	NDE1	48.54	0.197767	diagnosisAD	CTR	3766	~diagnosis+(1|manifest)+cngeneson+pc_mito+brain_region+sex	9.20706	433
ENSG00000039650	0.0125347	0.153265	0.2616	0.0449307	protein_coding	PNKP	59.53	0.197795	diagnosisAD	CTR	6015	~diagnosis+(1|manifest)+cngeneson+pc_mito+brain_region+sex	0.644557	5171
ENSG00000102524	0.0125526	0.394252	0.66435	0.124154	protein_coding	TNFSF13B	34.84	0.197795	diagnosisAD	CTR	2151	~diagnosis+(1|manifest)+cngeneson+pc_mito+brain_region+sex	2.17881	2417
ENSG00000134453	0.0123308	0.410684	0.718479	0.102889	protein_coding	RBM17	41.2	0.197795	diagnosisAD	CTR	5638	~diagnosis+(1|manifest)+cngeneson+pc_mito+brain_region+sex	5.09731	1010
ENSG00000144218	0.0125122	-0.949831	-0.0416526	-1.85801	protein_coding	AFF3	41.69	0.197795	diagnosisAD	CTR	1049	~diagnosis+(1|manifest)+cngeneson+pc_mito+brain_region+sex	18.0238	128
ENSG00000162688	0.0125619	0.174681	0.295505	0.0538577	protein_coding	AGL	36.33	0.197795	diagnosisAD	CTR	4003	~diagnosis+(1|manifest)+cngeneson+pc_mito+brain_region+sex	0.665024	5099
ENSG00000168916	0.0125456	0.435949	0.750375	0.121524	protein_coding	ZNF608	40.42	0.197795	diagnosisAD	CTR	2283	~diagnosis+(1|manifest)+cngeneson+pc_mito+brain_region+sex	1.69832	2919
ENSG00000212866	0.0124872	-1.2026e-08	1.09842e-05	-1.10083e-05	protein_coding	HSPA1B	58.65	0.197795	diagnosisAD	CTR	3760	~diagnosis+(1|manifest)+cngeneson+pc_mito+brain_region+sex	36.6762	24
ENSG00000224501	0.0124872	-1.2026e-08	1.09842e-05	-1.10083e-05	protein_coding	HSPA1B	58.76	0.197795	diagnosisAD	CTR	5641	~diagnosis+(1|manifest)+cngeneson+pc_mito+brain_region+sex	36.6762	24
ENSG00000231555	0.0124872	-1.2026e-08	1.09842e-05	-1.10083e-05	protein_coding	HSPA1B	58.75	0.197795	diagnosisAD	CTR	4683	~diagnosis+(1|manifest)+cngeneson+pc_mito+brain_region+sex	36.6762	24
ENSG00000232804	0.0124872	-1.2026e-08	1.09842e-05	-1.10083e-05	protein_coding	HSPA1B	58.85	0.197795	diagnosisAD	CTR	787	~diagnosis+(1|manifest)+cngeneson+pc_mito+brain_region+sex	36.6762	24
ENSG00000086189	0.0126104	0.174001	0.295056	0.0529461	protein_coding	DIMT1	37.8	0.198065	diagnosisAD	CTR	2801	~diagnosis+(1|manifest)+cngeneson+pc_mito+brain_region+sex	1.39637	3376
ENSG00000198945	0.0126898	0.224062	0.38064	0.0674832	protein_coding	L3MBTL3	38.41	0.198818	diagnosisAD	CTR	2980	~diagnosis+(1|manifest)+cngeneson+pc_mito+brain_region+sex	1.75935	2846
ENSG00000186814	0.0127989	-0.187422	-0.0449185	-0.329925	protein_coding	ZSCAN30	42.35	0.20003	diagnosisAD	CTR	4150	~diagnosis+(1|manifest)+cngeneson+pc_mito+brain_region+sex	0.483793	5683
ENSG00000057019	0.0129508	0.215777	0.364685	0.066868	protein_coding	DCBLD2	38.59	0.200277	diagnosisAD	CTR	4597	~diagnosis+(1|manifest)+cngeneson+pc_mito+brain_region+sex	0.509904	5608
ENSG00000116815	0.0128973	-0.366696	-0.119434	-0.613957	protein_coding	CD58	41.62	0.200277	diagnosisAD	CTR	1487	~diagnosis+(1|manifest)+cngeneson+pc_mito+brain_region+sex	2.42103	2224
ENSG00000160932	0.0129052	1.0575	2.2626	-0.147602	protein_coding	LY6E	63.58	0.200277	diagnosisAD	CTR	3573	~diagnosis+(1|manifest)+cngeneson+pc_mito+brain_region+sex	10.5247	334
ENSG00000167522	0.0129733	-0.376213	-0.120867	-0.63156	protein_coding	ANKRD11	51.19	0.200277	diagnosisAD	CTR	4706	~diagnosis+(1|manifest)+cngeneson+pc_mito+brain_region+sex	1.77363	2829
ENSG00000198363	0.0129154	0.38931	0.64977	0.128851	protein_coding	ASPH	38.17	0.200277	diagnosisAD	CTR	3021	~diagnosis+(1|manifest)+cngeneson+pc_mito+brain_region+sex	1.16398	3811
ENSG00000181381	0.0130206	-0.361164	0.0231007	-0.745429	protein_coding	DDX60L	38.14	0.200517	diagnosisAD	CTR	1266	~diagnosis+(1|manifest)+cngeneson+pc_mito+brain_region+sex	8.75114	469
ENSG00000171552	0.013232	-0.579712	-0.164698	-0.994727	protein_coding	BCL2L1	48.2	0.203277	diagnosisAD	CTR	1483	~diagnosis+(1|manifest)+cngeneson+pc_mito+brain_region+sex	5.09694	1011
ENSG00000112561	0.0132749	-0.150205	-0.0454603	-0.25495	protein_coding	TFEB	54.14	0.203427	diagnosisAD	CTR	554	~diagnosis+(1|manifest)+cngeneson+pc_mito+brain_region+sex	0.959068	4269
ENSG00000172380	0.0133062	0.304072	0.560136	0.0480076	protein_coding	GNG12	41.55	0.203427	diagnosisAD	CTR	4975	~diagnosis+(1|manifest)+cngeneson+pc_mito+brain_region+sex	0.630629	5219
ENSG00000166004	0.0134758	0.148407	0.255774	0.0410407	protein_coding	CEP295	38.56	0.204534	diagnosisAD	CTR	3004	~diagnosis+(1|manifest)+cngeneson+pc_mito+brain_region+sex	0.517022	5588
ENSG00000174720	0.0134358	0.167316	0.2779	0.0567315	protein_coding	LARP7	37.75	0.204534	diagnosisAD	CTR	3310	~diagnosis+(1|manifest)+cngeneson+pc_mito+brain_region+sex	0.364193	5976
ENSG00000282825	0.0134623	1.68761e-08	8.87141e-06	-8.83766e-06	protein_coding	CTIF	50.3	0.204534	diagnosisAD	CTR	2616	~diagnosis+(1|manifest)+cngeneson+pc_mito+brain_region+sex	15.3386	165
ENSG00000172530	0.0135541	0.427382	0.714661	0.140103	protein_coding	BANP	51.17	0.205229	diagnosisAD	CTR	3163	~diagnosis+(1|manifest)+cngeneson+pc_mito+brain_region+sex	5.31994	951
ENSG00000135913	0.0136486	0.205092	0.342256	0.0679287	protein_coding	USP37	39.61	0.206165	diagnosisAD	CTR	5882	~diagnosis+(1|manifest)+cngeneson+pc_mito+brain_region+sex	0.96582	4255
ENSG00000104375	0.0137037	0.282127	0.478666	0.0855882	protein_coding	STK3	39.53	0.206503	diagnosisAD	CTR	48	~diagnosis+(1|manifest)+cngeneson+pc_mito+brain_region+sex	6.27929	742
ENSG00000171408	0.013771	0.304393	0.624888	-0.0161019	protein_coding	PDE7B	38.31	0.207024	diagnosisAD	CTR	3878	~diagnosis+(1|manifest)+cngeneson+pc_mito+brain_region+sex	5.46259	908
ENSG00000079819	0.0140652	0.340354	0.582182	0.0985256	protein_coding	EPB41L2	38.6	0.207294	diagnosisAD	CTR	400	~diagnosis+(1|manifest)+cngeneson+pc_mito+brain_region+sex	1.26491	3610
ENSG00000130529	0.0139394	-0.14389	-0.0482727	-0.239508	protein_coding	TRPM4	50.3	0.207294	diagnosisAD	CTR	4741	~diagnosis+(1|manifest)+cngeneson+pc_mito+brain_region+sex	1.19493	3747
ENSG00000136152	0.0139266	-0.152844	-0.0462442	-0.259444	protein_coding	COG3	39.14	0.207294	diagnosisAD	CTR	5753	~diagnosis+(1|manifest)+cngeneson+pc_mito+brain_region+sex	0.987249	4196
ENSG00000160447	0.0139448	0.912931	1.82141	0.0044527	protein_coding	PKN3	57.67	0.207294	diagnosisAD	CTR	2011	~diagnosis+(1|manifest)+cngeneson+pc_mito+brain_region+sex	7.02045	628
ENSG00000169660	0.0138692	0.11956	0.205497	0.0336237	protein_coding	HEXD	55.13	0.207294	diagnosisAD	CTR	5510	~diagnosis+(1|manifest)+cngeneson+pc_mito+brain_region+sex	0.951531	4287
ENSG00000175893	0.0140162	-0.374087	-0.0837334	-0.66444	protein_coding	ZDHHC21	35.16	0.207294	diagnosisAD	CTR	3861	~diagnosis+(1|manifest)+cngeneson+pc_mito+brain_region+sex	1.71243	2904
ENSG00000185219	0.0141172	0.0623883	0.10637	0.0184067	protein_coding	ZNF445	44.45	0.207294	diagnosisAD	CTR	55	~diagnosis+(1|manifest)+cngeneson+pc_mito+brain_region+sex	0.367937	5969
ENSG00000196428	0.0140175	-0.285021	-0.0411016	-0.52894	protein_coding	TSC22D2	36.52	0.207294	diagnosisAD	CTR	3428	~diagnosis+(1|manifest)+cngeneson+pc_mito+brain_region+sex	1.82481	2757
ENSG00000214226	0.0140991	0.384836	0.671618	0.0980534	protein_coding	C17orf67	44.82	0.207294	diagnosisAD	CTR	1556	~diagnosis+(1|manifest)+cngeneson+pc_mito+brain_region+sex	5.07873	1018
ENSG00000284400	0.014049	-1.50291e-08	8.30966e-06	-8.33972e-06	protein_coding	TBC1D9B	53.86	0.207294	diagnosisAD	CTR	4539	~diagnosis+(1|manifest)+cngeneson+pc_mito+brain_region+sex	5.4991	900
ENSG00000089159	0.0144511	-0.480717	-0.133446	-0.827988	protein_coding	PXN	53.01	0.209147	diagnosisAD	CTR	583	~diagnosis+(1|manifest)+cngeneson+pc_mito+brain_region+sex	4.23009	1301
ENSG00000122417	0.0145459	-0.247978	0.0190009	-0.514956	protein_coding	ODF2L	34.88	0.209147	diagnosisAD	CTR	784	~diagnosis+(1|manifest)+cngeneson+pc_mito+brain_region+sex	4.97908	1041
ENSG00000122490	0.0145144	-0.129068	-0.0279031	-0.230234	protein_coding	SLC66A2	52.93	0.209147	diagnosisAD	CTR	3067	~diagnosis+(1|manifest)+cngeneson+pc_mito+brain_region+sex	0.228246	6112
ENSG00000123562	0.0142868	0.329818	0.573573	0.0860628	protein_coding	MORF4L2	39.39	0.209147	diagnosisAD	CTR	3806	~diagnosis+(1|manifest)+cngeneson+pc_mito+brain_region+sex	1.7827	2813
ENSG00000131724	0.0144879	-0.389038	-0.124092	-0.653984	protein_coding	IL13RA1	40.57	0.209147	diagnosisAD	CTR	5700	~diagnosis+(1|manifest)+cngeneson+pc_mito+brain_region+sex	1.24409	3649
ENSG00000138640	0.0144327	0.606173	1.10224	0.110108	protein_coding	FAM13A	38.27	0.209147	diagnosisAD	CTR	6138	~diagnosis+(1|manifest)+cngeneson+pc_mito+brain_region+sex	4.62095	1158
ENSG00000139722	0.0143175	-0.159241	-0.035081	-0.283401	protein_coding	VPS37B	47.13	0.209147	diagnosisAD	CTR	5845	~diagnosis+(1|manifest)+cngeneson+pc_mito+brain_region+sex	1.44586	3293
ENSG00000148481	0.0143752	-0.103259	0.0946443	-0.301162	protein_coding	MINDY3	35.88	0.209147	diagnosisAD	CTR	2203	~diagnosis+(1|manifest)+cngeneson+pc_mito+brain_region+sex	1.85385	2723
ENSG00000153956	0.0145747	0.277381	0.52137	0.0333919	protein_coding	CACNA2D1	34.98	0.209147	diagnosisAD	CTR	505	~diagnosis+(1|manifest)+cngeneson+pc_mito+brain_region+sex	5.17026	989
ENSG00000198846	0.0144415	0.549386	1.05376	0.0450125	protein_coding	TOX	37.57	0.209147	diagnosisAD	CTR	4569	~diagnosis+(1|manifest)+cngeneson+pc_mito+brain_region+sex	4.12599	1328
ENSG00000049759	0.0148537	0.458803	0.76789	0.149717	protein_coding	NEDD4L	43.38	0.210387	diagnosisAD	CTR	2844	~diagnosis+(1|manifest)+cngeneson+pc_mito+brain_region+sex	1.64203	2991
ENSG00000118046	0.0148217	0.0615481	0.109552	0.0135444	protein_coding	STK11	57.49	0.210387	diagnosisAD	CTR	3677	~diagnosis+(1|manifest)+cngeneson+pc_mito+brain_region+sex	0.539188	5520
ENSG00000137500	0.0147912	0.172075	0.290129	0.0540206	protein_coding	CCDC90B	37.59	0.210387	diagnosisAD	CTR	6201	~diagnosis+(1|manifest)+cngeneson+pc_mito+brain_region+sex	0.536572	5526
ENSG00000151743	0.0147803	0.166893	0.279482	0.0543037	protein_coding	AMN1	40.53	0.210387	diagnosisAD	CTR	4921	~diagnosis+(1|manifest)+cngeneson+pc_mito+brain_region+sex	0.347546	6005
ENSG00000152217	0.0147462	0.544871	0.92101	0.168732	protein_coding	SETBP1	42.22	0.210387	diagnosisAD	CTR	4563	~diagnosis+(1|manifest)+cngeneson+pc_mito+brain_region+sex	2.91614	1902
ENSG00000147679	0.014935	0.180938	0.363739	-0.00186244	protein_coding	UTP23	40.03	0.21049	diagnosisAD	CTR	1339	~diagnosis+(1|manifest)+cngeneson+pc_mito+brain_region+sex	3.23173	1721
ENSG00000161791	0.0149021	-0.461969	-0.0154926	-0.908445	protein_coding	FMNL3	48.38	0.21049	diagnosisAD	CTR	1428	~diagnosis+(1|manifest)+cngeneson+pc_mito+brain_region+sex	4.79323	1100
ENSG00000100266	0.0150107	-0.265925	-0.0771285	-0.454722	protein_coding	PACSIN2	48.59	0.210617	diagnosisAD	CTR	2450	~diagnosis+(1|manifest)+cngeneson+pc_mito+brain_region+sex	1.55318	3113
ENSG00000163596	0.0150106	-0.135113	0.0418667	-0.312092	protein_coding	ICA1L	39.94	0.210617	diagnosisAD	CTR	801	~diagnosis+(1|manifest)+cngeneson+pc_mito+brain_region+sex	0.677916	5058
ENSG00000116016	0.0151642	-0.174493	-0.057062	-0.291924	protein_coding	EPAS1	46.71	0.211987	diagnosisAD	CTR	2825	~diagnosis+(1|manifest)+cngeneson+pc_mito+brain_region+sex	6.59233	691
ENSG00000137710	0.0152104	0.307844	0.51065	0.105039	protein_coding	RDX	39.02	0.211987	diagnosisAD	CTR	4250	~diagnosis+(1|manifest)+cngeneson+pc_mito+brain_region+sex	2.45811	2195
ENSG00000156973	0.0152426	0.200115	0.360682	0.0395481	protein_coding	PDE6D	42.51	0.211987	diagnosisAD	CTR	3871	~diagnosis+(1|manifest)+cngeneson+pc_mito+brain_region+sex	1.51838	3171
ENSG00000170836	0.015209	0.255303	0.420182	0.0904229	protein_coding	PPM1D	41	0.211987	diagnosisAD	CTR	4094	~diagnosis+(1|manifest)+cngeneson+pc_mito+brain_region+sex	1.54451	3131
ENSG00000118263	0.0154092	-0.4173	-0.0294547	-0.805145	protein_coding	KLF7	41.5	0.213832	diagnosisAD	CTR	4869	~diagnosis+(1|manifest)+cngeneson+pc_mito+brain_region+sex	5.42082	920
ENSG00000124222	0.0154979	-1.87998e-09	2.68975e-06	-2.69351e-06	protein_coding	STX16	41.01	0.214591	diagnosisAD	CTR	5960	~diagnosis+(1|manifest)+cngeneson+pc_mito+brain_region+sex	13.3819	218
ENSG00000163960	0.0155664	0.17021	0.28682	0.0535998	protein_coding	UBXN7	42.27	0.214699	diagnosisAD	CTR	6055	~diagnosis+(1|manifest)+cngeneson+pc_mito+brain_region+sex	0.867416	4514
ENSG00000197892	0.0155737	0.234658	0.420818	0.0484985	protein_coding	KIF13B	41.92	0.214699	diagnosisAD	CTR	4592	~diagnosis+(1|manifest)+cngeneson+pc_mito+brain_region+sex	1.17895	3774
ENSG00000186153	0.015659	0.443414	0.736163	0.150665	protein_coding	WWOX	42.64	0.215405	diagnosisAD	CTR	4287	~diagnosis+(1|manifest)+cngeneson+pc_mito+brain_region+sex	3.74401	1482
ENSG00000100478	0.0158228	-0.124682	-0.0205842	-0.228779	protein_coding	AP4S1	41.95	0.217123	diagnosisAD	CTR	2430	~diagnosis+(1|manifest)+cngeneson+pc_mito+brain_region+sex	0.95957	4267
ENSG00000168297	0.0158527	-0.196248	-0.00254959	-0.389946	protein_coding	PXK	43.61	0.217123	diagnosisAD	CTR	4622	~diagnosis+(1|manifest)+cngeneson+pc_mito+brain_region+sex	2.54508	2133
ENSG00000152601	0.0159381	0.198377	0.36374	0.0330138	protein_coding	MBNL1	35.71	0.21782	diagnosisAD	CTR	3929	~diagnosis+(1|manifest)+cngeneson+pc_mito+brain_region+sex	8.39886	498
ENSG00000049246	0.0159933	-0.437706	0.0134318	-0.888844	protein_coding	PER3	40.53	0.218102	diagnosisAD	CTR	2328	~diagnosis+(1|manifest)+cngeneson+pc_mito+brain_region+sex	10.8411	321
ENSG00000111707	0.0160448	0.107768	0.184905	0.0306298	protein_coding	SUDS3	44.37	0.218334	diagnosisAD	CTR	2792	~diagnosis+(1|manifest)+cngeneson+pc_mito+brain_region+sex	0.249351	6105
ENSG00000158805	0.0161148	-0.131582	-0.0434715	-0.219692	protein_coding	ZNF276	56.56	0.218814	diagnosisAD	CTR	759	~diagnosis+(1|manifest)+cngeneson+pc_mito+brain_region+sex	0.724664	4912
ENSG00000179134	0.0161952	-0.159746	-0.0259407	-0.293551	protein_coding	SAMD4B	49.82	0.219435	diagnosisAD	CTR	3819	~diagnosis+(1|manifest)+cngeneson+pc_mito+brain_region+sex	0.556156	5461
ENSG00000128829	0.0163478	0.199252	0.334547	0.0639574	protein_coding	EIF2AK4	40.18	0.221027	diagnosisAD	CTR	1642	~diagnosis+(1|manifest)+cngeneson+pc_mito+brain_region+sex	0.670704	5085
ENSG00000131148	0.0164101	-0.120058	-0.027739	-0.212377	protein_coding	EMC8	48.89	0.221396	diagnosisAD	CTR	3151	~diagnosis+(1|manifest)+cngeneson+pc_mito+brain_region+sex	0.567732	5430
ENSG00000128641	0.016475	0.375554	0.689958	0.0611509	protein_coding	MYO1B	39.67	0.221798	diagnosisAD	CTR	3794	~diagnosis+(1|manifest)+cngeneson+pc_mito+brain_region+sex	2.27235	2338
ENSG00000177409	0.0166353	-0.447513	-0.00897961	-0.886046	protein_coding	SAMD9L	39.59	0.22348	diagnosisAD	CTR	2473	~diagnosis+(1|manifest)+cngeneson+pc_mito+brain_region+sex	4.5297	1186
ENSG00000169756	0.0166735	0.325664	0.550975	0.100353	protein_coding	LIMS1	41.38	0.223517	diagnosisAD	CTR	2919	~diagnosis+(1|manifest)+cngeneson+pc_mito+brain_region+sex	0.885284	4460
ENSG00000046651	0.0169731	-0.220735	-0.067995	-0.373474	protein_coding	OFD1	39.8	0.224298	diagnosisAD	CTR	1276	~diagnosis+(1|manifest)+cngeneson+pc_mito+brain_region+sex	1.29649	3548
ENSG00000064989	0.0171002	0.68556	1.14424	0.226885	protein_coding	CALCRL	33.03	0.224298	diagnosisAD	CTR	1212	~diagnosis+(1|manifest)+cngeneson+pc_mito+brain_region+sex	5.56851	879
ENSG00000064999	0.0167862	-0.364202	-0.115968	-0.612435	protein_coding	ANKS1A	44.93	0.224298	diagnosisAD	CTR	2296	~diagnosis+(1|manifest)+cngeneson+pc_mito+brain_region+sex	3.75836	1472
ENSG00000069702	0.0170621	0.497186	0.84611	0.148262	protein_coding	TGFBR3	42.29	0.224298	diagnosisAD	CTR	4284	~diagnosis+(1|manifest)+cngeneson+pc_mito+brain_region+sex	2.85547	1937
ENSG00000072310	0.0168263	0.118452	0.204715	0.0321894	protein_coding	SREBF1	58.04	0.224298	diagnosisAD	CTR	5504	~diagnosis+(1|manifest)+cngeneson+pc_mito+brain_region+sex	0.71992	4929
ENSG00000104765	0.0171056	0.325203	0.576107	0.0742986	protein_coding	BNIP3L	43.6	0.224298	diagnosisAD	CTR	267	~diagnosis+(1|manifest)+cngeneson+pc_mito+brain_region+sex	1.47306	3244
ENSG00000136141	0.0171936	-0.212317	-0.0294745	-0.395159	protein_coding	LRCH1	40.02	0.224298	diagnosisAD	CTR	5549	~diagnosis+(1|manifest)+cngeneson+pc_mito+brain_region+sex	7.0001	631
ENSG00000143458	0.0168861	-0.149277	-0.0234743	-0.275081	protein_coding	GABPB2	44.85	0.224298	diagnosisAD	CTR	3696	~diagnosis+(1|manifest)+cngeneson+pc_mito+brain_region+sex	0.819875	4637
ENSG00000184677	0.0171535	0.187781	0.324043	0.0515183	protein_coding	ZBTB40	42.31	0.224298	diagnosisAD	CTR	3256	~diagnosis+(1|manifest)+cngeneson+pc_mito+brain_region+sex	0.837689	4584
ENSG00000185189	0.0171474	-0.134063	-0.0266797	-0.241446	protein_coding	NRBP2	61.09	0.224298	diagnosisAD	CTR	3604	~diagnosis+(1|manifest)+cngeneson+pc_mito+brain_region+sex	1.15205	3833
ENSG00000185864	0.017188	-0.360024	0.329644	-1.04969	protein_coding	NPIPB4	45.38	0.224298	diagnosisAD	CTR	2581	~diagnosis+(1|manifest)+cngeneson+pc_mito+brain_region+sex	6.64154	686
ENSG00000262334	0.0169261	1.59713e-08	8.71326e-06	-8.68132e-06	protein_coding	RPH3AL	53.85	0.224298	diagnosisAD	CTR	4585	~diagnosis+(1|manifest)+cngeneson+pc_mito+brain_region+sex	9.26359	428
ENSG00000282013	0.0169261	1.59713e-08	8.71326e-06	-8.68132e-06	protein_coding	RPH3AL	54.25	0.224298	diagnosisAD	CTR	5503	~diagnosis+(1|manifest)+cngeneson+pc_mito+brain_region+sex	9.26359	428
ENSG00000132635	0.0173512	0.0881152	0.171409	0.00482139	protein_coding	PCED1A	57.7	0.225888	diagnosisAD	CTR	5717	~diagnosis+(1|manifest)+cngeneson+pc_mito+brain_region+sex	2.49528	2177
ENSG00000049192	0.0174259	0.595522	1.03268	0.158364	protein_coding	ADAMTS6	35.91	0.225928	diagnosisAD	CTR	1659	~diagnosis+(1|manifest)+cngeneson+pc_mito+brain_region+sex	4.03521	1369
ENSG00000166974	0.0174218	0.295746	0.507286	0.0842056	protein_coding	MAPRE2	39.48	0.225928	diagnosisAD	CTR	3479	~diagnosis+(1|manifest)+cngeneson+pc_mito+brain_region+sex	1.95436	2622
ENSG00000159685	0.0176227	0.128899	0.220274	0.0375238	protein_coding	CHCHD6	46.24	0.228012	diagnosisAD	CTR	3947	~diagnosis+(1|manifest)+cngeneson+pc_mito+brain_region+sex	0.466115	5742
ENSG00000168807	0.017681	0.133501	0.240321	0.0266806	protein_coding	SNTB2	41.92	0.228299	diagnosisAD	CTR	1238	~diagnosis+(1|manifest)+cngeneson+pc_mito+brain_region+sex	1.28903	3563
ENSG00000104964	0.0179758	0.232072	0.3874	0.0767437	protein_coding	TLE5	60.37	0.230648	diagnosisAD	CTR	4863	~diagnosis+(1|manifest)+cngeneson+pc_mito+brain_region+sex	1.32706	3492
ENSG00000106028	0.0179032	0.234985	0.400948	0.0690222	protein_coding	SSBP1	40.78	0.230648	diagnosisAD	CTR	5075	~diagnosis+(1|manifest)+cngeneson+pc_mito+brain_region+sex	1.4355	3307
ENSG00000113269	0.0181083	-0.231804	0.0139046	-0.477512	protein_coding	RNF130	42.83	0.230648	diagnosisAD	CTR	2611	~diagnosis+(1|manifest)+cngeneson+pc_mito+brain_region+sex	1.28421	3569
ENSG00000162174	0.0181553	0.539743	1.20004	-0.120558	protein_coding	ASRGL1	44.11	0.230648	diagnosisAD	CTR	3676	~diagnosis+(1|manifest)+cngeneson+pc_mito+brain_region+sex	6.40754	720
ENSG00000168497	0.0181376	-1.02837	-0.223264	-1.83348	protein_coding	CAVIN2	40.74	0.230648	diagnosisAD	CTR	4875	~diagnosis+(1|manifest)+cngeneson+pc_mito+brain_region+sex	5.20506	979
ENSG00000196642	0.0180531	0.0579214	0.098807	0.0170359	protein_coding	RABL6	57.06	0.230648	diagnosisAD	CTR	116	~diagnosis+(1|manifest)+cngeneson+pc_mito+brain_region+sex	0.915392	4382
ENSG00000197168	0.0180613	-0.4801	-0.0377988	-0.922402	protein_coding	NEK5	41.01	0.230648	diagnosisAD	CTR	585	~diagnosis+(1|manifest)+cngeneson+pc_mito+brain_region+sex	3.18912	1741
ENSG00000131165	0.0182701	0.069849	0.158266	-0.0185678	protein_coding	CHMP1A	57.58	0.231642	diagnosisAD	CTR	569	~diagnosis+(1|manifest)+cngeneson+pc_mito+brain_region+sex	1.87507	2699
ENSG00000140564	0.0183507	0.337262	0.793904	-0.11938	protein_coding	FURIN	58.48	0.232196	diagnosisAD	CTR	1250	~diagnosis+(1|manifest)+cngeneson+pc_mito+brain_region+sex	2.26386	2350
ENSG00000173848	0.0184512	-0.528176	-0.0301698	-1.02618	protein_coding	NET1	37	0.233001	diagnosisAD	CTR	677	~diagnosis+(1|manifest)+cngeneson+pc_mito+brain_region+sex	6.56961	699
ENSG00000112699	0.018518	0.359616	0.610609	0.108624	protein_coding	GMDS	40.77	0.233378	diagnosisAD	CTR	2832	~diagnosis+(1|manifest)+cngeneson+pc_mito+brain_region+sex	3.27864	1696
ENSG00000146143	0.0188972	0.312675	0.532329	0.0930219	protein_coding	PRIM2	37.46	0.237683	diagnosisAD	CTR	2484	~diagnosis+(1|manifest)+cngeneson+pc_mito+brain_region+sex	1.65992	2970
ENSG00000046889	0.0192435	0.338403	0.582161	0.0946455	protein_coding	PREX2	37.16	0.237775	diagnosisAD	CTR	293	~diagnosis+(1|manifest)+cngeneson+pc_mito+brain_region+sex	4.35781	1247
ENSG00000075539	0.0191933	-0.175733	-0.0493696	-0.302096	protein_coding	FRYL	36.94	0.237775	diagnosisAD	CTR	2391	~diagnosis+(1|manifest)+cngeneson+pc_mito+brain_region+sex	5.67557	855
ENSG00000105971	0.0193941	0.88372	1.84379	-0.0763463	protein_coding	CAV2	37.86	0.237775	diagnosisAD	CTR	5970	~diagnosis+(1|manifest)+cngeneson+pc_mito+brain_region+sex	2.99397	1857
ENSG00000120278	0.0193131	-0.316897	-0.0966482	-0.537146	protein_coding	PLEKHG1	42.32	0.237775	diagnosisAD	CTR	2592	~diagnosis+(1|manifest)+cngeneson+pc_mito+brain_region+sex	14.0547	197
ENSG00000120948	0.0193529	-2.07221e-09	3.09084e-06	-3.09498e-06	protein_coding	TARDBP	44.02	0.237775	diagnosisAD	CTR	4294	~diagnosis+(1|manifest)+cngeneson+pc_mito+brain_region+sex	5.84098	823
ENSG00000129667	0.0192883	-0.190207	-0.0252363	-0.355178	protein_coding	RHBDF2	57.78	0.237775	diagnosisAD	CTR	5481	~diagnosis+(1|manifest)+cngeneson+pc_mito+brain_region+sex	1.24309	3650
ENSG00000133398	0.0192295	0.231433	0.401413	0.0614534	protein_coding	MED10	45	0.237775	diagnosisAD	CTR	5851	~diagnosis+(1|manifest)+cngeneson+pc_mito+brain_region+sex	0.588357	5353
ENSG00000134717	0.0193361	-0.165524	-0.0427899	-0.288258	protein_coding	BTF3L4	41.13	0.237775	diagnosisAD	CTR	6116	~diagnosis+(1|manifest)+cngeneson+pc_mito+brain_region+sex	0.843775	4565
ENSG00000147687	0.0190124	-0.195406	-0.0564271	-0.334386	protein_coding	TATDN1	40.76	0.237775	diagnosisAD	CTR	1442	~diagnosis+(1|manifest)+cngeneson+pc_mito+brain_region+sex	0.293496	6072
ENSG00000168028	0.0191486	0.067159	0.207945	-0.0736273	protein_coding	RPSA	45.12	0.237775	diagnosisAD	CTR	1599	~diagnosis+(1|manifest)+cngeneson+pc_mito+brain_region+sex	2.30202	2317
ENSG00000173706	0.0191781	-0.573496	-0.0905321	-1.05646	protein_coding	HEG1	44.99	0.237775	diagnosisAD	CTR	3331	~diagnosis+(1|manifest)+cngeneson+pc_mito+brain_region+sex	5.30976	954
ENSG00000198952	0.0192245	0.10944	0.191721	0.0271581	protein_coding	SMG5	49.82	0.237775	diagnosisAD	CTR	5514	~diagnosis+(1|manifest)+cngeneson+pc_mito+brain_region+sex	0.818939	4643
ENSG00000266338	0.0193676	-0.304867	-0.0851507	-0.524584	protein_coding	NBPF15	42.75	0.237775	diagnosisAD	CTR	4616	~diagnosis+(1|manifest)+cngeneson+pc_mito+brain_region+sex	3.198	1739
ENSG00000130958	0.0194811	-0.109056	-0.0346896	-0.183423	protein_coding	SLC35D2	44.1	0.237918	diagnosisAD	CTR	3439	~diagnosis+(1|manifest)+cngeneson+pc_mito+brain_region+sex	1.02397	4115
ENSG00000137628	0.019453	-0.380485	-0.0715901	-0.68938	protein_coding	DDX60	36.27	0.237918	diagnosisAD	CTR	6182	~diagnosis+(1|manifest)+cngeneson+pc_mito+brain_region+sex	5.31123	953
ENSG00000090376	0.0196775	-0.454241	-0.132078	-0.776404	protein_coding	IRAK3	39.98	0.239443	diagnosisAD	CTR	1455	~diagnosis+(1|manifest)+cngeneson+pc_mito+brain_region+sex	8.76469	467
ENSG00000130856	0.0196818	0.134901	0.224096	0.0457058	protein_coding	ZNF236	42.4	0.239443	diagnosisAD	CTR	1947	~diagnosis+(1|manifest)+cngeneson+pc_mito+brain_region+sex	0.354212	5992
ENSG00000078114	0.0197983	-0.143909	0.0753711	-0.363189	protein_coding	NEBL	39.95	0.239935	diagnosisAD	CTR	1226	~diagnosis+(1|manifest)+cngeneson+pc_mito+brain_region+sex	2.85145	1941
ENSG00000104205	0.0197812	-0.215585	-0.0622764	-0.368893	protein_coding	SGK3	40.12	0.239935	diagnosisAD	CTR	856	~diagnosis+(1|manifest)+cngeneson+pc_mito+brain_region+sex	2.475	2186
ENSG00000135111	0.0203133	-0.448464	-0.0938451	-0.803082	protein_coding	TBX3	47.3	0.245706	diagnosisAD	CTR	1682	~diagnosis+(1|manifest)+cngeneson+pc_mito+brain_region+sex	1.69282	2927
ENSG00000022840	0.0205292	-0.146052	-0.0410538	-0.25105	protein_coding	RNF10	45.25	0.246898	diagnosisAD	CTR	3747	~diagnosis+(1|manifest)+cngeneson+pc_mito+brain_region+sex	0.632452	5211
ENSG00000079313	0.0205088	0.0598368	0.108692	0.0109818	protein_coding	REXO1	60.94	0.246898	diagnosisAD	CTR	1741	~diagnosis+(1|manifest)+cngeneson+pc_mito+brain_region+sex	0.432426	5826
ENSG00000153048	0.0204701	0.470118	0.832946	0.10729	protein_coding	CARHSP1	55.97	0.246898	diagnosisAD	CTR	4212	~diagnosis+(1|manifest)+cngeneson+pc_mito+brain_region+sex	1.79224	2801
ENSG00000100722	0.020614	0.173035	0.291557	0.0545132	protein_coding	ZC3H14	40.17	0.247446	diagnosisAD	CTR	2574	~diagnosis+(1|manifest)+cngeneson+pc_mito+brain_region+sex	0.756462	4825
ENSG00000064393	0.0207543	-0.301262	-0.0656155	-0.536909	protein_coding	HIPK2	45.66	0.247717	diagnosisAD	CTR	4396	~diagnosis+(1|manifest)+cngeneson+pc_mito+brain_region+sex	1.27171	3591
ENSG00000134313	0.0207515	-0.306778	-0.089841	-0.523714	protein_coding	KIDINS220	38.39	0.247717	diagnosisAD	CTR	5617	~diagnosis+(1|manifest)+cngeneson+pc_mito+brain_region+sex	1.17748	3777
ENSG00000146648	0.0208846	-0.437643	-0.0472028	-0.828083	protein_coding	EGFR	44.57	0.248538	diagnosisAD	CTR	1482	~diagnosis+(1|manifest)+cngeneson+pc_mito+brain_region+sex	3.20094	1738
ENSG00000198026	0.0209017	0.0713064	0.124932	0.0176808	protein_coding	ZNF335	53.48	0.248538	diagnosisAD	CTR	842	~diagnosis+(1|manifest)+cngeneson+pc_mito+brain_region+sex	0.415436	5862
ENSG00000167081	0.0210607	0.291469	0.503531	0.079407	protein_coding	PBX3	37.29	0.249957	diagnosisAD	CTR	2299	~diagnosis+(1|manifest)+cngeneson+pc_mito+brain_region+sex	0.993989	4180
ENSG00000186716	0.0213769	0.331194	0.611559	0.0508297	protein_coding	BCR	53.07	0.25276	diagnosisAD	CTR	1732	~diagnosis+(1|manifest)+cngeneson+pc_mito+brain_region+sex	3.04987	1822
ENSG00000092964	0.0214316	-0.252853	-0.0246289	-0.481076	protein_coding	DPYSL2	44.97	0.252892	diagnosisAD	CTR	3280	~diagnosis+(1|manifest)+cngeneson+pc_mito+brain_region+sex	1.91496	2660
ENSG00000109171	0.0214682	-0.193883	-0.0535606	-0.334206	protein_coding	SLAIN2	37.84	0.252892	diagnosisAD	CTR	5011	~diagnosis+(1|manifest)+cngeneson+pc_mito+brain_region+sex	1.01885	4128
ENSG00000067225	0.0216582	0.344665	0.62789	0.0614391	protein_coding	PKM	48.38	0.254083	diagnosisAD	CTR	1203	~diagnosis+(1|manifest)+cngeneson+pc_mito+brain_region+sex	1.51563	3174
ENSG00000124181	0.021732	-0.162406	-0.0415933	-0.283218	protein_coding	PLCG1	49.84	0.254083	diagnosisAD	CTR	4458	~diagnosis+(1|manifest)+cngeneson+pc_mito+brain_region+sex	1.95196	2626
ENSG00000128512	0.0217188	0.435205	0.753845	0.116565	protein_coding	DOCK4	39.18	0.254083	diagnosisAD	CTR	4884	~diagnosis+(1|manifest)+cngeneson+pc_mito+brain_region+sex	3.02357	1838
ENSG00000143919	0.0217705	-0.0514125	0.141322	-0.244147	protein_coding	CAMKMT	37.93	0.254083	diagnosisAD	CTR	4827	~diagnosis+(1|manifest)+cngeneson+pc_mito+brain_region+sex	1.83088	2748
ENSG00000275333	0.0217007	-3.22853e-08	1.70481e-05	-1.71127e-05	protein_coding	FAM120B	46.1	0.254083	diagnosisAD	CTR	4991	~diagnosis+(1|manifest)+cngeneson+pc_mito+brain_region+sex	19.8393	108
ENSG00000138688	0.0220071	0.265266	0.458264	0.0722675	protein_coding	KIAA1109	34.76	0.25637	diagnosisAD	CTR	6172	~diagnosis+(1|manifest)+cngeneson+pc_mito+brain_region+sex	3.64051	1517
ENSG00000147202	0.0220631	0.370972	0.679278	0.0626652	protein_coding	DIAPH2	37	0.25655	diagnosisAD	CTR	5038	~diagnosis+(1|manifest)+cngeneson+pc_mito+brain_region+sex	2.33985	2286
ENSG00000105738	0.022266	0.306405	0.518716	0.0940942	protein_coding	SIPA1L3	49.76	0.258433	diagnosisAD	CTR	2221	~diagnosis+(1|manifest)+cngeneson+pc_mito+brain_region+sex	2.42686	2220
ENSG00000115239	0.0223469	0.0519283	0.097485	0.00637151	protein_coding	ASB3	39.55	0.258642	diagnosisAD	CTR	1909	~diagnosis+(1|manifest)+cngeneson+pc_mito+brain_region+sex	11.4295	290
ENSG00000166478	0.0223659	0.127854	0.221681	0.0340264	protein_coding	ZNF143	42.79	0.258642	diagnosisAD	CTR	1722	~diagnosis+(1|manifest)+cngeneson+pc_mito+brain_region+sex	0.664158	5101
ENSG00000168309	0.0225941	-0.649497	-0.0507439	-1.24825	protein_coding	FAM107A	48.7	0.260803	diagnosisAD	CTR	2275	~diagnosis+(1|manifest)+cngeneson+pc_mito+brain_region+sex	10.3951	343
ENSG00000154803	0.0226404	9.08948e-09	8.38521e-06	-8.36704e-06	protein_coding	FLCN	53.29	0.260861	diagnosisAD	CTR	3833	~diagnosis+(1|manifest)+cngeneson+pc_mito+brain_region+sex	4.56178	1176
ENSG00000156515	0.0226991	0.367928	0.643738	0.0921193	protein_coding	HK1	47.64	0.261061	diagnosisAD	CTR	2705	~diagnosis+(1|manifest)+cngeneson+pc_mito+brain_region+sex	1.61583	3030
ENSG00000112182	0.0228213	-0.321309	-0.0239009	-0.618716	protein_coding	BACH2	40.5	0.261513	diagnosisAD	CTR	471	~diagnosis+(1|manifest)+cngeneson+pc_mito+brain_region+sex	2.18338	2413
ENSG00000128274	0.0227937	0.149707	0.271548	0.027866	protein_coding	A4GALT	52.39	0.261513	diagnosisAD	CTR	2325	~diagnosis+(1|manifest)+cngeneson+pc_mito+brain_region+sex	1.81741	2770
ENSG00000164929	0.0228696	-0.273585	-0.0642307	-0.482939	protein_coding	BAALC	42.75	0.261591	diagnosisAD	CTR	1836	~diagnosis+(1|manifest)+cngeneson+pc_mito+brain_region+sex	1.04905	4067
ENSG00000081377	0.0230222	-0.23414	0.00338129	-0.471661	protein_coding	CDC14B	42.85	0.262861	diagnosisAD	CTR	4377	~diagnosis+(1|manifest)+cngeneson+pc_mito+brain_region+sex	1.38922	3392
ENSG00000132589	0.0231377	0.261927	0.453523	0.0703307	protein_coding	FLOT2	54.43	0.26355	diagnosisAD	CTR	671	~diagnosis+(1|manifest)+cngeneson+pc_mito+brain_region+sex	2.89244	1918
ENSG00000147274	0.023166	-0.227931	-0.00362209	-0.452241	protein_coding	RBMX	43.01	0.26355	diagnosisAD	CTR	2778	~diagnosis+(1|manifest)+cngeneson+pc_mito+brain_region+sex	3.66526	1513
ENSG00000177076	0.023278	0.521464	1.04721	-0.00427804	protein_coding	ACER2	43.41	0.264347	diagnosisAD	CTR	618	~diagnosis+(1|manifest)+cngeneson+pc_mito+brain_region+sex	8.47427	489
ENSG00000148484	0.0235207	0.293617	0.499058	0.088176	protein_coding	RSU1	41.14	0.266624	diagnosisAD	CTR	1650	~diagnosis+(1|manifest)+cngeneson+pc_mito+brain_region+sex	1.68754	2935
ENSG00000145375	0.023652	0.248633	0.435434	0.0618317	protein_coding	SPATA5	37.39	0.267633	diagnosisAD	CTR	2519	~diagnosis+(1|manifest)+cngeneson+pc_mito+brain_region+sex	0.889423	4449
ENSG00000249437	0.0238192	-0.0998851	0.00285982	-0.20263	protein_coding	NAIP	43.17	0.269041	diagnosisAD	CTR	4567	~diagnosis+(1|manifest)+cngeneson+pc_mito+brain_region+sex	4.68698	1144
ENSG00000171055	0.0239026	0.278059	0.521069	0.0350492	protein_coding	FEZ2	40.54	0.269502	diagnosisAD	CTR	4757	~diagnosis+(1|manifest)+cngeneson+pc_mito+brain_region+sex	1.8723	2701
ENSG00000214078	0.0242772	0.137521	0.236389	0.0386526	protein_coding	CPNE1	43.12	0.273238	diagnosisAD	CTR	5122	~diagnosis+(1|manifest)+cngeneson+pc_mito+brain_region+sex	3.13264	1778
ENSG00000037749	0.0244875	0.567864	1.20535	-0.0696275	protein_coding	MFAP3	43.54	0.275003	diagnosisAD	CTR	3242	~diagnosis+(1|manifest)+cngeneson+pc_mito+brain_region+sex	3.41221	1637
ENSG00000156017	0.0245787	0.153407	0.260209	0.0466044	protein_coding	CARNMT1	37.56	0.275003	diagnosisAD	CTR	2957	~diagnosis+(1|manifest)+cngeneson+pc_mito+brain_region+sex	0.320072	6040
ENSG00000163050	0.0246083	0.0965427	0.174396	0.0186893	protein_coding	COQ8A	53.68	0.275003	diagnosisAD	CTR	814	~diagnosis+(1|manifest)+cngeneson+pc_mito+brain_region+sex	0.527173	5557
ENSG00000177879	0.0245497	-0.420458	-0.107485	-0.733431	protein_coding	AP3S1	36.59	0.275003	diagnosisAD	CTR	2497	~diagnosis+(1|manifest)+cngeneson+pc_mito+brain_region+sex	3.20846	1735
ENSG00000090615	0.0247393	0.165612	0.296089	0.035135	protein_coding	GOLGA3	53.6	0.275978	diagnosisAD	CTR	5679	~diagnosis+(1|manifest)+cngeneson+pc_mito+brain_region+sex	0.88185	4472
ENSG00000214063	0.0247874	0.314475	0.639272	-0.0103222	protein_coding	TSPAN4	65.02	0.276027	diagnosisAD	CTR	4596	~diagnosis+(1|manifest)+cngeneson+pc_mito+brain_region+sex	2.96585	1875
ENSG00000085511	0.0249182	0.182574	0.320225	0.0449232	protein_coding	MAP3K4	38.79	0.276508	diagnosisAD	CTR	4060	~diagnosis+(1|manifest)+cngeneson+pc_mito+brain_region+sex	0.805	4675
ENSG00000122547	0.024884	-0.23861	0.100532	-0.577753	protein_coding	EEPD1	45.44	0.276508	diagnosisAD	CTR	3083	~diagnosis+(1|manifest)+cngeneson+pc_mito+brain_region+sex	3.1459	1771
ENSG00000197579	0.0249832	0.202619	0.339983	0.0652562	protein_coding	TOPORS	42.02	0.276743	diagnosisAD	CTR	3822	~diagnosis+(1|manifest)+cngeneson+pc_mito+brain_region+sex	0.536392	5528
ENSG00000163513	0.0253091	0.335392	0.613612	0.0571711	protein_coding	TGFBR2	40.79	0.279863	diagnosisAD	CTR	195	~diagnosis+(1|manifest)+cngeneson+pc_mito+brain_region+sex	4.04162	1365
ENSG00000197555	0.0253747	0.334307	0.569397	0.0992181	protein_coding	SIPA1L1	39.56	0.280097	diagnosisAD	CTR	3432	~diagnosis+(1|manifest)+cngeneson+pc_mito+brain_region+sex	1.0696	4018
ENSG00000095066	0.0255918	0.149545	0.263265	0.0358253	protein_coding	HOOK2	53.64	0.280652	diagnosisAD	CTR	1872	~diagnosis+(1|manifest)+cngeneson+pc_mito+brain_region+sex	0.545165	5495
ENSG00000109762	0.02557	0.413476	0.744707	0.0822447	protein_coding	SNX25	41.36	0.280652	diagnosisAD	CTR	1694	~diagnosis+(1|manifest)+cngeneson+pc_mito+brain_region+sex	3.05063	1820
ENSG00000170004	0.0256027	0.142471	0.260836	0.0241061	protein_coding	CHD3	53.17	0.280652	diagnosisAD	CTR	3330	~diagnosis+(1|manifest)+cngeneson+pc_mito+brain_region+sex	3.32442	1680
ENSG00000066827	0.0259319	0.151686	0.264066	0.0393064	protein_coding	ZFAT	44.79	0.283277	diagnosisAD	CTR	4228	~diagnosis+(1|manifest)+cngeneson+pc_mito+brain_region+sex	0.434675	5821
ENSG00000141068	0.0259217	-0.186421	-0.0411127	-0.331729	protein_coding	KSR1	49.31	0.283277	diagnosisAD	CTR	5892	~diagnosis+(1|manifest)+cngeneson+pc_mito+brain_region+sex	0.852855	4542
ENSG00000110066	0.026013	-0.289448	-0.0544479	-0.524448	protein_coding	KMT5B	42.48	0.283648	diagnosisAD	CTR	5262	~diagnosis+(1|manifest)+cngeneson+pc_mito+brain_region+sex	1.22493	3695
ENSG00000172985	0.0260557	-0.140392	0.194348	-0.475132	protein_coding	SH3RF3	48.61	0.283648	diagnosisAD	CTR	4918	~diagnosis+(1|manifest)+cngeneson+pc_mito+brain_region+sex	4.43403	1215
ENSG00000043355	0.0261798	0.417948	0.732199	0.103697	protein_coding	ZIC2	56.62	0.28402	diagnosisAD	CTR	1587	~diagnosis+(1|manifest)+cngeneson+pc_mito+brain_region+sex	2.20003	2396
ENSG00000146966	0.0261777	-0.308098	-0.019253	-0.596944	protein_coding	DENND2A	47.56	0.28402	diagnosisAD	CTR	4335	~diagnosis+(1|manifest)+cngeneson+pc_mito+brain_region+sex	3.09438	1801
ENSG00000100811	0.0262573	0.28851	0.491297	0.0857237	protein_coding	YY1	45.56	0.284371	diagnosisAD	CTR	180	~diagnosis+(1|manifest)+cngeneson+pc_mito+brain_region+sex	1.41993	3334
ENSG00000153936	0.0267682	0.168846	0.289682	0.0480111	protein_coding	HS2ST1	36.82	0.288914	diagnosisAD	CTR	2044	~diagnosis+(1|manifest)+cngeneson+pc_mito+brain_region+sex	0.773373	4764
ENSG00000158528	0.0267511	0.350892	0.612553	0.089231	protein_coding	PPP1R9A	36.45	0.288914	diagnosisAD	CTR	4589	~diagnosis+(1|manifest)+cngeneson+pc_mito+brain_region+sex	2.06508	2514
ENSG00000142197	0.026909	-0.184932	-0.0361763	-0.333687	protein_coding	DOP1B	47.09	0.289938	diagnosisAD	CTR	6280	~diagnosis+(1|manifest)+cngeneson+pc_mito+brain_region+sex	0.762176	4798
ENSG00000134321	0.0269659	-0.33227	0.169642	-0.834183	protein_coding	RSAD2	40	0.290055	diagnosisAD	CTR	5831	~diagnosis+(1|manifest)+cngeneson+pc_mito+brain_region+sex	4.91456	1067
ENSG00000155085	0.0271663	0.190537	0.330751	0.050323	protein_coding	AK9	38.27	0.291219	diagnosisAD	CTR	999	~diagnosis+(1|manifest)+cngeneson+pc_mito+brain_region+sex	0.894154	4442
ENSG00000214954	0.027164	0.166751	0.286288	0.0472149	protein_coding	LRRC69	36.91	0.291219	diagnosisAD	CTR	4001	~diagnosis+(1|manifest)+cngeneson+pc_mito+brain_region+sex	0.550758	5479
ENSG00000001084	0.0273444	0.1838	0.31968	0.0479196	protein_coding	GCLC	40.16	0.291643	diagnosisAD	CTR	2155	~diagnosis+(1|manifest)+cngeneson+pc_mito+brain_region+sex	0.426377	5840
ENSG00000107890	0.0272908	0.240833	0.413182	0.0684836	protein_coding	ANKRD26	38.75	0.291643	diagnosisAD	CTR	1754	~diagnosis+(1|manifest)+cngeneson+pc_mito+brain_region+sex	0.73572	4885
ENSG00000196230	0.0273201	0.283064	0.788251	-0.222122	protein_coding	TUBB	52.55	0.291643	diagnosisAD	CTR	5188	~diagnosis+(1|manifest)+cngeneson+pc_mito+brain_region+sex	4.95844	1051
ENSG00000123700	0.0274251	0.476854	0.972517	-0.018809	protein_coding	KCNJ2	41.95	0.291681	diagnosisAD	CTR	4724	~diagnosis+(1|manifest)+cngeneson+pc_mito+brain_region+sex	2.3907	2249
ENSG00000277140	0.0274404	-1.9594e-08	1.09103e-05	-1.09495e-05	protein_coding	MARF1	44.19	0.291681	diagnosisAD	CTR	1538	~diagnosis+(1|manifest)+cngeneson+pc_mito+brain_region+sex	4.79085	1101
ENSG00000066056	0.0275975	-0.537562	-0.0928884	-0.982236	protein_coding	TIE1	54.59	0.292858	diagnosisAD	CTR	2026	~diagnosis+(1|manifest)+cngeneson+pc_mito+brain_region+sex	3.7207	1495
ENSG00000055609	0.0276897	-0.140536	-0.0402824	-0.24079	protein_coding	KMT2C	38.65	0.293344	diagnosisAD	CTR	5815	~diagnosis+(1|manifest)+cngeneson+pc_mito+brain_region+sex	2.35114	2277
ENSG00000167291	0.0278475	0.133204	0.235825	0.0305826	protein_coding	TBC1D16	52.49	0.294521	diagnosisAD	CTR	1409	~diagnosis+(1|manifest)+cngeneson+pc_mito+brain_region+sex	0.766247	4790
ENSG00000113638	0.0282491	0.106752	0.172597	0.0409071	protein_coding	TTC33	38.63	0.297771	diagnosisAD	CTR	5966	~diagnosis+(1|manifest)+cngeneson+pc_mito+brain_region+sex	0.505119	5620
ENSG00000123684	0.0283178	-0.201836	0.00239803	-0.40607	protein_coding	LPGAT1	38.29	0.297998	diagnosisAD	CTR	2377	~diagnosis+(1|manifest)+cngeneson+pc_mito+brain_region+sex	1.74358	2864
ENSG00000156535	0.0284719	-0.365286	-0.0301278	-0.700445	protein_coding	CD109	38.58	0.299121	diagnosisAD	CTR	1779	~diagnosis+(1|manifest)+cngeneson+pc_mito+brain_region+sex	4.91912	1065
ENSG00000157110	0.0285426	0.347483	0.629629	0.0653373	protein_coding	RBPMS	42.18	0.299365	diagnosisAD	CTR	5123	~diagnosis+(1|manifest)+cngeneson+pc_mito+brain_region+sex	3.79923	1460
ENSG00000182247	0.0286091	0.434227	0.75795	0.110503	protein_coding	UBE2E2	37.68	0.299565	diagnosisAD	CTR	1246	~diagnosis+(1|manifest)+cngeneson+pc_mito+brain_region+sex	2.58713	2100
ENSG00000137513	0.0286621	0.190952	0.330804	0.0510996	protein_coding	NARS2	38.77	0.299623	diagnosisAD	CTR	4296	~diagnosis+(1|manifest)+cngeneson+pc_mito+brain_region+sex	0.578079	5393
ENSG00000008256	0.0287409	-0.277585	0.000994199	-0.556164	protein_coding	CYTH3	44.78	0.29995	diagnosisAD	CTR	1383	~diagnosis+(1|manifest)+cngeneson+pc_mito+brain_region+sex	3.03201	1831
ENSG00000121413	0.028858	-0.178128	-0.0363479	-0.319908	protein_coding	ZSCAN18	50.18	0.300416	diagnosisAD	CTR	4656	~diagnosis+(1|manifest)+cngeneson+pc_mito+brain_region+sex	0.792671	4714
ENSG00000174839	0.0288807	-0.247396	0.00216389	-0.496957	protein_coding	DENND6A	39.72	0.300416	diagnosisAD	CTR	2262	~diagnosis+(1|manifest)+cngeneson+pc_mito+brain_region+sex	3.01162	1845
ENSG00000107929	0.0289485	-0.232564	-0.0289908	-0.436137	protein_coding	LARP4B	42.7	0.300626	diagnosisAD	CTR	5473	~diagnosis+(1|manifest)+cngeneson+pc_mito+brain_region+sex	1.72809	2893
ENSG00000185973	0.0290407	-0.214122	0.00978537	-0.438029	protein_coding	TMLHE	37.16	0.301089	diagnosisAD	CTR	3862	~diagnosis+(1|manifest)+cngeneson+pc_mito+brain_region+sex	0.905102	4413
ENSG00000110851	0.0292512	-0.0810314	-0.020195	-0.141868	protein_coding	PRDM4	41.2	0.302067	diagnosisAD	CTR	2265	~diagnosis+(1|manifest)+cngeneson+pc_mito+brain_region+sex	0.39838	5905
ENSG00000156931	0.0292652	0.216633	0.379897	0.0533687	protein_coding	VPS8	38.45	0.302067	diagnosisAD	CTR	104	~diagnosis+(1|manifest)+cngeneson+pc_mito+brain_region+sex	0.841118	4573
ENSG00000173039	0.0292786	0.525558	1.00024	0.0508718	protein_coding	RELA	55.64	0.302067	diagnosisAD	CTR	740	~diagnosis+(1|manifest)+cngeneson+pc_mito+brain_region+sex	3.16606	1754
ENSG00000133794	0.0294118	0.295099	0.519725	0.0704737	protein_coding	ARNTL	45.43	0.302947	diagnosisAD	CTR	5773	~diagnosis+(1|manifest)+cngeneson+pc_mito+brain_region+sex	2.75474	2003
ENSG00000173517	0.0295106	-0.246376	-0.0125582	-0.480195	protein_coding	PEAK1	38.12	0.303469	diagnosisAD	CTR	3212	~diagnosis+(1|manifest)+cngeneson+pc_mito+brain_region+sex	5.38092	936
ENSG00000164944	0.0296235	-0.0742267	0.00760571	-0.156059	protein_coding	VIRMA	38.74	0.304135	diagnosisAD	CTR	495	~diagnosis+(1|manifest)+cngeneson+pc_mito+brain_region+sex	0.468508	5730
ENSG00000119707	0.0298031	-0.348864	-0.0554441	-0.642283	protein_coding	RBM25	40.67	0.304508	diagnosisAD	CTR	4517	~diagnosis+(1|manifest)+cngeneson+pc_mito+brain_region+sex	4.62596	1157
ENSG00000148411	0.0297617	0.273042	0.536307	0.00977581	protein_coding	NACC2	55.01	0.304508	diagnosisAD	CTR	4522	~diagnosis+(1|manifest)+cngeneson+pc_mito+brain_region+sex	1.41764	3337
ENSG00000162496	0.0298046	0.356745	0.665912	0.0475782	protein_coding	DHRS3	51.33	0.304508	diagnosisAD	CTR	3946	~diagnosis+(1|manifest)+cngeneson+pc_mito+brain_region+sex	7.56155	578
ENSG00000205629	0.0299017	-0.119344	-0.0167946	-0.221894	protein_coding	LCMT1	45.35	0.305007	diagnosisAD	CTR	6037	~diagnosis+(1|manifest)+cngeneson+pc_mito+brain_region+sex	0.400854	5899
ENSG00000100934	0.0305299	-0.240267	-0.0734328	-0.407102	protein_coding	SEC23A	38.8	0.310332	diagnosisAD	CTR	3887	~diagnosis+(1|manifest)+cngeneson+pc_mito+brain_region+sex	1.18256	3767
ENSG00000112118	0.0305188	0.248043	0.45427	0.041816	protein_coding	MCM3	43.17	0.310332	diagnosisAD	CTR	1982	~diagnosis+(1|manifest)+cngeneson+pc_mito+brain_region+sex	1.23723	3667
ENSG00000175602	0.0305712	0.724718	1.39754	0.0518911	protein_coding	CCDC85B	71.65	0.310332	diagnosisAD	CTR	1406	~diagnosis+(1|manifest)+cngeneson+pc_mito+brain_region+sex	3.89206	1426
ENSG00000132305	0.0307283	-0.128005	-0.0335453	-0.222465	protein_coding	IMMT	41.28	0.310927	diagnosisAD	CTR	5558	~diagnosis+(1|manifest)+cngeneson+pc_mito+brain_region+sex	0.61125	5284
ENSG00000162601	0.0306838	0.233587	0.406756	0.0604178	protein_coding	MYSM1	37.78	0.310927	diagnosisAD	CTR	4834	~diagnosis+(1|manifest)+cngeneson+pc_mito+brain_region+sex	1.87832	2695
ENSG00000120889	0.0308287	0.368287	0.664603	0.0719704	protein_coding	TNFRSF10B	43.19	0.311444	diagnosisAD	CTR	2000	~diagnosis+(1|manifest)+cngeneson+pc_mito+brain_region+sex	1.84575	2733
ENSG00000135636	0.0308866	0.379749	0.662821	0.0966768	protein_coding	DYSF	49.64	0.31153	diagnosisAD	CTR	5760	~diagnosis+(1|manifest)+cngeneson+pc_mito+brain_region+sex	1.83954	2739
ENSG00000087842	0.0318369	0.24401	0.438142	0.0498782	protein_coding	PIR	38.99	0.320603	diagnosisAD	CTR	580	~diagnosis+(1|manifest)+cngeneson+pc_mito+brain_region+sex	1.22104	3703
ENSG00000048140	0.0320956	0.0709004	0.148945	-0.00714388	protein_coding	TSPAN17	58.7	0.321845	diagnosisAD	CTR	3453	~diagnosis+(1|manifest)+cngeneson+pc_mito+brain_region+sex	2.23311	2380
ENSG00000078269	0.032016	0.388103	0.684566	0.0916402	protein_coding	SYNJ2	49.67	0.321845	diagnosisAD	CTR	4893	~diagnosis+(1|manifest)+cngeneson+pc_mito+brain_region+sex	2.20129	2395
ENSG00000138074	0.0321131	0.627886	1.42393	-0.168163	protein_coding	SLC5A6	53.48	0.321845	diagnosisAD	CTR	6132	~diagnosis+(1|manifest)+cngeneson+pc_mito+brain_region+sex	6.73049	672
ENSG00000147548	0.0321816	0.19286	0.346894	0.0388261	protein_coding	NSD3	38.79	0.32202	diagnosisAD	CTR	4951	~diagnosis+(1|manifest)+cngeneson+pc_mito+brain_region+sex	0.962746	4261
ENSG00000271601	0.0322368	0.130113	0.234495	0.0257296	protein_coding	LIX1L	43.62	0.322062	diagnosisAD	CTR	3501	~diagnosis+(1|manifest)+cngeneson+pc_mito+brain_region+sex	1.02295	4118
ENSG00000185340	0.0325155	0.198749	0.370398	0.0270997	protein_coding	GAS2L1	64.97	0.324333	diagnosisAD	CTR	3678	~diagnosis+(1|manifest)+cngeneson+pc_mito+brain_region+sex	3.01681	1841
ENSG00000119383	0.032612	0.1492	0.290885	0.00751386	protein_coding	PTPA	52.59	0.324783	diagnosisAD	CTR	398	~diagnosis+(1|manifest)+cngeneson+pc_mito+brain_region+sex	1.46079	3271
ENSG00000165949	0.0327748	-0.695858	-0.0479779	-1.34374	protein_coding	IFI27	48.7	0.32589	diagnosisAD	CTR	4984	~diagnosis+(1|manifest)+cngeneson+pc_mito+brain_region+sex	9.31901	421
ENSG00000076067	0.0329146	-0.356491	-0.0770522	-0.63593	protein_coding	RBMS2	44.05	0.326252	diagnosisAD	CTR	105	~diagnosis+(1|manifest)+cngeneson+pc_mito+brain_region+sex	10.0576	362
ENSG00000165113	0.0329113	0.267524	0.48147	0.0535778	protein_coding	GKAP1	38.75	0.326252	diagnosisAD	CTR	771	~diagnosis+(1|manifest)+cngeneson+pc_mito+brain_region+sex	3.12563	1784
ENSG00000196159	0.0331347	0.369753	0.650004	0.0895032	protein_coding	FAT4	34.64	0.327919	diagnosisAD	CTR	1675	~diagnosis+(1|manifest)+cngeneson+pc_mito+brain_region+sex	4.85252	1086
ENSG00000162618	0.0332149	-0.22741	0.0123129	-0.467133	protein_coding	ADGRL4	35.25	0.328126	diagnosisAD	CTR	4924	~diagnosis+(1|manifest)+cngeneson+pc_mito+brain_region+sex	10.2212	351
ENSG00000277258	0.0332595	0.0682454	0.19692	-0.060429	protein_coding	PCGF2	57.07	0.328126	diagnosisAD	CTR	5414	~diagnosis+(1|manifest)+cngeneson+pc_mito+brain_region+sex	3.59924	1529
ENSG00000275326	0.0333395	-1.64664e-08	1.40784e-05	-1.41113e-05	protein_coding	NOSTRIN	41.08	0.328402	diagnosisAD	CTR	364	~diagnosis+(1|manifest)+cngeneson+pc_mito+brain_region+sex	34.8516	31
ENSG00000166855	0.0334141	-0.135469	-0.0331044	-0.237833	protein_coding	CLPX	40	0.328624	diagnosisAD	CTR	4806	~diagnosis+(1|manifest)+cngeneson+pc_mito+brain_region+sex	0.837177	4587
ENSG00000174749	0.033473	0.384518	0.670328	0.0987077	protein_coding	FAM241A	37.3	0.328692	diagnosisAD	CTR	3345	~diagnosis+(1|manifest)+cngeneson+pc_mito+brain_region+sex	1.20587	3727
ENSG00000089280	0.0337614	-0.303074	-0.0730597	-0.533087	protein_coding	FUS	47.07	0.329687	diagnosisAD	CTR	378	~diagnosis+(1|manifest)+cngeneson+pc_mito+brain_region+sex	1.22478	3696
ENSG00000152518	0.0337779	0.215677	0.393757	0.0375979	protein_coding	ZFP36L2	55.93	0.329687	diagnosisAD	CTR	1584	~diagnosis+(1|manifest)+cngeneson+pc_mito+brain_region+sex	1.26631	3608
ENSG00000172765	0.0337833	-0.21194	0.0440942	-0.467974	protein_coding	TMCC1	39.38	0.329687	diagnosisAD	CTR	1356	~diagnosis+(1|manifest)+cngeneson+pc_mito+brain_region+sex	1.43694	3305
ENSG00000114850	0.0338547	-0.264957	-0.0620387	-0.467875	protein_coding	SSR3	38.6	0.329874	diagnosisAD	CTR	354	~diagnosis+(1|manifest)+cngeneson+pc_mito+brain_region+sex	2.21096	2391
ENSG00000168394	0.0339787	0.856206	1.84091	-0.1285	protein_coding	TAP1	50.46	0.330572	diagnosisAD	CTR	845	~diagnosis+(1|manifest)+cngeneson+pc_mito+brain_region+sex	10.0439	364
ENSG00000138069	0.0340656	-0.362779	-0.0856612	-0.639898	protein_coding	RAB1A	42.82	0.330908	diagnosisAD	CTR	6274	~diagnosis+(1|manifest)+cngeneson+pc_mito+brain_region+sex	3.58273	1535
ENSG00000141540	0.0342935	-0.196973	-0.0273414	-0.366604	protein_coding	TTYH2	54.45	0.332203	diagnosisAD	CTR	5934	~diagnosis+(1|manifest)+cngeneson+pc_mito+brain_region+sex	1.46381	3263
ENSG00000197943	0.0343041	0.42474	0.87076	-0.0212808	protein_coding	PLCG2	46.99	0.332203	diagnosisAD	CTR	3991	~diagnosis+(1|manifest)+cngeneson+pc_mito+brain_region+sex	5.27085	961
ENSG00000129595	0.0344852	0.286839	0.508695	0.0649833	protein_coding	EPB41L4A	39.29	0.332594	diagnosisAD	CTR	1803	~diagnosis+(1|manifest)+cngeneson+pc_mito+brain_region+sex	3.54317	1555
ENSG00000198624	0.0344372	0.209308	0.379931	0.0386853	protein_coding	CCDC69	45.8	0.332594	diagnosisAD	CTR	2389	~diagnosis+(1|manifest)+cngeneson+pc_mito+brain_region+sex	2.0783	2509
ENSG00000116754	0.0346894	0.303003	0.527685	0.078321	protein_coding	SRSF11	37.01	0.333886	diagnosisAD	CTR	1156	~diagnosis+(1|manifest)+cngeneson+pc_mito+brain_region+sex	3.4855	1591
ENSG00000140859	0.0347897	0.120662	0.225084	0.0162394	protein_coding	KIFC3	50.69	0.334341	diagnosisAD	CTR	1040	~diagnosis+(1|manifest)+cngeneson+pc_mito+brain_region+sex	1.08782	3977
ENSG00000126217	0.0348846	-0.491685	-0.108955	-0.874414	protein_coding	MCF2L	54.36	0.334744	diagnosisAD	CTR	4493	~diagnosis+(1|manifest)+cngeneson+pc_mito+brain_region+sex	6.33083	731
ENSG00000169359	0.0351163	-2.26872e-09	3.44174e-06	-3.44628e-06	protein_coding	SLC33A1	39.66	0.336455	diagnosisAD	CTR	1764	~diagnosis+(1|manifest)+cngeneson+pc_mito+brain_region+sex	4.5047	1193
ENSG00000092931	0.0352616	0.19289	0.339615	0.0461646	protein_coding	MFSD11	44.16	0.337336	diagnosisAD	CTR	2485	~diagnosis+(1|manifest)+cngeneson+pc_mito+brain_region+sex	1.66829	2957
ENSG00000164808	0.0354234	0.244126	0.43242	0.0558323	protein_coding	SPIDR	40.76	0.338371	diagnosisAD	CTR	5243	~diagnosis+(1|manifest)+cngeneson+pc_mito+brain_region+sex	3.77137	1470
ENSG00000135390	0.0358115	0.175322	0.310104	0.04054	protein_coding	ATP5MC2	44.44	0.341046	diagnosisAD	CTR	548	~diagnosis+(1|manifest)+cngeneson+pc_mito+brain_region+sex	0.79005	4719
ENSG00000179348	0.0357882	0.595432	1.39432	-0.203461	protein_coding	GATA2	60.46	0.341046	diagnosisAD	CTR	1921	~diagnosis+(1|manifest)+cngeneson+pc_mito+brain_region+sex	4.05027	1361
ENSG00000162981	0.0358766	0.795246	1.70518	-0.114692	protein_coding	LRATD1	41.55	0.341152	diagnosisAD	CTR	2316	~diagnosis+(1|manifest)+cngeneson+pc_mito+brain_region+sex	5.73946	843
ENSG00000130962	0.0359503	1.3338e-08	7.08979e-06	-7.06312e-06	protein_coding	PRRG1	37.91	0.341338	diagnosisAD	CTR	2267	~diagnosis+(1|manifest)+cngeneson+pc_mito+brain_region+sex	15.3098	167
ENSG00000149262	0.0363546	0.0823163	0.147329	0.017304	protein_coding	INTS4	40.73	0.344398	diagnosisAD	CTR	2503	~diagnosis+(1|manifest)+cngeneson+pc_mito+brain_region+sex	0.488384	5672
ENSG00000171497	0.0364069	0.306588	0.574527	0.0386501	protein_coding	PPID	38.96	0.344398	diagnosisAD	CTR	4587	~diagnosis+(1|manifest)+cngeneson+pc_mito+brain_region+sex	6.76535	667
ENSG00000284901	0.0364361	3.60984e-09	5.47274e-06	-5.46552e-06	protein_coding	RUVBL1	45.64	0.344398	diagnosisAD	CTR	4774	~diagnosis+(1|manifest)+cngeneson+pc_mito+brain_region+sex	3.3339	1673
ENSG00000143797	0.036621	-0.347873	0.0199803	-0.715727	protein_coding	MBOAT2	40.14	0.345112	diagnosisAD	CTR	4177	~diagnosis+(1|manifest)+cngeneson+pc_mito+brain_region+sex	2.94166	1887
ENSG00000196418	0.0365731	-0.175987	-0.023651	-0.328323	protein_coding	ZNF124	42.19	0.345112	diagnosisAD	CTR	4044	~diagnosis+(1|manifest)+cngeneson+pc_mito+brain_region+sex	7.38093	588
ENSG00000004897	0.0366901	0.197581	0.348988	0.0461743	protein_coding	CDC27	38.66	0.345248	diagnosisAD	CTR	4666	~diagnosis+(1|manifest)+cngeneson+pc_mito+brain_region+sex	0.870215	4504
ENSG00000168137	0.0367642	-0.161029	-0.0264104	-0.295648	protein_coding	SETD5	39.13	0.345431	diagnosisAD	CTR	5358	~diagnosis+(1|manifest)+cngeneson+pc_mito+brain_region+sex	3.67288	1509
ENSG00000106686	0.0370308	-0.227107	0.199881	-0.654095	protein_coding	SPATA6L	41.45	0.346525	diagnosisAD	CTR	2307	~diagnosis+(1|manifest)+cngeneson+pc_mito+brain_region+sex	5.51333	896
ENSG00000139737	0.0370454	-0.0942074	0.132459	-0.320874	protein_coding	SLAIN1	36.87	0.346525	diagnosisAD	CTR	5868	~diagnosis+(1|manifest)+cngeneson+pc_mito+brain_region+sex	3.16534	1755
ENSG00000108582	0.0373007	-0.381825	-0.0982531	-0.665398	protein_coding	CPD	38.51	0.347866	diagnosisAD	CTR	4062	~diagnosis+(1|manifest)+cngeneson+pc_mito+brain_region+sex	5.09916	1009
ENSG00000134121	0.0374546	0.387784	0.782266	-0.00669731	protein_coding	CHL1	37.01	0.347866	diagnosisAD	CTR	6188	~diagnosis+(1|manifest)+cngeneson+pc_mito+brain_region+sex	4.08316	1349
ENSG00000140009	0.0375	0.249171	0.585511	-0.087169	protein_coding	ESR2	41.74	0.347866	diagnosisAD	CTR	5861	~diagnosis+(1|manifest)+cngeneson+pc_mito+brain_region+sex	3.38214	1650
ENSG00000198795	0.0373758	0.349138	0.632465	0.0658115	protein_coding	ZNF521	38.07	0.347866	diagnosisAD	CTR	907	~diagnosis+(1|manifest)+cngeneson+pc_mito+brain_region+sex	2.55963	2120
ENSG00000274829	0.0373542	-2.01035e-08	1.0958e-05	-1.09982e-05	protein_coding	PARN	41.91	0.347866	diagnosisAD	CTR	3654	~diagnosis+(1|manifest)+cngeneson+pc_mito+brain_region+sex	9.86138	372
ENSG00000288299	0.0375192	4.54143e-09	6.83707e-06	-6.82799e-06	protein_coding	LDHA	43.95	0.347866	diagnosisAD	CTR	3452	~diagnosis+(1|manifest)+cngeneson+pc_mito+brain_region+sex	4.55026	1179
ENSG00000129946	0.0376807	-0.478223	-0.0885197	-0.867927	protein_coding	SHC2	58.69	0.34885	diagnosisAD	CTR	473	~diagnosis+(1|manifest)+cngeneson+pc_mito+brain_region+sex	11.2517	299
ENSG00000101350	0.0379976	-0.0670148	-0.0169141	-0.117116	protein_coding	KIF3B	43.82	0.349733	diagnosisAD	CTR	91	~diagnosis+(1|manifest)+cngeneson+pc_mito+brain_region+sex	0.390811	5918
ENSG00000109756	0.0379796	-0.139273	-0.0265985	-0.251947	protein_coding	RAPGEF2	36.75	0.349733	diagnosisAD	CTR	1638	~diagnosis+(1|manifest)+cngeneson+pc_mito+brain_region+sex	7.06951	624
ENSG00000165650	0.0379926	-0.176022	-0.0350134	-0.31703	protein_coding	PDZD8	37.49	0.349733	diagnosisAD	CTR	1539	~diagnosis+(1|manifest)+cngeneson+pc_mito+brain_region+sex	0.943714	4301
ENSG00000264522	0.0378474	0.265178	0.465243	0.0651128	protein_coding	OTUD7B	42.48	0.349733	diagnosisAD	CTR	3327	~diagnosis+(1|manifest)+cngeneson+pc_mito+brain_region+sex	0.915441	4381
ENSG00000122692	0.0383204	-0.142804	-0.0304989	-0.255109	protein_coding	SMU1	41.17	0.351679	diagnosisAD	CTR	2371	~diagnosis+(1|manifest)+cngeneson+pc_mito+brain_region+sex	0.55637	5460
ENSG00000134245	0.0382778	0.396413	0.718903	0.0739233	protein_coding	WNT2B	44.59	0.351679	diagnosisAD	CTR	6244	~diagnosis+(1|manifest)+cngeneson+pc_mito+brain_region+sex	3.55394	1550
ENSG00000205758	0.0384575	-1.33841e-08	7.40071e-06	-7.42748e-06	protein_coding	CRYZL1	41.59	0.351914	diagnosisAD	CTR	3422	~diagnosis+(1|manifest)+cngeneson+pc_mito+brain_region+sex	6.96072	634
ENSG00000285460	0.038418	2.11346e-08	1.16548e-05	-1.16126e-05	protein_coding	BCAR1	59.7	0.351914	diagnosisAD	CTR	1309	~diagnosis+(1|manifest)+cngeneson+pc_mito+brain_region+sex	6.85663	651
ENSG00000134986	0.0386433	0.247351	0.485307	0.00939499	protein_coding	NREP	38.48	0.353103	diagnosisAD	CTR	6308	~diagnosis+(1|manifest)+cngeneson+pc_mito+brain_region+sex	1.1191	3903
ENSG00000142089	0.038748	0.230192	1.48466	-1.02427	protein_coding	IFITM3	54.32	0.353547	diagnosisAD	CTR	6183	~diagnosis+(1|manifest)+cngeneson+pc_mito+brain_region+sex	18.5691	120
ENSG00000008294	0.0390101	-0.364795	-0.0825779	-0.647011	protein_coding	SPAG9	40	0.353955	diagnosisAD	CTR	2819	~diagnosis+(1|manifest)+cngeneson+pc_mito+brain_region+sex	2.45063	2202
ENSG00000116679	0.0390831	0.36524	0.705803	0.0246778	protein_coding	IVNS1ABP	37.25	0.353955	diagnosisAD	CTR	4216	~diagnosis+(1|manifest)+cngeneson+pc_mito+brain_region+sex	2.00556	2570
ENSG00000124440	0.0390211	-0.570309	-0.0784662	-1.06215	protein_coding	HIF3A	50.2	0.353955	diagnosisAD	CTR	4175	~diagnosis+(1|manifest)+cngeneson+pc_mito+brain_region+sex	6.656	685
ENSG00000133103	0.0388674	0.23139	0.41977	0.0430108	protein_coding	COG6	35.35	0.353955	diagnosisAD	CTR	5609	~diagnosis+(1|manifest)+cngeneson+pc_mito+brain_region+sex	0.530047	5546
ENSG00000169744	0.039129	0.73022	1.40714	0.0532988	protein_coding	LDB2	40.2	0.353955	diagnosisAD	CTR	138	~diagnosis+(1|manifest)+cngeneson+pc_mito+brain_region+sex	10.4817	337
ENSG00000213064	0.0389781	0.226509	0.39844	0.0545768	protein_coding	SFT2D2	43.38	0.353955	diagnosisAD	CTR	310	~diagnosis+(1|manifest)+cngeneson+pc_mito+brain_region+sex	1.96893	2611
ENSG00000147044	0.0393143	0.239114	0.426607	0.0516218	protein_coding	CASK	38.73	0.354615	diagnosisAD	CTR	3286	~diagnosis+(1|manifest)+cngeneson+pc_mito+brain_region+sex	1.00586	4155
ENSG00000173226	0.0392747	0.194757	0.36597	0.0235447	protein_coding	IQCB1	36.52	0.354615	diagnosisAD	CTR	3304	~diagnosis+(1|manifest)+cngeneson+pc_mito+brain_region+sex	0.805349	4673
ENSG00000125351	0.0394712	0.170909	0.317973	0.0238455	protein_coding	UPF3B	42.87	0.355016	diagnosisAD	CTR	5009	~diagnosis+(1|manifest)+cngeneson+pc_mito+brain_region+sex	0.714533	4950
ENSG00000144118	0.0394709	0.243482	0.423505	0.0634582	protein_coding	RALB	46.37	0.355016	diagnosisAD	CTR	2994	~diagnosis+(1|manifest)+cngeneson+pc_mito+brain_region+sex	0.885245	4461
ENSG00000150753	0.0395292	0.296259	0.612693	-0.020174	protein_coding	CCT5	43.6	0.355032	diagnosisAD	CTR	1165	~diagnosis+(1|manifest)+cngeneson+pc_mito+brain_region+sex	3.1705	1748
ENSG00000027001	0.0398891	0.139093	0.250711	0.0274754	protein_coding	MIPEP	39.76	0.355594	diagnosisAD	CTR	5017	~diagnosis+(1|manifest)+cngeneson+pc_mito+brain_region+sex	0.413672	5865
ENSG00000066032	0.0398938	-0.51896	-0.0245315	-1.01339	protein_coding	CTNNA2	38.65	0.355594	diagnosisAD	CTR	252	~diagnosis+(1|manifest)+cngeneson+pc_mito+brain_region+sex	10.7913	323
ENSG00000067208	0.0397613	0.230958	0.400541	0.0613737	protein_coding	EVI5	38.19	0.355594	diagnosisAD	CTR	2048	~diagnosis+(1|manifest)+cngeneson+pc_mito+brain_region+sex	0.925746	4350
ENSG00000100523	0.0402813	0.265355	0.506232	0.024478	protein_coding	DDHD1	38.27	0.355594	diagnosisAD	CTR	1026	~diagnosis+(1|manifest)+cngeneson+pc_mito+brain_region+sex	1.17053	3796
ENSG00000102317	0.03993	-0.156116	-0.0260123	-0.286219	protein_coding	RBM3	47.57	0.355594	diagnosisAD	CTR	2831	~diagnosis+(1|manifest)+cngeneson+pc_mito+brain_region+sex	2.16225	2432
ENSG00000104490	0.0404366	-0.161548	0.13214	-0.455237	protein_coding	NCALD	40.58	0.355594	diagnosisAD	CTR	3856	~diagnosis+(1|manifest)+cngeneson+pc_mito+brain_region+sex	8.19748	509
ENSG00000107742	0.0402326	-0.76143	-0.124952	-1.39791	protein_coding	SPOCK2	55.97	0.355594	diagnosisAD	CTR	3040	~diagnosis+(1|manifest)+cngeneson+pc_mito+brain_region+sex	6.56541	700
ENSG00000108774	0.0403687	5.55822e-09	5.09037e-06	-5.07926e-06	protein_coding	RAB5C	49.38	0.355594	diagnosisAD	CTR	2178	~diagnosis+(1|manifest)+cngeneson+pc_mito+brain_region+sex	5.48774	903
ENSG00000111335	0.0401425	0.207282	0.577698	-0.163134	protein_coding	OAS2	43.81	0.355594	diagnosisAD	CTR	3480	~diagnosis+(1|manifest)+cngeneson+pc_mito+brain_region+sex	5.89637	811
ENSG00000122378	0.0401048	0.312306	0.553838	0.0707737	protein_coding	PRXL2A	47.5	0.355594	diagnosisAD	CTR	1623	~diagnosis+(1|manifest)+cngeneson+pc_mito+brain_region+sex	1.341	3469
ENSG00000134278	0.0402806	0.233677	0.415721	0.0516335	protein_coding	SPIRE1	40.66	0.355594	diagnosisAD	CTR	6136	~diagnosis+(1|manifest)+cngeneson+pc_mito+brain_region+sex	1.3484	3456
ENSG00000144040	0.0398732	0.167881	0.298687	0.037075	protein_coding	SFXN5	49.36	0.355594	diagnosisAD	CTR	2986	~diagnosis+(1|manifest)+cngeneson+pc_mito+brain_region+sex	1.71274	2902
ENSG00000148154	0.0404033	0.300958	0.556408	0.0455088	protein_coding	UGCG	40.18	0.355594	diagnosisAD	CTR	3139	~diagnosis+(1|manifest)+cngeneson+pc_mito+brain_region+sex	1.00682	4152
ENSG00000164663	0.0404051	0.0934966	0.167994	0.0189991	protein_coding	USP49	41.51	0.355594	diagnosisAD	CTR	2694	~diagnosis+(1|manifest)+cngeneson+pc_mito+brain_region+sex	0.295857	6068
ENSG00000206530	0.0397365	0.0946137	0.174311	0.014916	protein_coding	CFAP44	38.49	0.355594	diagnosisAD	CTR	1834	~diagnosis+(1|manifest)+cngeneson+pc_mito+brain_region+sex	1.23304	3678
ENSG00000138670	0.0405694	-0.184217	0.397677	-0.766112	protein_coding	RASGEF1B	39.05	0.355771	diagnosisAD	CTR	6140	~diagnosis+(1|manifest)+cngeneson+pc_mito+brain_region+sex	20.178	102
ENSG00000024422	0.041479	0.360367	0.78447	-0.0637357	protein_coding	EHD2	52.89	0.356861	diagnosisAD	CTR	593	~diagnosis+(1|manifest)+cngeneson+pc_mito+brain_region+sex	4.17768	1314
ENSG00000039560	0.0414507	0.307045	0.543565	0.0705257	protein_coding	RAI14	42.11	0.356861	diagnosisAD	CTR	6027	~diagnosis+(1|manifest)+cngeneson+pc_mito+brain_region+sex	1.98108	2596
ENSG00000102900	0.0408388	0.109974	0.197633	0.0223148	protein_coding	NUP93	42.43	0.356861	diagnosisAD	CTR	4244	~diagnosis+(1|manifest)+cngeneson+pc_mito+brain_region+sex	0.751323	4845
ENSG00000107201	0.0413149	-0.236883	0.229213	-0.702979	protein_coding	DDX58	39.59	0.356861	diagnosisAD	CTR	2050	~diagnosis+(1|manifest)+cngeneson+pc_mito+brain_region+sex	5.27249	959
ENSG00000119686	0.0414397	-0.198845	0.0824773	-0.480167	protein_coding	FLVCR2	45.48	0.356861	diagnosisAD	CTR	3329	~diagnosis+(1|manifest)+cngeneson+pc_mito+brain_region+sex	1.23478	3674
ENSG00000125247	0.0414752	0.159588	0.285985	0.0331899	protein_coding	TMTC4	44.66	0.356861	diagnosisAD	CTR	3008	~diagnosis+(1|manifest)+cngeneson+pc_mito+brain_region+sex	0.617337	5258
ENSG00000136848	0.0408488	-0.317336	0.0146545	-0.649327	protein_coding	DAB2IP	53.14	0.356861	diagnosisAD	CTR	5742	~diagnosis+(1|manifest)+cngeneson+pc_mito+brain_region+sex	2.75331	2004
ENSG00000169032	0.0413725	0.330781	0.58737	0.074193	protein_coding	MAP2K1	44.71	0.356861	diagnosisAD	CTR	4363	~diagnosis+(1|manifest)+cngeneson+pc_mito+brain_region+sex	0.901534	4427
ENSG00000188641	0.0411182	0.36836	0.644375	0.0923455	protein_coding	DPYD	35.1	0.356861	diagnosisAD	CTR	182	~diagnosis+(1|manifest)+cngeneson+pc_mito+brain_region+sex	3.05265	1817
ENSG00000206450	0.0414849	-3.56243e-08	1.92082e-05	-1.92794e-05	protein_coding	HLA-B	42.97	0.356861	diagnosisAD	CTR	3603	~diagnosis+(1|manifest)+cngeneson+pc_mito+brain_region+sex	28.167	49
ENSG00000223532	0.0414849	-3.56243e-08	1.92082e-05	-1.92794e-05	protein_coding	HLA-B	43.11	0.356861	diagnosisAD	CTR	3998	~diagnosis+(1|manifest)+cngeneson+pc_mito+brain_region+sex	28.167	49
ENSG00000224608	0.0414849	-3.56243e-08	1.92082e-05	-1.92794e-05	protein_coding	HLA-B	43.12	0.356861	diagnosisAD	CTR	2365	~diagnosis+(1|manifest)+cngeneson+pc_mito+brain_region+sex	28.167	49
ENSG00000228964	0.0414849	-3.56243e-08	1.92082e-05	-1.92794e-05	protein_coding	HLA-B	42.95	0.356861	diagnosisAD	CTR	2585	~diagnosis+(1|manifest)+cngeneson+pc_mito+brain_region+sex	28.167	49
ENSG00000232126	0.0414849	-3.56243e-08	1.92082e-05	-1.92794e-05	protein_coding	HLA-B	43.1	0.356861	diagnosisAD	CTR	2034	~diagnosis+(1|manifest)+cngeneson+pc_mito+brain_region+sex	28.167	49
ENSG00000100354	0.0417827	0.234503	0.421269	0.0477367	protein_coding	TNRC6B	42.15	0.358934	diagnosisAD	CTR	2309	~diagnosis+(1|manifest)+cngeneson+pc_mito+brain_region+sex	1.92184	2655
ENSG00000166200	0.0421344	-0.174687	-0.0374519	-0.311922	protein_coding	COPS2	35.44	0.361463	diagnosisAD	CTR	713	~diagnosis+(1|manifest)+cngeneson+pc_mito+brain_region+sex	0.931432	4336
ENSG00000150938	0.0423161	0.306002	0.59906	0.0129445	protein_coding	CRIM1	40.27	0.361639	diagnosisAD	CTR	1365	~diagnosis+(1|manifest)+cngeneson+pc_mito+brain_region+sex	7.64849	567
ENSG00000162980	0.0423267	0.215882	0.436137	-0.00437236	protein_coding	ARL5A	37.35	0.361639	diagnosisAD	CTR	5541	~diagnosis+(1|manifest)+cngeneson+pc_mito+brain_region+sex	2.51278	2156
ENSG00000244694	0.0422844	0.149998	0.323402	-0.0234047	protein_coding	PTCHD4	36.75	0.361639	diagnosisAD	CTR	4560	~diagnosis+(1|manifest)+cngeneson+pc_mito+brain_region+sex	1.1094	3927
ENSG00000136770	0.0423967	-0.00809603	0.210404	-0.226596	protein_coding	DNAJC1	37.73	0.361747	diagnosisAD	CTR	6049	~diagnosis+(1|manifest)+cngeneson+pc_mito+brain_region+sex	2.50111	2172
ENSG00000099622	0.0426477	-0.225093	0.0814346	-0.53162	protein_coding	CIRBP	62.55	0.361932	diagnosisAD	CTR	147	~diagnosis+(1|manifest)+cngeneson+pc_mito+brain_region+sex	7.85115	549
ENSG00000121579	0.0426207	0.173904	0.308871	0.0389382	protein_coding	NAA50	37.41	0.361932	diagnosisAD	CTR	3438	~diagnosis+(1|manifest)+cngeneson+pc_mito+brain_region+sex	1.11172	3921
ENSG00000143420	0.0425958	-0.328679	-0.0747028	-0.582654	protein_coding	ENSA	45.32	0.361932	diagnosisAD	CTR	4574	~diagnosis+(1|manifest)+cngeneson+pc_mito+brain_region+sex	2.52497	2149
ENSG00000279643	0.0426107	-1.55319e-08	8.61413e-06	-8.6452e-06	protein_coding	TAMM41	42.9	0.361932	diagnosisAD	CTR	3297	~diagnosis+(1|manifest)+cngeneson+pc_mito+brain_region+sex	6.83743	657
ENSG00000105655	0.0427716	0.124643	0.248689	0.000596837	protein_coding	ISYNA1	66.22	0.362427	diagnosisAD	CTR	1690	~diagnosis+(1|manifest)+cngeneson+pc_mito+brain_region+sex	7.68855	564
ENSG00000166432	0.0429356	-0.25376	0.0306166	-0.538136	protein_coding	ZMAT1	37.78	0.362427	diagnosisAD	CTR	3699	~diagnosis+(1|manifest)+cngeneson+pc_mito+brain_region+sex	1.18092	3769
ENSG00000168214	0.0428769	0.217288	0.384861	0.0497156	protein_coding	RBPJ	40.79	0.362427	diagnosisAD	CTR	1127	~diagnosis+(1|manifest)+cngeneson+pc_mito+brain_region+sex	1.6165	3029
ENSG00000172661	0.0429291	0.107093	0.20975	0.00443692	protein_coding	WASHC2C	42.53	0.362427	diagnosisAD	CTR	1688	~diagnosis+(1|manifest)+cngeneson+pc_mito+brain_region+sex	1.54416	3132
ENSG00000006695	0.0432907	0.092336	0.1621	0.0225716	protein_coding	COX10	39.2	0.363481	diagnosisAD	CTR	1550	~diagnosis+(1|manifest)+cngeneson+pc_mito+brain_region+sex	0.432767	5825
ENSG00000147853	0.043283	-0.279489	-0.0496671	-0.509311	protein_coding	AK3	41.46	0.363481	diagnosisAD	CTR	3265	~diagnosis+(1|manifest)+cngeneson+pc_mito+brain_region+sex	2.38569	2253
ENSG00000184489	0.0432819	0.231204	0.526561	-0.0641526	protein_coding	PTP4A3	62.4	0.363481	diagnosisAD	CTR	5856	~diagnosis+(1|manifest)+cngeneson+pc_mito+brain_region+sex	5.43426	916
ENSG00000276618	0.0431629	-1.57705e-09	2.40101e-06	-2.40416e-06	protein_coding	RAD17	39.61	0.363481	diagnosisAD	CTR	2624	~diagnosis+(1|manifest)+cngeneson+pc_mito+brain_region+sex	3.414	1636
ENSG00000050426	0.0434245	-0.144845	-0.0252227	-0.264467	protein_coding	LETMD1	45.34	0.363754	diagnosisAD	CTR	5682	~diagnosis+(1|manifest)+cngeneson+pc_mito+brain_region+sex	0.787147	4726
ENSG00000134897	0.0434385	-1.58632e-09	2.40838e-06	-2.41156e-06	protein_coding	BIVM	40.11	0.363754	diagnosisAD	CTR	6197	~diagnosis+(1|manifest)+cngeneson+pc_mito+brain_region+sex	3.35775	1660
ENSG00000185000	0.0436592	0.245321	0.521329	-0.0306869	protein_coding	DGAT1	63.02	0.365118	diagnosisAD	CTR	3992	~diagnosis+(1|manifest)+cngeneson+pc_mito+brain_region+sex	3.16099	1761
ENSG00000114030	0.0437787	0.238327	0.422866	0.0537883	protein_coding	KPNA1	38.26	0.365165	diagnosisAD	CTR	810	~diagnosis+(1|manifest)+cngeneson+pc_mito+brain_region+sex	1.25803	3622
ENSG00000128849	0.0437804	0.44192	0.848621	0.0352199	protein_coding	CGNL1	43.81	0.365165	diagnosisAD	CTR	930	~diagnosis+(1|manifest)+cngeneson+pc_mito+brain_region+sex	9.94935	369
ENSG00000134852	0.0439165	0.208542	0.367651	0.049432	protein_coding	CLOCK	37.37	0.365816	diagnosisAD	CTR	6291	~diagnosis+(1|manifest)+cngeneson+pc_mito+brain_region+sex	1.78234	2816
ENSG00000104177	0.0441138	-0.446413	-0.0726838	-0.820142	protein_coding	MYEF2	33.78	0.366493	diagnosisAD	CTR	4362	~diagnosis+(1|manifest)+cngeneson+pc_mito+brain_region+sex	3.60131	1528
ENSG00000198792	0.0440633	-0.401488	-0.0526204	-0.750356	protein_coding	TMEM184B	53.5	0.366493	diagnosisAD	CTR	1299	~diagnosis+(1|manifest)+cngeneson+pc_mito+brain_region+sex	3.46315	1605
ENSG00000173068	0.0442651	0.49649	0.909145	0.0838352	protein_coding	BNC2	38.9	0.367266	diagnosisAD	CTR	3383	~diagnosis+(1|manifest)+cngeneson+pc_mito+brain_region+sex	2.29812	2319
ENSG00000138190	0.044517	0.375255	0.684917	0.0655941	protein_coding	EXOC6	37.57	0.368872	diagnosisAD	CTR	6187	~diagnosis+(1|manifest)+cngeneson+pc_mito+brain_region+sex	7.78953	556
ENSG00000091009	0.0446351	-1.42332e-08	7.78282e-06	-7.81129e-06	protein_coding	RBM27	38.67	0.369365	diagnosisAD	CTR	4813	~diagnosis+(1|manifest)+cngeneson+pc_mito+brain_region+sex	8.443	491
ENSG00000198556	0.0447837	-0.0963173	-0.0242233	-0.168411	protein_coding	ZNF789	47.74	0.37011	diagnosisAD	CTR	4087	~diagnosis+(1|manifest)+cngeneson+pc_mito+brain_region+sex	0.251917	6102
ENSG00000150967	0.044933	-0.0683458	-0.00491377	-0.131778	protein_coding	ABCB9	52.47	0.370375	diagnosisAD	CTR	3882	~diagnosis+(1|manifest)+cngeneson+pc_mito+brain_region+sex	1.11355	3915
ENSG00000198752	0.0448843	-0.218888	-0.0313091	-0.406468	protein_coding	CDC42BPB	48.99	0.370375	diagnosisAD	CTR	1640	~diagnosis+(1|manifest)+cngeneson+pc_mito+brain_region+sex	0.741984	4869
ENSG00000115145	0.0450848	-0.190172	-0.0291806	-0.351163	protein_coding	STAM2	38.98	0.371141	diagnosisAD	CTR	5373	~diagnosis+(1|manifest)+cngeneson+pc_mito+brain_region+sex	0.778659	4755
ENSG00000109472	0.0453877	0.382732	0.75278	0.0126849	protein_coding	CPE	38.22	0.371464	diagnosisAD	CTR	446	~diagnosis+(1|manifest)+cngeneson+pc_mito+brain_region+sex	2.18612	2409
ENSG00000125089	0.0451828	-0.232831	-0.0281736	-0.437489	protein_coding	SH3TC1	57.48	0.371464	diagnosisAD	CTR	4032	~diagnosis+(1|manifest)+cngeneson+pc_mito+brain_region+sex	2.5526	2127
ENSG00000125772	0.0454769	-0.762041	-0.116931	-1.40715	protein_coding	GPCPD1	39.23	0.371464	diagnosisAD	CTR	408	~diagnosis+(1|manifest)+cngeneson+pc_mito+brain_region+sex	12.9173	237
ENSG00000139726	0.0454033	0.172055	0.306717	0.0373916	protein_coding	DENR	42.06	0.371464	diagnosisAD	CTR	5884	~diagnosis+(1|manifest)+cngeneson+pc_mito+brain_region+sex	0.4391	5807
ENSG00000170017	0.0454454	0.327839	0.632579	0.023099	protein_coding	ALCAM	35.29	0.371464	diagnosisAD	CTR	2468	~diagnosis+(1|manifest)+cngeneson+pc_mito+brain_region+sex	1.59893	3046
ENSG00000182022	0.045426	0.415209	0.797892	0.0325273	protein_coding	CHST15	50.24	0.371464	diagnosisAD	CTR	3943	~diagnosis+(1|manifest)+cngeneson+pc_mito+brain_region+sex	2.01502	2558
ENSG00000050820	0.0456883	0.214946	0.382893	0.0469994	protein_coding	BCAR1	59.7	0.371895	diagnosisAD	CTR	1878	~diagnosis+(1|manifest)+cngeneson+pc_mito+brain_region+sex	1.07204	4012
ENSG00000124588	0.0456441	0.172466	0.313731	0.0312006	protein_coding	NQO2	46.22	0.371895	diagnosisAD	CTR	2591	~diagnosis+(1|manifest)+cngeneson+pc_mito+brain_region+sex	1.15309	3831
ENSG00000153944	0.0457065	0.266528	0.506241	0.0268142	protein_coding	MSI2	47.5	0.371895	diagnosisAD	CTR	971	~diagnosis+(1|manifest)+cngeneson+pc_mito+brain_region+sex	5.678	852
ENSG00000129003	0.0457704	0.218641	0.394442	0.0428392	protein_coding	VPS13C	34.88	0.371936	diagnosisAD	CTR	1019	~diagnosis+(1|manifest)+cngeneson+pc_mito+brain_region+sex	2.53055	2144
ENSG00000102893	0.0460036	-0.191532	0.0447372	-0.427802	protein_coding	PHKB	38.19	0.373351	diagnosisAD	CTR	3441	~diagnosis+(1|manifest)+cngeneson+pc_mito+brain_region+sex	1.27776	3580
ENSG00000123349	0.0461165	0.182249	0.389537	-0.0250399	protein_coding	PFDN5	47.28	0.373786	diagnosisAD	CTR	1902	~diagnosis+(1|manifest)+cngeneson+pc_mito+brain_region+sex	1.26903	3601
ENSG00000040199	0.0464403	-0.131163	-0.0232133	-0.239114	protein_coding	PHLPP2	41.82	0.374095	diagnosisAD	CTR	1502	~diagnosis+(1|manifest)+cngeneson+pc_mito+brain_region+sex	1.15806	3818
ENSG00000099139	0.0465064	0.231353	0.425259	0.0374467	protein_coding	PCSK5	40.15	0.374095	diagnosisAD	CTR	1094	~diagnosis+(1|manifest)+cngeneson+pc_mito+brain_region+sex	1.63477	3000
ENSG00000112763	0.0464674	0.11857	0.214803	0.0223362	protein_coding	BTN2A1	45.31	0.374095	diagnosisAD	CTR	2677	~diagnosis+(1|manifest)+cngeneson+pc_mito+brain_region+sex	0.872563	4498
ENSG00000170634	0.04651	-0.163266	0.000543084	-0.327075	protein_coding	ACYP2	40.31	0.374095	diagnosisAD	CTR	5223	~diagnosis+(1|manifest)+cngeneson+pc_mito+brain_region+sex	0.276359	6085
ENSG00000176435	0.0463627	0.556189	1.88964	-0.777263	protein_coding	CLEC14A	57.35	0.374095	diagnosisAD	CTR	4454	~diagnosis+(1|manifest)+cngeneson+pc_mito+brain_region+sex	8.7272	470
ENSG00000213949	0.0464474	-0.355106	-0.0562443	-0.653967	protein_coding	ITGA1	36.8	0.374095	diagnosisAD	CTR	1910	~diagnosis+(1|manifest)+cngeneson+pc_mito+brain_region+sex	15.093	170
ENSG00000054392	0.046803	-0.140401	-0.00830042	-0.272502	protein_coding	HHAT	42.26	0.375439	diagnosisAD	CTR	5354	~diagnosis+(1|manifest)+cngeneson+pc_mito+brain_region+sex	0.435418	5819
ENSG00000078018	0.0467495	-0.291886	0.0480019	-0.631773	protein_coding	MAP2	35.9	0.375439	diagnosisAD	CTR	4705	~diagnosis+(1|manifest)+cngeneson+pc_mito+brain_region+sex	9.70898	382
ENSG00000152894	0.0468556	0.303083	0.548348	0.0578175	protein_coding	PTPRK	35.4	0.375439	diagnosisAD	CTR	3410	~diagnosis+(1|manifest)+cngeneson+pc_mito+brain_region+sex	2.8148	1963
ENSG00000116991	0.0469936	-0.266969	0.0975748	-0.631512	protein_coding	SIPA1L2	41.29	0.375592	diagnosisAD	CTR	2782	~diagnosis+(1|manifest)+cngeneson+pc_mito+brain_region+sex	3.8341	1442
ENSG00000276725	0.0469742	8.09206e-09	4.28552e-06	-4.26934e-06	protein_coding	CEP170	36.27	0.375592	diagnosisAD	CTR	1121	~diagnosis+(1|manifest)+cngeneson+pc_mito+brain_region+sex	15.7111	155
ENSG00000139697	0.0470868	0.143731	0.272359	0.0151024	protein_coding	SBNO1	43.26	0.375861	diagnosisAD	CTR	5796	~diagnosis+(1|manifest)+cngeneson+pc_mito+brain_region+sex	0.839638	4578
ENSG00000093144	0.047226	0.188324	0.343273	0.0333745	protein_coding	ECHDC1	36	0.376496	diagnosisAD	CTR	3483	~diagnosis+(1|manifest)+cngeneson+pc_mito+brain_region+sex	0.597959	5329
ENSG00000134779	0.0475677	0.149122	0.263933	0.0343113	protein_coding	TPGS2	42.82	0.378742	diagnosisAD	CTR	3544	~diagnosis+(1|manifest)+cngeneson+pc_mito+brain_region+sex	0.373545	5961
ENSG00000100034	0.0478403	0.177684	0.350028	0.00533939	protein_coding	PPM1F	55.32	0.379954	diagnosisAD	CTR	558	~diagnosis+(1|manifest)+cngeneson+pc_mito+brain_region+sex	3.54879	1552
ENSG00000143493	0.0477897	0.14759	0.262248	0.0329319	protein_coding	INTS7	38.12	0.379954	diagnosisAD	CTR	2013	~diagnosis+(1|manifest)+cngeneson+pc_mito+brain_region+sex	0.77116	4772
ENSG00000083123	0.0479063	0.276679	0.502856	0.0505025	protein_coding	BCKDHB	36.82	0.38	diagnosisAD	CTR	2294	~diagnosis+(1|manifest)+cngeneson+pc_mito+brain_region+sex	0.813671	4656
ENSG00000186567	0.0481654	0.109243	0.220637	-0.00215146	protein_coding	CEACAM19	47.31	0.381577	diagnosisAD	CTR	4039	~diagnosis+(1|manifest)+cngeneson+pc_mito+brain_region+sex	1.13301	3874
ENSG00000137312	0.0485284	0.289196	0.519068	0.0593232	protein_coding	FLOT1	49.72	0.383971	diagnosisAD	CTR	4339	~diagnosis+(1|manifest)+cngeneson+pc_mito+brain_region+sex	2.92338	1898
ENSG00000186532	0.0486076	0.0805989	0.154821	0.00637659	protein_coding	SMYD4	46.16	0.384116	diagnosisAD	CTR	3646	~diagnosis+(1|manifest)+cngeneson+pc_mito+brain_region+sex	0.576972	5397
ENSG00000106554	0.0487622	0.223747	0.402663	0.0448304	protein_coding	CHCHD3	39.02	0.384492	diagnosisAD	CTR	4981	~diagnosis+(1|manifest)+cngeneson+pc_mito+brain_region+sex	1.32738	3491
ENSG00000159388	0.0487771	-0.506206	0.0413864	-1.0538	protein_coding	BTG2	53.33	0.384492	diagnosisAD	CTR	1710	~diagnosis+(1|manifest)+cngeneson+pc_mito+brain_region+sex	7.55925	579
ENSG00000114416	0.0490021	0.459716	0.873701	0.045731	protein_coding	FXR1	38.94	0.384914	diagnosisAD	CTR	489	~diagnosis+(1|manifest)+cngeneson+pc_mito+brain_region+sex	11.4062	292
ENSG00000123575	0.0489377	-0.172435	-0.0257205	-0.31915	protein_coding	FAM199X	37.05	0.384914	diagnosisAD	CTR	2301	~diagnosis+(1|manifest)+cngeneson+pc_mito+brain_region+sex	1.23043	3685
ENSG00000170759	0.0490134	-0.231441	-0.049054	-0.413829	protein_coding	KIF5B	37.57	0.384914	diagnosisAD	CTR	4348	~diagnosis+(1|manifest)+cngeneson+pc_mito+brain_region+sex	1.85451	2721
ENSG00000155657	0.0492316	-0.523753	0.0131669	-1.06067	protein_coding	TTN	37.71	0.386147	diagnosisAD	CTR	167	~diagnosis+(1|manifest)+cngeneson+pc_mito+brain_region+sex	8.56946	482
ENSG00000115762	0.0497964	0.205639	0.411984	-0.000704824	protein_coding	PLEKHB2	42.42	0.390092	diagnosisAD	CTR	1755	~diagnosis+(1|manifest)+cngeneson+pc_mito+brain_region+sex	0.998609	4167
ENSG00000157873	0.0499042	0.375153	0.709113	0.0411929	protein_coding	TNFRSF14	64.06	0.390452	diagnosisAD	CTR	1488	~diagnosis+(1|manifest)+cngeneson+pc_mito+brain_region+sex	4.15119	1321
ENSG00000132005	0.0499985	0.093387	0.16752	0.0192536	protein_coding	RFX1	56.3	0.390706	diagnosisAD	CTR	1449	~diagnosis+(1|manifest)+cngeneson+pc_mito+brain_region+sex	0.525448	5564
ENSG00000205189	0.0502184	-0.179354	-0.0238424	-0.334865	protein_coding	ZBTB10	38.89	0.39194	diagnosisAD	CTR	6029	~diagnosis+(1|manifest)+cngeneson+pc_mito+brain_region+sex	0.999762	4164
ENSG00000183049	0.0504144	0.461479	0.845288	0.07767	protein_coding	CAMK1D	45.61	0.392984	diagnosisAD	CTR	4779	~diagnosis+(1|manifest)+cngeneson+pc_mito+brain_region+sex	5.16649	991
ENSG00000005889	0.0509114	0.22551	0.418969	0.0320507	protein_coding	ZFX	40.77	0.393198	diagnosisAD	CTR	5377	~diagnosis+(1|manifest)+cngeneson+pc_mito+brain_region+sex	2.47089	2188
ENSG00000010319	0.0509892	2.38026e-07	5.00877e-05	-4.96116e-05	protein_coding	SEMA3G	59.62	0.393198	diagnosisAD	CTR	4880	~diagnosis+(1|manifest)+cngeneson+pc_mito+brain_region+sex	3.85276	1433
ENSG00000058272	0.0509374	0.160097	0.287382	0.0328113	protein_coding	PPP1R12A	36.07	0.393198	diagnosisAD	CTR	1540	~diagnosis+(1|manifest)+cngeneson+pc_mito+brain_region+sex	2.74383	2011
ENSG00000104067	0.0507208	0.137417	0.257491	0.0173421	protein_coding	TJP1	40.22	0.393198	diagnosisAD	CTR	3270	~diagnosis+(1|manifest)+cngeneson+pc_mito+brain_region+sex	2.21506	2390
ENSG00000119638	0.0511455	-0.201257	-0.028266	-0.374249	protein_coding	NEK9	42.1	0.393198	diagnosisAD	CTR	145	~diagnosis+(1|manifest)+cngeneson+pc_mito+brain_region+sex	1.28488	3567
ENSG00000120458	0.0506423	-0.146795	-0.0194131	-0.274176	protein_coding	MSANTD2	40.11	0.393198	diagnosisAD	CTR	4763	~diagnosis+(1|manifest)+cngeneson+pc_mito+brain_region+sex	0.712203	4957
ENSG00000130449	0.0512349	-0.19099	0.013499	-0.395478	protein_coding	ZSWIM6	38.18	0.393198	diagnosisAD	CTR	2445	~diagnosis+(1|manifest)+cngeneson+pc_mito+brain_region+sex	1.55212	3118
ENSG00000171174	0.0509387	0.202539	0.503357	-0.0982785	protein_coding	RBKS	40.69	0.393198	diagnosisAD	CTR	3258	~diagnosis+(1|manifest)+cngeneson+pc_mito+brain_region+sex	2.14912	2448
ENSG00000206312	0.0513138	8.49328e-09	7.1734e-06	-7.15642e-06	protein_coding	NOTCH4	51.8	0.393198	diagnosisAD	CTR	1415	~diagnosis+(1|manifest)+cngeneson+pc_mito+brain_region+sex	38.9775	23
ENSG00000223355	0.0513138	8.49328e-09	7.1734e-06	-7.15642e-06	protein_coding	NOTCH4	51.76	0.393198	diagnosisAD	CTR	3584	~diagnosis+(1|manifest)+cngeneson+pc_mito+brain_region+sex	38.9775	23
ENSG00000232339	0.0513138	8.49328e-09	7.1734e-06	-7.15642e-06	protein_coding	NOTCH4	51.76	0.393198	diagnosisAD	CTR	4097	~diagnosis+(1|manifest)+cngeneson+pc_mito+brain_region+sex	38.9775	23
ENSG00000234876	0.0513138	8.49328e-09	7.1734e-06	-7.15642e-06	protein_coding	NOTCH4	51.8	0.393198	diagnosisAD	CTR	3290	~diagnosis+(1|manifest)+cngeneson+pc_mito+brain_region+sex	38.9775	23
ENSG00000235396	0.0513138	8.49328e-09	7.1734e-06	-7.15642e-06	protein_coding	NOTCH4	51.81	0.393198	diagnosisAD	CTR	789	~diagnosis+(1|manifest)+cngeneson+pc_mito+brain_region+sex	38.9775	23
ENSG00000238196	0.0513138	8.49328e-09	7.1734e-06	-7.15642e-06	protein_coding	NOTCH4	54.34	0.393198	diagnosisAD	CTR	6007	~diagnosis+(1|manifest)+cngeneson+pc_mito+brain_region+sex	38.9775	23
ENSG00000158825	0.051496	0.0517308	0.18583	-0.0823688	protein_coding	CDA	48.46	0.394116	diagnosisAD	CTR	171	~diagnosis+(1|manifest)+cngeneson+pc_mito+brain_region+sex	8.64964	473
ENSG00000281289	0.0515675	-2.3316e-08	1.26553e-05	-1.27019e-05	protein_coding	LSS	53.38	0.394186	diagnosisAD	CTR	4608	~diagnosis+(1|manifest)+cngeneson+pc_mito+brain_region+sex	18.2512	124
ENSG00000198589	0.0516602	0.181819	0.334688	0.0289493	protein_coding	LRBA	36.23	0.394416	diagnosisAD	CTR	5962	~diagnosis+(1|manifest)+cngeneson+pc_mito+brain_region+sex	2.44385	2206
ENSG00000003436	0.0523097	0.529664	0.996708	0.0626211	protein_coding	TFPI	36.6	0.395486	diagnosisAD	CTR	2247	~diagnosis+(1|manifest)+cngeneson+pc_mito+brain_region+sex	3.32257	1681
ENSG00000124299	0.052364	0.106977	0.194979	0.0189752	protein_coding	PEPD	53.89	0.395486	diagnosisAD	CTR	1744	~diagnosis+(1|manifest)+cngeneson+pc_mito+brain_region+sex	0.489746	5667
ENSG00000131149	0.0521632	-0.275022	-0.000697731	-0.549346	protein_coding	GSE1	56.58	0.395486	diagnosisAD	CTR	4748	~diagnosis+(1|manifest)+cngeneson+pc_mito+brain_region+sex	2.11099	2477
ENSG00000134996	0.0522014	-0.225909	-0.0380687	-0.413749	protein_coding	OSTF1	40.26	0.395486	diagnosisAD	CTR	6254	~diagnosis+(1|manifest)+cngeneson+pc_mito+brain_region+sex	1.251	3636
ENSG00000137936	0.0521034	-0.333605	-0.0534854	-0.613725	protein_coding	BCAR3	45.08	0.395486	diagnosisAD	CTR	5863	~diagnosis+(1|manifest)+cngeneson+pc_mito+brain_region+sex	2.2715	2341
ENSG00000144455	0.0521564	-0.334093	0.0478133	-0.716	protein_coding	SUMF1	39.53	0.395486	diagnosisAD	CTR	5562	~diagnosis+(1|manifest)+cngeneson+pc_mito+brain_region+sex	2.03284	2543
ENSG00000166579	0.0523388	-0.198829	-0.0377742	-0.359884	protein_coding	NDEL1	44.62	0.395486	diagnosisAD	CTR	4307	~diagnosis+(1|manifest)+cngeneson+pc_mito+brain_region+sex	0.560148	5450
ENSG00000171365	0.0521783	0.254356	0.491591	0.0171212	protein_coding	CLCN5	39.57	0.395486	diagnosisAD	CTR	964	~diagnosis+(1|manifest)+cngeneson+pc_mito+brain_region+sex	0.994843	4176
ENSG00000204388	0.0522086	2.21204e-08	4.81596e-06	-4.77172e-06	protein_coding	HSPA1B	58.76	0.395486	diagnosisAD	CTR	780	~diagnosis+(1|manifest)+cngeneson+pc_mito+brain_region+sex	33.8938	32
ENSG00000103995	0.0530739	0.20934	0.375179	0.0435008	protein_coding	CEP152	36.6	0.397991	diagnosisAD	CTR	189	~diagnosis+(1|manifest)+cngeneson+pc_mito+brain_region+sex	0.875411	4486
ENSG00000131023	0.0529153	-0.167099	-0.0245049	-0.309693	protein_coding	LATS1	41.14	0.397991	diagnosisAD	CTR	5651	~diagnosis+(1|manifest)+cngeneson+pc_mito+brain_region+sex	0.802097	4685
ENSG00000215328	0.0530114	-8.10508e-10	1.23317e-06	-1.23479e-06	protein_coding	HSPA1A	59.77	0.397991	diagnosisAD	CTR	767	~diagnosis+(1|manifest)+cngeneson+pc_mito+brain_region+sex	36.6608	25
ENSG00000234475	0.0530114	-8.10508e-10	1.23317e-06	-1.23479e-06	protein_coding	HSPA1A	59.77	0.397991	diagnosisAD	CTR	1560	~diagnosis+(1|manifest)+cngeneson+pc_mito+brain_region+sex	36.6608	25
ENSG00000235941	0.0530114	-8.10508e-10	1.23317e-06	-1.23479e-06	protein_coding	HSPA1A	59.77	0.397991	diagnosisAD	CTR	3835	~diagnosis+(1|manifest)+cngeneson+pc_mito+brain_region+sex	36.6608	25
ENSG00000237724	0.0530114	-8.10508e-10	1.23317e-06	-1.23479e-06	protein_coding	HSPA1A	59.77	0.397991	diagnosisAD	CTR	5528	~diagnosis+(1|manifest)+cngeneson+pc_mito+brain_region+sex	36.6608	25
ENSG00000166801	0.053139	-0.238007	-0.0342576	-0.441756	protein_coding	FAM111A	40.01	0.398007	diagnosisAD	CTR	2238	~diagnosis+(1|manifest)+cngeneson+pc_mito+brain_region+sex	0.982607	4206
ENSG00000101040	0.0533273	-0.38236	0.0457359	-0.810456	protein_coding	ZMYND8	46.13	0.398087	diagnosisAD	CTR	4509	~diagnosis+(1|manifest)+cngeneson+pc_mito+brain_region+sex	9.47694	409
ENSG00000111145	0.0535907	0.361444	0.648684	0.0742042	protein_coding	ELK3	45.12	0.398087	diagnosisAD	CTR	3247	~diagnosis+(1|manifest)+cngeneson+pc_mito+brain_region+sex	1.6546	2979
ENSG00000117528	0.0535293	-0.466775	-0.0197485	-0.913801	protein_coding	ABCD3	37.07	0.398087	diagnosisAD	CTR	4106	~diagnosis+(1|manifest)+cngeneson+pc_mito+brain_region+sex	11.7347	277
ENSG00000131375	0.0536542	0.187787	0.365154	0.0104201	protein_coding	CAPN7	37.11	0.398087	diagnosisAD	CTR	4262	~diagnosis+(1|manifest)+cngeneson+pc_mito+brain_region+sex	0.8408	4574
ENSG00000160310	0.0533731	0.309816	0.568585	0.0510476	protein_coding	PRMT2	45.21	0.398087	diagnosisAD	CTR	435	~diagnosis+(1|manifest)+cngeneson+pc_mito+brain_region+sex	2.36857	2263
ENSG00000165280	0.0532255	-0.213568	-0.0444715	-0.382664	protein_coding	VCP	48.67	0.398087	diagnosisAD	CTR	5505	~diagnosis+(1|manifest)+cngeneson+pc_mito+brain_region+sex	0.934646	4323
ENSG00000166439	0.0536489	0.344528	0.616882	0.0721733	protein_coding	RNF169	39.49	0.398087	diagnosisAD	CTR	1159	~diagnosis+(1|manifest)+cngeneson+pc_mito+brain_region+sex	3.25881	1703
ENSG00000183943	0.0535326	-0.385859	0.0242575	-0.795975	protein_coding	PRKX	45.75	0.398087	diagnosisAD	CTR	1063	~diagnosis+(1|manifest)+cngeneson+pc_mito+brain_region+sex	7.47911	582
ENSG00000113851	0.0539988	0.349849	0.632898	0.0668002	protein_coding	CRBN	37.25	0.399159	diagnosisAD	CTR	5183	~diagnosis+(1|manifest)+cngeneson+pc_mito+brain_region+sex	2.50603	2164
ENSG00000132669	0.0541058	-0.200919	-0.0357135	-0.366124	protein_coding	RIN2	44.28	0.399159	diagnosisAD	CTR	3713	~diagnosis+(1|manifest)+cngeneson+pc_mito+brain_region+sex	12.6915	243
ENSG00000145687	0.0541643	-0.149861	0.0823453	-0.382068	protein_coding	SSBP2	35.97	0.399159	diagnosisAD	CTR	1614	~diagnosis+(1|manifest)+cngeneson+pc_mito+brain_region+sex	2.55215	2129
ENSG00000151883	0.0541707	0.170145	0.328975	0.0113138	protein_coding	PARP8	35.7	0.399159	diagnosisAD	CTR	1241	~diagnosis+(1|manifest)+cngeneson+pc_mito+brain_region+sex	4.02807	1373
ENSG00000188321	0.0540084	-7.38559e-09	6.7804e-06	-6.79518e-06	protein_coding	ZNF559	40.31	0.399159	diagnosisAD	CTR	5654	~diagnosis+(1|manifest)+cngeneson+pc_mito+brain_region+sex	5.23076	971
ENSG00000196639	0.0541779	0.204718	0.384451	0.0249845	protein_coding	HRH1	46.19	0.399159	diagnosisAD	CTR	1304	~diagnosis+(1|manifest)+cngeneson+pc_mito+brain_region+sex	6.18707	757
ENSG00000134308	0.0544067	-0.222824	-0.0337035	-0.411945	protein_coding	YWHAQ	40.32	0.399911	diagnosisAD	CTR	2850	~diagnosis+(1|manifest)+cngeneson+pc_mito+brain_region+sex	0.850995	4548
ENSG00000163389	0.0544031	0.10433	0.195881	0.0127801	protein_coding	POGLUT1	41.15	0.399911	diagnosisAD	CTR	2923	~diagnosis+(1|manifest)+cngeneson+pc_mito+brain_region+sex	0.489282	5670
ENSG00000120279	0.054579	0.757008	1.86668	-0.352665	protein_coding	MYCT1	35.55	0.400712	diagnosisAD	CTR	3371	~diagnosis+(1|manifest)+cngeneson+pc_mito+brain_region+sex	5.10432	1008
ENSG00000117569	0.0547057	0.18128	0.342744	0.0198159	protein_coding	PTBP2	35.67	0.401175	diagnosisAD	CTR	5087	~diagnosis+(1|manifest)+cngeneson+pc_mito+brain_region+sex	0.994649	4177
ENSG00000126883	0.054905	-0.230451	-0.0105599	-0.450341	protein_coding	NUP214	42.09	0.40217	diagnosisAD	CTR	2199	~diagnosis+(1|manifest)+cngeneson+pc_mito+brain_region+sex	0.82658	4616
ENSG00000168566	0.0549753	0.192175	0.349392	0.0349588	protein_coding	SNRNP48	37.33	0.402218	diagnosisAD	CTR	5579	~diagnosis+(1|manifest)+cngeneson+pc_mito+brain_region+sex	1.59103	3063
ENSG00000184640	0.0551204	-0.266027	-0.0392465	-0.492807	protein_coding	SEPTIN9	54.75	0.402813	diagnosisAD	CTR	1667	~diagnosis+(1|manifest)+cngeneson+pc_mito+brain_region+sex	1.72905	2892
ENSG00000005302	0.0552054	0.358334	0.66411	0.0525567	protein_coding	MSL3	42.85	0.402967	diagnosisAD	CTR	3704	~diagnosis+(1|manifest)+cngeneson+pc_mito+brain_region+sex	2.29391	2322
ENSG00000070018	0.0558682	0.220141	0.398508	0.0417731	protein_coding	LRP6	38.54	0.403218	diagnosisAD	CTR	5251	~diagnosis+(1|manifest)+cngeneson+pc_mito+brain_region+sex	0.987599	4193
ENSG00000102858	0.0556061	-0.108896	-0.015868	-0.201925	protein_coding	MGRN1	55.34	0.403218	diagnosisAD	CTR	4952	~diagnosis+(1|manifest)+cngeneson+pc_mito+brain_region+sex	0.642078	5180
ENSG00000104361	0.0559628	-0.176707	0.0177278	-0.371141	protein_coding	NIPAL2	39.03	0.403218	diagnosisAD	CTR	2780	~diagnosis+(1|manifest)+cngeneson+pc_mito+brain_region+sex	0.83492	4593
ENSG00000107643	0.0556205	0.210894	0.396035	0.0257539	protein_coding	MAPK8	37.34	0.403218	diagnosisAD	CTR	393	~diagnosis+(1|manifest)+cngeneson+pc_mito+brain_region+sex	0.902114	4425
ENSG00000138801	0.0560293	0.287061	0.523816	0.0503051	protein_coding	PAPSS1	38.55	0.403218	diagnosisAD	CTR	6083	~diagnosis+(1|manifest)+cngeneson+pc_mito+brain_region+sex	1.31806	3505
ENSG00000140718	0.0557115	-0.129637	0.0465354	-0.30581	protein_coding	FTO	40.2	0.403218	diagnosisAD	CTR	5809	~diagnosis+(1|manifest)+cngeneson+pc_mito+brain_region+sex	2.02332	2551
ENSG00000150672	0.0558956	-0.219229	0.11894	-0.557398	protein_coding	DLG2	37.02	0.403218	diagnosisAD	CTR	1292	~diagnosis+(1|manifest)+cngeneson+pc_mito+brain_region+sex	2.60011	2090
ENSG00000157823	0.05607	-0.0109814	0.00178609	-0.023749	protein_coding	AP3S2	44.42	0.403218	diagnosisAD	CTR	5632	~diagnosis+(1|manifest)+cngeneson+pc_mito+brain_region+sex	6.88679	645
ENSG00000165886	0.0556619	0.154935	0.279266	0.0306052	protein_coding	UBTD1	49.49	0.403218	diagnosisAD	CTR	2551	~diagnosis+(1|manifest)+cngeneson+pc_mito+brain_region+sex	0.378869	5953
ENSG00000186352	0.0558706	1.5648	2.95381	0.175788	protein_coding	ANKRD37	45.33	0.403218	diagnosisAD	CTR	2135	~diagnosis+(1|manifest)+cngeneson+pc_mito+brain_region+sex	13.7551	208
ENSG00000225553	0.0553981	2.24898e-09	3.44668e-06	-3.44219e-06	protein_coding	PHF1	57.53	0.403218	diagnosisAD	CTR	2554	~diagnosis+(1|manifest)+cngeneson+pc_mito+brain_region+sex	3.11122	1793
ENSG00000234745	0.0556603	-0.436573	0.0300711	-0.903217	protein_coding	HLA-B	59	0.403218	diagnosisAD	CTR	5517	~diagnosis+(1|manifest)+cngeneson+pc_mito+brain_region+sex	16.929	142
ENSG00000108559	0.0563095	0.107841	0.197863	0.0178194	protein_coding	NUP88	42.59	0.40448	diagnosisAD	CTR	4011	~diagnosis+(1|manifest)+cngeneson+pc_mito+brain_region+sex	0.690292	5013
ENSG00000136048	0.05649	0.197107	0.375342	0.0188717	protein_coding	DRAM1	41.4	0.405316	diagnosisAD	CTR	5919	~diagnosis+(1|manifest)+cngeneson+pc_mito+brain_region+sex	1.74016	2870
ENSG00000028203	0.0566384	-0.289257	-0.0569312	-0.521584	protein_coding	VEZT	38.6	0.405919	diagnosisAD	CTR	3208	~diagnosis+(1|manifest)+cngeneson+pc_mito+brain_region+sex	2.23867	2376
ENSG00000169908	0.0569047	1.46136	2.77383	0.148887	protein_coding	TM4SF1	37.6	0.407365	diagnosisAD	CTR	1325	~diagnosis+(1|manifest)+cngeneson+pc_mito+brain_region+sex	7.22466	610
ENSG00000182141	0.0572449	-0.171235	-0.00304258	-0.339428	protein_coding	ZNF708	39.17	0.409337	diagnosisAD	CTR	5958	~diagnosis+(1|manifest)+cngeneson+pc_mito+brain_region+sex	0.630045	5220
ENSG00000103404	0.057807	0.167877	0.301714	0.0340393	protein_coding	USP31	41.37	0.412888	diagnosisAD	CTR	3697	~diagnosis+(1|manifest)+cngeneson+pc_mito+brain_region+sex	0.560886	5447
ENSG00000068305	0.0579523	-0.202638	-0.0335872	-0.371689	protein_coding	MEF2A	36.86	0.413458	diagnosisAD	CTR	2295	~diagnosis+(1|manifest)+cngeneson+pc_mito+brain_region+sex	7.76209	558
ENSG00000137776	0.0582316	-0.184914	-0.0314861	-0.338342	protein_coding	SLTM	38.75	0.414982	diagnosisAD	CTR	5789	~diagnosis+(1|manifest)+cngeneson+pc_mito+brain_region+sex	1.56613	3092
ENSG00000108861	0.0583712	0.126652	0.353293	-0.0999885	protein_coding	DUSP3	50.9	0.415229	diagnosisAD	CTR	4171	~diagnosis+(1|manifest)+cngeneson+pc_mito+brain_region+sex	1.56365	3097
ENSG00000135362	0.0584357	-0.19436	0.0264755	-0.415195	protein_coding	PRR5L	43.76	0.415229	diagnosisAD	CTR	6233	~diagnosis+(1|manifest)+cngeneson+pc_mito+brain_region+sex	0.869113	4506
ENSG00000106608	0.0588012	-0.0445384	-0.00529539	-0.0837815	protein_coding	URGCP	45.69	0.41669	diagnosisAD	CTR	5978	~diagnosis+(1|manifest)+cngeneson+pc_mito+brain_region+sex	4.89413	1073
ENSG00000142655	0.0587901	0.0955525	0.162395	0.02871	protein_coding	PEX14	45.03	0.41669	diagnosisAD	CTR	323	~diagnosis+(1|manifest)+cngeneson+pc_mito+brain_region+sex	0.332808	6030
ENSG00000136603	0.0588969	-0.395789	-0.0681942	-0.723384	protein_coding	SKIL	39.63	0.4169	diagnosisAD	CTR	6177	~diagnosis+(1|manifest)+cngeneson+pc_mito+brain_region+sex	2.7726	1987
ENSG00000153786	0.0590426	0.278962	0.510163	0.0477606	protein_coding	ZDHHC7	48.57	0.417464	diagnosisAD	CTR	4409	~diagnosis+(1|manifest)+cngeneson+pc_mito+brain_region+sex	1.34998	3453
ENSG00000162521	0.0593549	-0.155869	-0.0372304	-0.274508	protein_coding	RBBP4	42.94	0.418761	diagnosisAD	CTR	879	~diagnosis+(1|manifest)+cngeneson+pc_mito+brain_region+sex	1.16653	3804
ENSG00000166128	0.0593587	0.221126	0.402407	0.0398456	protein_coding	RAB8B	39.78	0.418761	diagnosisAD	CTR	3717	~diagnosis+(1|manifest)+cngeneson+pc_mito+brain_region+sex	0.808081	4667
ENSG00000137313	0.0599021	-2.01999e-08	1.11599e-05	-1.12003e-05	protein_coding	TRIM26	46.88	0.418762	diagnosisAD	CTR	5604	~diagnosis+(1|manifest)+cngeneson+pc_mito+brain_region+sex	7.56658	577
ENSG00000151474	0.0598031	-0.320284	-0.0139998	-0.626568	protein_coding	FRMD4A	43.78	0.418762	diagnosisAD	CTR	3597	~diagnosis+(1|manifest)+cngeneson+pc_mito+brain_region+sex	4.32882	1262
ENSG00000164136	0.0599558	0.313837	0.58668	0.0409933	protein_coding	IL15	37.14	0.418762	diagnosisAD	CTR	5003	~diagnosis+(1|manifest)+cngeneson+pc_mito+brain_region+sex	3.19123	1740
ENSG00000226060	0.0599021	-2.01999e-08	1.11599e-05	-1.12003e-05	protein_coding	TRIM26	46.88	0.418762	diagnosisAD	CTR	1589	~diagnosis+(1|manifest)+cngeneson+pc_mito+brain_region+sex	7.56658	577
ENSG00000228881	0.0599021	-2.01999e-08	1.11599e-05	-1.12003e-05	protein_coding	TRIM26	46.88	0.418762	diagnosisAD	CTR	2570	~diagnosis+(1|manifest)+cngeneson+pc_mito+brain_region+sex	7.56658	577
ENSG00000230230	0.0599021	-2.01999e-08	1.11599e-05	-1.12003e-05	protein_coding	TRIM26	46.89	0.418762	diagnosisAD	CTR	3307	~diagnosis+(1|manifest)+cngeneson+pc_mito+brain_region+sex	7.56658	577
ENSG00000231002	0.0599021	-2.01999e-08	1.11599e-05	-1.12003e-05	protein_coding	TRIM26	46.9	0.418762	diagnosisAD	CTR	663	~diagnosis+(1|manifest)+cngeneson+pc_mito+brain_region+sex	7.56658	577
ENSG00000231641	0.0599021	-2.01999e-08	1.11599e-05	-1.12003e-05	protein_coding	TRIM26	46.83	0.418762	diagnosisAD	CTR	2933	~diagnosis+(1|manifest)+cngeneson+pc_mito+brain_region+sex	7.56658	577
ENSG00000234046	0.0599021	-2.01999e-08	1.11599e-05	-1.12003e-05	protein_coding	TRIM26	46.91	0.418762	diagnosisAD	CTR	1994	~diagnosis+(1|manifest)+cngeneson+pc_mito+brain_region+sex	7.56658	577
ENSG00000085982	0.0601669	-0.212848	-0.0355518	-0.390143	protein_coding	USP40	38.86	0.418963	diagnosisAD	CTR	3538	~diagnosis+(1|manifest)+cngeneson+pc_mito+brain_region+sex	0.654822	5136
ENSG00000174628	0.0601123	0.158911	0.293313	0.0245082	protein_coding	IQCK	43.85	0.418963	diagnosisAD	CTR	3959	~diagnosis+(1|manifest)+cngeneson+pc_mito+brain_region+sex	0.778686	4754
ENSG00000196591	0.0601836	0.124206	0.225392	0.0230204	protein_coding	HDAC2	38.55	0.418963	diagnosisAD	CTR	876	~diagnosis+(1|manifest)+cngeneson+pc_mito+brain_region+sex	0.562683	5443
ENSG00000115504	0.0603509	0.280824	0.521134	0.0405146	protein_coding	EHBP1	36.7	0.419665	diagnosisAD	CTR	3358	~diagnosis+(1|manifest)+cngeneson+pc_mito+brain_region+sex	1.02193	4121
ENSG00000169946	0.0605076	0.303762	0.560801	0.046723	protein_coding	ZFPM2	37.04	0.41983	diagnosisAD	CTR	221	~diagnosis+(1|manifest)+cngeneson+pc_mito+brain_region+sex	2.24327	2370
ENSG00000181045	0.0604921	0.105938	0.196377	0.0154988	protein_coding	SLC26A11	53.49	0.41983	diagnosisAD	CTR	1961	~diagnosis+(1|manifest)+cngeneson+pc_mito+brain_region+sex	1.62425	3021
ENSG00000122642	0.0607378	-0.147972	0.0755194	-0.371463	protein_coding	FKBP9	45.26	0.420871	diagnosisAD	CTR	3276	~diagnosis+(1|manifest)+cngeneson+pc_mito+brain_region+sex	1.76065	2844
ENSG00000157933	0.0608576	-0.31998	-0.0410282	-0.598932	protein_coding	SKI	57.61	0.420871	diagnosisAD	CTR	3708	~diagnosis+(1|manifest)+cngeneson+pc_mito+brain_region+sex	3.1076	1795
ENSG00000272602	0.0607989	0.121392	0.22276	0.020024	protein_coding	ZNF595	38.32	0.420871	diagnosisAD	CTR	4696	~diagnosis+(1|manifest)+cngeneson+pc_mito+brain_region+sex	0.420316	5855
ENSG00000087095	0.0614144	-0.237246	-0.0124165	-0.462075	protein_coding	NLK	37.3	0.421032	diagnosisAD	CTR	635	~diagnosis+(1|manifest)+cngeneson+pc_mito+brain_region+sex	5.38324	933
ENSG00000104059	0.0612874	0.15931	0.319321	-0.000700344	protein_coding	FAM189A1	43.58	0.421032	diagnosisAD	CTR	4371	~diagnosis+(1|manifest)+cngeneson+pc_mito+brain_region+sex	1.9522	2624
ENSG00000118680	0.0612218	-0.414627	-0.0483608	-0.780894	protein_coding	MYL12B	40.74	0.421032	diagnosisAD	CTR	3111	~diagnosis+(1|manifest)+cngeneson+pc_mito+brain_region+sex	1.6575	2975
ENSG00000119318	0.0613523	0.164167	0.309191	0.0191429	protein_coding	RAD23B	38	0.421032	diagnosisAD	CTR	1825	~diagnosis+(1|manifest)+cngeneson+pc_mito+brain_region+sex	0.70757	4971
ENSG00000163249	0.0612791	0.157197	0.291587	0.0228064	protein_coding	CCNYL1	41.55	0.421032	diagnosisAD	CTR	1684	~diagnosis+(1|manifest)+cngeneson+pc_mito+brain_region+sex	1.41407	3344
ENSG00000182670	0.0611795	0.366865	0.666521	0.0672088	protein_coding	TTC3	38.7	0.421032	diagnosisAD	CTR	2555	~diagnosis+(1|manifest)+cngeneson+pc_mito+brain_region+sex	3.10598	1797
ENSG00000187720	0.0613956	-0.367372	-0.0132525	-0.721491	protein_coding	THSD4	42.5	0.421032	diagnosisAD	CTR	905	~diagnosis+(1|manifest)+cngeneson+pc_mito+brain_region+sex	11.6728	279
ENSG00000077157	0.0616294	0.132983	0.282874	-0.0169076	protein_coding	PPP1R12B	39.63	0.421659	diagnosisAD	CTR	3338	~diagnosis+(1|manifest)+cngeneson+pc_mito+brain_region+sex	0.711353	4960
ENSG00000107863	0.0618107	-0.268614	-0.0172273	-0.52	protein_coding	ARHGAP21	39.03	0.421659	diagnosisAD	CTR	5658	~diagnosis+(1|manifest)+cngeneson+pc_mito+brain_region+sex	1.5937	3059
ENSG00000111885	0.0619065	0.425972	0.778938	0.0730065	protein_coding	MAN1A1	37.6	0.421659	diagnosisAD	CTR	3231	~diagnosis+(1|manifest)+cngeneson+pc_mito+brain_region+sex	2.5322	2143
ENSG00000170921	0.0617289	0.269236	0.525991	0.0124805	protein_coding	TANC2	37.68	0.421659	diagnosisAD	CTR	2781	~diagnosis+(1|manifest)+cngeneson+pc_mito+brain_region+sex	1.26962	3600
ENSG00000177464	0.0617871	8.04843e-09	1.21622e-05	-1.21462e-05	protein_coding	GPR4	53	0.421659	diagnosisAD	CTR	2970	~diagnosis+(1|manifest)+cngeneson+pc_mito+brain_region+sex	4.70299	1140
ENSG00000182310	0.0618727	0.120792	0.224805	0.0167797	protein_coding	SPACA6	53.8	0.421659	diagnosisAD	CTR	47	~diagnosis+(1|manifest)+cngeneson+pc_mito+brain_region+sex	1.0992	3949
ENSG00000164465	0.0619932	-0.068932	0.154801	-0.292665	protein_coding	DCBLD1	39.51	0.421795	diagnosisAD	CTR	1567	~diagnosis+(1|manifest)+cngeneson+pc_mito+brain_region+sex	0.908744	4402
ENSG00000275199	0.062417	-4.23852e-10	8.93913e-07	-8.9476e-07	protein_coding	AKT3	37.28	0.42422	diagnosisAD	CTR	5648	~diagnosis+(1|manifest)+cngeneson+pc_mito+brain_region+sex	60.8235	3
ENSG00000122863	0.062576	-0.139805	-0.0124409	-0.267169	protein_coding	CHST3	51.37	0.424844	diagnosisAD	CTR	600	~diagnosis+(1|manifest)+cngeneson+pc_mito+brain_region+sex	1.09241	3966
ENSG00000124201	0.0626915	-0.224073	-0.0192938	-0.428852	protein_coding	ZNFX1	45.85	0.425156	diagnosisAD	CTR	1000	~diagnosis+(1|manifest)+cngeneson+pc_mito+brain_region+sex	1.58481	3066
ENSG00000150401	0.062824	-0.153423	-0.0226156	-0.284231	protein_coding	DCUN1D2	44.89	0.425156	diagnosisAD	CTR	3468	~diagnosis+(1|manifest)+cngeneson+pc_mito+brain_region+sex	0.686472	5028
ENSG00000233927	0.0627773	0.349696	1.08831	-0.388917	protein_coding	RPS28	57.12	0.425156	diagnosisAD	CTR	596	~diagnosis+(1|manifest)+cngeneson+pc_mito+brain_region+sex	8.50967	488
ENSG00000135338	0.0628958	0.209795	0.392076	0.0275147	protein_coding	LCA5	34.98	0.425186	diagnosisAD	CTR	6206	~diagnosis+(1|manifest)+cngeneson+pc_mito+brain_region+sex	0.793173	4712
ENSG00000140743	0.0629777	0.180433	0.331413	0.029454	protein_coding	CDR2	43.33	0.425285	diagnosisAD	CTR	5848	~diagnosis+(1|manifest)+cngeneson+pc_mito+brain_region+sex	1.99513	2579
ENSG00000285048	0.0631105	-1.19512e-08	1.0963e-05	-1.09869e-05	protein_coding	IRF9	53.69	0.425726	diagnosisAD	CTR	3976	~diagnosis+(1|manifest)+cngeneson+pc_mito+brain_region+sex	6.81447	662
ENSG00000089902	0.0634992	0.161107	0.305518	0.0166955	protein_coding	RCOR1	43.49	0.427057	diagnosisAD	CTR	486	~diagnosis+(1|manifest)+cngeneson+pc_mito+brain_region+sex	0.820671	4633
ENSG00000104324	0.0635107	-0.231272	0.0788424	-0.541387	protein_coding	CPQ	38.13	0.427057	diagnosisAD	CTR	1876	~diagnosis+(1|manifest)+cngeneson+pc_mito+brain_region+sex	1.14378	3849
ENSG00000145833	0.0636268	0.219219	0.398372	0.0400662	protein_coding	DDX46	42.1	0.427382	diagnosisAD	CTR	1868	~diagnosis+(1|manifest)+cngeneson+pc_mito+brain_region+sex	2.52999	2145
ENSG00000072786	0.0638833	-0.203702	-0.0145498	-0.392855	protein_coding	STK10	48.99	0.42774	diagnosisAD	CTR	333	~diagnosis+(1|manifest)+cngeneson+pc_mito+brain_region+sex	1.85992	2714
ENSG00000165699	0.0638579	0.125884	0.234691	0.0170779	protein_coding	TSC1	43.24	0.42774	diagnosisAD	CTR	5410	~diagnosis+(1|manifest)+cngeneson+pc_mito+brain_region+sex	0.609474	5290
ENSG00000169057	0.0637715	-0.172636	0.00858796	-0.35386	protein_coding	MECP2	46.41	0.42774	diagnosisAD	CTR	1298	~diagnosis+(1|manifest)+cngeneson+pc_mito+brain_region+sex	1.10071	3945
ENSG00000168675	0.0639817	-0.323086	0.133144	-0.779315	protein_coding	LDLRAD4	46.44	0.427945	diagnosisAD	CTR	1317	~diagnosis+(1|manifest)+cngeneson+pc_mito+brain_region+sex	4.59244	1165
ENSG00000111224	0.0641361	0.23925	0.434464	0.0440365	protein_coding	PARP11	39.15	0.428167	diagnosisAD	CTR	2334	~diagnosis+(1|manifest)+cngeneson+pc_mito+brain_region+sex	0.515262	5592
ENSG00000204977	0.0641505	0.20746	0.391676	0.0232439	protein_coding	TRIM13	41.26	0.428167	diagnosisAD	CTR	5621	~diagnosis+(1|manifest)+cngeneson+pc_mito+brain_region+sex	1.31661	3507
ENSG00000266173	0.0642247	-1.96766e-08	1.08988e-05	-1.09382e-05	protein_coding	STRADA	48.88	0.42821	diagnosisAD	CTR	1359	~diagnosis+(1|manifest)+cngeneson+pc_mito+brain_region+sex	6.44112	713
ENSG00000158711	0.0644414	0.235381	0.426447	0.044314	protein_coding	ELK4	41.89	0.428782	diagnosisAD	CTR	4054	~diagnosis+(1|manifest)+cngeneson+pc_mito+brain_region+sex	1.30275	3535
ENSG00000277149	0.0644464	0.00255528	0.208519	-0.203409	protein_coding	TYW1B	41.66	0.428782	diagnosisAD	CTR	4963	~diagnosis+(1|manifest)+cngeneson+pc_mito+brain_region+sex	2.53466	2142
ENSG00000114315	0.0645426	0.534061	1.12541	-0.0572842	protein_coding	HES1	53.35	0.428891	diagnosisAD	CTR	4998	~diagnosis+(1|manifest)+cngeneson+pc_mito+brain_region+sex	5.90447	808
ENSG00000182149	0.0646665	-0.106595	-0.0179843	-0.195207	protein_coding	IST1	45.18	0.428891	diagnosisAD	CTR	3097	~diagnosis+(1|manifest)+cngeneson+pc_mito+brain_region+sex	0.978392	4216
ENSG00000196715	0.0646404	-0.099041	-0.00644601	-0.191636	protein_coding	VKORC1L1	41.25	0.428891	diagnosisAD	CTR	3442	~diagnosis+(1|manifest)+cngeneson+pc_mito+brain_region+sex	0.33665	6023
ENSG00000170293	0.0647797	-0.258602	0.137937	-0.655141	protein_coding	CMTM8	43.06	0.429191	diagnosisAD	CTR	576	~diagnosis+(1|manifest)+cngeneson+pc_mito+brain_region+sex	12.9085	238
ENSG00000148180	0.064857	-0.418537	-0.0420064	-0.795067	protein_coding	GSN	46.87	0.429236	diagnosisAD	CTR	1928	~diagnosis+(1|manifest)+cngeneson+pc_mito+brain_region+sex	1.49332	3200
ENSG00000079482	0.0653274	0.212356	0.391384	0.0333274	protein_coding	OPHN1	39.75	0.430507	diagnosisAD	CTR	3995	~diagnosis+(1|manifest)+cngeneson+pc_mito+brain_region+sex	1.5386	3140
ENSG00000119537	0.0653874	0.253229	0.481745	0.0247124	protein_coding	KDSR	42.04	0.430507	diagnosisAD	CTR	1133	~diagnosis+(1|manifest)+cngeneson+pc_mito+brain_region+sex	1.09651	3958
ENSG00000166046	0.0652037	0.304076	0.563586	0.0445653	protein_coding	TCP11L2	42.31	0.430507	diagnosisAD	CTR	4211	~diagnosis+(1|manifest)+cngeneson+pc_mito+brain_region+sex	1.55153	3120
ENSG00000183111	0.0653122	-0.182803	0.00351014	-0.369115	protein_coding	ARHGEF37	44.76	0.430507	diagnosisAD	CTR	3162	~diagnosis+(1|manifest)+cngeneson+pc_mito+brain_region+sex	2.15106	2446
ENSG00000164877	0.0655746	-0.227056	-0.00784264	-0.44627	protein_coding	MICALL2	63.37	0.431289	diagnosisAD	CTR	1511	~diagnosis+(1|manifest)+cngeneson+pc_mito+brain_region+sex	2.17849	2418
ENSG00000070759	0.0658634	0.176335	0.324463	0.0282075	protein_coding	TESK2	42.23	0.432738	diagnosisAD	CTR	850	~diagnosis+(1|manifest)+cngeneson+pc_mito+brain_region+sex	0.503519	5628
ENSG00000083290	0.066417	-0.158009	-0.0195641	-0.296454	protein_coding	ULK2	41.45	0.434117	diagnosisAD	CTR	4127	~diagnosis+(1|manifest)+cngeneson+pc_mito+brain_region+sex	0.386867	5934
ENSG00000117360	0.0662988	-0.125761	0.0381607	-0.289683	protein_coding	PRPF3	44.22	0.434117	diagnosisAD	CTR	4240	~diagnosis+(1|manifest)+cngeneson+pc_mito+brain_region+sex	1.12168	3898
ENSG00000136271	0.0662295	0.0664108	0.142192	-0.0093702	protein_coding	DDX56	53.74	0.434117	diagnosisAD	CTR	6305	~diagnosis+(1|manifest)+cngeneson+pc_mito+brain_region+sex	1.39816	3370
ENSG00000165626	0.0663688	0.197707	0.361513	0.0339006	protein_coding	BEND7	43.55	0.434117	diagnosisAD	CTR	3782	~diagnosis+(1|manifest)+cngeneson+pc_mito+brain_region+sex	1.19543	3746
ENSG00000179832	0.0664903	0.122291	0.229975	0.0146068	protein_coding	MROH1	53.17	0.434147	diagnosisAD	CTR	465	~diagnosis+(1|manifest)+cngeneson+pc_mito+brain_region+sex	1.33507	3480
ENSG00000211455	0.0666749	0.191503	0.361807	0.0211984	protein_coding	STK38L	37.77	0.434902	diagnosisAD	CTR	2890	~diagnosis+(1|manifest)+cngeneson+pc_mito+brain_region+sex	1.98591	2589
ENSG00000134109	0.0668096	0.0710572	0.135884	0.00623004	protein_coding	EDEM1	43.38	0.435331	diagnosisAD	CTR	6220	~diagnosis+(1|manifest)+cngeneson+pc_mito+brain_region+sex	0.873393	4495
ENSG00000057252	0.0669935	0.228821	0.424544	0.0330975	protein_coding	SOAT1	39.63	0.436079	diagnosisAD	CTR	3964	~diagnosis+(1|manifest)+cngeneson+pc_mito+brain_region+sex	1.42131	3330
ENSG00000109906	0.0670729	-0.497131	-0.0495688	-0.944694	protein_coding	ZBTB16	47.46	0.436147	diagnosisAD	CTR	1377	~diagnosis+(1|manifest)+cngeneson+pc_mito+brain_region+sex	12.377	254
ENSG00000204304	0.0675422	0.0195573	0.0411471	-0.00203246	protein_coding	PBX2	54.99	0.438746	diagnosisAD	CTR	1656	~diagnosis+(1|manifest)+cngeneson+pc_mito+brain_region+sex	0.595874	5332
ENSG00000008988	0.0676262	0.274597	0.540245	0.00894945	protein_coding	RPS20	41.73	0.438841	diagnosisAD	CTR	2650	~diagnosis+(1|manifest)+cngeneson+pc_mito+brain_region+sex	2.03136	2545
ENSG00000283024	0.0677167	-5.34878e-09	4.88585e-06	-4.89655e-06	protein_coding	ATAD1	36.12	0.438977	diagnosisAD	CTR	280	~diagnosis+(1|manifest)+cngeneson+pc_mito+brain_region+sex	5.40865	924
ENSG00000101596	0.0680969	-0.199376	-0.0191572	-0.379595	protein_coding	SMCHD1	36.81	0.440988	diagnosisAD	CTR	5463	~diagnosis+(1|manifest)+cngeneson+pc_mito+brain_region+sex	4.87241	1081
ENSG00000114933	0.0682192	-0.235239	0.0654037	-0.535883	protein_coding	INO80D	40.81	0.441328	diagnosisAD	CTR	2065	~diagnosis+(1|manifest)+cngeneson+pc_mito+brain_region+sex	5.61902	866
ENSG00000163565	0.0684368	0.461583	0.870164	0.0530014	protein_coding	IFI16	38.34	0.442282	diagnosisAD	CTR	946	~diagnosis+(1|manifest)+cngeneson+pc_mito+brain_region+sex	5.52746	892
ENSG00000155903	0.068525	0.246737	0.456096	0.0373779	protein_coding	RASA2	36.35	0.442399	diagnosisAD	CTR	5544	~diagnosis+(1|manifest)+cngeneson+pc_mito+brain_region+sex	2.17212	2427
ENSG00000280689	0.0690372	-7.95426e-09	7.36115e-06	-7.37706e-06	protein_coding	BORCS5	42.17	0.445251	diagnosisAD	CTR	3655	~diagnosis+(1|manifest)+cngeneson+pc_mito+brain_region+sex	3.50854	1576
ENSG00000140262	0.0691693	-0.0900793	-0.0107016	-0.169457	protein_coding	TCF12	37.17	0.445648	diagnosisAD	CTR	1447	~diagnosis+(1|manifest)+cngeneson+pc_mito+brain_region+sex	4.1046	1336
ENSG00000071243	0.0694312	0.108318	0.206222	0.0104131	protein_coding	ING3	35.56	0.445815	diagnosisAD	CTR	3057	~diagnosis+(1|manifest)+cngeneson+pc_mito+brain_region+sex	0.615206	5270
ENSG00000101966	0.0695206	-0.148248	-0.0331317	-0.263365	protein_coding	XIAP	41.98	0.445815	diagnosisAD	CTR	3815	~diagnosis+(1|manifest)+cngeneson+pc_mito+brain_region+sex	1.73972	2871
ENSG00000153879	0.0694164	-0.15109	-0.0161442	-0.286036	protein_coding	CEBPG	43.83	0.445815	diagnosisAD	CTR	4185	~diagnosis+(1|manifest)+cngeneson+pc_mito+brain_region+sex	1.0368	4091
ENSG00000184277	0.0695483	0.136674	0.253418	0.0199305	protein_coding	TM2D3	40.91	0.445815	diagnosisAD	CTR	4385	~diagnosis+(1|manifest)+cngeneson+pc_mito+brain_region+sex	0.819836	4638
ENSG00000128052	0.0696699	-0.271634	0.0285222	-0.57179	protein_coding	KDR	40.69	0.446142	diagnosisAD	CTR	3039	~diagnosis+(1|manifest)+cngeneson+pc_mito+brain_region+sex	1.61238	3032
ENSG00000172795	0.0700883	0.155569	0.293411	0.0177277	protein_coding	DCP2	37.78	0.447913	diagnosisAD	CTR	15	~diagnosis+(1|manifest)+cngeneson+pc_mito+brain_region+sex	1.3209	3498
ENSG00000198355	0.070067	0.612162	1.40008	-0.175759	protein_coding	PIM3	68.65	0.447913	diagnosisAD	CTR	2041	~diagnosis+(1|manifest)+cngeneson+pc_mito+brain_region+sex	3.40364	1641
ENSG00000177694	0.0703505	-0.306287	0.100123	-0.712696	protein_coding	NAALADL2	35.22	0.449133	diagnosisAD	CTR	4521	~diagnosis+(1|manifest)+cngeneson+pc_mito+brain_region+sex	2.85964	1935
ENSG00000138641	0.0706174	0.197948	0.369523	0.026374	protein_coding	HERC3	39.04	0.450382	diagnosisAD	CTR	6042	~diagnosis+(1|manifest)+cngeneson+pc_mito+brain_region+sex	5.05231	1025
ENSG00000164327	0.0707129	0.234439	0.434177	0.0347019	protein_coding	RICTOR	35.53	0.450536	diagnosisAD	CTR	532	~diagnosis+(1|manifest)+cngeneson+pc_mito+brain_region+sex	2.81239	1965
ENSG00000034713	0.0709831	0.326408	0.681246	-0.0284308	protein_coding	GABARAPL2	47.12	0.45167	diagnosisAD	CTR	2816	~diagnosis+(1|manifest)+cngeneson+pc_mito+brain_region+sex	2.74874	2007
ENSG00000155111	0.071034	0.326186	0.627633	0.0247401	protein_coding	CDK19	39.87	0.45167	diagnosisAD	CTR	1323	~diagnosis+(1|manifest)+cngeneson+pc_mito+brain_region+sex	2.75841	1998
ENSG00000158864	0.0711866	0.20653	0.383635	0.0294264	protein_coding	NDUFS2	49.67	0.452185	diagnosisAD	CTR	4920	~diagnosis+(1|manifest)+cngeneson+pc_mito+brain_region+sex	1.6676	2959
ENSG00000067369	0.0714002	0.107312	0.21996	-0.0053352	protein_coding	TP53BP1	41.72	0.452787	diagnosisAD	CTR	53	~diagnosis+(1|manifest)+cngeneson+pc_mito+brain_region+sex	0.706092	4975
ENSG00000158092	0.0714248	0.236382	0.436568	0.036195	protein_coding	NCK1	39.32	0.452787	diagnosisAD	CTR	3706	~diagnosis+(1|manifest)+cngeneson+pc_mito+brain_region+sex	3.24769	1708
ENSG00000185386	0.0714965	0.180542	0.353	0.00808438	protein_coding	MAPK11	65.39	0.452788	diagnosisAD	CTR	4743	~diagnosis+(1|manifest)+cngeneson+pc_mito+brain_region+sex	8.30493	503
ENSG00000101096	0.0721836	0.298155	0.557853	0.0384572	protein_coding	NFATC2	47.94	0.454404	diagnosisAD	CTR	2099	~diagnosis+(1|manifest)+cngeneson+pc_mito+brain_region+sex	3.3747	1652
ENSG00000136643	0.0719029	-0.200927	0.0640919	-0.465946	protein_coding	RPS6KC1	37.51	0.454404	diagnosisAD	CTR	2983	~diagnosis+(1|manifest)+cngeneson+pc_mito+brain_region+sex	2.19256	2403
ENSG00000158966	0.0720405	0.336095	0.649935	0.0222545	protein_coding	CACHD1	40.03	0.454404	diagnosisAD	CTR	3221	~diagnosis+(1|manifest)+cngeneson+pc_mito+brain_region+sex	3.34644	1665
ENSG00000163029	0.07207	0.208062	0.393111	0.0230126	protein_coding	SMC6	36.86	0.454404	diagnosisAD	CTR	481	~diagnosis+(1|manifest)+cngeneson+pc_mito+brain_region+sex	2.04689	2533
ENSG00000168067	0.0719338	-0.334765	0.0415363	-0.711067	protein_coding	MAP4K2	56.72	0.454404	diagnosisAD	CTR	4369	~diagnosis+(1|manifest)+cngeneson+pc_mito+brain_region+sex	10.5156	335
ENSG00000285070	0.0721741	-2.17927e-09	2.81873e-06	-2.82309e-06	protein_coding	ADIPOR2	39.4	0.454404	diagnosisAD	CTR	1835	~diagnosis+(1|manifest)+cngeneson+pc_mito+brain_region+sex	60.2432	4
ENSG00000138448	0.0723336	-0.294071	0.0082619	-0.596405	protein_coding	ITGAV	35.78	0.454895	diagnosisAD	CTR	6060	~diagnosis+(1|manifest)+cngeneson+pc_mito+brain_region+sex	13.8355	204
ENSG00000110090	0.0724852	-0.303863	-0.00463632	-0.60309	protein_coding	CPT1A	50.04	0.455394	diagnosisAD	CTR	4291	~diagnosis+(1|manifest)+cngeneson+pc_mito+brain_region+sex	3.89456	1424
ENSG00000132300	0.0727007	-0.138245	-0.0233494	-0.253141	protein_coding	PTCD3	41.2	0.455841	diagnosisAD	CTR	5241	~diagnosis+(1|manifest)+cngeneson+pc_mito+brain_region+sex	0.950935	4290
ENSG00000134574	0.0726436	0.108127	0.235284	-0.0190298	protein_coding	DDB2	47.15	0.455841	diagnosisAD	CTR	6278	~diagnosis+(1|manifest)+cngeneson+pc_mito+brain_region+sex	0.881749	4474
ENSG00000137478	0.0730549	-0.174123	-0.0131048	-0.335141	protein_coding	FCHSD2	38.88	0.457318	diagnosisAD	CTR	5804	~diagnosis+(1|manifest)+cngeneson+pc_mito+brain_region+sex	2.78257	1981
ENSG00000213923	0.0730811	0.145736	0.342073	-0.0506011	protein_coding	CSNK1E	55.79	0.457318	diagnosisAD	CTR	5244	~diagnosis+(1|manifest)+cngeneson+pc_mito+brain_region+sex	8.19433	510
ENSG00000262327	0.0736479	-4.47948e-09	4.10172e-06	-4.11068e-06	protein_coding	AGK	39.27	0.460408	diagnosisAD	CTR	1291	~diagnosis+(1|manifest)+cngeneson+pc_mito+brain_region+sex	4.43837	1211
ENSG00000082805	0.0739699	-0.107282	0.00959591	-0.22416	protein_coding	ERC1	39.35	0.460654	diagnosisAD	CTR	4058	~diagnosis+(1|manifest)+cngeneson+pc_mito+brain_region+sex	3.45006	1615
ENSG00000100852	0.0738601	0.242026	0.44884	0.0352128	protein_coding	ARHGAP5	36.95	0.460654	diagnosisAD	CTR	4927	~diagnosis+(1|manifest)+cngeneson+pc_mito+brain_region+sex	1.17732	3779
ENSG00000185442	0.073763	-0.190816	-0.0202479	-0.361385	protein_coding	FAM174B	44.69	0.460654	diagnosisAD	CTR	4930	~diagnosis+(1|manifest)+cngeneson+pc_mito+brain_region+sex	1.54765	3125
ENSG00000281540	0.073979	1.69851e-09	2.57292e-06	-2.56952e-06	protein_coding	RCC2	51.69	0.460654	diagnosisAD	CTR	5398	~diagnosis+(1|manifest)+cngeneson+pc_mito+brain_region+sex	3.04033	1826
ENSG00000090470	0.074113	0.0919869	0.173743	0.0102308	protein_coding	PDCD7	45.71	0.460684	diagnosisAD	CTR	125	~diagnosis+(1|manifest)+cngeneson+pc_mito+brain_region+sex	1.70836	2909
ENSG00000099942	0.0742756	0.114153	0.216501	0.0118052	protein_coding	CRKL	45.77	0.460684	diagnosisAD	CTR	5690	~diagnosis+(1|manifest)+cngeneson+pc_mito+brain_region+sex	0.634646	5204
ENSG00000118407	0.07427	0.224825	0.445747	0.00390266	protein_coding	FILIP1	37.97	0.460684	diagnosisAD	CTR	3459	~diagnosis+(1|manifest)+cngeneson+pc_mito+brain_region+sex	2.50548	2165
ENSG00000197102	0.0741734	-0.258424	-0.0257897	-0.491059	protein_coding	DYNC1H1	47.38	0.460684	diagnosisAD	CTR	5169	~diagnosis+(1|manifest)+cngeneson+pc_mito+brain_region+sex	1.44191	3301
ENSG00000134318	0.074467	0.239087	0.437008	0.0411656	protein_coding	ROCK2	36.75	0.460965	diagnosisAD	CTR	5768	~diagnosis+(1|manifest)+cngeneson+pc_mito+brain_region+sex	2.54332	2137
ENSG00000165997	0.0744339	0.392335	0.805315	-0.0206447	protein_coding	ARL5B	37.18	0.460965	diagnosisAD	CTR	4067	~diagnosis+(1|manifest)+cngeneson+pc_mito+brain_region+sex	2.77566	1986
ENSG00000145555	0.0746732	0.477697	0.924866	0.0305276	protein_coding	MYO10	44.1	0.461337	diagnosisAD	CTR	459	~diagnosis+(1|manifest)+cngeneson+pc_mito+brain_region+sex	6.5401	703
ENSG00000070831	0.0756319	-0.212282	-0.0306156	-0.393948	protein_coding	CDC42	43.81	0.461952	diagnosisAD	CTR	2392	~diagnosis+(1|manifest)+cngeneson+pc_mito+brain_region+sex	1.70514	2914
ENSG00000100567	0.0754132	-0.204916	-0.0283166	-0.381515	protein_coding	PSMA3	40.28	0.461952	diagnosisAD	CTR	6011	~diagnosis+(1|manifest)+cngeneson+pc_mito+brain_region+sex	1.30019	3541
ENSG00000100647	0.0752165	-0.419632	-0.0157421	-0.823522	protein_coding	SUSD6	44.82	0.461952	diagnosisAD	CTR	688	~diagnosis+(1|manifest)+cngeneson+pc_mito+brain_region+sex	6.8191	658
ENSG00000105538	0.0754919	-0.354922	-0.00824655	-0.701597	protein_coding	RASIP1	53.6	0.461952	diagnosisAD	CTR	2714	~diagnosis+(1|manifest)+cngeneson+pc_mito+brain_region+sex	4.14263	1324
ENSG00000117519	0.0751961	-0.165914	0.0281628	-0.359992	protein_coding	CNN3	42.96	0.461952	diagnosisAD	CTR	4776	~diagnosis+(1|manifest)+cngeneson+pc_mito+brain_region+sex	1.48658	3210
ENSG00000135766	0.075568	0.320372	0.598053	0.04269	protein_coding	EGLN1	39.6	0.461952	diagnosisAD	CTR	6174	~diagnosis+(1|manifest)+cngeneson+pc_mito+brain_region+sex	1.37087	3425
ENSG00000140044	0.0757613	-0.268331	-0.00577167	-0.53089	protein_coding	JDP2	50	0.461952	diagnosisAD	CTR	5982	~diagnosis+(1|manifest)+cngeneson+pc_mito+brain_region+sex	2.67572	2049
ENSG00000180891	0.0753777	-0.17154	-0.0125272	-0.330554	protein_coding	CUEDC1	51.4	0.461952	diagnosisAD	CTR	778	~diagnosis+(1|manifest)+cngeneson+pc_mito+brain_region+sex	1.12538	3893
ENSG00000182944	0.0748553	-0.140194	-0.0208029	-0.259584	protein_coding	EWSR1	44.02	0.461952	diagnosisAD	CTR	507	~diagnosis+(1|manifest)+cngeneson+pc_mito+brain_region+sex	0.794693	4706
ENSG00000184304	0.075076	0.324924	0.645619	0.00422969	protein_coding	PRKD1	37.08	0.461952	diagnosisAD	CTR	5433	~diagnosis+(1|manifest)+cngeneson+pc_mito+brain_region+sex	4.41393	1221
ENSG00000196417	0.075797	0.0927852	0.17896	0.00661057	protein_coding	ZNF765	44.73	0.461952	diagnosisAD	CTR	2963	~diagnosis+(1|manifest)+cngeneson+pc_mito+brain_region+sex	0.60084	5319
ENSG00000198467	0.0757299	0.0770634	0.156808	-0.00268121	protein_coding	TPM2	54.9	0.461952	diagnosisAD	CTR	620	~diagnosis+(1|manifest)+cngeneson+pc_mito+brain_region+sex	5.0777	1019
ENSG00000198742	0.0753391	-0.164414	-0.019618	-0.30921	protein_coding	SMURF1	42.72	0.461952	diagnosisAD	CTR	746	~diagnosis+(1|manifest)+cngeneson+pc_mito+brain_region+sex	1.05319	4056
ENSG00000284260	0.0751532	1.00156e-08	5.57853e-06	-5.5585e-06	protein_coding	RUFY1	47.72	0.461952	diagnosisAD	CTR	2126	~diagnosis+(1|manifest)+cngeneson+pc_mito+brain_region+sex	6.67642	681
ENSG00000148660	0.0759962	0.157898	0.302709	0.0130865	protein_coding	CAMK2G	51.65	0.462719	diagnosisAD	CTR	5024	~diagnosis+(1|manifest)+cngeneson+pc_mito+brain_region+sex	1.85319	2725
ENSG00000111077	0.0761904	-0.244493	-0.0362755	-0.45271	protein_coding	TNS2	60.28	0.463009	diagnosisAD	CTR	5247	~diagnosis+(1|manifest)+cngeneson+pc_mito+brain_region+sex	3.41151	1638
ENSG00000138835	0.0761451	0.251376	0.466363	0.0363883	protein_coding	RGS3	48.79	0.463009	diagnosisAD	CTR	6225	~diagnosis+(1|manifest)+cngeneson+pc_mito+brain_region+sex	1.94731	2633
ENSG00000179152	0.0764265	0.254997	0.473076	0.0369174	protein_coding	TCAIM	39.47	0.463997	diagnosisAD	CTR	1426	~diagnosis+(1|manifest)+cngeneson+pc_mito+brain_region+sex	1.16675	3803
ENSG00000047579	0.0767404	0.195027	0.368684	0.0213708	protein_coding	DTNBP1	39.93	0.465009	diagnosisAD	CTR	5425	~diagnosis+(1|manifest)+cngeneson+pc_mito+brain_region+sex	0.805569	4672
ENSG00000172432	0.0767117	-0.0778971	-0.00313932	-0.152655	protein_coding	GTPBP2	46.71	0.465009	diagnosisAD	CTR	4430	~diagnosis+(1|manifest)+cngeneson+pc_mito+brain_region+sex	0.813344	4658
ENSG00000090238	0.0768688	0.220131	0.413587	0.0266758	protein_coding	YPEL3	58.41	0.46534	diagnosisAD	CTR	5432	~diagnosis+(1|manifest)+cngeneson+pc_mito+brain_region+sex	1.23555	3670
ENSG00000276644	0.0770665	0.623406	1.25533	-0.00851348	protein_coding	DACH1	33.94	0.46609	diagnosisAD	CTR	2150	~diagnosis+(1|manifest)+cngeneson+pc_mito+brain_region+sex	4.28615	1278
ENSG00000010404	0.0789264	-9.96811e-08	2.03975e-05	-2.05969e-05	protein_coding	IDS	45.34	0.467951	diagnosisAD	CTR	160	~diagnosis+(1|manifest)+cngeneson+pc_mito+brain_region+sex	1.94413	2635
ENSG00000099250	0.0789306	0.0405421	0.505374	-0.42429	protein_coding	NRP1	41.34	0.467951	diagnosisAD	CTR	299	~diagnosis+(1|manifest)+cngeneson+pc_mito+brain_region+sex	3.13514	1776
ENSG00000100154	0.0784988	0.115564	0.263593	-0.0324644	protein_coding	TTC28	39.91	0.467951	diagnosisAD	CTR	3058	~diagnosis+(1|manifest)+cngeneson+pc_mito+brain_region+sex	2.31736	2303
ENSG00000100209	0.0784143	0.105451	0.196118	0.0147847	protein_coding	HSCB	46.7	0.467951	diagnosisAD	CTR	2898	~diagnosis+(1|manifest)+cngeneson+pc_mito+brain_region+sex	1.17684	3781
ENSG00000100281	0.0783133	-0.180341	-0.0204803	-0.340202	protein_coding	HMGXB4	41.49	0.467951	diagnosisAD	CTR	1379	~diagnosis+(1|manifest)+cngeneson+pc_mito+brain_region+sex	0.762902	4795
ENSG00000104447	0.0782105	-0.270074	0.0387756	-0.578923	protein_coding	TRPS1	35.81	0.467951	diagnosisAD	CTR	5828	~diagnosis+(1|manifest)+cngeneson+pc_mito+brain_region+sex	2.72675	2022
ENSG00000111877	0.0788322	0.224397	0.41533	0.0334641	protein_coding	MCM9	39.07	0.467951	diagnosisAD	CTR	5036	~diagnosis+(1|manifest)+cngeneson+pc_mito+brain_region+sex	1.0436	4078
ENSG00000143951	0.0785828	-0.225602	0.0101652	-0.46137	protein_coding	WDPCP	37.72	0.467951	diagnosisAD	CTR	366	~diagnosis+(1|manifest)+cngeneson+pc_mito+brain_region+sex	0.458186	5760
ENSG00000151327	0.0787184	-0.159656	0.00512467	-0.324437	protein_coding	FAM177A1	41.39	0.467951	diagnosisAD	CTR	6000	~diagnosis+(1|manifest)+cngeneson+pc_mito+brain_region+sex	2.1618	2433
ENSG00000156463	0.078662	0.122287	0.274936	-0.0303613	protein_coding	SH3RF2	42.22	0.467951	diagnosisAD	CTR	3277	~diagnosis+(1|manifest)+cngeneson+pc_mito+brain_region+sex	2.30734	2312
ENSG00000170471	0.0780152	-0.195909	-0.0180044	-0.373813	protein_coding	RALGAPB	39.37	0.467951	diagnosisAD	CTR	2312	~diagnosis+(1|manifest)+cngeneson+pc_mito+brain_region+sex	2.24159	2372
ENSG00000172354	0.077971	0.0597337	0.37306	-0.253592	protein_coding	GNB2	65.96	0.467951	diagnosisAD	CTR	4634	~diagnosis+(1|manifest)+cngeneson+pc_mito+brain_region+sex	2.46271	2191
ENSG00000174748	0.0784285	0.181578	0.63444	-0.271285	protein_coding	RPL15	45.62	0.467951	diagnosisAD	CTR	3986	~diagnosis+(1|manifest)+cngeneson+pc_mito+brain_region+sex	3.92781	1407
ENSG00000178234	0.0775646	-0.159151	-0.0209864	-0.297316	protein_coding	GALNT11	41.23	0.467951	diagnosisAD	CTR	5343	~diagnosis+(1|manifest)+cngeneson+pc_mito+brain_region+sex	0.301179	6064
ENSG00000185088	0.0779608	0.213764	0.395352	0.0321749	protein_coding	RPS27L	39.85	0.467951	diagnosisAD	CTR	2769	~diagnosis+(1|manifest)+cngeneson+pc_mito+brain_region+sex	0.970685	4240
ENSG00000188529	0.0776001	0.244699	0.456808	0.0325905	protein_coding	SRSF10	38.94	0.467951	diagnosisAD	CTR	2304	~diagnosis+(1|manifest)+cngeneson+pc_mito+brain_region+sex	0.717427	4939
ENSG00000197937	0.0787733	-0.165238	0.0530201	-0.383496	protein_coding	ZNF347	44.35	0.467951	diagnosisAD	CTR	2098	~diagnosis+(1|manifest)+cngeneson+pc_mito+brain_region+sex	1.25767	3626
ENSG00000198933	0.0787676	0.138289	0.300456	-0.0238784	protein_coding	TBKBP1	58.66	0.467951	diagnosisAD	CTR	302	~diagnosis+(1|manifest)+cngeneson+pc_mito+brain_region+sex	2.72247	2024
ENSG00000285022	0.0785078	-1.89415e-08	1.01814e-05	-1.02193e-05	protein_coding	MFHAS1	44.04	0.467951	diagnosisAD	CTR	2079	~diagnosis+(1|manifest)+cngeneson+pc_mito+brain_region+sex	20.3999	99
ENSG00000162654	0.079211	0.757338	1.58498	-0.070303	protein_coding	GBP4	38.84	0.468776	diagnosisAD	CTR	2286	~diagnosis+(1|manifest)+cngeneson+pc_mito+brain_region+sex	4.37338	1240
ENSG00000196782	0.0792926	0.448694	0.850176	0.0472124	protein_coding	MAML3	41.6	0.468776	diagnosisAD	CTR	5193	~diagnosis+(1|manifest)+cngeneson+pc_mito+brain_region+sex	2.97334	1870
ENSG00000240682	0.0792339	1.47448e-09	2.25283e-06	-2.24988e-06	protein_coding	ISY1	45.18	0.468776	diagnosisAD	CTR	2928	~diagnosis+(1|manifest)+cngeneson+pc_mito+brain_region+sex	3.2232	1726
ENSG00000171456	0.0794823	0.22754	0.425829	0.0292518	protein_coding	ASXL1	42.17	0.469458	diagnosisAD	CTR	3235	~diagnosis+(1|manifest)+cngeneson+pc_mito+brain_region+sex	1.7315	2884
ENSG00000012983	0.0796511	-0.127617	0.0899049	-0.345138	protein_coding	MAP4K5	37.27	0.469577	diagnosisAD	CTR	2659	~diagnosis+(1|manifest)+cngeneson+pc_mito+brain_region+sex	2.02077	2553
ENSG00000151689	0.0795947	-0.225142	-0.0152866	-0.434997	protein_coding	INPP1	40.08	0.469577	diagnosisAD	CTR	4787	~diagnosis+(1|manifest)+cngeneson+pc_mito+brain_region+sex	0.835359	4591
ENSG00000186187	0.0799722	0.234124	0.484756	-0.0165076	protein_coding	ZNRF1	45.85	0.47103	diagnosisAD	CTR	6032	~diagnosis+(1|manifest)+cngeneson+pc_mito+brain_region+sex	3.23737	1716
ENSG00000179218	0.0802454	0.0945431	0.554729	-0.365643	protein_coding	CALR	53.01	0.472199	diagnosisAD	CTR	4542	~diagnosis+(1|manifest)+cngeneson+pc_mito+brain_region+sex	4.95685	1054
ENSG00000138495	0.0808552	0.240076	0.481987	-0.0018341	protein_coding	COX17	41.28	0.474172	diagnosisAD	CTR	6065	~diagnosis+(1|manifest)+cngeneson+pc_mito+brain_region+sex	2.11058	2478
ENSG00000143190	0.0811749	0.241853	0.479842	0.0038635	protein_coding	POU2F1	37.96	0.474172	diagnosisAD	CTR	4183	~diagnosis+(1|manifest)+cngeneson+pc_mito+brain_region+sex	1.10092	3944
ENSG00000164631	0.0810602	0.0789976	0.149754	0.00824126	protein_coding	ZNF12	43.46	0.474172	diagnosisAD	CTR	4046	~diagnosis+(1|manifest)+cngeneson+pc_mito+brain_region+sex	0.318082	6045
ENSG00000186318	0.0809655	-0.0577666	0.0129718	-0.128505	protein_coding	BACE1	49.51	0.474172	diagnosisAD	CTR	57	~diagnosis+(1|manifest)+cngeneson+pc_mito+brain_region+sex	0.478952	5706
ENSG00000198874	0.0811815	-0.204689	-0.00716184	-0.402216	protein_coding	TYW1	41.67	0.474172	diagnosisAD	CTR	3559	~diagnosis+(1|manifest)+cngeneson+pc_mito+brain_region+sex	2.15881	2438
ENSG00000234127	0.0810269	-0.186162	-0.0153821	-0.356941	protein_coding	TRIM26	46.9	0.474172	diagnosisAD	CTR	3716	~diagnosis+(1|manifest)+cngeneson+pc_mito+brain_region+sex	2.29117	2323
ENSG00000273594	0.0809028	1.5415e-08	8.66132e-06	-8.63049e-06	protein_coding	EEF1D	60.76	0.474172	diagnosisAD	CTR	1149	~diagnosis+(1|manifest)+cngeneson+pc_mito+brain_region+sex	8.08352	522
ENSG00000197857	0.0814198	-0.189156	-0.0105389	-0.367773	protein_coding	ZNF44	43.35	0.474686	diagnosisAD	CTR	340	~diagnosis+(1|manifest)+cngeneson+pc_mito+brain_region+sex	1.01852	4129
ENSG00000270647	0.0813903	0.190833	0.353144	0.028523	protein_coding	TAF15	46.76	0.474686	diagnosisAD	CTR	4484	~diagnosis+(1|manifest)+cngeneson+pc_mito+brain_region+sex	1.66122	2968
ENSG00000111912	0.0821609	-0.302077	-0.0289263	-0.575228	protein_coding	NCOA7	39.05	0.474733	diagnosisAD	CTR	4227	~diagnosis+(1|manifest)+cngeneson+pc_mito+brain_region+sex	5.45859	909
ENSG00000124795	0.0820228	0.230766	0.430053	0.0314792	protein_coding	DEK	39.15	0.474733	diagnosisAD	CTR	2674	~diagnosis+(1|manifest)+cngeneson+pc_mito+brain_region+sex	1.4453	3295
ENSG00000126091	0.0815373	-0.00571896	0.00359085	-0.0150288	protein_coding	ST3GAL3	44.35	0.474733	diagnosisAD	CTR	5572	~diagnosis+(1|manifest)+cngeneson+pc_mito+brain_region+sex	10.8635	318
ENSG00000134265	0.0821045	0.154176	0.285751	0.0226001	protein_coding	NAPG	39.33	0.474733	diagnosisAD	CTR	852	~diagnosis+(1|manifest)+cngeneson+pc_mito+brain_region+sex	0.747149	4855
ENSG00000136279	0.0817508	-0.0944788	-0.00947104	-0.179487	protein_coding	DBNL	53.2	0.474733	diagnosisAD	CTR	5599	~diagnosis+(1|manifest)+cngeneson+pc_mito+brain_region+sex	1.20133	3738
ENSG00000137965	0.0817015	-0.254022	0.306919	-0.814963	protein_coding	IFI44	35.31	0.474733	diagnosisAD	CTR	6153	~diagnosis+(1|manifest)+cngeneson+pc_mito+brain_region+sex	13.4782	214
ENSG00000148358	0.0818567	-0.135119	-0.0242445	-0.245994	protein_coding	GPR107	46.73	0.474733	diagnosisAD	CTR	888	~diagnosis+(1|manifest)+cngeneson+pc_mito+brain_region+sex	0.496124	5649
ENSG00000151348	0.0821525	-0.132648	0.00111819	-0.266414	protein_coding	EXT2	40.51	0.474733	diagnosisAD	CTR	4507	~diagnosis+(1|manifest)+cngeneson+pc_mito+brain_region+sex	0.721654	4923
ENSG00000198466	0.0821798	-0.066128	-0.00414142	-0.128114	protein_coding	ZNF587	46.52	0.474733	diagnosisAD	CTR	2838	~diagnosis+(1|manifest)+cngeneson+pc_mito+brain_region+sex	1.20653	3726
ENSG00000243927	0.0818072	1.62381e-07	3.32135e-05	-3.28887e-05	protein_coding	MRPS6	40.3	0.474733	diagnosisAD	CTR	5430	~diagnosis+(1|manifest)+cngeneson+pc_mito+brain_region+sex	7.3779	589
ENSG00000162599	0.0823653	0.291545	0.601862	-0.0187713	protein_coding	NFIA	40.05	0.47537	diagnosisAD	CTR	3768	~diagnosis+(1|manifest)+cngeneson+pc_mito+brain_region+sex	3.41813	1634
ENSG00000050405	0.0825785	0.258495	0.501328	0.0156631	protein_coding	LIMA1	42.32	0.476165	diagnosisAD	CTR	5234	~diagnosis+(1|manifest)+cngeneson+pc_mito+brain_region+sex	2.35834	2271
ENSG00000186660	0.0827022	1.24957e-08	6.93514e-06	-6.91015e-06	protein_coding	ZFP91	36.5	0.476443	diagnosisAD	CTR	3616	~diagnosis+(1|manifest)+cngeneson+pc_mito+brain_region+sex	5.13969	994
ENSG00000082269	0.0828509	0.289585	0.54128	0.0378902	protein_coding	FAM135A	36.09	0.476865	diagnosisAD	CTR	350	~diagnosis+(1|manifest)+cngeneson+pc_mito+brain_region+sex	2.24168	2371
ENSG00000174652	0.0829454	-0.130779	-0.00757147	-0.253986	protein_coding	ZNF266	44.97	0.476974	diagnosisAD	CTR	5125	~diagnosis+(1|manifest)+cngeneson+pc_mito+brain_region+sex	1.09741	3955
ENSG00000184588	0.08316	-0.0801187	0.227517	-0.387755	protein_coding	PDE4B	37.45	0.477773	diagnosisAD	CTR	6036	~diagnosis+(1|manifest)+cngeneson+pc_mito+brain_region+sex	9.64157	392
ENSG00000132274	0.0835585	-0.324835	0.226884	-0.876554	protein_coding	TRIM22	38.58	0.479626	diagnosisAD	CTR	5582	~diagnosis+(1|manifest)+cngeneson+pc_mito+brain_region+sex	12.7277	242
ENSG00000136631	0.0838059	0.168177	0.322646	0.0137071	protein_coding	VPS45	39.17	0.480173	diagnosisAD	CTR	1290	~diagnosis+(1|manifest)+cngeneson+pc_mito+brain_region+sex	0.974322	4226
ENSG00000217128	0.0837989	9.67365e-09	5.12485e-06	-5.1055e-06	protein_coding	FNIP1	37.77	0.480173	diagnosisAD	CTR	1378	~diagnosis+(1|manifest)+cngeneson+pc_mito+brain_region+sex	17.5498	136
ENSG00000011376	0.0843268	0.123614	0.2348	0.0124283	protein_coding	LARS2	42.34	0.480541	diagnosisAD	CTR	3347	~diagnosis+(1|manifest)+cngeneson+pc_mito+brain_region+sex	0.306715	6061
ENSG00000028116	0.0840063	-0.300374	0.00832764	-0.609076	protein_coding	VRK2	35.24	0.480541	diagnosisAD	CTR	1597	~diagnosis+(1|manifest)+cngeneson+pc_mito+brain_region+sex	3.67666	1507
ENSG00000119139	0.084214	0.00863391	0.027941	-0.0106732	protein_coding	TJP2	43.41	0.480541	diagnosisAD	CTR	5405	~diagnosis+(1|manifest)+cngeneson+pc_mito+brain_region+sex	26.1087	61
ENSG00000157837	0.0841881	0.187651	0.361663	0.0136379	protein_coding	SPPL3	40.88	0.480541	diagnosisAD	CTR	1559	~diagnosis+(1|manifest)+cngeneson+pc_mito+brain_region+sex	1.23981	3660
ENSG00000168724	0.084196	0.157884	0.299688	0.0160796	protein_coding	DNAJC21	39.29	0.480541	diagnosisAD	CTR	877	~diagnosis+(1|manifest)+cngeneson+pc_mito+brain_region+sex	0.874791	4489
ENSG00000196440	0.0843155	-0.161476	0.0184991	-0.34145	protein_coding	ARMCX4	41.06	0.480541	diagnosisAD	CTR	5397	~diagnosis+(1|manifest)+cngeneson+pc_mito+brain_region+sex	0.769203	4780
ENSG00000006831	0.084624	-0.193461	-0.0246654	-0.362256	protein_coding	ADIPOR2	39.4	0.4818	diagnosisAD	CTR	6227	~diagnosis+(1|manifest)+cngeneson+pc_mito+brain_region+sex	12.5015	249
ENSG00000104133	0.0847259	-0.212101	0.00528797	-0.429491	protein_coding	SPG11	41.28	0.481945	diagnosisAD	CTR	5327	~diagnosis+(1|manifest)+cngeneson+pc_mito+brain_region+sex	1.80701	2781
ENSG00000150625	0.0849796	0.435793	0.855045	0.0165419	protein_coding	GPM6A	35.77	0.482953	diagnosisAD	CTR	3566	~diagnosis+(1|manifest)+cngeneson+pc_mito+brain_region+sex	18.1256	126
ENSG00000004864	0.0852407	0.235651	0.43974	0.0315612	protein_coding	SLC25A13	39.76	0.484002	diagnosisAD	CTR	276	~diagnosis+(1|manifest)+cngeneson+pc_mito+brain_region+sex	0.741314	4870
ENSG00000110880	0.0854048	0.22947	0.435142	0.023797	protein_coding	CORO1C	41.32	0.484342	diagnosisAD	CTR	2514	~diagnosis+(1|manifest)+cngeneson+pc_mito+brain_region+sex	1.01609	4134
ENSG00000277104	0.0854541	-1.86871e-08	1.0375e-05	-1.04123e-05	protein_coding	TADA2A	42.78	0.484342	diagnosisAD	CTR	5979	~diagnosis+(1|manifest)+cngeneson+pc_mito+brain_region+sex	5.68333	851
ENSG00000177084	0.0858456	0.0524349	0.101841	0.00302913	protein_coding	POLE	50.85	0.486125	diagnosisAD	CTR	4273	~diagnosis+(1|manifest)+cngeneson+pc_mito+brain_region+sex	0.582174	5377
ENSG00000154655	0.0860161	0.0207726	0.226988	-0.185443	protein_coding	L3MBTL4	39.96	0.486218	diagnosisAD	CTR	5627	~diagnosis+(1|manifest)+cngeneson+pc_mito+brain_region+sex	2.05376	2523
ENSG00000176406	0.0859527	0.346879	0.738776	-0.0450192	protein_coding	RIMS2	35.39	0.486218	diagnosisAD	CTR	4217	~diagnosis+(1|manifest)+cngeneson+pc_mito+brain_region+sex	4.32465	1265
ENSG00000095637	0.0863033	-0.243162	-0.0159103	-0.470413	protein_coding	SORBS1	44.47	0.486535	diagnosisAD	CTR	5588	~diagnosis+(1|manifest)+cngeneson+pc_mito+brain_region+sex	6.58647	694
ENSG00000171735	0.0862302	-0.249093	0.00849943	-0.506684	protein_coding	CAMTA1	48	0.486535	diagnosisAD	CTR	1927	~diagnosis+(1|manifest)+cngeneson+pc_mito+brain_region+sex	1.83659	2744
ENSG00000282972	0.0862645	-1.54368e-08	1.43727e-05	-1.44036e-05	protein_coding	GNG4	47.62	0.486535	diagnosisAD	CTR	657	~diagnosis+(1|manifest)+cngeneson+pc_mito+brain_region+sex	4.75237	1115
ENSG00000137834	0.0865648	-0.655558	-0.0403409	-1.27077	protein_coding	SMAD6	50.82	0.487573	diagnosisAD	CTR	5699	~diagnosis+(1|manifest)+cngeneson+pc_mito+brain_region+sex	11.6868	278
ENSG00000169291	0.0867628	-0.276568	0.0329729	-0.586108	protein_coding	SHE	45.3	0.487819	diagnosisAD	CTR	1220	~diagnosis+(1|manifest)+cngeneson+pc_mito+brain_region+sex	3.24489	1711
ENSG00000129625	0.0869514	0.171237	0.341008	0.00146615	protein_coding	REEP5	41.56	0.48801	diagnosisAD	CTR	982	~diagnosis+(1|manifest)+cngeneson+pc_mito+brain_region+sex	0.715869	4942
ENSG00000148516	0.0869276	0.147932	0.292954	0.00291047	protein_coding	ZEB1	36.04	0.48801	diagnosisAD	CTR	3243	~diagnosis+(1|manifest)+cngeneson+pc_mito+brain_region+sex	3.16009	1763
ENSG00000148303	0.0870435	0.436239	0.864186	0.00829329	protein_coding	RPL7A	50.45	0.488093	diagnosisAD	CTR	1315	~diagnosis+(1|manifest)+cngeneson+pc_mito+brain_region+sex	3.16423	1756
ENSG00000117020	0.0875338	-0.100693	-0.0070987	-0.194287	protein_coding	AKT3	37.34	0.488148	diagnosisAD	CTR	2073	~diagnosis+(1|manifest)+cngeneson+pc_mito+brain_region+sex	2.87377	1930
ENSG00000121297	0.0874374	0.193517	0.368237	0.0187969	protein_coding	TSHZ3	44.22	0.488148	diagnosisAD	CTR	71	~diagnosis+(1|manifest)+cngeneson+pc_mito+brain_region+sex	1.13799	3867
ENSG00000148429	0.0873492	-0.246568	0.0576561	-0.550791	protein_coding	USP6NL	38.22	0.488148	diagnosisAD	CTR	1146	~diagnosis+(1|manifest)+cngeneson+pc_mito+brain_region+sex	5.72893	845
ENSG00000148655	0.0873077	-0.336149	0.17693	-0.849229	protein_coding	LRMDA	41.11	0.488148	diagnosisAD	CTR	458	~diagnosis+(1|manifest)+cngeneson+pc_mito+brain_region+sex	7.98899	530
ENSG00000161654	0.0875946	-0.0747486	0.000259924	-0.149757	protein_coding	LSM12	46.77	0.488148	diagnosisAD	CTR	1117	~diagnosis+(1|manifest)+cngeneson+pc_mito+brain_region+sex	0.507294	5613
ENSG00000175866	0.0874574	-0.209352	0.0534254	-0.472129	protein_coding	BAIAP2	60.69	0.488148	diagnosisAD	CTR	1730	~diagnosis+(1|manifest)+cngeneson+pc_mito+brain_region+sex	3.55274	1551
ENSG00000198929	0.0872613	0.248416	0.476654	0.0201792	protein_coding	NOS1AP	42.44	0.488148	diagnosisAD	CTR	6283	~diagnosis+(1|manifest)+cngeneson+pc_mito+brain_region+sex	1.28775	3564
ENSG00000172086	0.0877316	0.132736	0.276049	-0.0105767	protein_coding	KRCC1	39.82	0.488481	diagnosisAD	CTR	1805	~diagnosis+(1|manifest)+cngeneson+pc_mito+brain_region+sex	0.694309	5006
ENSG00000186409	0.0878917	0.241402	0.460055	0.0227501	protein_coding	CCDC30	39.35	0.488941	diagnosisAD	CTR	4311	~diagnosis+(1|manifest)+cngeneson+pc_mito+brain_region+sex	0.823817	4629
ENSG00000058056	0.0880046	-0.180196	0.118838	-0.479229	protein_coding	USP13	42.66	0.489138	diagnosisAD	CTR	3421	~diagnosis+(1|manifest)+cngeneson+pc_mito+brain_region+sex	3.71551	1496
ENSG00000008083	0.0881292	-0.0265429	0.346207	-0.399293	protein_coding	JARID2	43.92	0.4894	diagnosisAD	CTR	5446	~diagnosis+(1|manifest)+cngeneson+pc_mito+brain_region+sex	1.80627	2782
ENSG00000135931	0.0883326	-0.224225	-0.0144997	-0.433951	protein_coding	ARMC9	45.71	0.490099	diagnosisAD	CTR	4464	~diagnosis+(1|manifest)+cngeneson+pc_mito+brain_region+sex	1.2326	3680
ENSG00000148426	0.0884149	0.155085	0.324231	-0.0140613	protein_coding	PROSER2	46.43	0.490124	diagnosisAD	CTR	1883	~diagnosis+(1|manifest)+cngeneson+pc_mito+brain_region+sex	1.45517	3283
ENSG00000137266	0.0886506	-0.268447	0.00763386	-0.544529	protein_coding	SLC22A23	47.61	0.490569	diagnosisAD	CTR	5805	~diagnosis+(1|manifest)+cngeneson+pc_mito+brain_region+sex	1.81306	2774
ENSG00000173726	0.0886305	0.0709389	0.137748	0.00412927	protein_coding	TOMM20	41.52	0.490569	diagnosisAD	CTR	6082	~diagnosis+(1|manifest)+cngeneson+pc_mito+brain_region+sex	0.655184	5135
ENSG00000111237	0.0891311	-0.145912	-0.0118706	-0.279954	protein_coding	VPS29	40.66	0.491893	diagnosisAD	CTR	3855	~diagnosis+(1|manifest)+cngeneson+pc_mito+brain_region+sex	1.16452	3809
ENSG00000143156	0.089001	0.108167	0.204747	0.0115865	protein_coding	NME7	36.61	0.491893	diagnosisAD	CTR	5929	~diagnosis+(1|manifest)+cngeneson+pc_mito+brain_region+sex	0.635651	5201
ENSG00000154229	0.0892014	0.349949	0.669851	0.0300463	protein_coding	PRKCA	43.87	0.491893	diagnosisAD	CTR	1853	~diagnosis+(1|manifest)+cngeneson+pc_mito+brain_region+sex	2.56198	2118
ENSG00000277909	0.0891519	-2.06585e-08	1.85284e-05	-1.85697e-05	protein_coding	SPC25	39.48	0.491893	diagnosisAD	CTR	4654	~diagnosis+(1|manifest)+cngeneson+pc_mito+brain_region+sex	7.86236	546
ENSG00000164197	0.0895105	0.0878114	0.357291	-0.181668	protein_coding	RNF180	36.57	0.493167	diagnosisAD	CTR	4303	~diagnosis+(1|manifest)+cngeneson+pc_mito+brain_region+sex	1.5624	3098
ENSG00000107290	0.0896565	-0.163063	0.00641973	-0.332546	protein_coding	SETX	41	0.493541	diagnosisAD	CTR	2805	~diagnosis+(1|manifest)+cngeneson+pc_mito+brain_region+sex	1.82209	2763
ENSG00000058453	0.0897468	0.117662	0.231361	0.00396296	protein_coding	CROCC	49.14	0.493607	diagnosisAD	CTR	3513	~diagnosis+(1|manifest)+cngeneson+pc_mito+brain_region+sex	1.0954	3960
ENSG00000116711	0.0899356	0.582442	1.11055	0.0543361	protein_coding	PLA2G4A	36.1	0.493785	diagnosisAD	CTR	1808	~diagnosis+(1|manifest)+cngeneson+pc_mito+brain_region+sex	3.23316	1720
ENSG00000276234	0.0900378	-0.136202	-0.00268638	-0.269717	protein_coding	TADA2A	42.79	0.493917	diagnosisAD	CTR	5656	~diagnosis+(1|manifest)+cngeneson+pc_mito+brain_region+sex	0.924733	4356
ENSG00000169504	0.0901187	-0.298606	0.0295509	-0.626763	protein_coding	CLIC4	41.66	0.493932	diagnosisAD	CTR	4851	~diagnosis+(1|manifest)+cngeneson+pc_mito+brain_region+sex	3.16289	1760
ENSG00000105669	0.0904088	0.0516938	0.0988456	0.00454201	protein_coding	COPE	57.05	0.494235	diagnosisAD	CTR	2959	~diagnosis+(1|manifest)+cngeneson+pc_mito+brain_region+sex	1.01945	4125
ENSG00000155380	0.0902918	-0.63832	0.0354916	-1.31213	protein_coding	SLC16A1	40.76	0.494235	diagnosisAD	CTR	4852	~diagnosis+(1|manifest)+cngeneson+pc_mito+brain_region+sex	14.7186	180
ENSG00000279170	0.0903865	-0.369148	-0.036984	-0.701311	protein_coding	TSTD3	38.67	0.494235	diagnosisAD	CTR	3608	~diagnosis+(1|manifest)+cngeneson+pc_mito+brain_region+sex	7.2827	603
ENSG00000068308	0.0906642	0.0570488	0.107248	0.00684963	protein_coding	OTUD5	49.92	0.495202	diagnosisAD	CTR	5524	~diagnosis+(1|manifest)+cngeneson+pc_mito+brain_region+sex	0.625621	5231
ENSG00000164574	0.0909109	0.196104	0.364143	0.0280651	protein_coding	GALNT10	44.29	0.495673	diagnosisAD	CTR	3203	~diagnosis+(1|manifest)+cngeneson+pc_mito+brain_region+sex	1.36411	3437
ENSG00000175183	0.0909859	0.342557	0.669256	0.0158578	protein_coding	CSRP2	42.35	0.495673	diagnosisAD	CTR	4414	~diagnosis+(1|manifest)+cngeneson+pc_mito+brain_region+sex	2.15885	2437
ENSG00000179051	0.0908391	0.0867679	0.169622	0.0039139	protein_coding	RCC2	51.69	0.495673	diagnosisAD	CTR	1689	~diagnosis+(1|manifest)+cngeneson+pc_mito+brain_region+sex	0.40447	5890
ENSG00000011295	0.0912174	-0.168875	0.0126186	-0.350369	protein_coding	TTC19	40.8	0.49591	diagnosisAD	CTR	2878	~diagnosis+(1|manifest)+cngeneson+pc_mito+brain_region+sex	1.53117	3155
ENSG00000131370	0.0913436	0.21313	0.412851	0.0134093	protein_coding	SH3BP5	46.7	0.49591	diagnosisAD	CTR	1300	~diagnosis+(1|manifest)+cngeneson+pc_mito+brain_region+sex	0.971498	4235
ENSG00000185262	0.0913202	0.246038	0.582098	-0.0900217	protein_coding	UBALD2	58.09	0.49591	diagnosisAD	CTR	3198	~diagnosis+(1|manifest)+cngeneson+pc_mito+brain_region+sex	1.90751	2670
ENSG00000141522	0.0915093	0.429587	1.07534	-0.216169	protein_coding	ARHGDIA	68.15	0.496383	diagnosisAD	CTR	4380	~diagnosis+(1|manifest)+cngeneson+pc_mito+brain_region+sex	4.35229	1250
ENSG00000110075	0.0917673	-0.136519	-0.0067222	-0.266317	protein_coding	PPP6R3	41.89	0.496971	diagnosisAD	CTR	1993	~diagnosis+(1|manifest)+cngeneson+pc_mito+brain_region+sex	2.42077	2225
ENSG00000129538	0.0918399	0.468251	1.19164	-0.255139	protein_coding	RNASE1	51.35	0.496971	diagnosisAD	CTR	3131	~diagnosis+(1|manifest)+cngeneson+pc_mito+brain_region+sex	4.36723	1243
ENSG00000152620	0.0918538	0.123155	0.242184	0.00412685	protein_coding	NADK2	35.98	0.496971	diagnosisAD	CTR	72	~diagnosis+(1|manifest)+cngeneson+pc_mito+brain_region+sex	0.340457	6016
ENSG00000274336	0.0921746	2.47444e-09	3.76453e-06	-3.75958e-06	protein_coding	CDIP1	52.16	0.498279	diagnosisAD	CTR	4274	~diagnosis+(1|manifest)+cngeneson+pc_mito+brain_region+sex	4.41092	1223
ENSG00000101752	0.0923019	0.409757	0.775309	0.0442053	protein_coding	MIB1	38.64	0.498541	diagnosisAD	CTR	1301	~diagnosis+(1|manifest)+cngeneson+pc_mito+brain_region+sex	10.3974	342
ENSG00000163602	0.0924627	-0.19371	0.0915716	-0.478991	protein_coding	RYBP	38.33	0.498983	diagnosisAD	CTR	2441	~diagnosis+(1|manifest)+cngeneson+pc_mito+brain_region+sex	2.90194	1912
ENSG00000106443	0.0926328	0.236429	0.450272	0.0225863	protein_coding	PHF14	34.85	0.499014	diagnosisAD	CTR	2305	~diagnosis+(1|manifest)+cngeneson+pc_mito+brain_region+sex	1.64684	2987
ENSG00000164307	0.0927056	-0.177796	0.00439423	-0.359986	protein_coding	ERAP1	39.27	0.499014	diagnosisAD	CTR	1481	~diagnosis+(1|manifest)+cngeneson+pc_mito+brain_region+sex	1.14928	3837
ENSG00000187922	0.092608	5.37262e-09	8.33656e-06	-8.32582e-06	protein_coding	LCN10	63.24	0.499014	diagnosisAD	CTR	3644	~diagnosis+(1|manifest)+cngeneson+pc_mito+brain_region+sex	4.58901	1166
ENSG00000112851	0.093074	0.247853	0.472619	0.0230866	protein_coding	ERBIN	37.26	0.500144	diagnosisAD	CTR	22	~diagnosis+(1|manifest)+cngeneson+pc_mito+brain_region+sex	2.04634	2534
ENSG00000135457	0.0930081	-0.257613	-0.00704311	-0.508183	protein_coding	TFCP2	41.94	0.500144	diagnosisAD	CTR	5322	~diagnosis+(1|manifest)+cngeneson+pc_mito+brain_region+sex	1.09396	3963
ENSG00000196628	0.0932017	0.0841534	0.224397	-0.0560906	protein_coding	TCF4	37.78	0.500404	diagnosisAD	CTR	4784	~diagnosis+(1|manifest)+cngeneson+pc_mito+brain_region+sex	5.86265	819
ENSG00000099725	0.0936148	-0.00303832	0.00259444	-0.00867107	protein_coding	PRKY	44.3	0.500918	diagnosisAD	CTR	3305	~diagnosis+(1|manifest)+cngeneson+pc_mito+brain_region+sex	41.8484	19
ENSG00000167491	0.0935509	-0.239298	-0.0225256	-0.456071	protein_coding	GATAD2A	50.87	0.500918	diagnosisAD	CTR	83	~diagnosis+(1|manifest)+cngeneson+pc_mito+brain_region+sex	1.84307	2736
ENSG00000196505	0.0934735	0.142394	0.26928	0.0155081	protein_coding	GDAP2	36.54	0.500918	diagnosisAD	CTR	3199	~diagnosis+(1|manifest)+cngeneson+pc_mito+brain_region+sex	1.0033	4159
ENSG00000282844	0.0935377	2.97742e-09	2.53842e-06	-2.53247e-06	protein_coding	ACTN4	53	0.500918	diagnosisAD	CTR	3502	~diagnosis+(1|manifest)+cngeneson+pc_mito+brain_region+sex	35.4858	27
ENSG00000131473	0.0938357	0.106383	0.196854	0.0159122	protein_coding	ACLY	49.89	0.501675	diagnosisAD	CTR	1474	~diagnosis+(1|manifest)+cngeneson+pc_mito+brain_region+sex	0.657037	5130
ENSG00000121879	0.0942284	0.229926	0.46582	-0.00596802	protein_coding	PIK3CA	35.78	0.50277	diagnosisAD	CTR	1243	~diagnosis+(1|manifest)+cngeneson+pc_mito+brain_region+sex	2.92396	1897
ENSG00000146950	0.0942793	-0.312557	0.0164641	-0.641579	protein_coding	SHROOM2	47.43	0.50277	diagnosisAD	CTR	1078	~diagnosis+(1|manifest)+cngeneson+pc_mito+brain_region+sex	1.86758	2706
ENSG00000187257	0.0942677	0.233795	0.450961	0.0166294	protein_coding	RSBN1L	39.26	0.50277	diagnosisAD	CTR	6016	~diagnosis+(1|manifest)+cngeneson+pc_mito+brain_region+sex	1.57365	3084
ENSG00000127527	0.0945123	0.11378	0.217069	0.0104923	protein_coding	EPS15L1	50.79	0.503587	diagnosisAD	CTR	3928	~diagnosis+(1|manifest)+cngeneson+pc_mito+brain_region+sex	0.650758	5151
ENSG00000042304	0.0946964	0.712619	1.46307	-0.0378332	protein_coding	C2orf83	42.06	0.504143	diagnosisAD	CTR	372	~diagnosis+(1|manifest)+cngeneson+pc_mito+brain_region+sex	5.76136	839
ENSG00000140575	0.0948384	-0.188894	-0.0192308	-0.358557	protein_coding	IQGAP1	40.76	0.504411	diagnosisAD	CTR	5889	~diagnosis+(1|manifest)+cngeneson+pc_mito+brain_region+sex	2.5668	2114
ENSG00000180776	0.0949066	-0.195645	0.0719984	-0.463289	protein_coding	ZDHHC20	39.65	0.504411	diagnosisAD	CTR	1576	~diagnosis+(1|manifest)+cngeneson+pc_mito+brain_region+sex	1.87057	2703
ENSG00000188938	0.0950375	0.10191	0.194711	0.00910945	protein_coding	FAM120AOS	44.93	0.504682	diagnosisAD	CTR	5107	~diagnosis+(1|manifest)+cngeneson+pc_mito+brain_region+sex	1.34089	3470
ENSG00000166263	0.0951221	0.147866	0.285906	0.00982707	protein_coding	STXBP4	36.22	0.504707	diagnosisAD	CTR	348	~diagnosis+(1|manifest)+cngeneson+pc_mito+brain_region+sex	0.875217	4487
ENSG00000171863	0.0954351	0.155075	0.552632	-0.242483	protein_coding	RPS7	44.62	0.505518	diagnosisAD	CTR	1265	~diagnosis+(1|manifest)+cngeneson+pc_mito+brain_region+sex	2.27682	2332
ENSG00000198408	0.0954192	-0.244009	0.0210284	-0.509046	protein_coding	OGA	41.92	0.505518	diagnosisAD	CTR	4252	~diagnosis+(1|manifest)+cngeneson+pc_mito+brain_region+sex	2.26582	2345
ENSG00000060688	0.0955616	-0.147636	-0.0149361	-0.280335	protein_coding	SNRNP40	42.02	0.505763	diagnosisAD	CTR	3217	~diagnosis+(1|manifest)+cngeneson+pc_mito+brain_region+sex	0.662145	5108
ENSG00000111261	0.0960073	0.115137	0.224071	0.00620232	protein_coding	MANSC1	43.98	0.507641	diagnosisAD	CTR	2494	~diagnosis+(1|manifest)+cngeneson+pc_mito+brain_region+sex	0.758647	4816
ENSG00000151208	0.0960771	-0.137104	-0.00762417	-0.266584	protein_coding	DLG5	50.06	0.507641	diagnosisAD	CTR	466	~diagnosis+(1|manifest)+cngeneson+pc_mito+brain_region+sex	0.631747	5214
ENSG00000113391	0.0961703	-0.0698737	0.077011	-0.216758	protein_coding	FAM172A	36.4	0.507684	diagnosisAD	CTR	149	~diagnosis+(1|manifest)+cngeneson+pc_mito+brain_region+sex	1.34344	3464
ENSG00000149923	0.096322	0.0952269	0.184977	0.00547698	protein_coding	PPP4C	54.46	0.507684	diagnosisAD	CTR	5639	~diagnosis+(1|manifest)+cngeneson+pc_mito+brain_region+sex	1.15708	3824
ENSG00000167904	0.0963265	0.102854	0.199082	0.00662569	protein_coding	TMEM68	38.91	0.507684	diagnosisAD	CTR	1177	~diagnosis+(1|manifest)+cngeneson+pc_mito+brain_region+sex	0.835475	4590
ENSG00000066629	0.096755	-0.538057	0.144835	-1.22095	protein_coding	EML1	45.19	0.50807	diagnosisAD	CTR	3210	~diagnosis+(1|manifest)+cngeneson+pc_mito+brain_region+sex	6.59688	690
ENSG00000119685	0.0965136	0.246665	0.468418	0.024911	protein_coding	TTLL5	40.03	0.50807	diagnosisAD	CTR	5506	~diagnosis+(1|manifest)+cngeneson+pc_mito+brain_region+sex	1.03317	4098
ENSG00000137403	0.0972848	-1.29685e-08	1.1752e-05	-1.17779e-05	protein_coding	HLA-F	45.02	0.50807	diagnosisAD	CTR	5736	~diagnosis+(1|manifest)+cngeneson+pc_mito+brain_region+sex	11.6716	280
ENSG00000173950	0.0971797	-0.161684	0.0215007	-0.344869	protein_coding	XXYLT1	48.89	0.50807	diagnosisAD	CTR	5389	~diagnosis+(1|manifest)+cngeneson+pc_mito+brain_region+sex	0.553855	5467
ENSG00000189308	0.097182	-0.0997163	-0.00918103	-0.190252	protein_coding	LIN54	39.03	0.50807	diagnosisAD	CTR	4415	~diagnosis+(1|manifest)+cngeneson+pc_mito+brain_region+sex	0.396891	5907
ENSG00000198064	0.0966792	-0.282863	0.117324	-0.68305	protein_coding	NPIPB13	46.11	0.50807	diagnosisAD	CTR	380	~diagnosis+(1|manifest)+cngeneson+pc_mito+brain_region+sex	3.62678	1519
ENSG00000206509	0.0972848	-1.29685e-08	1.1752e-05	-1.17779e-05	protein_coding	HLA-F	45.03	0.50807	diagnosisAD	CTR	2943	~diagnosis+(1|manifest)+cngeneson+pc_mito+brain_region+sex	11.6716	280
ENSG00000229698	0.0972848	-1.29685e-08	1.1752e-05	-1.17779e-05	protein_coding	HLA-F	45.16	0.50807	diagnosisAD	CTR	3570	~diagnosis+(1|manifest)+cngeneson+pc_mito+brain_region+sex	11.6716	280
ENSG00000234487	0.0972848	-1.29685e-08	1.1752e-05	-1.17779e-05	protein_coding	HLA-F	59.31	0.50807	diagnosisAD	CTR	2671	~diagnosis+(1|manifest)+cngeneson+pc_mito+brain_region+sex	11.6716	280
ENSG00000235220	0.0972848	-1.29685e-08	1.1752e-05	-1.17779e-05	protein_coding	HLA-F	45.03	0.50807	diagnosisAD	CTR	5210	~diagnosis+(1|manifest)+cngeneson+pc_mito+brain_region+sex	11.6716	280
ENSG00000237508	0.0972848	-1.29685e-08	1.1752e-05	-1.17779e-05	protein_coding	HLA-F	45.05	0.50807	diagnosisAD	CTR	261	~diagnosis+(1|manifest)+cngeneson+pc_mito+brain_region+sex	11.6716	280
ENSG00000163995	0.0974058	-0.0699555	0.111263	-0.251174	protein_coding	ABLIM2	54	0.508281	diagnosisAD	CTR	1948	~diagnosis+(1|manifest)+cngeneson+pc_mito+brain_region+sex	2.84191	1948
ENSG00000135829	0.0975519	0.206841	0.392759	0.0209225	protein_coding	DHX9	38.22	0.508623	diagnosisAD	CTR	5715	~diagnosis+(1|manifest)+cngeneson+pc_mito+brain_region+sex	0.995428	4172
ENSG00000110497	0.0977476	-0.165963	-0.000324879	-0.331602	protein_coding	AMBRA1	43.63	0.508803	diagnosisAD	CTR	2498	~diagnosis+(1|manifest)+cngeneson+pc_mito+brain_region+sex	1.05374	4054
ENSG00000134758	0.0976737	-0.106059	-0.00738879	-0.204729	protein_coding	RNF138	40.1	0.508803	diagnosisAD	CTR	6243	~diagnosis+(1|manifest)+cngeneson+pc_mito+brain_region+sex	0.85183	4545
ENSG00000070950	0.0978827	0.127846	0.247777	0.00791506	protein_coding	RAD18	40.44	0.509087	diagnosisAD	CTR	1756	~diagnosis+(1|manifest)+cngeneson+pc_mito+brain_region+sex	0.926845	4348
ENSG00000007202	0.0984766	0.0805523	0.158119	0.00298584	protein_coding	KIAA0100	46.75	0.510668	diagnosisAD	CTR	2179	~diagnosis+(1|manifest)+cngeneson+pc_mito+brain_region+sex	0.713456	4952
ENSG00000163683	0.0983725	0.197835	0.378816	0.0168541	protein_coding	SMIM14	41.4	0.510668	diagnosisAD	CTR	4841	~diagnosis+(1|manifest)+cngeneson+pc_mito+brain_region+sex	1.72937	2890
ENSG00000170525	0.0983717	0.146394	0.292172	0.000615934	protein_coding	PFKFB3	50.91	0.510668	diagnosisAD	CTR	5004	~diagnosis+(1|manifest)+cngeneson+pc_mito+brain_region+sex	1.00701	4150
ENSG00000198843	0.0985103	-0.152626	-0.0111195	-0.294133	protein_coding	SELENOT	37.86	0.510668	diagnosisAD	CTR	1207	~diagnosis+(1|manifest)+cngeneson+pc_mito+brain_region+sex	0.988103	4192
ENSG00000151914	0.0986824	0.495622	0.941178	0.0500668	protein_coding	DST	38.07	0.510722	diagnosisAD	CTR	2653	~diagnosis+(1|manifest)+cngeneson+pc_mito+brain_region+sex	4.32395	1266
ENSG00000177646	0.0986248	-0.0635226	-0.00372781	-0.123317	protein_coding	ACAD9	49.2	0.510722	diagnosisAD	CTR	3266	~diagnosis+(1|manifest)+cngeneson+pc_mito+brain_region+sex	0.407413	5881
ENSG00000169242	0.0988134	0.555917	1.36234	-0.250502	protein_coding	EFNA1	53.76	0.510981	diagnosisAD	CTR	966	~diagnosis+(1|manifest)+cngeneson+pc_mito+brain_region+sex	5.20231	981
ENSG00000136826	0.098898	0.165048	0.53061	-0.200514	protein_coding	KLF4	56.93	0.511	diagnosisAD	CTR	140	~diagnosis+(1|manifest)+cngeneson+pc_mito+brain_region+sex	4.72832	1126
ENSG00000136830	0.0991304	0.209981	0.403466	0.0164967	protein_coding	NIBAN2	54.31	0.511782	diagnosisAD	CTR	6231	~diagnosis+(1|manifest)+cngeneson+pc_mito+brain_region+sex	2.50332	2167
ENSG00000182158	0.0992344	0.228938	0.442767	0.0151089	protein_coding	CREB3L2	43.66	0.5119	diagnosisAD	CTR	3585	~diagnosis+(1|manifest)+cngeneson+pc_mito+brain_region+sex	4.0321	1372
ENSG00000173821	0.0993671	-0.137514	0.229518	-0.504546	protein_coding	RNF213	49.93	0.512167	diagnosisAD	CTR	4890	~diagnosis+(1|manifest)+cngeneson+pc_mito+brain_region+sex	3.46478	1603
ENSG00000052795	0.0997927	-0.263062	-0.013117	-0.513007	protein_coding	FNIP2	40.58	0.512199	diagnosisAD	CTR	298	~diagnosis+(1|manifest)+cngeneson+pc_mito+brain_region+sex	1.62512	3018
ENSG00000085788	0.0996999	-0.187305	0.0840237	-0.458633	protein_coding	DDHD2	42.25	0.512199	diagnosisAD	CTR	1490	~diagnosis+(1|manifest)+cngeneson+pc_mito+brain_region+sex	1.20232	3736
ENSG00000106100	0.0998268	-0.231117	-0.0184407	-0.443794	protein_coding	NOD1	46.77	0.512199	diagnosisAD	CTR	5553	~diagnosis+(1|manifest)+cngeneson+pc_mito+brain_region+sex	1.97528	2606
ENSG00000114279	0.0997049	0.102707	0.301718	-0.0963036	protein_coding	FGF12	37.5	0.512199	diagnosisAD	CTR	2101	~diagnosis+(1|manifest)+cngeneson+pc_mito+brain_region+sex	1.59468	3056
ENSG00000136485	0.099807	0.151846	0.286684	0.0170086	protein_coding	DCAF7	43.95	0.512199	diagnosisAD	CTR	6209	~diagnosis+(1|manifest)+cngeneson+pc_mito+brain_region+sex	0.678942	5055
ENSG00000184083	0.0998794	0.0509417	0.112779	-0.0108952	protein_coding	FAM120C	42.69	0.512199	diagnosisAD	CTR	5196	~diagnosis+(1|manifest)+cngeneson+pc_mito+brain_region+sex	0.373152	5962
ENSG00000282958	0.0999412	-1.27863e-08	6.73995e-06	-6.76552e-06	protein_coding	HNRNPR	38.85	0.512199	diagnosisAD	CTR	5037	~diagnosis+(1|manifest)+cngeneson+pc_mito+brain_region+sex	15.5436	159
ENSG00000100731	0.1004	0.166906	0.375949	-0.0421376	protein_coding	PCNX1	36.87	0.513391	diagnosisAD	CTR	1103	~diagnosis+(1|manifest)+cngeneson+pc_mito+brain_region+sex	1.22782	3691
ENSG00000204084	0.100418	-0.158104	0.00437722	-0.320585	protein_coding	INPP5B	46.64	0.513391	diagnosisAD	CTR	4121	~diagnosis+(1|manifest)+cngeneson+pc_mito+brain_region+sex	0.874114	4494
ENSG00000213741	0.100989	0.218333	0.453065	-0.016398	protein_coding	RPS29	43.43	0.515477	diagnosisAD	CTR	1624	~diagnosis+(1|manifest)+cngeneson+pc_mito+brain_region+sex	2.26138	2352
ENSG00000163320	0.101094	0.288292	0.552358	0.024225	protein_coding	CGGBP1	35.99	0.515594	diagnosisAD	CTR	2121	~diagnosis+(1|manifest)+cngeneson+pc_mito+brain_region+sex	2.11585	2474
ENSG00000086758	0.101358	-0.169464	-0.00105233	-0.337876	protein_coding	HUWE1	41.2	0.516004	diagnosisAD	CTR	5740	~diagnosis+(1|manifest)+cngeneson+pc_mito+brain_region+sex	1.18606	3761
ENSG00000105939	0.101417	-0.294065	0.0754672	-0.663597	protein_coding	ZC3HAV1	43.41	0.516004	diagnosisAD	CTR	2513	~diagnosis+(1|manifest)+cngeneson+pc_mito+brain_region+sex	5.33039	948
ENSG00000123472	0.101583	-0.076285	-0.00523275	-0.147337	protein_coding	ATPAF1	41.86	0.516004	diagnosisAD	CTR	1761	~diagnosis+(1|manifest)+cngeneson+pc_mito+brain_region+sex	0.297951	6065
ENSG00000143924	0.101578	-0.241134	-0.00346414	-0.478803	protein_coding	EML4	38.02	0.516004	diagnosisAD	CTR	5492	~diagnosis+(1|manifest)+cngeneson+pc_mito+brain_region+sex	0.746922	4857
ENSG00000170876	0.101526	0.085087	0.183315	-0.0131413	protein_coding	TMEM43	52.71	0.516004	diagnosisAD	CTR	3892	~diagnosis+(1|manifest)+cngeneson+pc_mito+brain_region+sex	2.62084	2074
ENSG00000168434	0.101975	0.00943947	0.262988	-0.244109	protein_coding	COG7	45.97	0.517583	diagnosisAD	CTR	610	~diagnosis+(1|manifest)+cngeneson+pc_mito+brain_region+sex	1.1177	3905
ENSG00000117758	0.102232	-0.202564	0.151416	-0.556544	protein_coding	STX12	41.39	0.518052	diagnosisAD	CTR	2941	~diagnosis+(1|manifest)+cngeneson+pc_mito+brain_region+sex	6.77391	665
ENSG00000185324	0.102222	0.141028	0.275568	0.00648832	protein_coding	CDK10	55.37	0.518052	diagnosisAD	CTR	1283	~diagnosis+(1|manifest)+cngeneson+pc_mito+brain_region+sex	2.61612	2077
ENSG00000146856	0.102658	0.120787	0.235592	0.00598152	protein_coding	AGBL3	36.82	0.519796	diagnosisAD	CTR	3672	~diagnosis+(1|manifest)+cngeneson+pc_mito+brain_region+sex	0.434252	5824
ENSG00000089289	0.103625	0.0590183	0.112139	0.0058976	protein_coding	IGBP1	42.89	0.52261	diagnosisAD	CTR	4031	~diagnosis+(1|manifest)+cngeneson+pc_mito+brain_region+sex	0.33503	6027
ENSG00000101849	0.103691	-0.243156	0.0803148	-0.566626	protein_coding	TBL1X	45.26	0.52261	diagnosisAD	CTR	373	~diagnosis+(1|manifest)+cngeneson+pc_mito+brain_region+sex	1.91493	2661
ENSG00000130517	0.103876	0.064839	0.130136	-0.000458	protein_coding	PGPEP1	51.31	0.52261	diagnosisAD	CTR	4207	~diagnosis+(1|manifest)+cngeneson+pc_mito+brain_region+sex	1.82167	2764
ENSG00000148356	0.10387	0.107022	0.206322	0.00772305	protein_coding	LRSAM1	51.44	0.52261	diagnosisAD	CTR	793	~diagnosis+(1|manifest)+cngeneson+pc_mito+brain_region+sex	1.05909	4037
ENSG00000156171	0.103608	0.0964615	0.190651	0.00227204	protein_coding	DRAM2	37.87	0.52261	diagnosisAD	CTR	3910	~diagnosis+(1|manifest)+cngeneson+pc_mito+brain_region+sex	0.353869	5993
ENSG00000158163	0.10382	0.0563575	0.114166	-0.00145115	protein_coding	DZIP1L	45.71	0.52261	diagnosisAD	CTR	4818	~diagnosis+(1|manifest)+cngeneson+pc_mito+brain_region+sex	1.07928	3996
ENSG00000162819	0.103588	0.117583	0.22749	0.00767646	protein_coding	BROX	36.81	0.52261	diagnosisAD	CTR	1771	~diagnosis+(1|manifest)+cngeneson+pc_mito+brain_region+sex	0.688554	5018
ENSG00000278062	0.103679	-1.10943e-08	6.13626e-06	-6.15845e-06	protein_coding	ZNF251	47.51	0.52261	diagnosisAD	CTR	2337	~diagnosis+(1|manifest)+cngeneson+pc_mito+brain_region+sex	7.55504	580
ENSG00000096060	0.10414	-0.554907	0.0947825	-1.2046	protein_coding	FKBP5	41.97	0.523105	diagnosisAD	CTR	752	~diagnosis+(1|manifest)+cngeneson+pc_mito+brain_region+sex	30.7487	41
ENSG00000140988	0.104102	0.616799	1.43194	-0.198338	protein_coding	RPS2	57.61	0.523105	diagnosisAD	CTR	6262	~diagnosis+(1|manifest)+cngeneson+pc_mito+brain_region+sex	3.54796	1553
ENSG00000056097	0.104595	0.143559	0.290078	-0.00295927	protein_coding	ZFR	38.32	0.524969	diagnosisAD	CTR	3582	~diagnosis+(1|manifest)+cngeneson+pc_mito+brain_region+sex	2.14117	2454
ENSG00000080839	0.104743	0.0867714	0.17226	0.00128293	protein_coding	RBL1	43.07	0.525084	diagnosisAD	CTR	652	~diagnosis+(1|manifest)+cngeneson+pc_mito+brain_region+sex	0.575323	5398
ENSG00000122591	0.104784	0.256219	0.492963	0.0194756	protein_coding	FAM126A	37.33	0.525084	diagnosisAD	CTR	1435	~diagnosis+(1|manifest)+cngeneson+pc_mito+brain_region+sex	2.42809	2219
ENSG00000138592	0.104937	0.126742	0.258277	-0.00479355	protein_coding	USP8	39.77	0.525434	diagnosisAD	CTR	6204	~diagnosis+(1|manifest)+cngeneson+pc_mito+brain_region+sex	0.800943	4692
ENSG00000105662	0.105061	0.0817839	0.175071	-0.011503	protein_coding	CRTC1	56.04	0.525636	diagnosisAD	CTR	3470	~diagnosis+(1|manifest)+cngeneson+pc_mito+brain_region+sex	0.935555	4321
ENSG00000106714	0.105591	0.291925	0.613893	-0.0300421	protein_coding	CNTNAP3	38.24	0.525678	diagnosisAD	CTR	1886	~diagnosis+(1|manifest)+cngeneson+pc_mito+brain_region+sex	4.31257	1270
ENSG00000113312	0.105377	0.121447	0.242246	0.000647437	protein_coding	TTC1	41.36	0.525678	diagnosisAD	CTR	4436	~diagnosis+(1|manifest)+cngeneson+pc_mito+brain_region+sex	0.696735	5000
ENSG00000114573	0.105252	0.1468	0.28582	0.00778058	protein_coding	ATP6V1A	38.21	0.525678	diagnosisAD	CTR	3912	~diagnosis+(1|manifest)+cngeneson+pc_mito+brain_region+sex	0.60299	5311
ENSG00000123143	0.105628	-0.187939	0.00512311	-0.381	protein_coding	PKN1	53.14	0.525678	diagnosisAD	CTR	2037	~diagnosis+(1|manifest)+cngeneson+pc_mito+brain_region+sex	1.56936	3089
ENSG00000162734	0.105446	0.242451	0.515765	-0.0308638	protein_coding	PEA15	51.75	0.525678	diagnosisAD	CTR	4735	~diagnosis+(1|manifest)+cngeneson+pc_mito+brain_region+sex	1.9111	2665
ENSG00000182240	0.105206	0.628054	1.27708	-0.0209711	protein_coding	BACE2	45.56	0.525678	diagnosisAD	CTR	202	~diagnosis+(1|manifest)+cngeneson+pc_mito+brain_region+sex	8.57806	480
ENSG00000214944	0.105652	0.354228	0.713075	-0.00461821	protein_coding	ARHGEF28	39.36	0.525678	diagnosisAD	CTR	3334	~diagnosis+(1|manifest)+cngeneson+pc_mito+brain_region+sex	6.58958	693
ENSG00000032389	0.105932	0.111394	0.2309	-0.00811151	protein_coding	EIPR1	48.26	0.526396	diagnosisAD	CTR	332	~diagnosis+(1|manifest)+cngeneson+pc_mito+brain_region+sex	0.473176	5722
ENSG00000132485	0.106267	-0.213871	0.00689624	-0.434638	protein_coding	ZRANB2	34.19	0.526396	diagnosisAD	CTR	3860	~diagnosis+(1|manifest)+cngeneson+pc_mito+brain_region+sex	4.72731	1128
ENSG00000144724	0.106173	-0.153572	-0.0117649	-0.295378	protein_coding	PTPRG	40.79	0.526396	diagnosisAD	CTR	6033	~diagnosis+(1|manifest)+cngeneson+pc_mito+brain_region+sex	9.48008	408
ENSG00000159314	0.106109	-0.136335	-0.00519314	-0.267476	protein_coding	ARHGAP27	54.68	0.526396	diagnosisAD	CTR	2	~diagnosis+(1|manifest)+cngeneson+pc_mito+brain_region+sex	1.36911	3430
ENSG00000182831	0.106296	-0.0949397	-0.0045137	-0.185366	protein_coding	C16orf72	42.03	0.526396	diagnosisAD	CTR	4591	~diagnosis+(1|manifest)+cngeneson+pc_mito+brain_region+sex	0.527422	5554
ENSG00000281601	0.106137	-1.88916e-08	1.04611e-05	-1.04988e-05	protein_coding	ZNF780B	39.66	0.526396	diagnosisAD	CTR	3477	~diagnosis+(1|manifest)+cngeneson+pc_mito+brain_region+sex	6.00857	793
ENSG00000185753	0.106522	-0.107539	-0.000316329	-0.214761	protein_coding	CXorf38	45.21	0.527098	diagnosisAD	CTR	4049	~diagnosis+(1|manifest)+cngeneson+pc_mito+brain_region+sex	0.695351	5004
ENSG00000158828	0.106714	0.123923	0.255938	-0.00809128	protein_coding	PINK1	50.78	0.527634	diagnosisAD	CTR	5893	~diagnosis+(1|manifest)+cngeneson+pc_mito+brain_region+sex	0.754242	4837
ENSG00000188994	0.106926	0.205127	0.401602	0.00865104	protein_coding	ZNF292	37.68	0.528274	diagnosisAD	CTR	4711	~diagnosis+(1|manifest)+cngeneson+pc_mito+brain_region+sex	1.7904	2806
ENSG00000008513	0.107016	-0.267664	-0.00449427	-0.530833	protein_coding	ST3GAL1	49.4	0.528301	diagnosisAD	CTR	268	~diagnosis+(1|manifest)+cngeneson+pc_mito+brain_region+sex	1.97548	2605
ENSG00000137767	0.107184	0.168883	0.364331	-0.0265658	protein_coding	SQOR	44.92	0.528306	diagnosisAD	CTR	5724	~diagnosis+(1|manifest)+cngeneson+pc_mito+brain_region+sex	6.26998	746
ENSG00000177697	0.107172	0.792174	1.71371	-0.129357	protein_coding	CD151	63.31	0.528306	diagnosisAD	CTR	5221	~diagnosis+(1|manifest)+cngeneson+pc_mito+brain_region+sex	4.50142	1194
ENSG00000174718	0.107336	0.245562	0.477184	0.0139395	protein_coding	RESF1	41.61	0.528642	diagnosisAD	CTR	2039	~diagnosis+(1|manifest)+cngeneson+pc_mito+brain_region+sex	1.40629	3359
ENSG00000145860	0.107695	0.460668	0.929734	-0.00839944	protein_coding	RNF145	36.97	0.529995	diagnosisAD	CTR	1132	~diagnosis+(1|manifest)+cngeneson+pc_mito+brain_region+sex	3.80145	1459
ENSG00000144668	0.107925	0.132349	0.306751	-0.0420526	protein_coding	ITGA9	44.64	0.530715	diagnosisAD	CTR	3129	~diagnosis+(1|manifest)+cngeneson+pc_mito+brain_region+sex	8.17921	511
ENSG00000111229	0.108389	0.00593674	0.0146577	-0.00278426	protein_coding	ARPC3	45.85	0.531693	diagnosisAD	CTR	3540	~diagnosis+(1|manifest)+cngeneson+pc_mito+brain_region+sex	1.66421	2964
ENSG00000132002	0.108461	0.0203249	0.807563	-0.766913	protein_coding	DNAJB1	52.08	0.531693	diagnosisAD	CTR	4193	~diagnosis+(1|manifest)+cngeneson+pc_mito+brain_region+sex	21.494	92
ENSG00000157216	0.10835	-0.223746	-0.00254991	-0.444942	protein_coding	SSBP3	50.93	0.531693	diagnosisAD	CTR	2506	~diagnosis+(1|manifest)+cngeneson+pc_mito+brain_region+sex	0.734377	4888
ENSG00000196935	0.108455	0.191857	0.374145	0.00956923	protein_coding	SRGAP1	39.42	0.531693	diagnosisAD	CTR	2287	~diagnosis+(1|manifest)+cngeneson+pc_mito+brain_region+sex	0.841418	4572
ENSG00000124191	0.108586	-0.256988	0.0859272	-0.599904	protein_coding	TOX2	47.56	0.531893	diagnosisAD	CTR	3674	~diagnosis+(1|manifest)+cngeneson+pc_mito+brain_region+sex	5.02081	1032
ENSG00000126775	0.10878	0.0752222	0.184516	-0.0340712	protein_coding	ATG14	41.78	0.532431	diagnosisAD	CTR	5838	~diagnosis+(1|manifest)+cngeneson+pc_mito+brain_region+sex	0.486422	5675
ENSG00000087365	0.109265	0.128637	0.242471	0.0148035	protein_coding	SF3B2	48.41	0.534392	diagnosisAD	CTR	4526	~diagnosis+(1|manifest)+cngeneson+pc_mito+brain_region+sex	0.539315	5519
ENSG00000001617	0.109605	0.00253402	0.162371	-0.157303	protein_coding	SEMA3F	57.74	0.534852	diagnosisAD	CTR	5814	~diagnosis+(1|manifest)+cngeneson+pc_mito+brain_region+sex	5.77426	835
ENSG00000128951	0.109613	0.131073	0.255063	0.00708293	protein_coding	DUT	39.96	0.534852	diagnosisAD	CTR	2617	~diagnosis+(1|manifest)+cngeneson+pc_mito+brain_region+sex	1.0194	4126
ENSG00000100813	0.11003	0.189858	0.365844	0.0138722	protein_coding	ACIN1	45.36	0.536469	diagnosisAD	CTR	3182	~diagnosis+(1|manifest)+cngeneson+pc_mito+brain_region+sex	2.77683	1984
ENSG00000146674	0.110267	0.95028	2.60545	-0.704892	protein_coding	IGFBP3	49.16	0.53721	diagnosisAD	CTR	1952	~diagnosis+(1|manifest)+cngeneson+pc_mito+brain_region+sex	6.30928	733
ENSG00000153006	0.110516	0.123706	0.240456	0.00695587	protein_coding	SREK1IP1	36.21	0.538012	diagnosisAD	CTR	1264	~diagnosis+(1|manifest)+cngeneson+pc_mito+brain_region+sex	0.828547	4608
ENSG00000139083	0.110814	0.318583	0.626071	0.0110952	protein_coding	ETV6	43.2	0.538629	diagnosisAD	CTR	5598	~diagnosis+(1|manifest)+cngeneson+pc_mito+brain_region+sex	3.80854	1455
ENSG00000144331	0.110805	-0.563975	0.150298	-1.27825	protein_coding	ZNF385B	36.95	0.538629	diagnosisAD	CTR	3461	~diagnosis+(1|manifest)+cngeneson+pc_mito+brain_region+sex	9.9688	368
ENSG00000137154	0.111038	-0.0290744	0.399918	-0.458067	protein_coding	RPS6	40.65	0.538886	diagnosisAD	CTR	6143	~diagnosis+(1|manifest)+cngeneson+pc_mito+brain_region+sex	2.99181	1859
ENSG00000145391	0.111036	-0.192873	-0.0164926	-0.369254	protein_coding	SETD7	42.84	0.538886	diagnosisAD	CTR	5633	~diagnosis+(1|manifest)+cngeneson+pc_mito+brain_region+sex	1.12853	3887
ENSG00000165934	0.111241	0.102407	0.200022	0.00479317	protein_coding	CPSF2	39.58	0.539352	diagnosisAD	CTR	1404	~diagnosis+(1|manifest)+cngeneson+pc_mito+brain_region+sex	0.51253	5600
ENSG00000285262	0.111304	1.2521e-08	6.68678e-06	-6.66173e-06	protein_coding	MCPH1	42.19	0.539352	diagnosisAD	CTR	4849	~diagnosis+(1|manifest)+cngeneson+pc_mito+brain_region+sex	16.9693	141
ENSG00000148337	0.111515	0.0848225	0.166132	0.00351288	protein_coding	CIZ1	52.5	0.539545	diagnosisAD	CTR	5509	~diagnosis+(1|manifest)+cngeneson+pc_mito+brain_region+sex	0.616396	5261
ENSG00000146021	0.111673	-0.144535	0.160876	-0.449946	protein_coding	KLHL3	42.71	0.539672	diagnosisAD	CTR	3938	~diagnosis+(1|manifest)+cngeneson+pc_mito+brain_region+sex	1.94865	2631
ENSG00000278053	0.111712	0.207326	0.410888	0.00376286	protein_coding	DDX52	39.55	0.539672	diagnosisAD	CTR	4977	~diagnosis+(1|manifest)+cngeneson+pc_mito+brain_region+sex	1.82582	2754
ENSG00000081026	0.112554	0.235434	0.462563	0.00830457	protein_coding	MAGI3	37.14	0.540702	diagnosisAD	CTR	4036	~diagnosis+(1|manifest)+cngeneson+pc_mito+brain_region+sex	5.34279	945
ENSG00000106392	0.112388	-0.205529	0.137687	-0.548744	protein_coding	C1GALT1	37.34	0.540702	diagnosisAD	CTR	2164	~diagnosis+(1|manifest)+cngeneson+pc_mito+brain_region+sex	3.04214	1823
ENSG00000118523	0.112534	0.245933	0.650544	-0.158677	protein_coding	CCN2	52.27	0.540702	diagnosisAD	CTR	488	~diagnosis+(1|manifest)+cngeneson+pc_mito+brain_region+sex	3.52784	1561
ENSG00000134982	0.112105	0.229471	0.443678	0.0152643	protein_coding	APC	37.63	0.540702	diagnosisAD	CTR	687	~diagnosis+(1|manifest)+cngeneson+pc_mito+brain_region+sex	0.848749	4553
ENSG00000149084	0.1124	0.151197	0.293917	0.00847637	protein_coding	HSD17B12	38.14	0.540702	diagnosisAD	CTR	4191	~diagnosis+(1|manifest)+cngeneson+pc_mito+brain_region+sex	6.26541	747
ENSG00000171310	0.11261	-0.137917	0.106865	-0.3827	protein_coding	CHST11	46.04	0.540702	diagnosisAD	CTR	3841	~diagnosis+(1|manifest)+cngeneson+pc_mito+brain_region+sex	1.09888	3951
ENSG00000172943	0.112506	-0.0548302	0.0375039	-0.147164	protein_coding	PHF8	43.07	0.540702	diagnosisAD	CTR	484	~diagnosis+(1|manifest)+cngeneson+pc_mito+brain_region+sex	0.897839	4437
ENSG00000185532	0.112256	0.207049	0.44579	-0.0316916	protein_coding	PRKG1	36.51	0.540702	diagnosisAD	CTR	741	~diagnosis+(1|manifest)+cngeneson+pc_mito+brain_region+sex	3.47686	1595
ENSG00000143321	0.112899	0.114936	0.226706	0.00316549	protein_coding	HDGF	51.35	0.541676	diagnosisAD	CTR	224	~diagnosis+(1|manifest)+cngeneson+pc_mito+brain_region+sex	0.76182	4800
ENSG00000111846	0.113106	0.212303	0.449031	-0.0244242	protein_coding	GCNT2	43.51	0.541845	diagnosisAD	CTR	1289	~diagnosis+(1|manifest)+cngeneson+pc_mito+brain_region+sex	2.02248	2552
ENSG00000127311	0.113096	0.138542	0.274234	0.0028507	protein_coding	HELB	39.18	0.541845	diagnosisAD	CTR	417	~diagnosis+(1|manifest)+cngeneson+pc_mito+brain_region+sex	0.695489	5003
ENSG00000110427	0.113769	0.278445	0.559475	-0.00258495	protein_coding	KIAA1549L	42.91	0.544606	diagnosisAD	CTR	2016	~diagnosis+(1|manifest)+cngeneson+pc_mito+brain_region+sex	6.09265	776
ENSG00000091732	0.114149	0.0367008	0.0739303	-0.000528726	protein_coding	ZC3HC1	44.46	0.546011	diagnosisAD	CTR	3050	~diagnosis+(1|manifest)+cngeneson+pc_mito+brain_region+sex	0.535614	5531
ENSG00000100580	0.114357	-0.0585311	0.0348422	-0.151904	protein_coding	TMED8	41.15	0.546181	diagnosisAD	CTR	3187	~diagnosis+(1|manifest)+cngeneson+pc_mito+brain_region+sex	0.465591	5744
ENSG00000117226	0.114291	0.310474	0.669491	-0.0485433	protein_coding	GBP3	40.11	0.546181	diagnosisAD	CTR	1751	~diagnosis+(1|manifest)+cngeneson+pc_mito+brain_region+sex	2.50443	2166
ENSG00000118007	0.114493	0.104026	0.22085	-0.0127974	protein_coding	STAG1	38.93	0.546418	diagnosisAD	CTR	1960	~diagnosis+(1|manifest)+cngeneson+pc_mito+brain_region+sex	4.3872	1232
ENSG00000273993	0.114834	6.02411e-09	5.21337e-06	-5.20132e-06	protein_coding	PTPRK	35.4	0.547631	diagnosisAD	CTR	2949	~diagnosis+(1|manifest)+cngeneson+pc_mito+brain_region+sex	34.969	29
ENSG00000165392	0.115006	0.258814	0.501967	0.0156617	protein_coding	WRN	35.99	0.548034	diagnosisAD	CTR	5426	~diagnosis+(1|manifest)+cngeneson+pc_mito+brain_region+sex	1.3382	3476
ENSG00000198873	0.115412	-0.144309	0.13177	-0.420387	protein_coding	GRK5	50.47	0.549558	diagnosisAD	CTR	5575	~diagnosis+(1|manifest)+cngeneson+pc_mito+brain_region+sex	5.01435	1033
ENSG00000110844	0.115521	0.0586991	0.140554	-0.0231559	protein_coding	PRPF40B	47.42	0.549663	diagnosisAD	CTR	2862	~diagnosis+(1|manifest)+cngeneson+pc_mito+brain_region+sex	0.493818	5658
ENSG00000130309	0.115671	0.15071	0.295969	0.00545027	protein_coding	COLGALT1	52.81	0.54996	diagnosisAD	CTR	5484	~diagnosis+(1|manifest)+cngeneson+pc_mito+brain_region+sex	1.17312	3791
ENSG00000112234	0.115911	-0.128596	0.0711368	-0.328329	protein_coding	FBXL4	36.71	0.550053	diagnosisAD	CTR	1403	~diagnosis+(1|manifest)+cngeneson+pc_mito+brain_region+sex	0.776256	4760
ENSG00000135049	0.115952	0.196897	0.434181	-0.0403857	protein_coding	AGTPBP1	36.66	0.550053	diagnosisAD	CTR	5999	~diagnosis+(1|manifest)+cngeneson+pc_mito+brain_region+sex	4.35295	1249
ENSG00000198399	0.115846	0.171592	0.334402	0.00878162	protein_coding	ITSN2	39.86	0.550053	diagnosisAD	CTR	2871	~diagnosis+(1|manifest)+cngeneson+pc_mito+brain_region+sex	5.19457	986
ENSG00000113615	0.116173	0.103215	0.215936	-0.00950493	protein_coding	SEC24A	42.25	0.55069	diagnosisAD	CTR	3191	~diagnosis+(1|manifest)+cngeneson+pc_mito+brain_region+sex	1.06384	4031
ENSG00000160752	0.116351	0.213976	0.452026	-0.0240729	protein_coding	FDPS	50.48	0.550742	diagnosisAD	CTR	5341	~diagnosis+(1|manifest)+cngeneson+pc_mito+brain_region+sex	1.52713	3159
ENSG00000177889	0.116359	-0.136911	-0.00914263	-0.26468	protein_coding	UBE2N	39.8	0.550742	diagnosisAD	CTR	3381	~diagnosis+(1|manifest)+cngeneson+pc_mito+brain_region+sex	0.832612	4599
ENSG00000135862	0.116469	0.293424	0.583155	0.00369358	protein_coding	LAMC1	40.09	0.55085	diagnosisAD	CTR	5767	~diagnosis+(1|manifest)+cngeneson+pc_mito+brain_region+sex	1.38374	3407
ENSG00000284814	0.116561	-1.59199e-08	8.59423e-06	-8.62607e-06	protein_coding	ADCY4	54.43	0.550874	diagnosisAD	CTR	1228	~diagnosis+(1|manifest)+cngeneson+pc_mito+brain_region+sex	19.1544	113
ENSG00000076716	0.116692	-0.0721555	0.0563244	-0.200635	protein_coding	GPC4	41.25	0.551079	diagnosisAD	CTR	2652	~diagnosis+(1|manifest)+cngeneson+pc_mito+brain_region+sex	0.967913	4247
ENSG00000135506	0.116898	0.10183	0.197165	0.00649441	protein_coding	OS9	43.99	0.551639	diagnosisAD	CTR	4401	~diagnosis+(1|manifest)+cngeneson+pc_mito+brain_region+sex	0.650889	5150
ENSG00000100591	0.117431	0.307228	0.649534	-0.0350783	protein_coding	AHSA1	46.04	0.553328	diagnosisAD	CTR	4745	~diagnosis+(1|manifest)+cngeneson+pc_mito+brain_region+sex	16.1764	148
ENSG00000109220	0.117398	0.309774	0.604109	0.0154387	protein_coding	CHIC2	36.69	0.553328	diagnosisAD	CTR	3549	~diagnosis+(1|manifest)+cngeneson+pc_mito+brain_region+sex	4.9222	1062
ENSG00000154473	0.117907	0.115987	0.231972	1.37159e-06	protein_coding	BUB3	39.16	0.554642	diagnosisAD	CTR	174	~diagnosis+(1|manifest)+cngeneson+pc_mito+brain_region+sex	1.19401	3749
ENSG00000196405	0.117848	0.349911	0.680523	0.0192992	protein_coding	EVL	45.48	0.554642	diagnosisAD	CTR	639	~diagnosis+(1|manifest)+cngeneson+pc_mito+brain_region+sex	1.37384	3420
ENSG00000196511	0.117973	-0.155225	0.0687927	-0.379243	protein_coding	TPK1	37.29	0.554642	diagnosisAD	CTR	318	~diagnosis+(1|manifest)+cngeneson+pc_mito+brain_region+sex	1.58761	3065
ENSG00000119865	0.118381	0.183532	0.356396	0.010667	protein_coding	CNRIP1	40.04	0.55573	diagnosisAD	CTR	319	~diagnosis+(1|manifest)+cngeneson+pc_mito+brain_region+sex	1.6591	2971
ENSG00000182095	0.118362	-0.0384302	0.182956	-0.259816	protein_coding	TNRC18	54.68	0.55573	diagnosisAD	CTR	1144	~diagnosis+(1|manifest)+cngeneson+pc_mito+brain_region+sex	2.10677	2480
ENSG00000285482	0.118656	2.38026e-09	3.65446e-06	-3.6497e-06	protein_coding	DGAT1	63.02	0.556607	diagnosisAD	CTR	3897	~diagnosis+(1|manifest)+cngeneson+pc_mito+brain_region+sex	4.08542	1348
ENSG00000108669	0.119089	-0.1988	0.0995808	-0.49718	protein_coding	CYTH1	45.26	0.55753	diagnosisAD	CTR	2394	~diagnosis+(1|manifest)+cngeneson+pc_mito+brain_region+sex	4.68672	1145
ENSG00000148459	0.119262	0.19297	0.385789	0.000151279	protein_coding	PDSS1	44.16	0.55753	diagnosisAD	CTR	5101	~diagnosis+(1|manifest)+cngeneson+pc_mito+brain_region+sex	2.17272	2425
ENSG00000151491	0.119029	0.319247	0.623759	0.0147349	protein_coding	EPS8	37.25	0.55753	diagnosisAD	CTR	2281	~diagnosis+(1|manifest)+cngeneson+pc_mito+brain_region+sex	2.82202	1961
ENSG00000153201	0.119263	-0.178271	0.00732616	-0.363869	protein_coding	RANBP2	39.01	0.55753	diagnosisAD	CTR	1716	~diagnosis+(1|manifest)+cngeneson+pc_mito+brain_region+sex	2.72986	2019
ENSG00000162129	0.119294	0.0791932	0.155432	0.00295417	protein_coding	CLPB	45.77	0.55753	diagnosisAD	CTR	898	~diagnosis+(1|manifest)+cngeneson+pc_mito+brain_region+sex	0.348743	6002
ENSG00000101126	0.119886	0.0123548	0.170716	-0.146006	protein_coding	ADNP	41.67	0.558725	diagnosisAD	CTR	3093	~diagnosis+(1|manifest)+cngeneson+pc_mito+brain_region+sex	0.499463	5639
ENSG00000104218	0.119671	0.175682	0.358104	-0.00673909	protein_coding	CSPP1	38.01	0.558725	diagnosisAD	CTR	5499	~diagnosis+(1|manifest)+cngeneson+pc_mito+brain_region+sex	1.38929	3391
ENSG00000274305	0.120081	-2.54219e-08	1.41174e-05	-1.41682e-05	protein_coding	LENG8	58.93	0.558725	diagnosisAD	CTR	4755	~diagnosis+(1|manifest)+cngeneson+pc_mito+brain_region+sex	22.1881	85
ENSG00000276458	0.120081	-2.54219e-08	1.41174e-05	-1.41682e-05	protein_coding	LENG8	58.91	0.558725	diagnosisAD	CTR	5445	~diagnosis+(1|manifest)+cngeneson+pc_mito+brain_region+sex	22.1881	85
ENSG00000276681	0.120081	-2.54219e-08	1.41174e-05	-1.41682e-05	protein_coding	LENG8	58.99	0.558725	diagnosisAD	CTR	3591	~diagnosis+(1|manifest)+cngeneson+pc_mito+brain_region+sex	22.1881	85
ENSG00000282003	0.120075	-1.06593e-08	5.85149e-06	-5.87281e-06	protein_coding	TUBGCP3	44.29	0.558725	diagnosisAD	CTR	1108	~diagnosis+(1|manifest)+cngeneson+pc_mito+brain_region+sex	6.57839	697
ENSG00000185291	0.120365	0.264602	0.589447	-0.0602428	protein_coding	IL3RA	54.54	0.559633	diagnosisAD	CTR	2749	~diagnosis+(1|manifest)+cngeneson+pc_mito+brain_region+sex	10.9961	313
ENSG00000156650	0.120655	0.247721	0.499562	-0.00412028	protein_coding	KAT6B	40.71	0.560158	diagnosisAD	CTR	4906	~diagnosis+(1|manifest)+cngeneson+pc_mito+brain_region+sex	1.00505	4156
ENSG00000170242	0.120638	-0.155223	-0.00505476	-0.30539	protein_coding	USP47	35.56	0.560158	diagnosisAD	CTR	1984	~diagnosis+(1|manifest)+cngeneson+pc_mito+brain_region+sex	0.980993	4211
ENSG00000152061	0.120884	0.177012	0.353405	0.000619282	protein_coding	RABGAP1L	37.91	0.560175	diagnosisAD	CTR	5064	~diagnosis+(1|manifest)+cngeneson+pc_mito+brain_region+sex	2.37036	2260
ENSG00000168872	0.120925	0.0432613	0.11665	-0.030127	protein_coding	DDX19A	47.09	0.560175	diagnosisAD	CTR	4777	~diagnosis+(1|manifest)+cngeneson+pc_mito+brain_region+sex	3.05182	1819
ENSG00000186522	0.120848	-0.143439	0.020354	-0.307233	protein_coding	SEPTIN10	40.32	0.560175	diagnosisAD	CTR	2072	~diagnosis+(1|manifest)+cngeneson+pc_mito+brain_region+sex	1.32241	3497
ENSG00000074356	0.121238	-0.171423	-0.00993454	-0.332912	protein_coding	NCBP3	44.57	0.560751	diagnosisAD	CTR	871	~diagnosis+(1|manifest)+cngeneson+pc_mito+brain_region+sex	1.0367	4092
ENSG00000103365	0.121487	0.182686	0.37251	-0.00713744	protein_coding	GGA2	47.76	0.560751	diagnosisAD	CTR	1086	~diagnosis+(1|manifest)+cngeneson+pc_mito+brain_region+sex	0.973659	4228
ENSG00000144560	0.12154	0.213829	0.418513	0.00914418	protein_coding	VGLL4	44.93	0.560751	diagnosisAD	CTR	4584	~diagnosis+(1|manifest)+cngeneson+pc_mito+brain_region+sex	3.43617	1627
ENSG00000168874	0.12118	-0.435891	0.0914484	-0.963231	protein_coding	ATOH8	54.76	0.560751	diagnosisAD	CTR	3283	~diagnosis+(1|manifest)+cngeneson+pc_mito+brain_region+sex	11.2271	303
ENSG00000179094	0.121671	-0.271672	-0.00356347	-0.539781	protein_coding	PER1	58.98	0.560751	diagnosisAD	CTR	482	~diagnosis+(1|manifest)+cngeneson+pc_mito+brain_region+sex	1.98515	2592
ENSG00000185187	0.121328	0.386317	0.79257	-0.0199363	protein_coding	SIGIRR	65.22	0.560751	diagnosisAD	CTR	5374	~diagnosis+(1|manifest)+cngeneson+pc_mito+brain_region+sex	3.43608	1628
ENSG00000196954	0.121635	0.2662	0.677319	-0.144918	protein_coding	CASP4	37.67	0.560751	diagnosisAD	CTR	84	~diagnosis+(1|manifest)+cngeneson+pc_mito+brain_region+sex	5.33015	949
ENSG00000141367	0.121945	0.195542	0.381569	0.00951481	protein_coding	CLTC	38.54	0.561194	diagnosisAD	CTR	5709	~diagnosis+(1|manifest)+cngeneson+pc_mito+brain_region+sex	2.30814	2310
ENSG00000170271	0.121899	-0.328132	0.118206	-0.77447	protein_coding	FAXDC2	47.15	0.561194	diagnosisAD	CTR	4736	~diagnosis+(1|manifest)+cngeneson+pc_mito+brain_region+sex	2.96914	1874
ENSG00000165995	0.122045	0.214498	0.459026	-0.0300305	protein_coding	CACNB2	40.46	0.561249	diagnosisAD	CTR	3541	~diagnosis+(1|manifest)+cngeneson+pc_mito+brain_region+sex	1.84954	2730
ENSG00000102908	0.123133	0.0926108	0.199251	-0.014029	protein_coding	NFAT5	38.64	0.564641	diagnosisAD	CTR	811	~diagnosis+(1|manifest)+cngeneson+pc_mito+brain_region+sex	3.48868	1590
ENSG00000108509	0.123141	0.0739573	0.146056	0.00185865	protein_coding	CAMTA2	54.01	0.564641	diagnosisAD	CTR	1115	~diagnosis+(1|manifest)+cngeneson+pc_mito+brain_region+sex	0.920484	4369
ENSG00000122376	0.123029	-0.0866093	0.073868	-0.247087	protein_coding	SHLD2	40.46	0.564641	diagnosisAD	CTR	4990	~diagnosis+(1|manifest)+cngeneson+pc_mito+brain_region+sex	1.4665	3257
ENSG00000159023	0.123026	0.254129	0.502082	0.0061759	protein_coding	EPB41	41.87	0.564641	diagnosisAD	CTR	5455	~diagnosis+(1|manifest)+cngeneson+pc_mito+brain_region+sex	1.18487	3763
ENSG00000076321	0.123553	0.246475	0.549739	-0.056789	protein_coding	KLHL20	38.33	0.565301	diagnosisAD	CTR	2456	~diagnosis+(1|manifest)+cngeneson+pc_mito+brain_region+sex	1.43636	3306
ENSG00000132622	0.123472	0.00822802	0.122713	-0.106257	protein_coding	HSPA12B	56.27	0.565301	diagnosisAD	CTR	1806	~diagnosis+(1|manifest)+cngeneson+pc_mito+brain_region+sex	4.58112	1168
ENSG00000156273	0.123551	0.267767	0.568118	-0.0325848	protein_coding	BACH1	39.61	0.565301	diagnosisAD	CTR	1533	~diagnosis+(1|manifest)+cngeneson+pc_mito+brain_region+sex	0.766981	4786
ENSG00000076356	0.124293	-0.282465	0.0407465	-0.605677	protein_coding	PLXNA2	47.99	0.566468	diagnosisAD	CTR	1515	~diagnosis+(1|manifest)+cngeneson+pc_mito+brain_region+sex	11.3762	293
ENSG00000085224	0.124436	0.126065	0.2793	-0.0271703	protein_coding	ATRX	37.73	0.566468	diagnosisAD	CTR	1980	~diagnosis+(1|manifest)+cngeneson+pc_mito+brain_region+sex	1.8107	2776
ENSG00000104859	0.123919	0.111413	0.213801	0.00902644	protein_coding	CLASRP	54.01	0.566468	diagnosisAD	CTR	4010	~diagnosis+(1|manifest)+cngeneson+pc_mito+brain_region+sex	1.19316	3751
ENSG00000120158	0.124353	-0.264136	0.02071	-0.548982	protein_coding	RCL1	42.81	0.566468	diagnosisAD	CTR	3389	~diagnosis+(1|manifest)+cngeneson+pc_mito+brain_region+sex	3.5309	1559
ENSG00000121964	0.12409	-0.186482	0.0538674	-0.426832	protein_coding	GTDC1	36.87	0.566468	diagnosisAD	CTR	926	~diagnosis+(1|manifest)+cngeneson+pc_mito+brain_region+sex	1.60398	3040
ENSG00000132256	0.124048	0.425062	0.906947	-0.0568235	protein_coding	TRIM5	37.59	0.566468	diagnosisAD	CTR	1429	~diagnosis+(1|manifest)+cngeneson+pc_mito+brain_region+sex	16.4485	144
ENSG00000173273	0.12428	-0.0613069	0.149366	-0.271979	protein_coding	TNKS	37.08	0.566468	diagnosisAD	CTR	4769	~diagnosis+(1|manifest)+cngeneson+pc_mito+brain_region+sex	3.22395	1724
ENSG00000173193	0.125034	-0.366124	0.207142	-0.939391	protein_coding	PARP14	40.87	0.56878	diagnosisAD	CTR	4766	~diagnosis+(1|manifest)+cngeneson+pc_mito+brain_region+sex	14.9289	173
ENSG00000154144	0.125402	0.175939	0.400016	-0.0481381	protein_coding	TBRG1	39.72	0.570042	diagnosisAD	CTR	5163	~diagnosis+(1|manifest)+cngeneson+pc_mito+brain_region+sex	1.37631	3417
ENSG00000059378	0.125717	-0.245493	0.0181872	-0.509174	protein_coding	PARP12	45.56	0.570242	diagnosisAD	CTR	4364	~diagnosis+(1|manifest)+cngeneson+pc_mito+brain_region+sex	1.29616	3549
ENSG00000143442	0.125639	-0.224943	0.00272186	-0.452608	protein_coding	POGZ	41.8	0.570242	diagnosisAD	CTR	3469	~diagnosis+(1|manifest)+cngeneson+pc_mito+brain_region+sex	1.15758	3821
ENSG00000154122	0.125656	-0.310957	0.00640165	-0.628316	protein_coding	ANKH	43.86	0.570242	diagnosisAD	CTR	2264	~diagnosis+(1|manifest)+cngeneson+pc_mito+brain_region+sex	2.27905	2331
ENSG00000204116	0.125821	-0.101872	0.0381013	-0.241845	protein_coding	CHIC1	37.63	0.570303	diagnosisAD	CTR	1892	~diagnosis+(1|manifest)+cngeneson+pc_mito+brain_region+sex	1.00769	4148
ENSG00000168243	0.126238	-0.165122	0.0123124	-0.342557	protein_coding	GNG4	48.07	0.571752	diagnosisAD	CTR	3241	~diagnosis+(1|manifest)+cngeneson+pc_mito+brain_region+sex	1.57418	3082
ENSG00000198961	0.126381	0.193343	0.3854	0.00128604	protein_coding	PJA2	37.65	0.571752	diagnosisAD	CTR	5113	~diagnosis+(1|manifest)+cngeneson+pc_mito+brain_region+sex	1.31222	3514
ENSG00000221926	0.126412	0.0809175	0.183386	-0.0215512	protein_coding	TRIM16	45.66	0.571752	diagnosisAD	CTR	3908	~diagnosis+(1|manifest)+cngeneson+pc_mito+brain_region+sex	7.88829	544
ENSG00000166295	0.126721	0.337995	0.711405	-0.0354163	protein_coding	ANAPC16	43.46	0.572366	diagnosisAD	CTR	4344	~diagnosis+(1|manifest)+cngeneson+pc_mito+brain_region+sex	6.5768	698
ENSG00000175193	0.126729	-3.88268e-09	3.58037e-06	-3.58814e-06	protein_coding	PARL	41.83	0.572366	diagnosisAD	CTR	3509	~diagnosis+(1|manifest)+cngeneson+pc_mito+brain_region+sex	4.76245	1111
ENSG00000108639	0.12703	0.458678	1.1994	-0.282043	protein_coding	SYNGR2	62.06	0.573043	diagnosisAD	CTR	5304	~diagnosis+(1|manifest)+cngeneson+pc_mito+brain_region+sex	5.41033	923
ENSG00000166411	0.127061	0.056705	0.206554	-0.0931438	protein_coding	IDH3A	44.46	0.573043	diagnosisAD	CTR	1297	~diagnosis+(1|manifest)+cngeneson+pc_mito+brain_region+sex	0.620462	5248
ENSG00000103888	0.12729	-0.125137	0.169282	-0.419555	protein_coding	CEMIP	47.03	0.573415	diagnosisAD	CTR	4899	~diagnosis+(1|manifest)+cngeneson+pc_mito+brain_region+sex	7.80713	555
ENSG00000116127	0.127378	-0.165818	0.0262778	-0.357914	protein_coding	ALMS1	38.69	0.573415	diagnosisAD	CTR	1775	~diagnosis+(1|manifest)+cngeneson+pc_mito+brain_region+sex	1.07979	3994
ENSG00000197879	0.127506	-0.13005	-0.00147599	-0.258624	protein_coding	MYO1C	60.08	0.573415	diagnosisAD	CTR	3430	~diagnosis+(1|manifest)+cngeneson+pc_mito+brain_region+sex	1.66979	2955
ENSG00000272886	0.127421	-0.141803	-0.00583518	-0.277771	protein_coding	DCP1A	41.18	0.573415	diagnosisAD	CTR	5178	~diagnosis+(1|manifest)+cngeneson+pc_mito+brain_region+sex	1.12261	3896
ENSG00000138593	0.12817	-0.175444	-0.00970787	-0.341181	protein_coding	SECISBP2L	36.73	0.575902	diagnosisAD	CTR	5143	~diagnosis+(1|manifest)+cngeneson+pc_mito+brain_region+sex	0.6207	5247
ENSG00000163762	0.128242	0.9422	2.22879	-0.344393	protein_coding	TM4SF18	37.76	0.575902	diagnosisAD	CTR	2442	~diagnosis+(1|manifest)+cngeneson+pc_mito+brain_region+sex	3.91315	1416
ENSG00000138594	0.128554	0.211959	0.423633	0.000285273	protein_coding	TMOD3	41.02	0.576721	diagnosisAD	CTR	6242	~diagnosis+(1|manifest)+cngeneson+pc_mito+brain_region+sex	2.26401	2349
ENSG00000159131	0.128619	-0.0504425	0.112778	-0.213663	protein_coding	GART	41.63	0.576721	diagnosisAD	CTR	3155	~diagnosis+(1|manifest)+cngeneson+pc_mito+brain_region+sex	1.38569	3402
ENSG00000163659	0.128789	-0.366815	0.127417	-0.861047	protein_coding	TIPARP	38.27	0.576721	diagnosisAD	CTR	2298	~diagnosis+(1|manifest)+cngeneson+pc_mito+brain_region+sex	11.4158	291
ENSG00000284487	0.128721	8.95581e-09	7.68032e-06	-7.66241e-06	protein_coding	MOSMO	39.21	0.576721	diagnosisAD	CTR	4439	~diagnosis+(1|manifest)+cngeneson+pc_mito+brain_region+sex	29.9126	43
ENSG00000123094	0.129026	-0.181917	0.125516	-0.489351	protein_coding	RASSF8	38.09	0.577371	diagnosisAD	CTR	3206	~diagnosis+(1|manifest)+cngeneson+pc_mito+brain_region+sex	1.14191	3853
ENSG00000122406	0.129329	0.172165	0.394268	-0.0499377	protein_coding	RPL5	40.37	0.577535	diagnosisAD	CTR	361	~diagnosis+(1|manifest)+cngeneson+pc_mito+brain_region+sex	1.13896	3862
ENSG00000166224	0.129429	-0.144694	0.0229065	-0.312294	protein_coding	SGPL1	41.07	0.577535	diagnosisAD	CTR	5952	~diagnosis+(1|manifest)+cngeneson+pc_mito+brain_region+sex	0.643123	5176
ENSG00000187244	0.129413	0.44061	1.11888	-0.237665	protein_coding	BCAM	58.92	0.577535	diagnosisAD	CTR	4421	~diagnosis+(1|manifest)+cngeneson+pc_mito+brain_region+sex	3.94157	1401
ENSG00000196757	0.129264	-3.13084e-09	4.7023e-06	-4.70856e-06	protein_coding	ZNF700	44.6	0.577535	diagnosisAD	CTR	2874	~diagnosis+(1|manifest)+cngeneson+pc_mito+brain_region+sex	5.68961	850
ENSG00000100284	0.129521	0.085271	0.164695	0.00584681	protein_coding	TOM1	53.52	0.57754	diagnosisAD	CTR	3355	~diagnosis+(1|manifest)+cngeneson+pc_mito+brain_region+sex	0.330269	6032
ENSG00000107651	0.129671	-0.108866	-0.0111952	-0.206537	protein_coding	SEC23IP	40.1	0.577569	diagnosisAD	CTR	2215	~diagnosis+(1|manifest)+cngeneson+pc_mito+brain_region+sex	0.625566	5232
ENSG00000133606	0.129711	-0.102067	-0.000816407	-0.203317	protein_coding	MKRN1	45.73	0.577569	diagnosisAD	CTR	6128	~diagnosis+(1|manifest)+cngeneson+pc_mito+brain_region+sex	0.518305	5584
ENSG00000009844	0.130374	0.13753	0.273014	0.00204577	protein_coding	VTA1	35.53	0.579483	diagnosisAD	CTR	5963	~diagnosis+(1|manifest)+cngeneson+pc_mito+brain_region+sex	0.853898	4537
ENSG00000152413	0.130346	0.136763	0.300432	-0.0269049	protein_coding	HOMER1	37.2	0.579483	diagnosisAD	CTR	265	~diagnosis+(1|manifest)+cngeneson+pc_mito+brain_region+sex	2.24028	2373
ENSG00000164181	0.130508	-0.164365	0.0226727	-0.351402	protein_coding	ELOVL7	39.18	0.579483	diagnosisAD	CTR	3563	~diagnosis+(1|manifest)+cngeneson+pc_mito+brain_region+sex	19.5889	109
ENSG00000170145	0.130429	-0.15273	0.0762795	-0.381739	protein_coding	SIK2	39.63	0.579483	diagnosisAD	CTR	5548	~diagnosis+(1|manifest)+cngeneson+pc_mito+brain_region+sex	1.68578	2937
ENSG00000131016	0.130713	-0.618443	0.0324412	-1.26933	protein_coding	AKAP12	43.87	0.579708	diagnosisAD	CTR	2246	~diagnosis+(1|manifest)+cngeneson+pc_mito+brain_region+sex	9.49741	405
ENSG00000133789	0.130834	0.282611	0.574186	-0.00896519	protein_coding	SWAP70	39.97	0.579708	diagnosisAD	CTR	5757	~diagnosis+(1|manifest)+cngeneson+pc_mito+brain_region+sex	4.09449	1340
ENSG00000178927	0.130831	0.137742	0.277285	-0.00180076	protein_coding	CYBC1	60.41	0.579708	diagnosisAD	CTR	1673	~diagnosis+(1|manifest)+cngeneson+pc_mito+brain_region+sex	1.16011	3817
ENSG00000067141	0.131157	-0.143327	0.00696928	-0.293623	protein_coding	NEO1	38.73	0.580735	diagnosisAD	CTR	760	~diagnosis+(1|manifest)+cngeneson+pc_mito+brain_region+sex	1.55289	3116
ENSG00000132792	0.131306	0.113112	0.228182	-0.0019571	protein_coding	CTNNBL1	42.04	0.580984	diagnosisAD	CTR	3670	~diagnosis+(1|manifest)+cngeneson+pc_mito+brain_region+sex	0.802064	4686
ENSG00000285317	0.131508	7.70031e-10	1.1802e-06	-1.17866e-06	protein_coding	DNAJC8	43.16	0.581473	diagnosisAD	CTR	3999	~diagnosis+(1|manifest)+cngeneson+pc_mito+brain_region+sex	2.85249	1940
ENSG00000136100	0.131631	-0.199144	0.0238397	-0.422127	protein_coding	VPS36	39.35	0.58161	diagnosisAD	CTR	6255	~diagnosis+(1|manifest)+cngeneson+pc_mito+brain_region+sex	1.47742	3237
ENSG00000205045	0.131864	-0.0667843	0.127983	-0.261551	protein_coding	SLFN12L	41.73	0.58223	diagnosisAD	CTR	6022	~diagnosis+(1|manifest)+cngeneson+pc_mito+brain_region+sex	6.27334	745
ENSG00000124762	0.13234	-0.0487849	0.523191	-0.620761	protein_coding	CDKN1A	54.41	0.582703	diagnosisAD	CTR	1831	~diagnosis+(1|manifest)+cngeneson+pc_mito+brain_region+sex	3.00248	1852
ENSG00000166226	0.132101	0.247646	0.4979	-0.00260852	protein_coding	CCT2	39.37	0.582703	diagnosisAD	CTR	536	~diagnosis+(1|manifest)+cngeneson+pc_mito+brain_region+sex	1.85947	2716
ENSG00000166326	0.13229	0.191979	0.375909	0.00804964	protein_coding	TRIM44	39.96	0.582703	diagnosisAD	CTR	4535	~diagnosis+(1|manifest)+cngeneson+pc_mito+brain_region+sex	1.08158	3989
ENSG00000189376	0.132213	0.0961067	0.206542	-0.0143285	protein_coding	C8orf76	43.71	0.582703	diagnosisAD	CTR	1388	~diagnosis+(1|manifest)+cngeneson+pc_mito+brain_region+sex	3.08771	1805
ENSG00000069869	0.132591	0.318284	0.629799	0.00676933	protein_coding	NEDD4	38.51	0.583398	diagnosisAD	CTR	3105	~diagnosis+(1|manifest)+cngeneson+pc_mito+brain_region+sex	4.81444	1093
ENSG00000006576	0.132919	0.12378	0.253285	-0.00572491	protein_coding	PHTF2	37.65	0.583435	diagnosisAD	CTR	6009	~diagnosis+(1|manifest)+cngeneson+pc_mito+brain_region+sex	0.522378	5568
ENSG00000079459	0.132924	0.156676	0.313627	-0.00027492	protein_coding	FDFT1	44.37	0.583435	diagnosisAD	CTR	4514	~diagnosis+(1|manifest)+cngeneson+pc_mito+brain_region+sex	0.976314	4221
ENSG00000127603	0.133061	0.0744349	0.178873	-0.0300037	protein_coding	MACF1	42.57	0.583435	diagnosisAD	CTR	5300	~diagnosis+(1|manifest)+cngeneson+pc_mito+brain_region+sex	3.38974	1648
ENSG00000166167	0.132977	0.168946	0.340242	-0.0023499	protein_coding	BTRC	38.96	0.583435	diagnosisAD	CTR	4270	~diagnosis+(1|manifest)+cngeneson+pc_mito+brain_region+sex	1.45816	3276
ENSG00000275851	0.133036	-1.29468e-08	7.04863e-06	-7.07452e-06	protein_coding	MLLT6	56.24	0.583435	diagnosisAD	CTR	1072	~diagnosis+(1|manifest)+cngeneson+pc_mito+brain_region+sex	14.3931	188
ENSG00000075790	0.133342	-0.177883	0.0130499	-0.368816	protein_coding	BCAP29	37.26	0.584264	diagnosisAD	CTR	112	~diagnosis+(1|manifest)+cngeneson+pc_mito+brain_region+sex	1.99494	2581
ENSG00000163430	0.13352	0.227342	0.450233	0.00445134	protein_coding	FSTL1	43.79	0.584637	diagnosisAD	CTR	4805	~diagnosis+(1|manifest)+cngeneson+pc_mito+brain_region+sex	1.39897	3368
ENSG00000125246	0.133862	-0.120987	0.0775608	-0.319535	protein_coding	CLYBL	43.21	0.585727	diagnosisAD	CTR	101	~diagnosis+(1|manifest)+cngeneson+pc_mito+brain_region+sex	0.731063	4897
ENSG00000118939	0.134134	2.48904e-08	8.44623e-06	-8.39645e-06	protein_coding	UCHL3	35.78	0.585754	diagnosisAD	CTR	990	~diagnosis+(1|manifest)+cngeneson+pc_mito+brain_region+sex	0.684519	5035
ENSG00000164305	0.134004	0.127651	0.253344	0.00195883	protein_coding	CASP3	40.48	0.585754	diagnosisAD	CTR	4725	~diagnosis+(1|manifest)+cngeneson+pc_mito+brain_region+sex	0.427458	5838
ENSG00000205268	0.134146	0.15948	0.321875	-0.00291599	protein_coding	PDE7A	37.81	0.585754	diagnosisAD	CTR	346	~diagnosis+(1|manifest)+cngeneson+pc_mito+brain_region+sex	0.50138	5633
ENSG00000006210	0.134668	-0.109838	0.151597	-0.371274	protein_coding	CX3CL1	53.75	0.587202	diagnosisAD	CTR	2775	~diagnosis+(1|manifest)+cngeneson+pc_mito+brain_region+sex	10.7767	325
ENSG00000092199	0.134615	-0.17446	-0.00596582	-0.342955	protein_coding	HNRNPC	39.78	0.587202	diagnosisAD	CTR	2530	~diagnosis+(1|manifest)+cngeneson+pc_mito+brain_region+sex	2.40071	2238
ENSG00000164983	0.134757	0.182368	0.358442	0.00629322	protein_coding	TMEM65	35.86	0.587202	diagnosisAD	CTR	248	~diagnosis+(1|manifest)+cngeneson+pc_mito+brain_region+sex	0.788847	4722
ENSG00000188649	0.135416	0.175397	0.358756	-0.00796188	protein_coding	CC2D2B	38.1	0.588855	diagnosisAD	CTR	2634	~diagnosis+(1|manifest)+cngeneson+pc_mito+brain_region+sex	2.36929	2262
ENSG00000204104	0.135342	-0.0883189	0.00519247	-0.18183	protein_coding	TRAF3IP1	44.5	0.588855	diagnosisAD	CTR	3054	~diagnosis+(1|manifest)+cngeneson+pc_mito+brain_region+sex	0.280503	6082
ENSG00000213203	0.135352	3.26687e-09	4.98788e-06	-4.98134e-06	protein_coding	GIMAP1	45.7	0.588855	diagnosisAD	CTR	1958	~diagnosis+(1|manifest)+cngeneson+pc_mito+brain_region+sex	4.29837	1272
ENSG00000104728	0.136068	3.10626e-09	2.63088e-06	-2.62467e-06	protein_coding	ARHGEF10	50.01	0.590877	diagnosisAD	CTR	2773	~diagnosis+(1|manifest)+cngeneson+pc_mito+brain_region+sex	31.8436	37
ENSG00000274726	0.136068	3.10626e-09	2.63088e-06	-2.62467e-06	protein_coding	ARHGEF10	50	0.590877	diagnosisAD	CTR	3923	~diagnosis+(1|manifest)+cngeneson+pc_mito+brain_region+sex	31.8436	37
ENSG00000180817	0.136513	-0.351011	0.0549271	-0.756949	protein_coding	PPA1	39.8	0.592399	diagnosisAD	CTR	5207	~diagnosis+(1|manifest)+cngeneson+pc_mito+brain_region+sex	4.46929	1204
ENSG00000113621	0.136655	-0.08009	0.0211102	-0.18129	protein_coding	TXNDC15	45.93	0.59261	diagnosisAD	CTR	1870	~diagnosis+(1|manifest)+cngeneson+pc_mito+brain_region+sex	0.544959	5498
ENSG00000144224	0.137006	-0.217437	0.0670426	-0.501916	protein_coding	UBXN4	39.75	0.593722	diagnosisAD	CTR	1555	~diagnosis+(1|manifest)+cngeneson+pc_mito+brain_region+sex	3.02747	1836
ENSG00000100242	0.137479	-0.154477	0.0142578	-0.323211	protein_coding	SUN2	54.74	0.594155	diagnosisAD	CTR	3702	~diagnosis+(1|manifest)+cngeneson+pc_mito+brain_region+sex	1.62526	3017
ENSG00000100345	0.137372	-0.311174	0.0357594	-0.658107	protein_coding	MYH9	52.36	0.594155	diagnosisAD	CTR	427	~diagnosis+(1|manifest)+cngeneson+pc_mito+brain_region+sex	6.39641	722
ENSG00000122912	0.137482	0.0886417	0.172795	0.00448855	protein_coding	SLC25A16	43.38	0.594155	diagnosisAD	CTR	1787	~diagnosis+(1|manifest)+cngeneson+pc_mito+brain_region+sex	1.19765	3744
ENSG00000132024	0.137289	0.103431	0.218423	-0.0115612	protein_coding	CC2D1A	53.88	0.594155	diagnosisAD	CTR	5926	~diagnosis+(1|manifest)+cngeneson+pc_mito+brain_region+sex	1.98082	2597
ENSG00000105483	0.13822	-0.30558	-0.000854273	-0.610306	protein_coding	CARD8	44.39	0.594749	diagnosisAD	CTR	2679	~diagnosis+(1|manifest)+cngeneson+pc_mito+brain_region+sex	1.09924	3948
ENSG00000114744	0.138231	0.151656	0.325887	-0.0225748	protein_coding	COMMD2	37.9	0.594749	diagnosisAD	CTR	4405	~diagnosis+(1|manifest)+cngeneson+pc_mito+brain_region+sex	0.954367	4283
ENSG00000125970	0.138551	-0.186406	0.00301984	-0.375832	protein_coding	RALY	44.86	0.594749	diagnosisAD	CTR	697	~diagnosis+(1|manifest)+cngeneson+pc_mito+brain_region+sex	2.26742	2344
ENSG00000151240	0.138515	-0.24449	0.0940144	-0.582995	protein_coding	DIP2C	48.43	0.594749	diagnosisAD	CTR	1257	~diagnosis+(1|manifest)+cngeneson+pc_mito+brain_region+sex	4.03404	1370
ENSG00000151376	0.138226	-0.209775	0.00984163	-0.429392	protein_coding	ME3	42.88	0.594749	diagnosisAD	CTR	2625	~diagnosis+(1|manifest)+cngeneson+pc_mito+brain_region+sex	1.39592	3378
ENSG00000170248	0.138242	-0.115991	0.0113669	-0.243348	protein_coding	PDCD6IP	36.87	0.594749	diagnosisAD	CTR	1375	~diagnosis+(1|manifest)+cngeneson+pc_mito+brain_region+sex	1.75301	2855
ENSG00000182473	0.138561	0.0559534	0.117169	-0.00526178	protein_coding	EXOC7	51.59	0.594749	diagnosisAD	CTR	1628	~diagnosis+(1|manifest)+cngeneson+pc_mito+brain_region+sex	0.352436	5997
ENSG00000183718	0.138103	-0.112559	-0.00385639	-0.221262	protein_coding	TRIM52	43.45	0.594749	diagnosisAD	CTR	3721	~diagnosis+(1|manifest)+cngeneson+pc_mito+brain_region+sex	0.319101	6042
ENSG00000266028	0.138418	-0.29064	0.08199	-0.663271	protein_coding	SRGAP2	42.75	0.594749	diagnosisAD	CTR	4934	~diagnosis+(1|manifest)+cngeneson+pc_mito+brain_region+sex	7.75929	559
ENSG00000280962	0.13801	-1.9361e-08	1.05178e-05	-1.05565e-05	protein_coding	DUSP16	40.41	0.594749	diagnosisAD	CTR	5496	~diagnosis+(1|manifest)+cngeneson+pc_mito+brain_region+sex	13.0677	227
ENSG00000178177	0.138831	0.239377	0.539056	-0.0603015	protein_coding	LCORL	36.02	0.595501	diagnosisAD	CTR	1937	~diagnosis+(1|manifest)+cngeneson+pc_mito+brain_region+sex	1.38114	3412
ENSG00000113593	0.139731	-0.178398	-0.00918483	-0.347612	protein_coding	PPWD1	36.46	0.59583	diagnosisAD	CTR	5493	~diagnosis+(1|manifest)+cngeneson+pc_mito+brain_region+sex	0.992891	4184
ENSG00000119414	0.139761	-0.141116	-0.00288791	-0.279344	protein_coding	PPP6C	42.35	0.59583	diagnosisAD	CTR	436	~diagnosis+(1|manifest)+cngeneson+pc_mito+brain_region+sex	0.7995	4698
ENSG00000135945	0.139513	-0.148025	0.0149314	-0.310982	protein_coding	REV1	39.33	0.59583	diagnosisAD	CTR	5213	~diagnosis+(1|manifest)+cngeneson+pc_mito+brain_region+sex	0.767584	4783
ENSG00000140553	0.139092	0.111766	0.227286	-0.00375421	protein_coding	UNC45A	53.82	0.59583	diagnosisAD	CTR	960	~diagnosis+(1|manifest)+cngeneson+pc_mito+brain_region+sex	0.423793	5845
ENSG00000143947	0.139497	0.41148	1.03877	-0.215814	protein_coding	RPS27A	45.81	0.59583	diagnosisAD	CTR	827	~diagnosis+(1|manifest)+cngeneson+pc_mito+brain_region+sex	4.58059	1169
ENSG00000151715	0.139525	-9.73802e-09	5.47836e-06	-5.49783e-06	protein_coding	TMEM45B	44.32	0.59583	diagnosisAD	CTR	5094	~diagnosis+(1|manifest)+cngeneson+pc_mito+brain_region+sex	3.13963	1775
ENSG00000156875	0.139834	1.39947e-08	7.62823e-06	-7.60024e-06	protein_coding	MFSD14A	39.5	0.59583	diagnosisAD	CTR	1516	~diagnosis+(1|manifest)+cngeneson+pc_mito+brain_region+sex	9.1204	437
ENSG00000176788	0.139851	0.177973	0.397048	-0.0411015	protein_coding	BASP1	43.15	0.59583	diagnosisAD	CTR	2237	~diagnosis+(1|manifest)+cngeneson+pc_mito+brain_region+sex	1.6939	2925
ENSG00000187605	0.139372	-0.0885999	0.0332802	-0.21048	protein_coding	TET3	46.75	0.59583	diagnosisAD	CTR	3869	~diagnosis+(1|manifest)+cngeneson+pc_mito+brain_region+sex	0.803636	4680
ENSG00000263141	0.139638	-1.25263e-08	6.81079e-06	-6.83584e-06	protein_coding	PAXBP1	50.76	0.59583	diagnosisAD	CTR	3239	~diagnosis+(1|manifest)+cngeneson+pc_mito+brain_region+sex	9.41964	414
ENSG00000122779	0.140533	0.130663	0.253235	0.00809126	protein_coding	TRIM24	39.2	0.598333	diagnosisAD	CTR	177	~diagnosis+(1|manifest)+cngeneson+pc_mito+brain_region+sex	0.29439	6071
ENSG00000115944	0.140947	0.0651308	0.127346	0.00291509	protein_coding	COX7A2L	44	0.599691	diagnosisAD	CTR	255	~diagnosis+(1|manifest)+cngeneson+pc_mito+brain_region+sex	0.268858	6090
ENSG00000167978	0.141048	0.307521	0.647364	-0.032322	protein_coding	SRRM2	52.69	0.599714	diagnosisAD	CTR	544	~diagnosis+(1|manifest)+cngeneson+pc_mito+brain_region+sex	5.40847	925
ENSG00000006459	0.143528	-0.211925	0.17169	-0.59554	protein_coding	KDM7A	39.15	0.601838	diagnosisAD	CTR	4692	~diagnosis+(1|manifest)+cngeneson+pc_mito+brain_region+sex	2.10355	2485
ENSG00000011523	0.143226	-0.0580913	0.115163	-0.231345	protein_coding	CEP68	47.81	0.601838	diagnosisAD	CTR	3407	~diagnosis+(1|manifest)+cngeneson+pc_mito+brain_region+sex	1.49299	3201
ENSG00000073803	0.143537	0.267624	0.570853	-0.0356042	protein_coding	MAP3K13	40.07	0.601838	diagnosisAD	CTR	2682	~diagnosis+(1|manifest)+cngeneson+pc_mito+brain_region+sex	1.2468	3642
ENSG00000079950	0.141927	0.308725	0.627624	-0.0101742	protein_coding	STX7	37.41	0.601838	diagnosisAD	CTR	757	~diagnosis+(1|manifest)+cngeneson+pc_mito+brain_region+sex	1.7943	2798
ENSG00000088812	0.143545	0.0886285	0.23438	-0.0571225	protein_coding	ATRN	40.35	0.601838	diagnosisAD	CTR	2559	~diagnosis+(1|manifest)+cngeneson+pc_mito+brain_region+sex	0.489521	5668
ENSG00000101871	0.143954	0.461262	0.918864	0.00365993	protein_coding	MID1	39.28	0.601838	diagnosisAD	CTR	437	~diagnosis+(1|manifest)+cngeneson+pc_mito+brain_region+sex	4.15057	1322
ENSG00000102158	0.142287	-0.0734487	0.0430022	-0.1899	protein_coding	MAGT1	40.86	0.601838	diagnosisAD	CTR	1175	~diagnosis+(1|manifest)+cngeneson+pc_mito+brain_region+sex	1.65271	2983
ENSG00000102189	0.143794	0.191641	0.386709	-0.00342645	protein_coding	EEA1	36.99	0.601838	diagnosisAD	CTR	5045	~diagnosis+(1|manifest)+cngeneson+pc_mito+brain_region+sex	1.46315	3264
ENSG00000102882	0.143012	0.169749	0.354536	-0.0150377	protein_coding	MAPK3	56.36	0.601838	diagnosisAD	CTR	1519	~diagnosis+(1|manifest)+cngeneson+pc_mito+brain_region+sex	1.66397	2965
ENSG00000103653	0.143716	0.0504258	0.116945	-0.0160936	protein_coding	CSK	56.64	0.601838	diagnosisAD	CTR	1066	~diagnosis+(1|manifest)+cngeneson+pc_mito+brain_region+sex	0.975952	4223
ENSG00000104325	0.142708	-0.173344	0.0246281	-0.371317	protein_coding	DECR1	38.07	0.601838	diagnosisAD	CTR	3443	~diagnosis+(1|manifest)+cngeneson+pc_mito+brain_region+sex	0.613805	5273
ENSG00000117592	0.143814	0.253963	0.525694	-0.0177687	protein_coding	PRDX6	40.51	0.601838	diagnosisAD	CTR	2303	~diagnosis+(1|manifest)+cngeneson+pc_mito+brain_region+sex	1.59495	3055
ENSG00000133302	0.14265	0.128395	0.28367	-0.0268795	protein_coding	SLF1	36	0.601838	diagnosisAD	CTR	5706	~diagnosis+(1|manifest)+cngeneson+pc_mito+brain_region+sex	0.842099	4568
ENSG00000137074	0.144026	0.148206	0.298688	-0.00227634	protein_coding	APTX	42.02	0.601838	diagnosisAD	CTR	6199	~diagnosis+(1|manifest)+cngeneson+pc_mito+brain_region+sex	1.74295	2866
ENSG00000145730	0.143633	-0.11493	0.0378626	-0.267722	protein_coding	PAM	35.92	0.601838	diagnosisAD	CTR	2788	~diagnosis+(1|manifest)+cngeneson+pc_mito+brain_region+sex	2.9391	1889
ENSG00000146535	0.143867	-0.12226	0.0129629	-0.257482	protein_coding	GNA12	45.86	0.601838	diagnosisAD	CTR	2543	~diagnosis+(1|manifest)+cngeneson+pc_mito+brain_region+sex	0.4027	5894
ENSG00000155324	0.143047	0.229893	0.479988	-0.0202015	protein_coding	GRAMD2B	38.95	0.601838	diagnosisAD	CTR	4446	~diagnosis+(1|manifest)+cngeneson+pc_mito+brain_region+sex	1.44936	3290
ENSG00000160111	0.141719	0.122339	0.274848	-0.0301701	protein_coding	CPAMD8	50.2	0.601838	diagnosisAD	CTR	685	~diagnosis+(1|manifest)+cngeneson+pc_mito+brain_region+sex	3.07566	1809
ENSG00000160216	0.143516	-0.131311	0.0220743	-0.284697	protein_coding	AGPAT3	51.65	0.601838	diagnosisAD	CTR	1708	~diagnosis+(1|manifest)+cngeneson+pc_mito+brain_region+sex	0.928296	4342
ENSG00000162627	0.143351	0.0877271	0.179509	-0.00405535	protein_coding	SNX7	36.05	0.601838	diagnosisAD	CTR	2622	~diagnosis+(1|manifest)+cngeneson+pc_mito+brain_region+sex	0.814555	4652
ENSG00000163882	0.143232	0.103049	0.204588	0.00151058	protein_coding	POLR2H	52.77	0.601838	diagnosisAD	CTR	1039	~diagnosis+(1|manifest)+cngeneson+pc_mito+brain_region+sex	1.02649	4110
ENSG00000169288	0.143141	0.294141	0.591238	-0.00295535	protein_coding	MRPL1	37.79	0.601838	diagnosisAD	CTR	2953	~diagnosis+(1|manifest)+cngeneson+pc_mito+brain_region+sex	1.33454	3482
ENSG00000172613	0.142172	0.0842911	0.19608	-0.0274977	protein_coding	RAD9A	52.03	0.601838	diagnosisAD	CTR	534	~diagnosis+(1|manifest)+cngeneson+pc_mito+brain_region+sex	0.941997	4308
ENSG00000176986	0.142466	0.0794875	0.161184	-0.00220883	protein_coding	SEC24C	47.03	0.601838	diagnosisAD	CTR	1050	~diagnosis+(1|manifest)+cngeneson+pc_mito+brain_region+sex	0.656563	5131
ENSG00000275079	0.142566	2.59348e-09	3.91869e-06	-3.9135e-06	protein_coding	LPCAT1	55.33	0.601838	diagnosisAD	CTR	4780	~diagnosis+(1|manifest)+cngeneson+pc_mito+brain_region+sex	3.82879	1445
ENSG00000115520	0.144426	0.076317	0.174285	-0.0216511	protein_coding	COQ10B	41.73	0.602767	diagnosisAD	CTR	1209	~diagnosis+(1|manifest)+cngeneson+pc_mito+brain_region+sex	0.60433	5307
ENSG00000185483	0.144439	0.293016	0.601923	-0.0158907	protein_coding	ROR1	40.97	0.602767	diagnosisAD	CTR	1408	~diagnosis+(1|manifest)+cngeneson+pc_mito+brain_region+sex	2.70842	2034
ENSG00000122026	0.144855	0.163246	0.435877	-0.109385	protein_coding	RPL21	41.95	0.604106	diagnosisAD	CTR	3802	~diagnosis+(1|manifest)+cngeneson+pc_mito+brain_region+sex	4.39386	1228
ENSG00000213983	0.144982	0.360364	0.794948	-0.0742205	protein_coding	AP1G2	55.18	0.604237	diagnosisAD	CTR	1801	~diagnosis+(1|manifest)+cngeneson+pc_mito+brain_region+sex	3.39382	1645
ENSG00000120162	0.14539	-0.220197	0.146017	-0.586412	protein_coding	MOB3B	41.88	0.604342	diagnosisAD	CTR	4453	~diagnosis+(1|manifest)+cngeneson+pc_mito+brain_region+sex	1.97373	2607
ENSG00000159322	0.145231	-0.08761	0.0130605	-0.188281	protein_coding	ADPGK	43.53	0.604342	diagnosisAD	CTR	1020	~diagnosis+(1|manifest)+cngeneson+pc_mito+brain_region+sex	0.483605	5685
ENSG00000162645	0.14531	0.490942	0.984489	-0.00260566	protein_coding	GBP2	38	0.604342	diagnosisAD	CTR	120	~diagnosis+(1|manifest)+cngeneson+pc_mito+brain_region+sex	4.23775	1299
ENSG00000176142	0.145119	-0.0828172	0.00392742	-0.169562	protein_coding	TMEM39A	39.07	0.604342	diagnosisAD	CTR	4053	~diagnosis+(1|manifest)+cngeneson+pc_mito+brain_region+sex	0.500304	5636
ENSG00000146416	0.145772	-0.164295	0.0442208	-0.37281	protein_coding	AIG1	39.66	0.605131	diagnosisAD	CTR	3308	~diagnosis+(1|manifest)+cngeneson+pc_mito+brain_region+sex	0.548608	5486
ENSG00000181904	0.14574	0.277736	0.569132	-0.0136603	protein_coding	C5orf24	41.92	0.605131	diagnosisAD	CTR	5521	~diagnosis+(1|manifest)+cngeneson+pc_mito+brain_region+sex	1.93515	2645
ENSG00000107186	0.146075	0.316872	0.63384	-9.64189e-05	protein_coding	MPDZ	35.84	0.605991	diagnosisAD	CTR	4261	~diagnosis+(1|manifest)+cngeneson+pc_mito+brain_region+sex	6.14399	765
ENSG00000060237	0.146216	0.071221	0.220584	-0.0781421	protein_coding	WNK1	38.73	0.606177	diagnosisAD	CTR	4310	~diagnosis+(1|manifest)+cngeneson+pc_mito+brain_region+sex	2.94658	1881
ENSG00000080200	0.146423	0.23784	0.476953	-0.00127324	protein_coding	CRYBG3	37.12	0.60624	diagnosisAD	CTR	4473	~diagnosis+(1|manifest)+cngeneson+pc_mito+brain_region+sex	2.63254	2064
ENSG00000149273	0.146391	0.0579207	0.387759	-0.271918	protein_coding	RPS3	48.5	0.60624	diagnosisAD	CTR	230	~diagnosis+(1|manifest)+cngeneson+pc_mito+brain_region+sex	2.34649	2283
ENSG00000173715	0.146596	0.241842	0.488128	-0.00444432	protein_coding	C11orf80	42.75	0.606559	diagnosisAD	CTR	2405	~diagnosis+(1|manifest)+cngeneson+pc_mito+brain_region+sex	2.60131	2089
ENSG00000001629	0.147215	0.124832	0.291768	-0.0421045	protein_coding	ANKIB1	36.83	0.606786	diagnosisAD	CTR	3232	~diagnosis+(1|manifest)+cngeneson+pc_mito+brain_region+sex	1.08426	3985
ENSG00000118246	0.146977	-0.061067	0.00602625	-0.12816	protein_coding	FASTKD2	38.19	0.606786	diagnosisAD	CTR	3228	~diagnosis+(1|manifest)+cngeneson+pc_mito+brain_region+sex	0.684626	5034
ENSG00000132718	0.146944	-0.179263	0.0130363	-0.371563	protein_coding	SYT11	46.48	0.606786	diagnosisAD	CTR	324	~diagnosis+(1|manifest)+cngeneson+pc_mito+brain_region+sex	1.49447	3199
ENSG00000133401	0.147312	-0.311539	0.0354715	-0.658549	protein_coding	PDZD2	45.42	0.606786	diagnosisAD	CTR	5896	~diagnosis+(1|manifest)+cngeneson+pc_mito+brain_region+sex	16.3711	146
ENSG00000158195	0.146793	-0.23009	0.00101369	-0.461195	protein_coding	WASF2	44.01	0.606786	diagnosisAD	CTR	3773	~diagnosis+(1|manifest)+cngeneson+pc_mito+brain_region+sex	2.69332	2042
ENSG00000196526	0.147324	-0.0962737	0.0406522	-0.233199	protein_coding	AFAP1	46.39	0.606786	diagnosisAD	CTR	2658	~diagnosis+(1|manifest)+cngeneson+pc_mito+brain_region+sex	0.482188	5689
ENSG00000197114	0.147107	1.44124e-09	2.20373e-06	-2.20085e-06	protein_coding	ZGPAT	49.61	0.606786	diagnosisAD	CTR	4234	~diagnosis+(1|manifest)+cngeneson+pc_mito+brain_region+sex	3.13965	1774
ENSG00000163453	0.147507	0.322004	0.64745	-0.00344233	protein_coding	IGFBP7	42.44	0.606786	diagnosisAD	CTR	5363	~diagnosis+(1|manifest)+cngeneson+pc_mito+brain_region+sex	6.51713	705
ENSG00000170011	0.147527	-0.183405	0.00890405	-0.375713	protein_coding	MYRIP	40.16	0.606786	diagnosisAD	CTR	5731	~diagnosis+(1|manifest)+cngeneson+pc_mito+brain_region+sex	5.76386	838
ENSG00000170385	0.147612	0.510205	1.18364	-0.163227	protein_coding	SLC30A1	40.58	0.606786	diagnosisAD	CTR	3476	~diagnosis+(1|manifest)+cngeneson+pc_mito+brain_region+sex	5.75254	840
ENSG00000119801	0.148104	0.0661242	0.141724	-0.00947579	protein_coding	YPEL5	41.9	0.607038	diagnosisAD	CTR	5395	~diagnosis+(1|manifest)+cngeneson+pc_mito+brain_region+sex	0.583129	5374
ENSG00000134324	0.148154	0.139501	0.277163	0.00183823	protein_coding	LPIN1	46.76	0.607038	diagnosisAD	CTR	5844	~diagnosis+(1|manifest)+cngeneson+pc_mito+brain_region+sex	0.703667	4983
ENSG00000138698	0.147887	-0.0904351	0.0770471	-0.257917	protein_coding	RAP1GDS1	36.01	0.607038	diagnosisAD	CTR	6175	~diagnosis+(1|manifest)+cngeneson+pc_mito+brain_region+sex	1.14317	3850
ENSG00000148175	0.148123	-0.429761	0.0174745	-0.876996	protein_coding	STOM	39.57	0.607038	diagnosisAD	CTR	2821	~diagnosis+(1|manifest)+cngeneson+pc_mito+brain_region+sex	12.9714	233
ENSG00000281917	0.148088	-3.4518e-08	1.87439e-05	-1.88129e-05	protein_coding	SLC16A1	40.76	0.607038	diagnosisAD	CTR	469	~diagnosis+(1|manifest)+cngeneson+pc_mito+brain_region+sex	22.5429	83
ENSG00000113360	0.148433	0.102807	0.241411	-0.0357964	protein_coding	DROSHA	39.75	0.607786	diagnosisAD	CTR	3102	~diagnosis+(1|manifest)+cngeneson+pc_mito+brain_region+sex	0.63711	5195
ENSG00000118507	0.148736	-0.116018	0.0480061	-0.280042	protein_coding	AKAP7	38.28	0.608632	diagnosisAD	CTR	3060	~diagnosis+(1|manifest)+cngeneson+pc_mito+brain_region+sex	0.666224	5093
ENSG00000059758	0.149217	-0.099466	0.137258	-0.33619	protein_coding	CDK17	37.8	0.609809	diagnosisAD	CTR	4276	~diagnosis+(1|manifest)+cngeneson+pc_mito+brain_region+sex	7.62461	568
ENSG00000101191	0.149203	-0.118587	0.0012963	-0.238471	protein_coding	DIDO1	49.19	0.609809	diagnosisAD	CTR	2596	~diagnosis+(1|manifest)+cngeneson+pc_mito+brain_region+sex	0.598859	5326
ENSG00000113013	0.149796	0.186342	0.435594	-0.0629104	protein_coding	HSPA9	42.75	0.61178	diagnosisAD	CTR	1620	~diagnosis+(1|manifest)+cngeneson+pc_mito+brain_region+sex	2.22565	2386
ENSG00000054965	0.150723	0.214602	0.449575	-0.0203705	protein_coding	FAM168A	41.55	0.611903	diagnosisAD	CTR	2421	~diagnosis+(1|manifest)+cngeneson+pc_mito+brain_region+sex	0.877502	4479
ENSG00000061987	0.150829	-0.161579	0.0326921	-0.35585	protein_coding	MON2	36.21	0.611903	diagnosisAD	CTR	1043	~diagnosis+(1|manifest)+cngeneson+pc_mito+brain_region+sex	2.20503	2392
ENSG00000075151	0.150619	0.126575	0.255579	-0.00242935	protein_coding	EIF4G3	39.36	0.611903	diagnosisAD	CTR	1092	~diagnosis+(1|manifest)+cngeneson+pc_mito+brain_region+sex	1.86335	2711
ENSG00000080815	0.15067	-0.142215	0.022914	-0.307344	protein_coding	PSEN1	42.73	0.611903	diagnosisAD	CTR	5501	~diagnosis+(1|manifest)+cngeneson+pc_mito+brain_region+sex	1.01632	4132
ENSG00000083444	0.150396	0.129633	0.302354	-0.0430889	protein_coding	PLOD1	53.54	0.611903	diagnosisAD	CTR	3649	~diagnosis+(1|manifest)+cngeneson+pc_mito+brain_region+sex	5.06308	1020
ENSG00000092871	0.150601	-0.0138467	0.00469707	-0.0323905	protein_coding	RFFL	43.34	0.611903	diagnosisAD	CTR	3038	~diagnosis+(1|manifest)+cngeneson+pc_mito+brain_region+sex	5.4221	919
ENSG00000099219	0.151086	0.16624	0.335877	-0.00339648	protein_coding	ERMP1	39	0.611903	diagnosisAD	CTR	1221	~diagnosis+(1|manifest)+cngeneson+pc_mito+brain_region+sex	0.756042	4829
ENSG00000099991	0.150715	0.159046	0.314076	0.00401497	protein_coding	CABIN1	50.24	0.611903	diagnosisAD	CTR	1358	~diagnosis+(1|manifest)+cngeneson+pc_mito+brain_region+sex	0.654741	5137
ENSG00000114982	0.150322	-0.136512	0.00506276	-0.278087	protein_coding	KANSL3	44.51	0.611903	diagnosisAD	CTR	910	~diagnosis+(1|manifest)+cngeneson+pc_mito+brain_region+sex	0.636695	5198
ENSG00000156976	0.150037	-0.245181	0.0451536	-0.535517	protein_coding	EIF4A2	41.92	0.611903	diagnosisAD	CTR	4540	~diagnosis+(1|manifest)+cngeneson+pc_mito+brain_region+sex	4.51045	1192
ENSG00000164347	0.150008	0.105623	0.23004	-0.0187927	protein_coding	GFM2	36.31	0.611903	diagnosisAD	CTR	1186	~diagnosis+(1|manifest)+cngeneson+pc_mito+brain_region+sex	0.740566	4874
ENSG00000196781	0.150978	0.254174	0.530038	-0.0216893	protein_coding	TLE1	43.5	0.611903	diagnosisAD	CTR	285	~diagnosis+(1|manifest)+cngeneson+pc_mito+brain_region+sex	2.08294	2500
ENSG00000283100	0.15106	1.26106e-09	1.92084e-06	-1.91832e-06	protein_coding	SIRT2	53.55	0.611903	diagnosisAD	CTR	5444	~diagnosis+(1|manifest)+cngeneson+pc_mito+brain_region+sex	3.9174	1412
ENSG00000123240	0.151304	0.140836	0.393556	-0.111883	protein_coding	OPTN	42.4	0.612001	diagnosisAD	CTR	2253	~diagnosis+(1|manifest)+cngeneson+pc_mito+brain_region+sex	2.37694	2257
ENSG00000152284	0.151285	0.246062	0.502496	-0.0103722	protein_coding	TCF7L1	46.98	0.612001	diagnosisAD	CTR	5670	~diagnosis+(1|manifest)+cngeneson+pc_mito+brain_region+sex	4.31445	1268
ENSG00000183431	0.151493	0.133748	0.27224	-0.00474468	protein_coding	SF3A3	44.37	0.612373	diagnosisAD	CTR	2070	~diagnosis+(1|manifest)+cngeneson+pc_mito+brain_region+sex	0.788749	4723
ENSG00000168439	0.151745	0.321135	0.80311	-0.160841	protein_coding	STIP1	50.06	0.612999	diagnosisAD	CTR	3792	~diagnosis+(1|manifest)+cngeneson+pc_mito+brain_region+sex	22.1335	87
ENSG00000143819	0.152141	0.151846	0.320677	-0.0169844	protein_coding	EPHX1	50.76	0.613422	diagnosisAD	CTR	7	~diagnosis+(1|manifest)+cngeneson+pc_mito+brain_region+sex	0.611261	5283
ENSG00000151247	0.152085	0.114246	0.230023	-0.00152974	protein_coding	EIF4E	39.19	0.613422	diagnosisAD	CTR	2465	~diagnosis+(1|manifest)+cngeneson+pc_mito+brain_region+sex	1.12525	3894
ENSG00000197429	0.152068	-0.067266	0.00459117	-0.139123	protein_coding	IPP	42.35	0.613422	diagnosisAD	CTR	1692	~diagnosis+(1|manifest)+cngeneson+pc_mito+brain_region+sex	0.410331	5871
ENSG00000066427	0.153099	-0.162641	0.00487759	-0.33016	protein_coding	ATXN3	42.4	0.613667	diagnosisAD	CTR	5487	~diagnosis+(1|manifest)+cngeneson+pc_mito+brain_region+sex	1.51661	3173
ENSG00000073008	0.153238	0.174816	0.439161	-0.0895296	protein_coding	PVR	50.03	0.613667	diagnosisAD	CTR	273	~diagnosis+(1|manifest)+cngeneson+pc_mito+brain_region+sex	6.26039	749
ENSG00000103642	0.153456	0.115821	0.235933	-0.00429039	protein_coding	LACTB	39.93	0.613667	diagnosisAD	CTR	3850	~diagnosis+(1|manifest)+cngeneson+pc_mito+brain_region+sex	1.48013	3231
ENSG00000104529	0.152524	0.170901	0.37184	-0.030039	protein_coding	EEF1D	61.99	0.613667	diagnosisAD	CTR	5771	~diagnosis+(1|manifest)+cngeneson+pc_mito+brain_region+sex	2.07196	2511
ENSG00000106733	0.153571	0.123386	0.255915	-0.00914235	protein_coding	NMRK1	40.5	0.613667	diagnosisAD	CTR	150	~diagnosis+(1|manifest)+cngeneson+pc_mito+brain_region+sex	0.652529	5146
ENSG00000110328	0.152537	-0.174096	0.0134646	-0.361657	protein_coding	GALNT18	46.35	0.613667	diagnosisAD	CTR	39	~diagnosis+(1|manifest)+cngeneson+pc_mito+brain_region+sex	6.09842	774
ENSG00000120992	0.153303	0.115587	0.230743	0.000431599	protein_coding	LYPLA1	41.54	0.613667	diagnosisAD	CTR	2661	~diagnosis+(1|manifest)+cngeneson+pc_mito+brain_region+sex	0.757001	4821
ENSG00000123600	0.1536	0.0945292	0.191371	-0.00231268	protein_coding	METTL8	39.39	0.613667	diagnosisAD	CTR	1874	~diagnosis+(1|manifest)+cngeneson+pc_mito+brain_region+sex	0.402498	5896
ENSG00000131873	0.153757	-0.333994	0.150915	-0.818902	protein_coding	CHSY1	43.4	0.613667	diagnosisAD	CTR	229	~diagnosis+(1|manifest)+cngeneson+pc_mito+brain_region+sex	14.6172	185
ENSG00000133424	0.153669	-0.206157	0.129444	-0.541758	protein_coding	LARGE1	43.98	0.613667	diagnosisAD	CTR	6059	~diagnosis+(1|manifest)+cngeneson+pc_mito+brain_region+sex	1.71576	2899
ENSG00000135272	0.153554	0.0326245	0.203048	-0.137799	protein_coding	MDFIC	36.73	0.613667	diagnosisAD	CTR	5992	~diagnosis+(1|manifest)+cngeneson+pc_mito+brain_region+sex	1.34686	3459
ENSG00000141098	0.152933	0.072697	0.153228	-0.00783407	protein_coding	GFOD2	46.44	0.613667	diagnosisAD	CTR	5899	~diagnosis+(1|manifest)+cngeneson+pc_mito+brain_region+sex	0.956986	4278
ENSG00000142188	0.152518	-0.365373	0.0101591	-0.740905	protein_coding	TMEM50B	43.33	0.613667	diagnosisAD	CTR	4045	~diagnosis+(1|manifest)+cngeneson+pc_mito+brain_region+sex	10.2721	348
ENSG00000149639	0.15342	-0.0992734	0.0107024	-0.209249	protein_coding	SOGA1	51.51	0.613667	diagnosisAD	CTR	2367	~diagnosis+(1|manifest)+cngeneson+pc_mito+brain_region+sex	0.878188	4476
ENSG00000152767	0.153735	-0.0677731	0.223254	-0.3588	protein_coding	FARP1	44.52	0.613667	diagnosisAD	CTR	2080	~diagnosis+(1|manifest)+cngeneson+pc_mito+brain_region+sex	1.5695	3088
ENSG00000179889	0.153445	0.250707	0.504768	-0.00335444	protein_coding	PDXDC1	46.49	0.613667	diagnosisAD	CTR	2331	~diagnosis+(1|manifest)+cngeneson+pc_mito+brain_region+sex	1.17024	3798
ENSG00000078674	0.153933	0.152175	0.310192	-0.00584312	protein_coding	PCM1	36.57	0.61398	diagnosisAD	CTR	5538	~diagnosis+(1|manifest)+cngeneson+pc_mito+brain_region+sex	2.11615	2473
ENSG00000006652	0.15482	0.130449	0.339514	-0.0786151	protein_coding	IFRD1	39.46	0.614548	diagnosisAD	CTR	1647	~diagnosis+(1|manifest)+cngeneson+pc_mito+brain_region+sex	0.904888	4414
ENSG00000054118	0.154815	0.141826	0.283499	0.000152551	protein_coding	THRAP3	43.71	0.614548	diagnosisAD	CTR	2435	~diagnosis+(1|manifest)+cngeneson+pc_mito+brain_region+sex	1.66611	2960
ENSG00000102781	0.155176	0.139683	0.312738	-0.0333715	protein_coding	KATNAL1	38.43	0.614548	diagnosisAD	CTR	87	~diagnosis+(1|manifest)+cngeneson+pc_mito+brain_region+sex	0.773626	4763
ENSG00000103994	0.155532	0.187857	0.396724	-0.021011	protein_coding	ZNF106	41.36	0.614548	diagnosisAD	CTR	2699	~diagnosis+(1|manifest)+cngeneson+pc_mito+brain_region+sex	3.696	1499
ENSG00000132670	0.155266	-0.189139	-0.00187429	-0.376403	protein_coding	PTPRA	43.04	0.614548	diagnosisAD	CTR	1767	~diagnosis+(1|manifest)+cngeneson+pc_mito+brain_region+sex	1.17709	3780
ENSG00000135503	0.155535	0.106433	0.215442	-0.00257715	protein_coding	ACVR1B	44.8	0.614548	diagnosisAD	CTR	5998	~diagnosis+(1|manifest)+cngeneson+pc_mito+brain_region+sex	1.30117	3539
ENSG00000139163	0.154781	0.180106	0.392492	-0.0322805	protein_coding	ETNK1	34.4	0.614548	diagnosisAD	CTR	6070	~diagnosis+(1|manifest)+cngeneson+pc_mito+brain_region+sex	2.3338	2289
ENSG00000143178	0.154407	0.115098	0.240231	-0.0100354	protein_coding	TBX19	42.87	0.614548	diagnosisAD	CTR	1168	~diagnosis+(1|manifest)+cngeneson+pc_mito+brain_region+sex	0.791512	4718
ENSG00000144744	0.155472	0.0974838	0.217348	-0.0223807	protein_coding	UBA3	37.06	0.614548	diagnosisAD	CTR	5226	~diagnosis+(1|manifest)+cngeneson+pc_mito+brain_region+sex	0.88395	4465
ENSG00000151665	0.154903	-0.131711	0.00400641	-0.267428	protein_coding	PIGF	36.08	0.614548	diagnosisAD	CTR	3896	~diagnosis+(1|manifest)+cngeneson+pc_mito+brain_region+sex	0.565632	5439
ENSG00000155275	0.154453	-0.0882913	0.00194397	-0.178527	protein_coding	TRMT44	49.1	0.614548	diagnosisAD	CTR	4762	~diagnosis+(1|manifest)+cngeneson+pc_mito+brain_region+sex	0.38882	5926
ENSG00000163611	0.154626	2.15152e-08	7.34465e-06	-7.30162e-06	protein_coding	SPICE1	38.02	0.614548	diagnosisAD	CTR	186	~diagnosis+(1|manifest)+cngeneson+pc_mito+brain_region+sex	0.573796	5402
ENSG00000169926	0.154849	-0.122296	0.0094603	-0.254052	protein_coding	KLF13	49.38	0.614548	diagnosisAD	CTR	1897	~diagnosis+(1|manifest)+cngeneson+pc_mito+brain_region+sex	1.48211	3225
ENSG00000184792	0.155147	0.112403	0.272255	-0.047449	protein_coding	OSBP2	48.17	0.614548	diagnosisAD	CTR	3743	~diagnosis+(1|manifest)+cngeneson+pc_mito+brain_region+sex	2.07948	2508
ENSG00000171729	0.155764	0.206866	0.423132	-0.00939959	protein_coding	TMEM51	48.41	0.615069	diagnosisAD	CTR	3944	~diagnosis+(1|manifest)+cngeneson+pc_mito+brain_region+sex	0.587949	5355
ENSG00000108091	0.156531	0.107842	0.225812	-0.010129	protein_coding	CCDC6	40.9	0.61771	diagnosisAD	CTR	2638	~diagnosis+(1|manifest)+cngeneson+pc_mito+brain_region+sex	0.622471	5243
ENSG00000152684	0.156719	-3.00492e-09	4.5545e-06	-4.56051e-06	protein_coding	PELO	38.89	0.618066	diagnosisAD	CTR	1827	~diagnosis+(1|manifest)+cngeneson+pc_mito+brain_region+sex	4.87759	1078
ENSG00000007923	0.157073	0.0658805	0.141651	-0.00989005	protein_coding	DNAJC11	46.6	0.618343	diagnosisAD	CTR	5569	~diagnosis+(1|manifest)+cngeneson+pc_mito+brain_region+sex	0.692056	5012
ENSG00000051825	0.157269	0.074493	0.155138	-0.00615247	protein_coding	MPHOSPH9	42.99	0.618343	diagnosisAD	CTR	1740	~diagnosis+(1|manifest)+cngeneson+pc_mito+brain_region+sex	0.346214	6008
ENSG00000119471	0.157177	0.0945578	0.191731	-0.0026149	protein_coding	HSDL2	40.76	0.618343	diagnosisAD	CTR	3857	~diagnosis+(1|manifest)+cngeneson+pc_mito+brain_region+sex	0.639324	5188
ENSG00000182718	0.156946	-0.362082	0.102558	-0.826722	protein_coding	ANXA2	44.95	0.618343	diagnosisAD	CTR	4092	~diagnosis+(1|manifest)+cngeneson+pc_mito+brain_region+sex	4.48397	1197
ENSG00000039523	0.159484	-0.194638	0.005798	-0.395073	protein_coding	RIPOR1	57.05	0.618855	diagnosisAD	CTR	1919	~diagnosis+(1|manifest)+cngeneson+pc_mito+brain_region+sex	2.5684	2112
ENSG00000049323	0.159408	0.171689	0.377038	-0.0336596	protein_coding	LTBP1	40.26	0.618855	diagnosisAD	CTR	1224	~diagnosis+(1|manifest)+cngeneson+pc_mito+brain_region+sex	2.15214	2444
ENSG00000058262	0.159853	0.154059	0.361187	-0.0530685	protein_coding	SEC61A1	47.3	0.618855	diagnosisAD	CTR	3761	~diagnosis+(1|manifest)+cngeneson+pc_mito+brain_region+sex	1.23251	3681
ENSG00000070010	0.160181	0.143554	0.341105	-0.0539975	protein_coding	UFD1	46.94	0.618855	diagnosisAD	CTR	3394	~diagnosis+(1|manifest)+cngeneson+pc_mito+brain_region+sex	1.10994	3926
ENSG00000114316	0.16025	-0.117585	0.0275357	-0.262706	protein_coding	USP4	47.36	0.618855	diagnosisAD	CTR	4281	~diagnosis+(1|manifest)+cngeneson+pc_mito+brain_region+sex	2.09865	2487
ENSG00000114626	0.160308	0.131849	0.286648	-0.0229491	protein_coding	ABTB1	60.37	0.618855	diagnosisAD	CTR	4204	~diagnosis+(1|manifest)+cngeneson+pc_mito+brain_region+sex	1.98515	2591
ENSG00000116918	0.160001	-1.84984e-08	1.00284e-05	-1.00654e-05	protein_coding	TSNAX	37.77	0.618855	diagnosisAD	CTR	4472	~diagnosis+(1|manifest)+cngeneson+pc_mito+brain_region+sex	8.06049	524
ENSG00000126698	0.159367	0.0665421	0.122198	0.010886	protein_coding	DNAJC8	43.16	0.618855	diagnosisAD	CTR	2172	~diagnosis+(1|manifest)+cngeneson+pc_mito+brain_region+sex	0.503566	5627
ENSG00000126709	0.160244	0.301499	1.0774	-0.4744	protein_coding	IFI6	50.01	0.618855	diagnosisAD	CTR	5581	~diagnosis+(1|manifest)+cngeneson+pc_mito+brain_region+sex	14.7356	179
ENSG00000127804	0.158821	0.0422414	0.15104	-0.0665575	protein_coding	METTL16	44.67	0.618855	diagnosisAD	CTR	3176	~diagnosis+(1|manifest)+cngeneson+pc_mito+brain_region+sex	0.60426	5308
ENSG00000127922	0.158742	0.339206	0.750544	-0.072133	protein_coding	SEM1	37.66	0.618855	diagnosisAD	CTR	2582	~diagnosis+(1|manifest)+cngeneson+pc_mito+brain_region+sex	9.18075	434
ENSG00000132964	0.160121	0.163343	0.327274	-0.00058902	protein_coding	CDK8	36.99	0.618855	diagnosisAD	CTR	5608	~diagnosis+(1|manifest)+cngeneson+pc_mito+brain_region+sex	0.85628	4530
ENSG00000135540	0.160391	0.212252	0.475166	-0.0506625	protein_coding	NHSL1	40.97	0.618855	diagnosisAD	CTR	6256	~diagnosis+(1|manifest)+cngeneson+pc_mito+brain_region+sex	0.91373	4387
ENSG00000136147	0.160237	-0.131668	0.0574629	-0.320799	protein_coding	PHF11	41.72	0.618855	diagnosisAD	CTR	5727	~diagnosis+(1|manifest)+cngeneson+pc_mito+brain_region+sex	2.44755	2203
ENSG00000136295	0.158286	0.0761762	0.155555	-0.00320243	protein_coding	TTYH3	62.28	0.618855	diagnosisAD	CTR	5713	~diagnosis+(1|manifest)+cngeneson+pc_mito+brain_region+sex	1.5125	3179
ENSG00000137692	0.159213	0.0970431	0.198129	-0.00404264	protein_coding	DCUN1D5	35.6	0.618855	diagnosisAD	CTR	5636	~diagnosis+(1|manifest)+cngeneson+pc_mito+brain_region+sex	0.914376	4386
ENSG00000138138	0.159943	-0.149215	-0.00277179	-0.295657	protein_coding	ATAD1	36.12	0.618855	diagnosisAD	CTR	6234	~diagnosis+(1|manifest)+cngeneson+pc_mito+brain_region+sex	0.968582	4242
ENSG00000144730	0.157809	-0.060972	0.0882816	-0.210226	protein_coding	IL17RD	45	0.618855	diagnosisAD	CTR	4940	~diagnosis+(1|manifest)+cngeneson+pc_mito+brain_region+sex	0.937754	4319
ENSG00000158201	0.159221	0.407572	0.884905	-0.0697607	protein_coding	ABHD3	42.44	0.618855	diagnosisAD	CTR	2205	~diagnosis+(1|manifest)+cngeneson+pc_mito+brain_region+sex	26.5261	57
ENSG00000162367	0.16009	0.146936	0.311291	-0.0174183	protein_coding	TAL1	53.17	0.618855	diagnosisAD	CTR	363	~diagnosis+(1|manifest)+cngeneson+pc_mito+brain_region+sex	1.03467	4096
ENSG00000162944	0.158156	-0.154615	0.170502	-0.479731	protein_coding	RFTN2	40.77	0.618855	diagnosisAD	CTR	4020	~diagnosis+(1|manifest)+cngeneson+pc_mito+brain_region+sex	1.72279	2895
ENSG00000164211	0.160087	0.261454	0.855491	-0.332582	protein_coding	STARD4	36.15	0.618855	diagnosisAD	CTR	2720	~diagnosis+(1|manifest)+cngeneson+pc_mito+brain_region+sex	4.70641	1139
ENSG00000167615	0.159735	-0.0665168	0.206058	-0.339092	protein_coding	LENG8	58.96	0.618855	diagnosisAD	CTR	1258	~diagnosis+(1|manifest)+cngeneson+pc_mito+brain_region+sex	14.2789	192
ENSG00000173041	0.158444	0.182454	0.370199	-0.0052914	protein_coding	ZNF680	38.96	0.618855	diagnosisAD	CTR	2343	~diagnosis+(1|manifest)+cngeneson+pc_mito+brain_region+sex	0.509165	5610
ENSG00000173163	0.158402	-0.112647	0.111113	-0.336406	protein_coding	COMMD1	41.05	0.618855	diagnosisAD	CTR	3197	~diagnosis+(1|manifest)+cngeneson+pc_mito+brain_region+sex	1.08649	3979
ENSG00000180098	0.160448	0.0901537	0.180735	-0.000428095	protein_coding	TRNAU1AP	47.61	0.618855	diagnosisAD	CTR	2712	~diagnosis+(1|manifest)+cngeneson+pc_mito+brain_region+sex	0.855771	4531
ENSG00000188130	0.159717	0.249846	0.554976	-0.0552826	protein_coding	MAPK12	64.54	0.618855	diagnosisAD	CTR	5059	~diagnosis+(1|manifest)+cngeneson+pc_mito+brain_region+sex	6.20226	753
ENSG00000189221	0.160334	-0.194912	0.0958856	-0.485709	protein_coding	MAOA	40.27	0.618855	diagnosisAD	CTR	510	~diagnosis+(1|manifest)+cngeneson+pc_mito+brain_region+sex	1.3069	3526
ENSG00000196975	0.158808	0.0999837	0.221461	-0.0214938	protein_coding	ANXA4	41.93	0.618855	diagnosisAD	CTR	236	~diagnosis+(1|manifest)+cngeneson+pc_mito+brain_region+sex	0.409957	5872
ENSG00000198000	0.159731	0.138623	0.294293	-0.0170478	protein_coding	NOL8	38.87	0.618855	diagnosisAD	CTR	146	~diagnosis+(1|manifest)+cngeneson+pc_mito+brain_region+sex	0.715203	4946
ENSG00000148634	0.160626	0.162152	0.330632	-0.00632839	protein_coding	HERC4	37.99	0.619164	diagnosisAD	CTR	5393	~diagnosis+(1|manifest)+cngeneson+pc_mito+brain_region+sex	3.89422	1425
ENSG00000107731	0.160899	-0.120117	0.0868472	-0.327081	protein_coding	UNC5B	54.37	0.619838	diagnosisAD	CTR	207	~diagnosis+(1|manifest)+cngeneson+pc_mito+brain_region+sex	2.27174	2339
ENSG00000062716	0.161221	0.258784	0.587046	-0.0694767	protein_coding	VMP1	39.75	0.620699	diagnosisAD	CTR	3930	~diagnosis+(1|manifest)+cngeneson+pc_mito+brain_region+sex	3.82048	1448
ENSG00000102030	0.161397	-1.51151e-09	2.31214e-06	-2.31516e-06	protein_coding	NAA10	57.53	0.620756	diagnosisAD	CTR	4158	~diagnosis+(1|manifest)+cngeneson+pc_mito+brain_region+sex	3.89787	1422
ENSG00000104450	0.161482	0.151286	0.321587	-0.0190141	protein_coding	SPAG1	40.18	0.620756	diagnosisAD	CTR	2901	~diagnosis+(1|manifest)+cngeneson+pc_mito+brain_region+sex	0.997854	4168
ENSG00000205726	0.16153	0.296808	0.645719	-0.0521024	protein_coding	ITSN1	42.47	0.620756	diagnosisAD	CTR	881	~diagnosis+(1|manifest)+cngeneson+pc_mito+brain_region+sex	2.55226	2128
ENSG00000077092	0.162099	0.20376	0.450863	-0.0433438	protein_coding	RARB	40.14	0.621051	diagnosisAD	CTR	367	~diagnosis+(1|manifest)+cngeneson+pc_mito+brain_region+sex	1.02476	4112
ENSG00000110321	0.162018	-0.237273	0.0353117	-0.509857	protein_coding	EIF4G2	41.39	0.621051	diagnosisAD	CTR	5472	~diagnosis+(1|manifest)+cngeneson+pc_mito+brain_region+sex	2.42838	2218
ENSG00000152484	0.161754	-0.250607	0.0640978	-0.565311	protein_coding	USP12	38.81	0.621051	diagnosisAD	CTR	4586	~diagnosis+(1|manifest)+cngeneson+pc_mito+brain_region+sex	3.0416	1825
ENSG00000157764	0.162028	-0.0336366	0.105436	-0.172709	protein_coding	BRAF	38	0.621051	diagnosisAD	CTR	2411	~diagnosis+(1|manifest)+cngeneson+pc_mito+brain_region+sex	1.74349	2865
ENSG00000164597	0.162031	0.153009	0.337228	-0.0312096	protein_coding	COG5	37.09	0.621051	diagnosisAD	CTR	1814	~diagnosis+(1|manifest)+cngeneson+pc_mito+brain_region+sex	1.81898	2767
ENSG00000119509	0.1626	0.167106	0.380179	-0.0459665	protein_coding	INVS	38.92	0.622563	diagnosisAD	CTR	4455	~diagnosis+(1|manifest)+cngeneson+pc_mito+brain_region+sex	0.928374	4341
ENSG00000163116	0.162691	-0.0554183	0.156738	-0.267575	protein_coding	STPG2	35.82	0.622563	diagnosisAD	CTR	2822	~diagnosis+(1|manifest)+cngeneson+pc_mito+brain_region+sex	1.36234	3440
ENSG00000143252	0.163484	-0.0832435	0.0136084	-0.180095	protein_coding	SDHC	42.31	0.624842	diagnosisAD	CTR	4000	~diagnosis+(1|manifest)+cngeneson+pc_mito+brain_region+sex	0.467852	5733
ENSG00000205133	0.163415	0.176856	0.366827	-0.0131142	protein_coding	TRIQK	34.5	0.624842	diagnosisAD	CTR	3688	~diagnosis+(1|manifest)+cngeneson+pc_mito+brain_region+sex	0.545362	5494
ENSG00000102595	0.163772	0.0230867	0.291531	-0.245358	protein_coding	UGGT2	37.01	0.625186	diagnosisAD	CTR	900	~diagnosis+(1|manifest)+cngeneson+pc_mito+brain_region+sex	1.71248	2903
ENSG00000198964	0.163756	-0.206782	0.00825776	-0.421822	protein_coding	SGMS1	39.37	0.625186	diagnosisAD	CTR	1113	~diagnosis+(1|manifest)+cngeneson+pc_mito+brain_region+sex	3.42372	1631
ENSG00000121644	0.164131	0.124056	0.248672	-0.000559056	protein_coding	DESI2	40.31	0.625799	diagnosisAD	CTR	1613	~diagnosis+(1|manifest)+cngeneson+pc_mito+brain_region+sex	0.626631	5229
ENSG00000160179	0.164032	0.432634	0.877449	-0.0121814	protein_coding	ABCG1	51.02	0.625799	diagnosisAD	CTR	5277	~diagnosis+(1|manifest)+cngeneson+pc_mito+brain_region+sex	3.24636	1709
ENSG00000147894	0.164265	-0.227311	0.0257778	-0.4804	protein_coding	C9orf72	36.96	0.625931	diagnosisAD	CTR	2292	~diagnosis+(1|manifest)+cngeneson+pc_mito+brain_region+sex	1.09815	3953
ENSG00000019485	0.164473	-0.101545	0.00931469	-0.212405	protein_coding	PRDM11	47.84	0.626169	diagnosisAD	CTR	4783	~diagnosis+(1|manifest)+cngeneson+pc_mito+brain_region+sex	1.73134	2885
ENSG00000113319	0.164526	-0.0141941	0.18077	-0.209158	protein_coding	RASGRF2	40.98	0.626169	diagnosisAD	CTR	2120	~diagnosis+(1|manifest)+cngeneson+pc_mito+brain_region+sex	5.58987	873
ENSG00000000938	0.165223	-0.241319	0.00586081	-0.488499	protein_coding	FGR	52.92	0.626827	diagnosisAD	CTR	5755	~diagnosis+(1|manifest)+cngeneson+pc_mito+brain_region+sex	2.44713	2205
ENSG00000014216	0.165207	0.0832888	0.171748	-0.00517036	protein_coding	CAPN1	51.18	0.626827	diagnosisAD	CTR	4166	~diagnosis+(1|manifest)+cngeneson+pc_mito+brain_region+sex	0.659838	5115
ENSG00000014824	0.165442	-0.130744	0.0732659	-0.334754	protein_coding	SLC30A9	36.97	0.626827	diagnosisAD	CTR	2795	~diagnosis+(1|manifest)+cngeneson+pc_mito+brain_region+sex	0.883471	4467
ENSG00000084733	0.165806	-0.160334	0.00402252	-0.324691	protein_coding	RAB10	40.63	0.626827	diagnosisAD	CTR	1418	~diagnosis+(1|manifest)+cngeneson+pc_mito+brain_region+sex	1.80196	2788
ENSG00000109133	0.165593	0.168863	0.343677	-0.00595176	protein_coding	TMEM33	35.28	0.626827	diagnosisAD	CTR	36	~diagnosis+(1|manifest)+cngeneson+pc_mito+brain_region+sex	1.35845	3446
ENSG00000117335	0.165015	-0.257416	0.0380072	-0.552839	protein_coding	CD46	38.22	0.626827	diagnosisAD	CTR	5624	~diagnosis+(1|manifest)+cngeneson+pc_mito+brain_region+sex	9.68872	386
ENSG00000127947	0.165424	-0.122894	0.0628083	-0.308597	protein_coding	PTPN12	38.15	0.626827	diagnosisAD	CTR	2904	~diagnosis+(1|manifest)+cngeneson+pc_mito+brain_region+sex	9.70058	384
ENSG00000135486	0.165869	3.63541e-08	1.2301e-05	-1.22283e-05	protein_coding	HNRNPA1	42.13	0.626827	diagnosisAD	CTR	3593	~diagnosis+(1|manifest)+cngeneson+pc_mito+brain_region+sex	4.39628	1226
ENSG00000136715	0.16579	0.0735894	0.168085	-0.0209061	protein_coding	SAP130	43.39	0.626827	diagnosisAD	CTR	5830	~diagnosis+(1|manifest)+cngeneson+pc_mito+brain_region+sex	0.841797	4569
ENSG00000157020	0.164943	-0.0488844	-0.000255023	-0.0975139	protein_coding	SEC13	46.78	0.626827	diagnosisAD	CTR	3931	~diagnosis+(1|manifest)+cngeneson+pc_mito+brain_region+sex	0.356852	5987
ENSG00000168615	0.165297	0.220335	0.453197	-0.0125272	protein_coding	ADAM9	37.5	0.626827	diagnosisAD	CTR	1287	~diagnosis+(1|manifest)+cngeneson+pc_mito+brain_region+sex	2.45323	2200
ENSG00000215712	0.16589	-0.0659413	0.0019964	-0.133879	protein_coding	TMEM242	43.27	0.626827	diagnosisAD	CTR	2815	~diagnosis+(1|manifest)+cngeneson+pc_mito+brain_region+sex	0.376906	5956
ENSG00000167566	0.166074	0.0614723	0.122073	0.000871297	protein_coding	NCKAP5L	52.89	0.627148	diagnosisAD	CTR	1651	~diagnosis+(1|manifest)+cngeneson+pc_mito+brain_region+sex	0.413259	5866
ENSG00000146409	0.166267	0.183368	0.389011	-0.0222742	protein_coding	SLC18B1	39.67	0.627503	diagnosisAD	CTR	4642	~diagnosis+(1|manifest)+cngeneson+pc_mito+brain_region+sex	0.780202	4750
ENSG00000183020	0.167081	-0.193128	0.0474492	-0.433704	protein_coding	AP2A2	53.1	0.630199	diagnosisAD	CTR	3299	~diagnosis+(1|manifest)+cngeneson+pc_mito+brain_region+sex	2.26176	2351
ENSG00000105372	0.167499	-0.015393	0.410542	-0.441328	protein_coding	RPS19	53.32	0.630472	diagnosisAD	CTR	2059	~diagnosis+(1|manifest)+cngeneson+pc_mito+brain_region+sex	3.66768	1511
ENSG00000134698	0.167384	-0.209181	0.0658039	-0.484166	protein_coding	AGO4	41.67	0.630472	diagnosisAD	CTR	6103	~diagnosis+(1|manifest)+cngeneson+pc_mito+brain_region+sex	1.89005	2683
ENSG00000153046	0.167553	0.17259	0.399524	-0.0543441	protein_coding	CDYL	42.04	0.630472	diagnosisAD	CTR	1970	~diagnosis+(1|manifest)+cngeneson+pc_mito+brain_region+sex	0.43974	5804
ENSG00000173442	0.167326	0.125656	0.284474	-0.0331628	protein_coding	EHBP1L1	60.61	0.630472	diagnosisAD	CTR	5483	~diagnosis+(1|manifest)+cngeneson+pc_mito+brain_region+sex	3.16036	1762
ENSG00000044115	0.168306	-0.123379	0.04267	-0.289429	protein_coding	CTNNA1	44.15	0.630775	diagnosisAD	CTR	210	~diagnosis+(1|manifest)+cngeneson+pc_mito+brain_region+sex	3.04022	1827
ENSG00000089327	0.168649	0.249259	0.5291	-0.0305822	protein_coding	FXYD5	49.86	0.630775	diagnosisAD	CTR	5408	~diagnosis+(1|manifest)+cngeneson+pc_mito+brain_region+sex	1.73075	2887
ENSG00000095574	0.168934	-0.0721748	0.00694372	-0.151293	protein_coding	IKZF5	38.31	0.630775	diagnosisAD	CTR	3493	~diagnosis+(1|manifest)+cngeneson+pc_mito+brain_region+sex	0.798191	4701
ENSG00000100014	0.168532	0.00105619	0.00379713	-0.00168475	protein_coding	SPECC1L	42.29	0.630775	diagnosisAD	CTR	2183	~diagnosis+(1|manifest)+cngeneson+pc_mito+brain_region+sex	21.706	90
ENSG00000101639	0.167837	-0.171828	0.024589	-0.368245	protein_coding	CEP192	40.44	0.630775	diagnosisAD	CTR	3317	~diagnosis+(1|manifest)+cngeneson+pc_mito+brain_region+sex	0.967825	4249
ENSG00000110330	0.16847	-0.124177	0.0136446	-0.261998	protein_coding	BIRC2	38.86	0.630775	diagnosisAD	CTR	702	~diagnosis+(1|manifest)+cngeneson+pc_mito+brain_region+sex	1.3021	3537
ENSG00000116489	0.168665	-0.126776	0.137287	-0.390839	protein_coding	CAPZA1	40.14	0.630775	diagnosisAD	CTR	3619	~diagnosis+(1|manifest)+cngeneson+pc_mito+brain_region+sex	2.52903	2146
ENSG00000120693	0.169033	-0.212105	0.114388	-0.538597	protein_coding	SMAD9	41.07	0.630775	diagnosisAD	CTR	2999	~diagnosis+(1|manifest)+cngeneson+pc_mito+brain_region+sex	3.86206	1432
ENSG00000128284	0.168429	-0.159528	0.10608	-0.425136	protein_coding	APOL3	47.21	0.630775	diagnosisAD	CTR	2175	~diagnosis+(1|manifest)+cngeneson+pc_mito+brain_region+sex	2.86312	1932
ENSG00000158615	0.168984	0.158203	0.327506	-0.0110993	protein_coding	PPP1R15B	40.48	0.630775	diagnosisAD	CTR	4720	~diagnosis+(1|manifest)+cngeneson+pc_mito+brain_region+sex	1.03756	4087
ENSG00000162522	0.168977	0.0581203	0.167957	-0.0517159	protein_coding	KIAA1522	54.42	0.630775	diagnosisAD	CTR	646	~diagnosis+(1|manifest)+cngeneson+pc_mito+brain_region+sex	1.55295	3114
ENSG00000174989	0.168595	0.125232	0.256094	-0.00562933	protein_coding	FBXW8	43.27	0.630775	diagnosisAD	CTR	4582	~diagnosis+(1|manifest)+cngeneson+pc_mito+brain_region+sex	0.672796	5077
ENSG00000185800	0.168179	-0.00406828	0.0031875	-0.0113241	protein_coding	DMWD	57.64	0.630775	diagnosisAD	CTR	1573	~diagnosis+(1|manifest)+cngeneson+pc_mito+brain_region+sex	4.86047	1083
ENSG00000231925	0.168249	0.235648	0.491835	-0.0205389	protein_coding	TAPBP	50.01	0.630775	diagnosisAD	CTR	3165	~diagnosis+(1|manifest)+cngeneson+pc_mito+brain_region+sex	4.83377	1090
ENSG00000169299	0.169305	0.129284	0.269292	-0.0107239	protein_coding	PGM2	39.89	0.631417	diagnosisAD	CTR	4503	~diagnosis+(1|manifest)+cngeneson+pc_mito+brain_region+sex	1.32827	3488
ENSG00000140632	0.16969	-0.105333	0.00271314	-0.213379	protein_coding	GLYR1	47.61	0.632479	diagnosisAD	CTR	1791	~diagnosis+(1|manifest)+cngeneson+pc_mito+brain_region+sex	0.637373	5194
ENSG00000135404	0.169796	0.24487	0.588981	-0.0992402	protein_coding	CD63	59.18	0.632502	diagnosisAD	CTR	2483	~diagnosis+(1|manifest)+cngeneson+pc_mito+brain_region+sex	3.5725	1542
ENSG00000104613	0.170445	0.219728	0.449396	-0.00993987	protein_coding	INTS10	40.98	0.632679	diagnosisAD	CTR	5319	~diagnosis+(1|manifest)+cngeneson+pc_mito+brain_region+sex	1.01064	4144
ENSG00000107223	0.170103	0.127299	0.367657	-0.113059	protein_coding	EDF1	57.83	0.632679	diagnosisAD	CTR	3246	~diagnosis+(1|manifest)+cngeneson+pc_mito+brain_region+sex	1.50648	3189
ENSG00000137802	0.170361	0.15126	0.324456	-0.0219348	protein_coding	MAPKBP1	49.09	0.632679	diagnosisAD	CTR	5797	~diagnosis+(1|manifest)+cngeneson+pc_mito+brain_region+sex	1.97901	2599
ENSG00000143384	0.170333	-0.394821	0.183362	-0.973003	protein_coding	MCL1	47.56	0.632679	diagnosisAD	CTR	736	~diagnosis+(1|manifest)+cngeneson+pc_mito+brain_region+sex	7.04253	627
ENSG00000276016	0.170423	-1.27074e-08	6.79067e-06	-6.81608e-06	protein_coding	ABR	56.63	0.632679	diagnosisAD	CTR	490	~diagnosis+(1|manifest)+cngeneson+pc_mito+brain_region+sex	28.8723	45
ENSG00000278741	0.170423	-1.27074e-08	6.79067e-06	-6.81608e-06	protein_coding	ABR	55.87	0.632679	diagnosisAD	CTR	1102	~diagnosis+(1|manifest)+cngeneson+pc_mito+brain_region+sex	28.8723	45
ENSG00000120705	0.170589	-0.147139	0.011475	-0.305752	protein_coding	ETF1	42.99	0.632841	diagnosisAD	CTR	654	~diagnosis+(1|manifest)+cngeneson+pc_mito+brain_region+sex	1.17314	3790
ENSG00000163468	0.170689	0.277093	0.618468	-0.0642816	protein_coding	CCT3	45.93	0.632841	diagnosisAD	CTR	847	~diagnosis+(1|manifest)+cngeneson+pc_mito+brain_region+sex	4.53098	1183
ENSG00000086061	0.170963	0.0915212	0.757794	-0.574751	protein_coding	DNAJA1	41.08	0.633487	diagnosisAD	CTR	2549	~diagnosis+(1|manifest)+cngeneson+pc_mito+brain_region+sex	15.6138	157
ENSG00000129933	0.171665	-0.0895516	0.0202814	-0.199385	protein_coding	MAU2	54.35	0.635395	diagnosisAD	CTR	4469	~diagnosis+(1|manifest)+cngeneson+pc_mito+brain_region+sex	0.562224	5445
ENSG00000184305	0.171679	0.187865	0.677028	-0.301297	protein_coding	CCSER1	35.16	0.635395	diagnosisAD	CTR	5186	~diagnosis+(1|manifest)+cngeneson+pc_mito+brain_region+sex	3.45374	1612
ENSG00000160199	0.171911	0.139881	0.303491	-0.0237293	protein_coding	PKNOX1	46.99	0.635878	diagnosisAD	CTR	3564	~diagnosis+(1|manifest)+cngeneson+pc_mito+brain_region+sex	1.91514	2659
ENSG00000162804	0.172435	-0.453909	0.120804	-1.02862	protein_coding	SNED1	50.87	0.63707	diagnosisAD	CTR	3444	~diagnosis+(1|manifest)+cngeneson+pc_mito+brain_region+sex	8.00288	529
ENSG00000107669	0.172675	0.171163	0.352118	-0.00979189	protein_coding	ATE1	39.06	0.637202	diagnosisAD	CTR	3092	~diagnosis+(1|manifest)+cngeneson+pc_mito+brain_region+sex	1.05609	4048
ENSG00000120451	0.172874	-0.135085	0.0860856	-0.356256	protein_coding	SNX19	42.43	0.637202	diagnosisAD	CTR	2839	~diagnosis+(1|manifest)+cngeneson+pc_mito+brain_region+sex	2.6714	2051
ENSG00000137413	0.172753	0.0761126	0.156077	-0.00385168	protein_coding	TAF8	45.88	0.637202	diagnosisAD	CTR	5752	~diagnosis+(1|manifest)+cngeneson+pc_mito+brain_region+sex	0.484507	5681
ENSG00000162704	0.172862	0.133349	0.329785	-0.0630879	protein_coding	ARPC5	38.43	0.637202	diagnosisAD	CTR	2402	~diagnosis+(1|manifest)+cngeneson+pc_mito+brain_region+sex	1.10224	3937
ENSG00000075303	0.17312	0.0760617	0.158859	-0.00673582	protein_coding	SLC25A40	35.47	0.637413	diagnosisAD	CTR	4939	~diagnosis+(1|manifest)+cngeneson+pc_mito+brain_region+sex	0.536368	5529
ENSG00000169087	0.173133	-0.0609778	0.0127715	-0.134727	protein_coding	HSPBAP1	39.98	0.637413	diagnosisAD	CTR	2489	~diagnosis+(1|manifest)+cngeneson+pc_mito+brain_region+sex	0.40407	5892
ENSG00000118292	0.173268	-0.186855	0.0196245	-0.393334	protein_coding	C1orf54	46.5	0.637537	diagnosisAD	CTR	5592	~diagnosis+(1|manifest)+cngeneson+pc_mito+brain_region+sex	1.31841	3503
ENSG00000111726	0.173683	0.114031	0.236527	-0.00846406	protein_coding	CMAS	37.39	0.638294	diagnosisAD	CTR	2162	~diagnosis+(1|manifest)+cngeneson+pc_mito+brain_region+sex	1.06664	4025
ENSG00000173482	0.173758	-0.132976	0.0158174	-0.281769	protein_coding	PTPRM	40.1	0.638294	diagnosisAD	CTR	978	~diagnosis+(1|manifest)+cngeneson+pc_mito+brain_region+sex	13.051	229
ENSG00000198105	0.173777	0.11742	0.276197	-0.0413564	protein_coding	ZNF248	39.14	0.638294	diagnosisAD	CTR	301	~diagnosis+(1|manifest)+cngeneson+pc_mito+brain_region+sex	0.338768	6021
ENSG00000120306	0.174357	0.213351	0.516212	-0.0895108	protein_coding	CYSTM1	43.99	0.639679	diagnosisAD	CTR	2105	~diagnosis+(1|manifest)+cngeneson+pc_mito+brain_region+sex	0.853895	4538
ENSG00000219438	0.174319	-0.127041	0.0838649	-0.337947	protein_coding	TAFA5	54.36	0.639679	diagnosisAD	CTR	656	~diagnosis+(1|manifest)+cngeneson+pc_mito+brain_region+sex	1.64399	2989
ENSG00000100578	0.176093	0.146258	0.302493	-0.00997656	protein_coding	KIAA0586	37.04	0.640357	diagnosisAD	CTR	632	~diagnosis+(1|manifest)+cngeneson+pc_mito+brain_region+sex	1.40953	3352
ENSG00000108021	0.174967	0.125689	0.312304	-0.0609259	protein_coding	TASOR2	38.83	0.640357	diagnosisAD	CTR	5401	~diagnosis+(1|manifest)+cngeneson+pc_mito+brain_region+sex	1.41982	3335
ENSG00000108588	0.175812	0.0801582	0.178925	-0.0186087	protein_coding	CCDC47	42.02	0.640357	diagnosisAD	CTR	1397	~diagnosis+(1|manifest)+cngeneson+pc_mito+brain_region+sex	0.82693	4614
ENSG00000139793	0.175292	-0.104268	0.253698	-0.462235	protein_coding	MBNL2	40.24	0.640357	diagnosisAD	CTR	5902	~diagnosis+(1|manifest)+cngeneson+pc_mito+brain_region+sex	3.14741	1770
ENSG00000146433	0.176121	0.151857	0.326844	-0.0231297	protein_coding	TMEM181	47.38	0.640357	diagnosisAD	CTR	2344	~diagnosis+(1|manifest)+cngeneson+pc_mito+brain_region+sex	1.17077	3795
ENSG00000149600	0.175573	-5.71266e-09	5.29938e-06	-5.3108e-06	protein_coding	COMMD7	48.05	0.640357	diagnosisAD	CTR	802	~diagnosis+(1|manifest)+cngeneson+pc_mito+brain_region+sex	4.13749	1325
ENSG00000163161	0.175835	-0.0675906	0.0155243	-0.150705	protein_coding	ERCC3	46.18	0.640357	diagnosisAD	CTR	386	~diagnosis+(1|manifest)+cngeneson+pc_mito+brain_region+sex	0.543123	5503
ENSG00000168096	0.175731	0.0419143	0.11033	-0.0265014	protein_coding	ANKS3	49.79	0.640357	diagnosisAD	CTR	3279	~diagnosis+(1|manifest)+cngeneson+pc_mito+brain_region+sex	0.233905	6110
ENSG00000171316	0.176057	-0.139741	0.111023	-0.390506	protein_coding	CHD7	39.99	0.640357	diagnosisAD	CTR	117	~diagnosis+(1|manifest)+cngeneson+pc_mito+brain_region+sex	1.47025	3248
ENSG00000174197	0.175693	0.141059	0.291969	-0.00985145	protein_coding	MGA	40.41	0.640357	diagnosisAD	CTR	3972	~diagnosis+(1|manifest)+cngeneson+pc_mito+brain_region+sex	0.482169	5690
ENSG00000174891	0.175991	0.16755	0.343634	-0.00853462	protein_coding	RSRC1	35.48	0.640357	diagnosisAD	CTR	933	~diagnosis+(1|manifest)+cngeneson+pc_mito+brain_region+sex	1.08448	3984
ENSG00000185507	0.176164	0.344707	0.876685	-0.18727	protein_coding	IRF7	67.06	0.640357	diagnosisAD	CTR	3615	~diagnosis+(1|manifest)+cngeneson+pc_mito+brain_region+sex	4.8674	1082
ENSG00000198040	0.174827	-0.0557824	0.0251363	-0.136701	protein_coding	ZNF84	39.16	0.640357	diagnosisAD	CTR	249	~diagnosis+(1|manifest)+cngeneson+pc_mito+brain_region+sex	0.315947	6051
ENSG00000228696	0.174785	-1.09004	0.292579	-2.47265	protein_coding	ARL17B	43.65	0.640357	diagnosisAD	CTR	5066	~diagnosis+(1|manifest)+cngeneson+pc_mito+brain_region+sex	19.0215	114
ENSG00000280759	0.175155	-8.28605e-09	4.44549e-06	-4.46206e-06	protein_coding	AP2A2	53.71	0.640357	diagnosisAD	CTR	5526	~diagnosis+(1|manifest)+cngeneson+pc_mito+brain_region+sex	17.2679	139
ENSG00000281385	0.175155	-8.28605e-09	4.44549e-06	-4.46206e-06	protein_coding	AP2A2	53.63	0.640357	diagnosisAD	CTR	3668	~diagnosis+(1|manifest)+cngeneson+pc_mito+brain_region+sex	17.2679	139
ENSG00000174227	0.176294	-0.139766	0.0145048	-0.294036	protein_coding	PIGG	49.98	0.640461	diagnosisAD	CTR	1617	~diagnosis+(1|manifest)+cngeneson+pc_mito+brain_region+sex	0.555237	5463
ENSG00000167635	0.176473	-0.100032	0.0087245	-0.208788	protein_coding	ZNF146	42.84	0.640741	diagnosisAD	CTR	2988	~diagnosis+(1|manifest)+cngeneson+pc_mito+brain_region+sex	0.632988	5209
ENSG00000170430	0.176606	-0.137722	0.141782	-0.417225	protein_coding	MGMT	45.58	0.640857	diagnosisAD	CTR	566	~diagnosis+(1|manifest)+cngeneson+pc_mito+brain_region+sex	1.83881	2741
ENSG00000153317	0.176884	-0.106446	0.0126668	-0.225559	protein_coding	ASAP1	42.15	0.641498	diagnosisAD	CTR	5317	~diagnosis+(1|manifest)+cngeneson+pc_mito+brain_region+sex	6.59173	692
ENSG00000112773	0.177241	-0.00174309	0.216785	-0.220271	protein_coding	TENT5A	36.03	0.642423	diagnosisAD	CTR	5326	~diagnosis+(1|manifest)+cngeneson+pc_mito+brain_region+sex	1.63828	2996
ENSG00000188158	0.177506	0.279275	0.576978	-0.0184283	protein_coding	NHS	42.35	0.643012	diagnosisAD	CTR	5986	~diagnosis+(1|manifest)+cngeneson+pc_mito+brain_region+sex	1.44636	3292
ENSG00000107758	0.178125	0.156242	0.340531	-0.0280461	protein_coding	PPP3CB	38.91	0.643044	diagnosisAD	CTR	1728	~diagnosis+(1|manifest)+cngeneson+pc_mito+brain_region+sex	0.886317	4457
ENSG00000154822	0.178008	-0.114651	0.188894	-0.418195	protein_coding	PLCL2	39.07	0.643044	diagnosisAD	CTR	3870	~diagnosis+(1|manifest)+cngeneson+pc_mito+brain_region+sex	2.26951	2342
ENSG00000162032	0.178121	0.149721	0.332617	-0.0331757	protein_coding	SPSB3	64.01	0.643044	diagnosisAD	CTR	1585	~diagnosis+(1|manifest)+cngeneson+pc_mito+brain_region+sex	0.723499	4915
ENSG00000169554	0.177653	-0.153924	0.0623203	-0.370169	protein_coding	ZEB2	38.58	0.643044	diagnosisAD	CTR	1757	~diagnosis+(1|manifest)+cngeneson+pc_mito+brain_region+sex	2.2284	2383
ENSG00000248333	0.177858	-0.121805	0.0115521	-0.255163	protein_coding	CDK11B	51.91	0.643044	diagnosisAD	CTR	3966	~diagnosis+(1|manifest)+cngeneson+pc_mito+brain_region+sex	0.961864	4262
ENSG00000284571	0.177796	-1.60965e-09	2.45134e-06	-2.45456e-06	protein_coding	FLII	59.44	0.643044	diagnosisAD	CTR	381	~diagnosis+(1|manifest)+cngeneson+pc_mito+brain_region+sex	3.52167	1568
ENSG00000136802	0.178442	-0.302762	0.0396537	-0.645178	protein_coding	LRRC8A	53.82	0.64382	diagnosisAD	CTR	6073	~diagnosis+(1|manifest)+cngeneson+pc_mito+brain_region+sex	2.70967	2033
ENSG00000184939	0.178644	-0.05656	0.0108752	-0.123995	protein_coding	ZFP90	44.64	0.64418	diagnosisAD	CTR	315	~diagnosis+(1|manifest)+cngeneson+pc_mito+brain_region+sex	0.370287	5964
ENSG00000117899	0.178749	-0.103753	0.0158264	-0.223332	protein_coding	MESD	45.36	0.644191	diagnosisAD	CTR	377	~diagnosis+(1|manifest)+cngeneson+pc_mito+brain_region+sex	0.467574	5735
ENSG00000079134	0.17908	0.00230565	0.203301	-0.198689	protein_coding	THOC1	37.31	0.645016	diagnosisAD	CTR	945	~diagnosis+(1|manifest)+cngeneson+pc_mito+brain_region+sex	0.798778	4699
ENSG00000074660	0.179277	0.178446	0.403837	-0.0469457	protein_coding	SCARF1	58.07	0.645071	diagnosisAD	CTR	1506	~diagnosis+(1|manifest)+cngeneson+pc_mito+brain_region+sex	0.747955	4853
ENSG00000085721	0.1793	-0.0653315	0.00889529	-0.139558	protein_coding	RRN3	42.08	0.645071	diagnosisAD	CTR	4575	~diagnosis+(1|manifest)+cngeneson+pc_mito+brain_region+sex	0.383478	5936
ENSG00000005206	0.18024	-0.0658138	0.0475283	-0.179156	protein_coding	SPPL2B	61.04	0.647355	diagnosisAD	CTR	461	~diagnosis+(1|manifest)+cngeneson+pc_mito+brain_region+sex	0.416458	5860
ENSG00000106546	0.181513	0.00843434	0.0235798	-0.00671114	protein_coding	AHR	36.63	0.647355	diagnosisAD	CTR	5404	~diagnosis+(1|manifest)+cngeneson+pc_mito+brain_region+sex	3.69322	1500
ENSG00000107164	0.180902	-0.113245	0.00393277	-0.230422	protein_coding	FUBP3	47.12	0.647355	diagnosisAD	CTR	3458	~diagnosis+(1|manifest)+cngeneson+pc_mito+brain_region+sex	0.615343	5269
ENSG00000109475	0.181634	0.200987	0.486007	-0.0840317	protein_coding	RPL34	41.51	0.647355	diagnosisAD	CTR	1391	~diagnosis+(1|manifest)+cngeneson+pc_mito+brain_region+sex	2.13789	2455
ENSG00000111276	0.181883	0.22962	0.485826	-0.0265855	protein_coding	CDKN1B	45.45	0.647355	diagnosisAD	CTR	2284	~diagnosis+(1|manifest)+cngeneson+pc_mito+brain_region+sex	1.1795	3772
ENSG00000114423	0.181574	0.256354	0.539895	-0.0271877	protein_coding	CBLB	35.4	0.647355	diagnosisAD	CTR	1001	~diagnosis+(1|manifest)+cngeneson+pc_mito+brain_region+sex	2.91984	1900
ENSG00000114650	0.180384	0.0902727	0.203402	-0.0228562	protein_coding	SCAP	48.04	0.647355	diagnosisAD	CTR	2527	~diagnosis+(1|manifest)+cngeneson+pc_mito+brain_region+sex	0.283088	6080
ENSG00000122884	0.180793	0.535963	1.1368	-0.0648734	protein_coding	P4HA1	38.79	0.647355	diagnosisAD	CTR	5698	~diagnosis+(1|manifest)+cngeneson+pc_mito+brain_region+sex	21.3235	94
ENSG00000123358	0.181754	-0.0573735	0.348192	-0.462939	protein_coding	NR4A1	56.01	0.647355	diagnosisAD	CTR	3898	~diagnosis+(1|manifest)+cngeneson+pc_mito+brain_region+sex	7.95732	537
ENSG00000124151	0.181553	0.167246	0.385441	-0.0509497	protein_coding	NCOA3	41.15	0.647355	diagnosisAD	CTR	925	~diagnosis+(1|manifest)+cngeneson+pc_mito+brain_region+sex	1.76952	2838
ENSG00000131051	0.18098	-0.179556	0.00873661	-0.367848	protein_coding	RBM39	40.28	0.647355	diagnosisAD	CTR	679	~diagnosis+(1|manifest)+cngeneson+pc_mito+brain_region+sex	4.65946	1148
ENSG00000141568	0.181299	0.0823231	0.213605	-0.0489587	protein_coding	FOXK2	49.72	0.647355	diagnosisAD	CTR	6217	~diagnosis+(1|manifest)+cngeneson+pc_mito+brain_region+sex	0.585465	5367
ENSG00000142046	0.180514	-2.308e-09	3.54501e-06	-3.54962e-06	protein_coding	TMEM91	52.68	0.647355	diagnosisAD	CTR	4511	~diagnosis+(1|manifest)+cngeneson+pc_mito+brain_region+sex	4.64829	1151
ENSG00000142541	0.181009	0.030363	0.253165	-0.192439	protein_coding	RPL13A	52.27	0.647355	diagnosisAD	CTR	4973	~diagnosis+(1|manifest)+cngeneson+pc_mito+brain_region+sex	2.63319	2063
ENSG00000148400	0.181067	0.297649	0.62786	-0.0325629	protein_coding	NOTCH1	63.46	0.647355	diagnosisAD	CTR	3122	~diagnosis+(1|manifest)+cngeneson+pc_mito+brain_region+sex	3.64502	1516
ENSG00000149823	0.180105	-0.0798369	0.00727597	-0.16695	protein_coding	VPS51	50.69	0.647355	diagnosisAD	CTR	5194	~diagnosis+(1|manifest)+cngeneson+pc_mito+brain_region+sex	0.60985	5289
ENSG00000164038	0.181879	0.0756148	0.223908	-0.0726789	protein_coding	SLC9B2	37.26	0.647355	diagnosisAD	CTR	2104	~diagnosis+(1|manifest)+cngeneson+pc_mito+brain_region+sex	1.23442	3675
ENSG00000175782	0.180671	0.0662642	0.147683	-0.0151543	protein_coding	SLC35E3	43.4	0.647355	diagnosisAD	CTR	5290	~diagnosis+(1|manifest)+cngeneson+pc_mito+brain_region+sex	0.617737	5255
ENSG00000180530	0.181712	0.130392	0.333921	-0.0731366	protein_coding	NRIP1	36.59	0.647355	diagnosisAD	CTR	3680	~diagnosis+(1|manifest)+cngeneson+pc_mito+brain_region+sex	5.89241	812
ENSG00000140157	0.182765	0.0833017	0.169622	-0.00301816	protein_coding	NIPA2	43.68	0.647357	diagnosisAD	CTR	6250	~diagnosis+(1|manifest)+cngeneson+pc_mito+brain_region+sex	0.339123	6020
ENSG00000149089	0.182799	-0.0855483	0.0479789	-0.219076	protein_coding	APIP	40.43	0.647357	diagnosisAD	CTR	2922	~diagnosis+(1|manifest)+cngeneson+pc_mito+brain_region+sex	1.39824	3369
ENSG00000185432	0.18284	0.0652236	0.249962	-0.119515	protein_coding	METTL7A	42.86	0.647357	diagnosisAD	CTR	4679	~diagnosis+(1|manifest)+cngeneson+pc_mito+brain_region+sex	1.73498	2878
ENSG00000276336	0.182401	5.28998e-09	4.76117e-06	-4.75059e-06	protein_coding	SCARF1	58.07	0.647357	diagnosisAD	CTR	4718	~diagnosis+(1|manifest)+cngeneson+pc_mito+brain_region+sex	5.6973	849
ENSG00000111907	0.183237	0.304577	0.763565	-0.15441	protein_coding	TPD52L1	39.16	0.647792	diagnosisAD	CTR	2470	~diagnosis+(1|manifest)+cngeneson+pc_mito+brain_region+sex	4.2523	1295
ENSG00000127528	0.183476	-0.551753	0.0862964	-1.1898	protein_coding	KLF2	62.54	0.648274	diagnosisAD	CTR	5360	~diagnosis+(1|manifest)+cngeneson+pc_mito+brain_region+sex	14.2777	193
ENSG00000070501	0.183682	0.108857	0.225947	-0.00823253	protein_coding	POLB	40.44	0.648639	diagnosisAD	CTR	5006	~diagnosis+(1|manifest)+cngeneson+pc_mito+brain_region+sex	0.521037	5575
ENSG00000181744	0.183806	0.00387305	0.151908	-0.144162	protein_coding	DIPK2A	37.12	0.648716	diagnosisAD	CTR	5018	~diagnosis+(1|manifest)+cngeneson+pc_mito+brain_region+sex	0.48937	5669
ENSG00000156110	0.183955	-0.0663208	0.25931	-0.391952	protein_coding	ADK	37.43	0.64888	diagnosisAD	CTR	5313	~diagnosis+(1|manifest)+cngeneson+pc_mito+brain_region+sex	1.49662	3196
ENSG00000183783	0.184145	0.583883	1.22309	-0.0553222	protein_coding	KCTD8	35.64	0.649187	diagnosisAD	CTR	5429	~diagnosis+(1|manifest)+cngeneson+pc_mito+brain_region+sex	4.70827	1136
ENSG00000146414	0.184429	0.154976	0.324921	-0.0149694	protein_coding	SHPRH	35.43	0.649823	diagnosisAD	CTR	1119	~diagnosis+(1|manifest)+cngeneson+pc_mito+brain_region+sex	0.62942	5223
ENSG00000147996	0.184795	-0.12311	0.0646827	-0.310902	protein_coding	CBWD5	36.05	0.650387	diagnosisAD	CTR	1607	~diagnosis+(1|manifest)+cngeneson+pc_mito+brain_region+sex	1.80722	2780
ENSG00000151532	0.184704	0.0887313	0.211868	-0.034405	protein_coding	VTI1A	39.1	0.650387	diagnosisAD	CTR	4375	~diagnosis+(1|manifest)+cngeneson+pc_mito+brain_region+sex	3.68284	1504
ENSG00000143870	0.184918	0.066919	0.362941	-0.229103	protein_coding	PDIA6	46.27	0.650458	diagnosisAD	CTR	3933	~diagnosis+(1|manifest)+cngeneson+pc_mito+brain_region+sex	6.02232	789
ENSG00000132716	0.185317	0.10044	0.221337	-0.0204574	protein_coding	DCAF8	42.25	0.650866	diagnosisAD	CTR	2127	~diagnosis+(1|manifest)+cngeneson+pc_mito+brain_region+sex	8.40201	497
ENSG00000176095	0.185343	0.143194	0.297715	-0.011327	protein_coding	IP6K1	44.81	0.650866	diagnosisAD	CTR	4154	~diagnosis+(1|manifest)+cngeneson+pc_mito+brain_region+sex	1.20979	3719
ENSG00000198860	0.185338	0.0538354	0.156638	-0.0489672	protein_coding	TSEN15	38.96	0.650866	diagnosisAD	CTR	5184	~diagnosis+(1|manifest)+cngeneson+pc_mito+brain_region+sex	0.845412	4558
ENSG00000114857	0.185593	-0.155721	0.0133446	-0.324787	protein_coding	NKTR	37.52	0.651381	diagnosisAD	CTR	3836	~diagnosis+(1|manifest)+cngeneson+pc_mito+brain_region+sex	5.41589	921
ENSG00000275618	0.185898	8.53992e-09	4.75364e-06	-4.73656e-06	protein_coding	BFAR	46.07	0.652089	diagnosisAD	CTR	5231	~diagnosis+(1|manifest)+cngeneson+pc_mito+brain_region+sex	5.35147	942
ENSG00000063177	0.186144	0.366672	0.883248	-0.149904	protein_coding	RPL18	55.98	0.652401	diagnosisAD	CTR	1505	~diagnosis+(1|manifest)+cngeneson+pc_mito+brain_region+sex	4.1	1337
ENSG00000069399	0.186483	0.105745	0.38453	-0.173041	protein_coding	BCL3	58.73	0.652401	diagnosisAD	CTR	2758	~diagnosis+(1|manifest)+cngeneson+pc_mito+brain_region+sex	6.45942	712
ENSG00000088179	0.186733	0.157119	0.327642	-0.0134034	protein_coding	PTPN4	36.97	0.652401	diagnosisAD	CTR	2558	~diagnosis+(1|manifest)+cngeneson+pc_mito+brain_region+sex	0.498862	5642
ENSG00000091409	0.186819	-0.163455	0.111808	-0.438719	protein_coding	ITGA6	41.78	0.652401	diagnosisAD	CTR	4485	~diagnosis+(1|manifest)+cngeneson+pc_mito+brain_region+sex	6.42999	715
ENSG00000103064	0.187434	-0.0796172	0.107641	-0.266876	protein_coding	SLC7A6	47.81	0.652401	diagnosisAD	CTR	2951	~diagnosis+(1|manifest)+cngeneson+pc_mito+brain_region+sex	2.1351	2458
ENSG00000107937	0.186867	0.0693871	0.144642	-0.00586794	protein_coding	GTPBP4	46.88	0.652401	diagnosisAD	CTR	3417	~diagnosis+(1|manifest)+cngeneson+pc_mito+brain_region+sex	0.485199	5680
ENSG00000122707	0.186806	-0.163675	0.0154158	-0.342766	protein_coding	RECK	39.23	0.652401	diagnosisAD	CTR	1746	~diagnosis+(1|manifest)+cngeneson+pc_mito+brain_region+sex	0.408959	5876
ENSG00000137942	0.186478	-0.183319	0.0698992	-0.436537	protein_coding	FNBP1L	37.34	0.652401	diagnosisAD	CTR	6150	~diagnosis+(1|manifest)+cngeneson+pc_mito+brain_region+sex	2.44356	2207
ENSG00000153815	0.186698	0.55723	1.16827	-0.0538138	protein_coding	CMIP	51.33	0.652401	diagnosisAD	CTR	4169	~diagnosis+(1|manifest)+cngeneson+pc_mito+brain_region+sex	11.0057	312
ENSG00000154734	0.187285	0.353923	0.900803	-0.192957	protein_coding	ADAMTS1	45.12	0.652401	diagnosisAD	CTR	5275	~diagnosis+(1|manifest)+cngeneson+pc_mito+brain_region+sex	7.06709	625
ENSG00000157538	0.187195	-0.100657	0.00697033	-0.208284	protein_coding	VPS26C	44.22	0.652401	diagnosisAD	CTR	1046	~diagnosis+(1|manifest)+cngeneson+pc_mito+brain_region+sex	0.570009	5417
ENSG00000165417	0.187165	-0.0789275	0.0551206	-0.212976	protein_coding	GTF2A1	37.75	0.652401	diagnosisAD	CTR	129	~diagnosis+(1|manifest)+cngeneson+pc_mito+brain_region+sex	1.08819	3975
ENSG00000177189	0.187572	0.280609	0.590421	-0.0292036	protein_coding	RPS6KA3	37.68	0.652401	diagnosisAD	CTR	3838	~diagnosis+(1|manifest)+cngeneson+pc_mito+brain_region+sex	9.72015	381
ENSG00000204628	0.187106	0.0593019	0.323612	-0.205008	protein_coding	RACK1	52.31	0.652401	diagnosisAD	CTR	3484	~diagnosis+(1|manifest)+cngeneson+pc_mito+brain_region+sex	1.73169	2882
ENSG00000215077	0.188054	4.61587e-09	4.20158e-06	-4.19235e-06	protein_coding	BRD2	51.44	0.652401	diagnosisAD	CTR	4897	~diagnosis+(1|manifest)+cngeneson+pc_mito+brain_region+sex	8.16605	512
ENSG00000230678	0.188054	4.61587e-09	4.20158e-06	-4.19235e-06	protein_coding	BRD2	46.2	0.652401	diagnosisAD	CTR	30	~diagnosis+(1|manifest)+cngeneson+pc_mito+brain_region+sex	8.16605	512
ENSG00000234507	0.188054	4.61587e-09	4.20158e-06	-4.19235e-06	protein_coding	BRD2	51.44	0.652401	diagnosisAD	CTR	4257	~diagnosis+(1|manifest)+cngeneson+pc_mito+brain_region+sex	8.16605	512
ENSG00000234704	0.188054	4.61587e-09	4.20158e-06	-4.19235e-06	protein_coding	BRD2	51.4	0.652401	diagnosisAD	CTR	1603	~diagnosis+(1|manifest)+cngeneson+pc_mito+brain_region+sex	8.16605	512
ENSG00000235307	0.188054	4.61587e-09	4.20158e-06	-4.19235e-06	protein_coding	BRD2	51.46	0.652401	diagnosisAD	CTR	4913	~diagnosis+(1|manifest)+cngeneson+pc_mito+brain_region+sex	8.16605	512
ENSG00000236227	0.188054	4.61587e-09	4.20158e-06	-4.19235e-06	protein_coding	BRD2	52.72	0.652401	diagnosisAD	CTR	4551	~diagnosis+(1|manifest)+cngeneson+pc_mito+brain_region+sex	8.16605	512
ENSG00000085832	0.189185	-0.154203	0.0266079	-0.335014	protein_coding	EPS15	38.04	0.65262	diagnosisAD	CTR	3698	~diagnosis+(1|manifest)+cngeneson+pc_mito+brain_region+sex	2.77917	1983
ENSG00000103227	0.188434	-0.142299	0.0541341	-0.338733	protein_coding	LMF1	56.82	0.65262	diagnosisAD	CTR	2687	~diagnosis+(1|manifest)+cngeneson+pc_mito+brain_region+sex	2.5598	2119
ENSG00000105323	0.189213	0.0590034	0.125445	-0.00743873	protein_coding	HNRNPUL1	48	0.65262	diagnosisAD	CTR	1430	~diagnosis+(1|manifest)+cngeneson+pc_mito+brain_region+sex	0.497317	5646
ENSG00000112964	0.189334	-0.0785742	0.189849	-0.346997	protein_coding	GHR	38.5	0.65262	diagnosisAD	CTR	396	~diagnosis+(1|manifest)+cngeneson+pc_mito+brain_region+sex	4.19502	1310
ENSG00000115993	0.189322	-0.161637	0.0603194	-0.383594	protein_coding	TRAK2	37.71	0.65262	diagnosisAD	CTR	3085	~diagnosis+(1|manifest)+cngeneson+pc_mito+brain_region+sex	1.55182	3119
ENSG00000127948	0.189296	0.0953792	0.210534	-0.019776	protein_coding	POR	50.98	0.65262	diagnosisAD	CTR	1750	~diagnosis+(1|manifest)+cngeneson+pc_mito+brain_region+sex	0.699841	4994
ENSG00000134146	0.189357	-0.122187	0.0985548	-0.342928	protein_coding	DPH6	36.45	0.65262	diagnosisAD	CTR	6237	~diagnosis+(1|manifest)+cngeneson+pc_mito+brain_region+sex	1.48524	3217
ENSG00000144559	0.188641	-0.0967836	0.0137121	-0.207279	protein_coding	TAMM41	42.11	0.65262	diagnosisAD	CTR	3472	~diagnosis+(1|manifest)+cngeneson+pc_mito+brain_region+sex	0.957305	4274
ENSG00000158458	0.18833	0.119128	0.353065	-0.114808	protein_coding	NRG2	46.42	0.65262	diagnosisAD	CTR	1068	~diagnosis+(1|manifest)+cngeneson+pc_mito+brain_region+sex	3.17006	1749
ENSG00000167985	0.189264	-5.42779e-10	8.25011e-07	-8.26097e-07	protein_coding	SDHAF2	45.26	0.65262	diagnosisAD	CTR	4050	~diagnosis+(1|manifest)+cngeneson+pc_mito+brain_region+sex	4.10461	1335
ENSG00000196262	0.189276	0.0391473	0.280812	-0.202518	protein_coding	PPIA	47.06	0.65262	diagnosisAD	CTR	5077	~diagnosis+(1|manifest)+cngeneson+pc_mito+brain_region+sex	1.48513	3218
ENSG00000145779	0.189472	0.0892109	0.386783	-0.208362	protein_coding	TNFAIP8	41.46	0.652659	diagnosisAD	CTR	1991	~diagnosis+(1|manifest)+cngeneson+pc_mito+brain_region+sex	4.70758	1137
ENSG00000116251	0.190134	0.00440625	0.0110988	-0.0022863	protein_coding	RPL22	50.8	0.653347	diagnosisAD	CTR	1305	~diagnosis+(1|manifest)+cngeneson+pc_mito+brain_region+sex	1.30053	3540
ENSG00000125968	0.190018	-0.604234	0.0358632	-1.24433	protein_coding	ID1	58.56	0.653347	diagnosisAD	CTR	3079	~diagnosis+(1|manifest)+cngeneson+pc_mito+brain_region+sex	10.1729	355
ENSG00000166887	0.190221	-0.12295	0.00886864	-0.254769	protein_coding	VPS39	42.61	0.653347	diagnosisAD	CTR	1267	~diagnosis+(1|manifest)+cngeneson+pc_mito+brain_region+sex	0.707493	4972
ENSG00000183580	0.190339	0.269949	0.569075	-0.0291778	protein_coding	FBXL7	39.82	0.653347	diagnosisAD	CTR	716	~diagnosis+(1|manifest)+cngeneson+pc_mito+brain_region+sex	3.98718	1386
ENSG00000185359	0.190396	0.0828352	0.186361	-0.020691	protein_coding	HGS	60.6	0.653347	diagnosisAD	CTR	1183	~diagnosis+(1|manifest)+cngeneson+pc_mito+brain_region+sex	0.612983	5274
ENSG00000218739	0.189922	0.0545503	0.111676	-0.00257556	protein_coding	CEBPZOS	38.06	0.653347	diagnosisAD	CTR	1586	~diagnosis+(1|manifest)+cngeneson+pc_mito+brain_region+sex	0.660736	5113
ENSG00000282665	0.190106	-1.15009e-08	6.21122e-06	-6.23422e-06	protein_coding	ERICH1	55.83	0.653347	diagnosisAD	CTR	1498	~diagnosis+(1|manifest)+cngeneson+pc_mito+brain_region+sex	13.7626	207
ENSG00000087087	0.191286	0.0493084	0.107973	-0.00935625	protein_coding	SRRT	53.16	0.654623	diagnosisAD	CTR	1748	~diagnosis+(1|manifest)+cngeneson+pc_mito+brain_region+sex	1.46507	3261
ENSG00000117151	0.191248	-0.0746185	0.0146602	-0.163897	protein_coding	CTBS	36.59	0.654623	diagnosisAD	CTR	1018	~diagnosis+(1|manifest)+cngeneson+pc_mito+brain_region+sex	2.9976	1856
ENSG00000119820	0.191213	0.158132	0.324794	-0.00853035	protein_coding	YIPF4	41.21	0.654623	diagnosisAD	CTR	4328	~diagnosis+(1|manifest)+cngeneson+pc_mito+brain_region+sex	1.70858	2908
ENSG00000146802	0.191031	-0.181477	0.0153841	-0.378338	protein_coding	TMEM168	35.26	0.654623	diagnosisAD	CTR	3005	~diagnosis+(1|manifest)+cngeneson+pc_mito+brain_region+sex	0.570061	5416
ENSG00000156374	0.191256	0.0769051	0.161931	-0.00812022	protein_coding	PCGF6	43.9	0.654623	diagnosisAD	CTR	952	~diagnosis+(1|manifest)+cngeneson+pc_mito+brain_region+sex	0.647769	5159
ENSG00000164849	0.191453	0.429253	0.987645	-0.129138	protein_coding	GPR146	58.77	0.654839	diagnosisAD	CTR	1563	~diagnosis+(1|manifest)+cngeneson+pc_mito+brain_region+sex	2.7353	2015
ENSG00000083067	0.19169	0.00883352	0.272415	-0.254748	protein_coding	TRPM3	38.04	0.655295	diagnosisAD	CTR	4272	~diagnosis+(1|manifest)+cngeneson+pc_mito+brain_region+sex	8.76172	468
ENSG00000198898	0.191806	0.172649	0.365579	-0.0202815	protein_coding	CAPZA2	38.99	0.655339	diagnosisAD	CTR	951	~diagnosis+(1|manifest)+cngeneson+pc_mito+brain_region+sex	3.52345	1565
ENSG00000164494	0.191935	0.17661	0.376446	-0.0232263	protein_coding	PDSS2	39.82	0.655425	diagnosisAD	CTR	4689	~diagnosis+(1|manifest)+cngeneson+pc_mito+brain_region+sex	1.26485	3611
ENSG00000153560	0.192231	-0.133807	0.0140335	-0.281648	protein_coding	UBP1	40.23	0.656048	diagnosisAD	CTR	3491	~diagnosis+(1|manifest)+cngeneson+pc_mito+brain_region+sex	0.806186	4670
ENSG00000169203	0.192326	-0.0324753	0.0641955	-0.129146	protein_coding	NPIPB12	47.14	0.656048	diagnosisAD	CTR	144	~diagnosis+(1|manifest)+cngeneson+pc_mito+brain_region+sex	3.92604	1408
ENSG00000013374	0.192583	-0.108235	0.0127732	-0.229243	protein_coding	NUB1	44.96	0.656571	diagnosisAD	CTR	1945	~diagnosis+(1|manifest)+cngeneson+pc_mito+brain_region+sex	1.03939	4084
ENSG00000044574	0.193328	0.240774	0.838817	-0.357268	protein_coding	HSPA5	44.05	0.656628	diagnosisAD	CTR	6013	~diagnosis+(1|manifest)+cngeneson+pc_mito+brain_region+sex	8.32775	502
ENSG00000112697	0.193215	0.173759	0.369347	-0.0218288	protein_coding	TMEM30A	37.36	0.656628	diagnosisAD	CTR	1189	~diagnosis+(1|manifest)+cngeneson+pc_mito+brain_region+sex	1.9887	2584
ENSG00000134533	0.193016	0.11884	0.360943	-0.123263	protein_coding	RERG	36.92	0.656628	diagnosisAD	CTR	6281	~diagnosis+(1|manifest)+cngeneson+pc_mito+brain_region+sex	1.64747	2986
ENSG00000137145	0.193313	0.169237	0.355189	-0.016716	protein_coding	DENND4C	38.75	0.656628	diagnosisAD	CTR	6120	~diagnosis+(1|manifest)+cngeneson+pc_mito+brain_region+sex	1.72616	2894
ENSG00000147140	0.192763	0.125328	0.298598	-0.047941	protein_coding	NONO	45.49	0.656628	diagnosisAD	CTR	3852	~diagnosis+(1|manifest)+cngeneson+pc_mito+brain_region+sex	1.30147	3538
ENSG00000187742	0.192864	-0.203731	0.0452653	-0.452727	protein_coding	SECISBP2	42.36	0.656628	diagnosisAD	CTR	2927	~diagnosis+(1|manifest)+cngeneson+pc_mito+brain_region+sex	1.20083	3739
ENSG00000203879	0.193149	-0.132011	0.00790069	-0.271923	protein_coding	GDI1	59.79	0.656628	diagnosisAD	CTR	751	~diagnosis+(1|manifest)+cngeneson+pc_mito+brain_region+sex	1.67743	2948
ENSG00000112493	0.193912	1.60316e-08	8.78192e-06	-8.74985e-06	protein_coding	TAPBP	50.02	0.657117	diagnosisAD	CTR	6008	~diagnosis+(1|manifest)+cngeneson+pc_mito+brain_region+sex	12.0479	265
ENSG00000144366	0.193992	0.310208	0.667506	-0.047091	protein_coding	GULP1	35.36	0.657117	diagnosisAD	CTR	4946	~diagnosis+(1|manifest)+cngeneson+pc_mito+brain_region+sex	5.25431	965
ENSG00000168118	0.194096	-0.0866114	0.0104693	-0.183692	protein_coding	RAB4A	41.32	0.657117	diagnosisAD	CTR	2446	~diagnosis+(1|manifest)+cngeneson+pc_mito+brain_region+sex	0.427621	5837
ENSG00000206208	0.193912	1.60316e-08	8.78192e-06	-8.74985e-06	protein_coding	TAPBP	50.03	0.657117	diagnosisAD	CTR	4680	~diagnosis+(1|manifest)+cngeneson+pc_mito+brain_region+sex	12.0479	265
ENSG00000206281	0.193912	1.60316e-08	8.78192e-06	-8.74985e-06	protein_coding	TAPBP	50.02	0.657117	diagnosisAD	CTR	4894	~diagnosis+(1|manifest)+cngeneson+pc_mito+brain_region+sex	12.0479	265
ENSG00000236490	0.193912	1.60316e-08	8.78192e-06	-8.74985e-06	protein_coding	TAPBP	50.02	0.657117	diagnosisAD	CTR	289	~diagnosis+(1|manifest)+cngeneson+pc_mito+brain_region+sex	12.0479	265
ENSG00000159592	0.19429	0.175542	0.371642	-0.0205584	protein_coding	GPBP1L1	41.19	0.657422	diagnosisAD	CTR	4669	~diagnosis+(1|manifest)+cngeneson+pc_mito+brain_region+sex	1.86347	2710
ENSG00000140264	0.194777	0.253719	0.688313	-0.180875	protein_coding	SERF2	49.05	0.657482	diagnosisAD	CTR	6193	~diagnosis+(1|manifest)+cngeneson+pc_mito+brain_region+sex	3.15552	1767
ENSG00000145780	0.194933	0.130721	0.275943	-0.0145	protein_coding	FEM1C	35.43	0.657482	diagnosisAD	CTR	4448	~diagnosis+(1|manifest)+cngeneson+pc_mito+brain_region+sex	0.924845	4353
ENSG00000241258	0.194571	0.0535483	0.118604	-0.0115073	protein_coding	CRCP	45	0.657482	diagnosisAD	CTR	4887	~diagnosis+(1|manifest)+cngeneson+pc_mito+brain_region+sex	4.33688	1255
ENSG00000276836	0.194896	-1.38175e-08	7.69407e-06	-7.7217e-06	protein_coding	ARHGAP27	54.74	0.657482	diagnosisAD	CTR	2641	~diagnosis+(1|manifest)+cngeneson+pc_mito+brain_region+sex	7.42855	584
ENSG00000276907	0.194896	-1.38175e-08	7.69407e-06	-7.7217e-06	protein_coding	ARHGAP27	54.68	0.657482	diagnosisAD	CTR	3808	~diagnosis+(1|manifest)+cngeneson+pc_mito+brain_region+sex	7.42855	584
ENSG00000284238	0.194584	-4.251e-09	3.93978e-06	-3.94828e-06	protein_coding	TOP3A	48.23	0.657482	diagnosisAD	CTR	1031	~diagnosis+(1|manifest)+cngeneson+pc_mito+brain_region+sex	3.44844	1616
ENSG00000053770	0.195315	0.17936	0.377268	-0.0185476	protein_coding	AP5M1	35.15	0.657758	diagnosisAD	CTR	728	~diagnosis+(1|manifest)+cngeneson+pc_mito+brain_region+sex	1.6975	2921
ENSG00000128245	0.195214	0.299078	0.642504	-0.044349	protein_coding	YWHAH	44.89	0.657758	diagnosisAD	CTR	4543	~diagnosis+(1|manifest)+cngeneson+pc_mito+brain_region+sex	3.47806	1594
ENSG00000133318	0.195327	0.224338	0.489893	-0.0412166	protein_coding	RTN3	42.12	0.657758	diagnosisAD	CTR	5798	~diagnosis+(1|manifest)+cngeneson+pc_mito+brain_region+sex	2.22395	2388
ENSG00000141337	0.195642	-0.2381	0.0355149	-0.511715	protein_coding	ARSG	45.96	0.658117	diagnosisAD	CTR	796	~diagnosis+(1|manifest)+cngeneson+pc_mito+brain_region+sex	3.58383	1534
ENSG00000150961	0.195631	0.200393	0.416673	-0.0158878	protein_coding	SEC24D	38.92	0.658117	diagnosisAD	CTR	2243	~diagnosis+(1|manifest)+cngeneson+pc_mito+brain_region+sex	1.85434	2722
ENSG00000010270	0.196037	0.0968268	0.21048	-0.0168266	protein_coding	STARD3NL	38.39	0.658831	diagnosisAD	CTR	763	~diagnosis+(1|manifest)+cngeneson+pc_mito+brain_region+sex	1.11385	3914
ENSG00000077782	0.196167	0.169353	0.423133	-0.0844277	protein_coding	FGFR1	49.49	0.658831	diagnosisAD	CTR	3366	~diagnosis+(1|manifest)+cngeneson+pc_mito+brain_region+sex	4.90777	1069
ENSG00000171984	0.196103	-0.203687	0.145705	-0.553079	protein_coding	SHLD1	43.32	0.658831	diagnosisAD	CTR	1438	~diagnosis+(1|manifest)+cngeneson+pc_mito+brain_region+sex	2.46178	2192
ENSG00000176853	0.196413	0.20366	0.426532	-0.0192112	protein_coding	FAM91A1	36.92	0.659306	diagnosisAD	CTR	3141	~diagnosis+(1|manifest)+cngeneson+pc_mito+brain_region+sex	2.40359	2235
ENSG00000029363	0.19672	0.131666	0.274658	-0.0113262	protein_coding	BCLAF1	35.59	0.659986	diagnosisAD	CTR	4556	~diagnosis+(1|manifest)+cngeneson+pc_mito+brain_region+sex	1.09021	3972
ENSG00000118482	0.196851	0.156608	0.333968	-0.0207522	protein_coding	PHF3	36.07	0.660074	diagnosisAD	CTR	97	~diagnosis+(1|manifest)+cngeneson+pc_mito+brain_region+sex	1.0207	4123
ENSG00000273780	0.196994	5.85039e-09	5.24266e-06	-5.23096e-06	protein_coding	ARHGAP23	55.33	0.660201	diagnosisAD	CTR	3978	~diagnosis+(1|manifest)+cngeneson+pc_mito+brain_region+sex	10.4337	340
ENSG00000078687	0.197291	0.207455	0.444577	-0.0296667	protein_coding	TNRC6C	42.22	0.660296	diagnosisAD	CTR	715	~diagnosis+(1|manifest)+cngeneson+pc_mito+brain_region+sex	1.1765	3784
ENSG00000167657	0.197336	0.0572276	0.132191	-0.0177363	protein_coding	DAPK3	58.44	0.660296	diagnosisAD	CTR	219	~diagnosis+(1|manifest)+cngeneson+pc_mito+brain_region+sex	0.947711	4292
ENSG00000283034	0.197336	9.30862e-10	1.42268e-06	-1.42082e-06	protein_coding	ZNF445	44.45	0.660296	diagnosisAD	CTR	2308	~diagnosis+(1|manifest)+cngeneson+pc_mito+brain_region+sex	3.62534	1520
ENSG00000171988	0.197694	-0.0996118	0.00937838	-0.208602	protein_coding	JMJD1C	38.11	0.661145	diagnosisAD	CTR	6005	~diagnosis+(1|manifest)+cngeneson+pc_mito+brain_region+sex	4.53003	1185
ENSG00000197006	0.198082	0.0859086	0.173417	-0.00160001	protein_coding	METTL9	42.83	0.662093	diagnosisAD	CTR	3996	~diagnosis+(1|manifest)+cngeneson+pc_mito+brain_region+sex	0.420676	5854
ENSG00000103194	0.198459	0.171401	0.3566	-0.0137977	protein_coding	USP10	43.62	0.662648	diagnosisAD	CTR	3550	~diagnosis+(1|manifest)+cngeneson+pc_mito+brain_region+sex	0.522203	5569
ENSG00000083844	0.198693	0.0889659	0.18221	-0.00427835	protein_coding	ZNF264	44.47	0.66308	diagnosisAD	CTR	424	~diagnosis+(1|manifest)+cngeneson+pc_mito+brain_region+sex	0.901895	4426
ENSG00000165630	0.198802	-0.0404786	0.0220867	-0.103044	protein_coding	PRPF18	38.95	0.663092	diagnosisAD	CTR	4130	~diagnosis+(1|manifest)+cngeneson+pc_mito+brain_region+sex	3.18045	1744
ENSG00000169967	0.199127	-0.171001	0.0149428	-0.356944	protein_coding	MAP3K2	38.69	0.663475	diagnosisAD	CTR	1701	~diagnosis+(1|manifest)+cngeneson+pc_mito+brain_region+sex	1.04537	4075
ENSG00000177463	0.199074	0.157792	0.341612	-0.0260273	protein_coding	NR2C2	42.09	0.663475	diagnosisAD	CTR	94	~diagnosis+(1|manifest)+cngeneson+pc_mito+brain_region+sex	1.59894	3045
ENSG00000082438	0.200051	-0.121877	0.0261376	-0.269892	protein_coding	COBLL1	36.27	0.663863	diagnosisAD	CTR	1936	~diagnosis+(1|manifest)+cngeneson+pc_mito+brain_region+sex	4.74176	1120
ENSG00000096063	0.200189	0.174362	0.363912	-0.0151875	protein_coding	SRPK1	40.48	0.663863	diagnosisAD	CTR	1460	~diagnosis+(1|manifest)+cngeneson+pc_mito+brain_region+sex	2.08044	2504
ENSG00000096968	0.19966	-0.203897	0.120357	-0.52815	protein_coding	JAK2	37.57	0.663863	diagnosisAD	CTR	2326	~diagnosis+(1|manifest)+cngeneson+pc_mito+brain_region+sex	4.11061	1333
ENSG00000104368	0.199887	-0.238863	0.0590607	-0.536787	protein_coding	PLAT	48.7	0.663863	diagnosisAD	CTR	5361	~diagnosis+(1|manifest)+cngeneson+pc_mito+brain_region+sex	2.10607	2481
ENSG00000111859	0.199431	-0.296643	0.118965	-0.712251	protein_coding	NEDD9	43.09	0.663863	diagnosisAD	CTR	4668	~diagnosis+(1|manifest)+cngeneson+pc_mito+brain_region+sex	10.8451	320
ENSG00000138078	0.199966	-0.170762	0.0192284	-0.360752	protein_coding	PREPL	37.28	0.663863	diagnosisAD	CTR	6100	~diagnosis+(1|manifest)+cngeneson+pc_mito+brain_region+sex	1.30924	3522
ENSG00000138777	0.199527	0.147627	0.309665	-0.0144122	protein_coding	PPA2	36.65	0.663863	diagnosisAD	CTR	6061	~diagnosis+(1|manifest)+cngeneson+pc_mito+brain_region+sex	1.62426	3020
ENSG00000140650	0.199681	0.204999	0.429317	-0.0193201	protein_coding	PMM2	46.16	0.663863	diagnosisAD	CTR	5601	~diagnosis+(1|manifest)+cngeneson+pc_mito+brain_region+sex	1.37996	3413
ENSG00000188895	0.200099	-0.125775	0.0159403	-0.26749	protein_coding	MSL1	46.08	0.663863	diagnosisAD	CTR	4359	~diagnosis+(1|manifest)+cngeneson+pc_mito+brain_region+sex	0.60038	5320
ENSG00000197863	0.200381	-0.0798753	0.0343613	-0.194112	protein_coding	ZNF790	42.57	0.664149	diagnosisAD	CTR	2507	~diagnosis+(1|manifest)+cngeneson+pc_mito+brain_region+sex	0.26553	6094
ENSG00000196141	0.200569	-0.220393	0.214735	-0.65552	protein_coding	SPATS2L	40.19	0.664425	diagnosisAD	CTR	5495	~diagnosis+(1|manifest)+cngeneson+pc_mito+brain_region+sex	9.79856	378
ENSG00000136636	0.200678	-0.174187	0.0185531	-0.366927	protein_coding	KCTD3	36.09	0.664436	diagnosisAD	CTR	2820	~diagnosis+(1|manifest)+cngeneson+pc_mito+brain_region+sex	1.88382	2687
ENSG00000144579	0.201433	0.163126	0.347141	-0.0208886	protein_coding	CTDSP1	63.19	0.665191	diagnosisAD	CTR	4477	~diagnosis+(1|manifest)+cngeneson+pc_mito+brain_region+sex	1.70567	2912
ENSG00000156256	0.20138	-0.136019	0.0176993	-0.289738	protein_coding	USP16	38.76	0.665191	diagnosisAD	CTR	1439	~diagnosis+(1|manifest)+cngeneson+pc_mito+brain_region+sex	0.60204	5315
ENSG00000160294	0.201359	-0.0992264	0.0163538	-0.214807	protein_coding	MCM3AP	47.4	0.665191	diagnosisAD	CTR	865	~diagnosis+(1|manifest)+cngeneson+pc_mito+brain_region+sex	0.379947	5950
ENSG00000169762	0.201117	-0.124508	0.0114729	-0.260489	protein_coding	TAPT1	38.85	0.665191	diagnosisAD	CTR	849	~diagnosis+(1|manifest)+cngeneson+pc_mito+brain_region+sex	0.876485	4482
ENSG00000198478	0.201602	-0.201488	0.0169215	-0.419898	protein_coding	SH3BGRL2	38.81	0.665403	diagnosisAD	CTR	2490	~diagnosis+(1|manifest)+cngeneson+pc_mito+brain_region+sex	1.55036	3122
ENSG00000197448	0.201939	0.096886	0.225544	-0.0317718	protein_coding	GSTK1	41.49	0.666165	diagnosisAD	CTR	421	~diagnosis+(1|manifest)+cngeneson+pc_mito+brain_region+sex	0.424991	5842
ENSG00000068650	0.202158	-0.171614	0.195016	-0.538243	protein_coding	ATP11A	50.33	0.666252	diagnosisAD	CTR	1010	~diagnosis+(1|manifest)+cngeneson+pc_mito+brain_region+sex	8.22541	508
ENSG00000173269	0.202281	0.141128	0.493014	-0.210759	protein_coding	MMRN2	55.09	0.666252	diagnosisAD	CTR	3412	~diagnosis+(1|manifest)+cngeneson+pc_mito+brain_region+sex	4.27537	1283
ENSG00000182093	0.202186	-6.46935e-08	1.31794e-05	-1.33088e-05	protein_coding	GET1	44.4	0.666252	diagnosisAD	CTR	1180	~diagnosis+(1|manifest)+cngeneson+pc_mito+brain_region+sex	1.01723	4131
ENSG00000177917	0.202451	0.114275	0.273985	-0.0454354	protein_coding	ARL6IP6	36.98	0.666462	diagnosisAD	CTR	1766	~diagnosis+(1|manifest)+cngeneson+pc_mito+brain_region+sex	1.31217	3515
ENSG00000101544	0.202635	0.107414	0.237031	-0.0222022	protein_coding	ADNP2	41.68	0.66672	diagnosisAD	CTR	3250	~diagnosis+(1|manifest)+cngeneson+pc_mito+brain_region+sex	0.369019	5967
ENSG00000162924	0.202811	0.12275	0.258174	-0.0126739	protein_coding	REL	37.61	0.666954	diagnosisAD	CTR	4370	~diagnosis+(1|manifest)+cngeneson+pc_mito+brain_region+sex	0.553986	5466
ENSG00000087206	0.203201	0.0982524	0.215465	-0.01896	protein_coding	UIMC1	42.38	0.667887	diagnosisAD	CTR	6114	~diagnosis+(1|manifest)+cngeneson+pc_mito+brain_region+sex	0.829318	4604
ENSG00000064933	0.204229	0.165726	0.362859	-0.0314078	protein_coding	PMS1	36.81	0.670786	diagnosisAD	CTR	3073	~diagnosis+(1|manifest)+cngeneson+pc_mito+brain_region+sex	0.959596	4266
ENSG00000118689	0.204296	-0.210486	0.0270903	-0.448063	protein_coding	FOXO3	41.71	0.670786	diagnosisAD	CTR	152	~diagnosis+(1|manifest)+cngeneson+pc_mito+brain_region+sex	3.12386	1785
ENSG00000152942	0.20478	-0.085202	0.00660299	-0.177007	protein_coding	RAD17	39.7	0.67159	diagnosisAD	CTR	3363	~diagnosis+(1|manifest)+cngeneson+pc_mito+brain_region+sex	0.484086	5682
ENSG00000164040	0.204834	0.159521	0.330649	-0.0116062	protein_coding	PGRMC2	38.64	0.67159	diagnosisAD	CTR	4383	~diagnosis+(1|manifest)+cngeneson+pc_mito+brain_region+sex	1.57149	3086
ENSG00000243943	0.20486	-5.2003e-08	1.04884e-05	-1.05924e-05	protein_coding	ZNF512	41.21	0.67159	diagnosisAD	CTR	1784	~diagnosis+(1|manifest)+cngeneson+pc_mito+brain_region+sex	1.29616	3550
ENSG00000130669	0.205281	-0.142903	0.01642	-0.302226	protein_coding	PAK4	56.17	0.672624	diagnosisAD	CTR	4075	~diagnosis+(1|manifest)+cngeneson+pc_mito+brain_region+sex	0.775695	4761
ENSG00000134882	0.2055	0.144155	0.346385	-0.0580756	protein_coding	UBAC2	41.75	0.672641	diagnosisAD	CTR	6210	~diagnosis+(1|manifest)+cngeneson+pc_mito+brain_region+sex	0.72708	4909
ENSG00000136404	0.205415	-0.137078	0.155124	-0.42928	protein_coding	TM6SF1	43.49	0.672641	diagnosisAD	CTR	5746	~diagnosis+(1|manifest)+cngeneson+pc_mito+brain_region+sex	0.754463	4835
ENSG00000140612	0.205785	-0.0350517	0.0633884	-0.133492	protein_coding	SEC11A	42.34	0.673226	diagnosisAD	CTR	6130	~diagnosis+(1|manifest)+cngeneson+pc_mito+brain_region+sex	0.918769	4370
ENSG00000048471	0.206306	-0.179625	0.075445	-0.434694	protein_coding	SNX29	47.13	0.673706	diagnosisAD	CTR	75	~diagnosis+(1|manifest)+cngeneson+pc_mito+brain_region+sex	1.34532	3461
ENSG00000116138	0.206465	-0.0763979	0.0318853	-0.184681	protein_coding	DNAJC16	44.67	0.673706	diagnosisAD	CTR	3291	~diagnosis+(1|manifest)+cngeneson+pc_mito+brain_region+sex	0.681197	5046
ENSG00000148090	0.206287	0.117088	0.336597	-0.102421	protein_coding	AUH	38.91	0.673706	diagnosisAD	CTR	2918	~diagnosis+(1|manifest)+cngeneson+pc_mito+brain_region+sex	0.820119	4635
ENSG00000150867	0.206255	-0.259655	0.0829046	-0.602214	protein_coding	PIP4K2A	41.89	0.673706	diagnosisAD	CTR	6	~diagnosis+(1|manifest)+cngeneson+pc_mito+brain_region+sex	3.52169	1567
ENSG00000162923	0.206455	0.163259	0.34349	-0.0169728	protein_coding	WDR26	38.39	0.673706	diagnosisAD	CTR	5460	~diagnosis+(1|manifest)+cngeneson+pc_mito+brain_region+sex	1.17509	3787
ENSG00000089063	0.206765	-0.0913355	0.0109675	-0.193638	protein_coding	TMEM230	44.98	0.674127	diagnosisAD	CTR	2761	~diagnosis+(1|manifest)+cngeneson+pc_mito+brain_region+sex	0.587591	5359
ENSG00000118965	0.206808	0.201764	0.433718	-0.0301896	protein_coding	WDR35	36.89	0.674127	diagnosisAD	CTR	648	~diagnosis+(1|manifest)+cngeneson+pc_mito+brain_region+sex	0.416828	5859
ENSG00000139645	0.207278	0.0562872	0.119292	-0.00671726	protein_coding	ANKRD52	53.51	0.674964	diagnosisAD	CTR	5843	~diagnosis+(1|manifest)+cngeneson+pc_mito+brain_region+sex	0.874358	4492
ENSG00000164308	0.207171	-0.0825134	0.158808	-0.323835	protein_coding	ERAP2	38.41	0.674964	diagnosisAD	CTR	4581	~diagnosis+(1|manifest)+cngeneson+pc_mito+brain_region+sex	1.45264	3285
ENSG00000114439	0.207495	0.221864	0.469471	-0.0257426	protein_coding	BBX	36.95	0.675322	diagnosisAD	CTR	720	~diagnosis+(1|manifest)+cngeneson+pc_mito+brain_region+sex	2.12812	2463
ENSG00000116171	0.207761	0.198528	0.424488	-0.027432	protein_coding	SCP2	40	0.675489	diagnosisAD	CTR	909	~diagnosis+(1|manifest)+cngeneson+pc_mito+brain_region+sex	0.97913	4215
ENSG00000175115	0.207752	0.261248	0.549799	-0.0273026	protein_coding	PACS1	43.99	0.675489	diagnosisAD	CTR	1734	~diagnosis+(1|manifest)+cngeneson+pc_mito+brain_region+sex	3.47677	1596
ENSG00000100461	0.208168	0.0766252	0.162844	-0.00959364	protein_coding	RBM23	45.96	0.676322	diagnosisAD	CTR	4456	~diagnosis+(1|manifest)+cngeneson+pc_mito+brain_region+sex	0.496308	5648
ENSG00000144136	0.208231	-0.10979	0.123458	-0.343038	protein_coding	SLC20A1	42.28	0.676322	diagnosisAD	CTR	3399	~diagnosis+(1|manifest)+cngeneson+pc_mito+brain_region+sex	2.24429	2369
ENSG00000090924	0.208605	0.0702448	0.185199	-0.0447088	protein_coding	PLEKHG2	56.66	0.677189	diagnosisAD	CTR	4721	~diagnosis+(1|manifest)+cngeneson+pc_mito+brain_region+sex	2.93733	1890
ENSG00000090565	0.209022	-0.134239	0.0483153	-0.316793	protein_coding	RAB11FIP3	52.85	0.677684	diagnosisAD	CTR	4367	~diagnosis+(1|manifest)+cngeneson+pc_mito+brain_region+sex	1.70186	2917
ENSG00000107949	0.208877	-0.0556155	0.00958057	-0.120812	protein_coding	BCCIP	42.86	0.677684	diagnosisAD	CTR	4072	~diagnosis+(1|manifest)+cngeneson+pc_mito+brain_region+sex	0.435502	5818
ENSG00000182621	0.20908	-0.235524	0.148712	-0.619761	protein_coding	PLCB1	38.19	0.677684	diagnosisAD	CTR	4133	~diagnosis+(1|manifest)+cngeneson+pc_mito+brain_region+sex	3.85167	1434
ENSG00000180370	0.209225	0.115337	0.239511	-0.00883696	protein_coding	PAK2	41.7	0.677809	diagnosisAD	CTR	3663	~diagnosis+(1|manifest)+cngeneson+pc_mito+brain_region+sex	0.852191	4544
ENSG00000137944	0.209436	0.0895913	0.188339	-0.00915618	protein_coding	KYAT3	38.59	0.678143	diagnosisAD	CTR	6072	~diagnosis+(1|manifest)+cngeneson+pc_mito+brain_region+sex	0.61053	5286
ENSG00000078668	0.209925	0.147506	0.317658	-0.0226463	protein_coding	VDAC3	40.44	0.67864	diagnosisAD	CTR	5629	~diagnosis+(1|manifest)+cngeneson+pc_mito+brain_region+sex	0.383987	5935
ENSG00000089597	0.210127	0.0791283	0.203954	-0.0456974	protein_coding	GANAB	50.02	0.67864	diagnosisAD	CTR	764	~diagnosis+(1|manifest)+cngeneson+pc_mito+brain_region+sex	1.45093	3287
ENSG00000134369	0.209811	0.300832	0.647315	-0.0456505	protein_coding	NAV1	47.44	0.67864	diagnosisAD	CTR	6236	~diagnosis+(1|manifest)+cngeneson+pc_mito+brain_region+sex	3.00856	1846
ENSG00000144036	0.210056	-0.0993036	0.0145108	-0.213118	protein_coding	EXOC6B	37.12	0.67864	diagnosisAD	CTR	5980	~diagnosis+(1|manifest)+cngeneson+pc_mito+brain_region+sex	5.5527	884
ENSG00000152270	0.209973	0.234206	0.584067	-0.115655	protein_coding	PDE3B	36.95	0.67864	diagnosisAD	CTR	4470	~diagnosis+(1|manifest)+cngeneson+pc_mito+brain_region+sex	3.33491	1672
ENSG00000139613	0.210477	5.00515e-08	1.03402e-05	-1.02401e-05	protein_coding	SMARCC2	48.97	0.679075	diagnosisAD	CTR	5818	~diagnosis+(1|manifest)+cngeneson+pc_mito+brain_region+sex	1.37668	3416
ENSG00000170348	0.210453	-0.216402	0.110205	-0.543009	protein_coding	TMED10	42.19	0.679075	diagnosisAD	CTR	2802	~diagnosis+(1|manifest)+cngeneson+pc_mito+brain_region+sex	5.21092	977
ENSG00000082516	0.211237	-0.118339	0.0616743	-0.298353	protein_coding	GEMIN5	41.33	0.68094	diagnosisAD	CTR	2036	~diagnosis+(1|manifest)+cngeneson+pc_mito+brain_region+sex	2.00985	2563
ENSG00000115935	0.211594	-0.157223	0.0273178	-0.341764	protein_coding	WIPF1	41.82	0.68094	diagnosisAD	CTR	4194	~diagnosis+(1|manifest)+cngeneson+pc_mito+brain_region+sex	0.911396	4391
ENSG00000135108	0.211548	-0.177248	0.0159714	-0.370467	protein_coding	FBXO21	44.32	0.68094	diagnosisAD	CTR	3466	~diagnosis+(1|manifest)+cngeneson+pc_mito+brain_region+sex	0.407722	5879
ENSG00000154001	0.211329	0.136128	0.289733	-0.0174779	protein_coding	PPP2R5E	40.18	0.68094	diagnosisAD	CTR	215	~diagnosis+(1|manifest)+cngeneson+pc_mito+brain_region+sex	1.73862	2873
ENSG00000074219	0.211956	0.0367448	0.11193	-0.0384402	protein_coding	TEAD2	53.57	0.681069	diagnosisAD	CTR	2936	~diagnosis+(1|manifest)+cngeneson+pc_mito+brain_region+sex	2.95796	1878
ENSG00000164070	0.211958	0.242493	0.658679	-0.173692	protein_coding	HSPA4L	35.4	0.681069	diagnosisAD	CTR	2478	~diagnosis+(1|manifest)+cngeneson+pc_mito+brain_region+sex	30.4269	42
ENSG00000278759	0.211748	9.90889e-09	5.25623e-06	-5.23641e-06	protein_coding	TBCD	55.58	0.681069	diagnosisAD	CTR	5007	~diagnosis+(1|manifest)+cngeneson+pc_mito+brain_region+sex	19.4051	111
ENSG00000144824	0.212401	-0.174142	0.164564	-0.512847	protein_coding	PHLDB2	38.78	0.682147	diagnosisAD	CTR	5402	~diagnosis+(1|manifest)+cngeneson+pc_mito+brain_region+sex	1.60002	3043
ENSG00000138036	0.212651	-0.110202	0.0878277	-0.308231	protein_coding	DYNC2LI1	37.57	0.682601	diagnosisAD	CTR	5823	~diagnosis+(1|manifest)+cngeneson+pc_mito+brain_region+sex	0.728785	4904
ENSG00000111676	0.213276	0.18634	0.42646	-0.0537797	protein_coding	ATN1	55.53	0.683282	diagnosisAD	CTR	2375	~diagnosis+(1|manifest)+cngeneson+pc_mito+brain_region+sex	3.78777	1463
ENSG00000114698	0.213151	0.444874	0.9668	-0.0770519	protein_coding	PLSCR4	35.8	0.683282	diagnosisAD	CTR	2437	~diagnosis+(1|manifest)+cngeneson+pc_mito+brain_region+sex	11.0529	310
ENSG00000137491	0.213296	-0.306383	0.141876	-0.754641	protein_coding	SLCO2B1	47.99	0.683282	diagnosisAD	CTR	5857	~diagnosis+(1|manifest)+cngeneson+pc_mito+brain_region+sex	7.22687	608
ENSG00000171115	0.212986	0.292347	0.619258	-0.0345636	protein_coding	GIMAP8	43.24	0.683282	diagnosisAD	CTR	4838	~diagnosis+(1|manifest)+cngeneson+pc_mito+brain_region+sex	1.75445	2852
ENSG00000104856	0.213566	-0.00775563	0.168397	-0.183908	protein_coding	RELB	51.24	0.683705	diagnosisAD	CTR	275	~diagnosis+(1|manifest)+cngeneson+pc_mito+brain_region+sex	4.39296	1229
ENSG00000144320	0.213644	0.0834416	0.213133	-0.0462494	protein_coding	LNPK	35.26	0.683705	diagnosisAD	CTR	2358	~diagnosis+(1|manifest)+cngeneson+pc_mito+brain_region+sex	0.504575	5623
ENSG00000101413	0.214165	-0.140286	0.0448278	-0.325399	protein_coding	RPRD1B	42.34	0.685024	diagnosisAD	CTR	306	~diagnosis+(1|manifest)+cngeneson+pc_mito+brain_region+sex	0.804486	4679
ENSG00000161203	0.214385	0.152761	0.351297	-0.0457741	protein_coding	AP2M1	54.13	0.685381	diagnosisAD	CTR	2606	~diagnosis+(1|manifest)+cngeneson+pc_mito+brain_region+sex	1.11058	3924
ENSG00000137210	0.214632	-8.17756e-09	4.50787e-06	-4.52423e-06	protein_coding	TMEM14B	42.53	0.685476	diagnosisAD	CTR	5728	~diagnosis+(1|manifest)+cngeneson+pc_mito+brain_region+sex	11.2475	300
ENSG00000143702	0.214524	0.148379	0.311754	-0.0149958	protein_coding	CEP170	36.28	0.685476	diagnosisAD	CTR	4516	~diagnosis+(1|manifest)+cngeneson+pc_mito+brain_region+sex	0.836293	4589
ENSG00000136807	0.215018	-0.0724731	0.0201119	-0.165058	protein_coding	CDK9	57.37	0.686016	diagnosisAD	CTR	6251	~diagnosis+(1|manifest)+cngeneson+pc_mito+brain_region+sex	1.06418	4030
ENSG00000151461	0.214992	0.140423	0.301126	-0.020281	protein_coding	UPF2	40.23	0.686016	diagnosisAD	CTR	4954	~diagnosis+(1|manifest)+cngeneson+pc_mito+brain_region+sex	0.709123	4967
ENSG00000106723	0.216024	-0.152919	0.0514666	-0.357305	protein_coding	SPIN1	41.25	0.688878	diagnosisAD	CTR	4253	~diagnosis+(1|manifest)+cngeneson+pc_mito+brain_region+sex	0.570546	5412
ENSG00000223496	0.216302	0.0909496	0.244249	-0.0623495	protein_coding	EXOSC6	45.77	0.689414	diagnosisAD	CTR	2291	~diagnosis+(1|manifest)+cngeneson+pc_mito+brain_region+sex	2.00409	2571
ENSG00000107738	0.216607	-0.305975	0.10589	-0.717839	protein_coding	VSIR	53.86	0.689842	diagnosisAD	CTR	4186	~diagnosis+(1|manifest)+cngeneson+pc_mito+brain_region+sex	4.39628	1225
ENSG00000133983	0.216764	1.31568e-09	2.01448e-06	-2.01185e-06	protein_coding	COX16	39.51	0.689842	diagnosisAD	CTR	6279	~diagnosis+(1|manifest)+cngeneson+pc_mito+brain_region+sex	2.97063	1873
ENSG00000196531	0.21667	0.127367	0.324153	-0.0694178	protein_coding	NACA	47.53	0.689842	diagnosisAD	CTR	1975	~diagnosis+(1|manifest)+cngeneson+pc_mito+brain_region+sex	1.23126	3683
ENSG00000182400	0.217409	-0.0753624	0.0320456	-0.18277	protein_coding	TRAPPC6B	40.78	0.691547	diagnosisAD	CTR	4006	~diagnosis+(1|manifest)+cngeneson+pc_mito+brain_region+sex	0.398629	5903
ENSG00000203867	0.217646	0.109071	0.432961	-0.214819	protein_coding	RBM20	43.94	0.691953	diagnosisAD	CTR	4181	~diagnosis+(1|manifest)+cngeneson+pc_mito+brain_region+sex	7.61203	571
ENSG00000172466	0.218148	0.174543	0.378544	-0.029459	protein_coding	ZNF24	39.64	0.6932	diagnosisAD	CTR	1285	~diagnosis+(1|manifest)+cngeneson+pc_mito+brain_region+sex	1.20907	3722
ENSG00000112739	0.218374	0.242207	0.516688	-0.0322742	protein_coding	PRPF4B	38.36	0.693355	diagnosisAD	CTR	1295	~diagnosis+(1|manifest)+cngeneson+pc_mito+brain_region+sex	2.66393	2054
ENSG00000116641	0.218417	0.229835	0.487579	-0.0279093	protein_coding	DOCK7	36.07	0.693355	diagnosisAD	CTR	2056	~diagnosis+(1|manifest)+cngeneson+pc_mito+brain_region+sex	1.66517	2962
ENSG00000124767	0.218681	-0.123942	0.0119881	-0.259873	protein_coding	GLO1	39.8	0.693846	diagnosisAD	CTR	4112	~diagnosis+(1|manifest)+cngeneson+pc_mito+brain_region+sex	1.1194	3901
ENSG00000183354	0.219346	0.108951	0.299307	-0.0814044	protein_coding	KIAA2026	37.76	0.695607	diagnosisAD	CTR	961	~diagnosis+(1|manifest)+cngeneson+pc_mito+brain_region+sex	0.958526	4271
ENSG00000112367	0.219635	-0.0236614	0.0840502	-0.131373	protein_coding	FIG4	40.3	0.69575	diagnosisAD	CTR	4652	~diagnosis+(1|manifest)+cngeneson+pc_mito+brain_region+sex	0.438795	5810
ENSG00000135205	0.21951	-0.0896338	0.0260442	-0.205312	protein_coding	CCDC146	39.17	0.69575	diagnosisAD	CTR	3718	~diagnosis+(1|manifest)+cngeneson+pc_mito+brain_region+sex	0.987384	4195
ENSG00000160299	0.219832	0.0759303	0.1605	-0.00863886	protein_coding	PCNT	51.58	0.69575	diagnosisAD	CTR	560	~diagnosis+(1|manifest)+cngeneson+pc_mito+brain_region+sex	1.11558	3909
ENSG00000189144	0.219831	-0.0598857	0.0132131	-0.132984	protein_coding	ZNF573	41.38	0.69575	diagnosisAD	CTR	4037	~diagnosis+(1|manifest)+cngeneson+pc_mito+brain_region+sex	0.283942	6079
ENSG00000033867	0.220128	0.311021	0.766719	-0.144677	protein_coding	SLC4A7	36.85	0.695987	diagnosisAD	CTR	1608	~diagnosis+(1|manifest)+cngeneson+pc_mito+brain_region+sex	3.83726	1440
ENSG00000064652	0.220074	-0.153325	0.0460867	-0.352736	protein_coding	SNX24	40.32	0.695987	diagnosisAD	CTR	1400	~diagnosis+(1|manifest)+cngeneson+pc_mito+brain_region+sex	0.730044	4901
ENSG00000117533	0.220298	0.156181	0.334232	-0.0218687	protein_coding	VAMP4	36.59	0.696128	diagnosisAD	CTR	3179	~diagnosis+(1|manifest)+cngeneson+pc_mito+brain_region+sex	1.07253	4009
ENSG00000181827	0.220393	0.159156	0.345555	-0.0272422	protein_coding	RFX7	37.42	0.696128	diagnosisAD	CTR	5532	~diagnosis+(1|manifest)+cngeneson+pc_mito+brain_region+sex	0.720067	4928
ENSG00000171862	0.220731	0.138751	0.301265	-0.023763	protein_coding	PTEN	35.61	0.696849	diagnosisAD	CTR	5198	~diagnosis+(1|manifest)+cngeneson+pc_mito+brain_region+sex	1.59804	3048
ENSG00000144021	0.220892	0.0472059	0.102809	-0.00839727	protein_coding	CIAO1	48.83	0.697007	diagnosisAD	CTR	830	~diagnosis+(1|manifest)+cngeneson+pc_mito+brain_region+sex	0.946515	4296
ENSG00000101224	0.221721	0.117913	0.263977	-0.0281511	protein_coding	CDC25B	53.03	0.698113	diagnosisAD	CTR	3891	~diagnosis+(1|manifest)+cngeneson+pc_mito+brain_region+sex	1.88353	2688
ENSG00000101558	0.222097	0.185935	0.470161	-0.0982903	protein_coding	VAPA	37.12	0.698113	diagnosisAD	CTR	4691	~diagnosis+(1|manifest)+cngeneson+pc_mito+brain_region+sex	4.0413	1367
ENSG00000106571	0.221578	0.168111	0.361068	-0.0248458	protein_coding	GLI3	41.7	0.698113	diagnosisAD	CTR	2398	~diagnosis+(1|manifest)+cngeneson+pc_mito+brain_region+sex	1.22879	3689
ENSG00000118473	0.222081	0.0992108	0.223447	-0.025025	protein_coding	SGIP1	37.74	0.698113	diagnosisAD	CTR	4099	~diagnosis+(1|manifest)+cngeneson+pc_mito+brain_region+sex	3.25703	1704
ENSG00000126804	0.221801	0.215799	0.45831	-0.0267116	protein_coding	ZBTB1	39.55	0.698113	diagnosisAD	CTR	3846	~diagnosis+(1|manifest)+cngeneson+pc_mito+brain_region+sex	2.64697	2061
ENSG00000139910	0.221777	0.260556	0.708261	-0.187149	protein_coding	NOVA1	33.12	0.698113	diagnosisAD	CTR	5938	~diagnosis+(1|manifest)+cngeneson+pc_mito+brain_region+sex	1.96819	2613
ENSG00000141298	0.22228	0.0494666	0.299046	-0.200113	protein_coding	SSH2	40.66	0.698113	diagnosisAD	CTR	1368	~diagnosis+(1|manifest)+cngeneson+pc_mito+brain_region+sex	1.26479	3612
ENSG00000153933	0.222415	0.276735	0.612128	-0.0586577	protein_coding	DGKE	38.37	0.698113	diagnosisAD	CTR	2420	~diagnosis+(1|manifest)+cngeneson+pc_mito+brain_region+sex	2.48114	2182
ENSG00000182606	0.221766	-0.253325	0.071497	-0.578148	protein_coding	TRAK1	44.94	0.698113	diagnosisAD	CTR	3109	~diagnosis+(1|manifest)+cngeneson+pc_mito+brain_region+sex	2.5437	2136
ENSG00000170802	0.223748	0.140411	0.366519	-0.0856958	protein_coding	FOXN2	36.31	0.701115	diagnosisAD	CTR	2335	~diagnosis+(1|manifest)+cngeneson+pc_mito+brain_region+sex	1.2708	3598
ENSG00000273936	0.223877	-6.1944e-09	5.68187e-06	-5.69426e-06	protein_coding	TNFRSF14	63.73	0.701172	diagnosisAD	CTR	253	~diagnosis+(1|manifest)+cngeneson+pc_mito+brain_region+sex	8.79773	463
ENSG00000134046	0.224052	0.151659	0.348916	-0.0455979	protein_coding	MBD2	39.18	0.701198	diagnosisAD	CTR	6092	~diagnosis+(1|manifest)+cngeneson+pc_mito+brain_region+sex	1.29733	3545
ENSG00000143183	0.224108	0.0899996	0.221798	-0.041799	protein_coding	TMCO1	39.88	0.701198	diagnosisAD	CTR	3536	~diagnosis+(1|manifest)+cngeneson+pc_mito+brain_region+sex	1.0335	4097
ENSG00000283068	0.224293	-1.09041e-08	5.89453e-06	-5.91633e-06	protein_coding	IBTK	36.07	0.701429	diagnosisAD	CTR	1372	~diagnosis+(1|manifest)+cngeneson+pc_mito+brain_region+sex	10.2479	350
ENSG00000146776	0.225086	-0.077262	0.152926	-0.30745	protein_coding	ATXN7L1	45.57	0.70324	diagnosisAD	CTR	710	~diagnosis+(1|manifest)+cngeneson+pc_mito+brain_region+sex	1.09474	3961
ENSG00000180376	0.225095	-0.0968233	0.0783431	-0.27199	protein_coding	CCDC66	39.79	0.70324	diagnosisAD	CTR	431	~diagnosis+(1|manifest)+cngeneson+pc_mito+brain_region+sex	0.971902	4234
ENSG00000184182	0.225212	3.90163e-09	3.56521e-06	-3.55741e-06	protein_coding	UBE2F	44.85	0.703259	diagnosisAD	CTR	5829	~diagnosis+(1|manifest)+cngeneson+pc_mito+brain_region+sex	4.52581	1188
ENSG00000153914	0.225405	0.17754	0.378692	-0.0236125	protein_coding	SREK1	35.5	0.703514	diagnosisAD	CTR	3774	~diagnosis+(1|manifest)+cngeneson+pc_mito+brain_region+sex	2.08946	2490
ENSG00000047617	0.22577	0.163175	0.349012	-0.0226616	protein_coding	ANO2	44.4	0.704305	diagnosisAD	CTR	597	~diagnosis+(1|manifest)+cngeneson+pc_mito+brain_region+sex	11.6115	282
ENSG00000021574	0.228123	-0.0798045	0.074265	-0.233874	protein_coding	SPAST	40	0.705695	diagnosisAD	CTR	4052	~diagnosis+(1|manifest)+cngeneson+pc_mito+brain_region+sex	0.793756	4709
ENSG00000037757	0.230351	-0.074998	0.0627755	-0.212771	protein_coding	MRI1	52.2	0.705695	diagnosisAD	CTR	2631	~diagnosis+(1|manifest)+cngeneson+pc_mito+brain_region+sex	1.22025	3706
ENSG00000087266	0.228452	0.186984	0.402688	-0.0287196	protein_coding	SH3BP2	59.2	0.705695	diagnosisAD	CTR	2701	~diagnosis+(1|manifest)+cngeneson+pc_mito+brain_region+sex	3.835	1441
ENSG00000087274	0.228305	-0.240955	0.0324475	-0.514358	protein_coding	ADD1	44.84	0.705695	diagnosisAD	CTR	3733	~diagnosis+(1|manifest)+cngeneson+pc_mito+brain_region+sex	11.2938	296
ENSG00000094916	0.226682	0.0829432	0.174961	-0.00907458	protein_coding	CBX5	42.96	0.705695	diagnosisAD	CTR	2750	~diagnosis+(1|manifest)+cngeneson+pc_mito+brain_region+sex	0.646127	5166
ENSG00000100320	0.227357	-0.0527991	0.0797415	-0.18534	protein_coding	RBFOX2	39.37	0.705695	diagnosisAD	CTR	1520	~diagnosis+(1|manifest)+cngeneson+pc_mito+brain_region+sex	2.50092	2173
ENSG00000101347	0.226395	-0.159562	0.183495	-0.502619	protein_coding	SAMHD1	43.82	0.705695	diagnosisAD	CTR	542	~diagnosis+(1|manifest)+cngeneson+pc_mito+brain_region+sex	6.75528	669
ENSG00000104419	0.227358	-0.0425047	0.470201	-0.55521	protein_coding	NDRG1	50.32	0.705695	diagnosisAD	CTR	4914	~diagnosis+(1|manifest)+cngeneson+pc_mito+brain_region+sex	7.89447	543
ENSG00000105699	0.228487	0.00575776	0.413223	-0.401708	protein_coding	LSR	54.26	0.705695	diagnosisAD	CTR	4566	~diagnosis+(1|manifest)+cngeneson+pc_mito+brain_region+sex	3.93064	1404
ENSG00000112137	0.228525	0.242377	0.534272	-0.0495179	protein_coding	PHACTR1	41.18	0.705695	diagnosisAD	CTR	3136	~diagnosis+(1|manifest)+cngeneson+pc_mito+brain_region+sex	1.75615	2850
ENSG00000113384	0.230074	0.221413	0.507034	-0.0642076	protein_coding	GOLPH3	41.09	0.705695	diagnosisAD	CTR	1658	~diagnosis+(1|manifest)+cngeneson+pc_mito+brain_region+sex	3.69178	1501
ENSG00000117394	0.22865	-0.332014	0.0451342	-0.709162	protein_coding	SLC2A1	52.75	0.705695	diagnosisAD	CTR	5063	~diagnosis+(1|manifest)+cngeneson+pc_mito+brain_region+sex	5.66362	857
ENSG00000119285	0.228805	0.111084	0.241733	-0.0195636	protein_coding	HEATR1	38.52	0.705695	diagnosisAD	CTR	3823	~diagnosis+(1|manifest)+cngeneson+pc_mito+brain_region+sex	1.31434	3511
ENSG00000125304	0.226958	0.169858	0.410876	-0.0711612	protein_coding	TM9SF2	40.68	0.705695	diagnosisAD	CTR	155	~diagnosis+(1|manifest)+cngeneson+pc_mito+brain_region+sex	3.11306	1792
ENSG00000130758	0.228765	0.0466278	0.104869	-0.0116135	protein_coding	MAP3K10	53.37	0.705695	diagnosisAD	CTR	2689	~diagnosis+(1|manifest)+cngeneson+pc_mito+brain_region+sex	1.22817	3690
ENSG00000132780	0.230347	0.222689	0.479096	-0.0337189	protein_coding	NASP	42.9	0.705695	diagnosisAD	CTR	5041	~diagnosis+(1|manifest)+cngeneson+pc_mito+brain_region+sex	3.74506	1481
ENSG00000135686	0.227698	-0.0679224	0.0254828	-0.161328	protein_coding	KLHL36	51.32	0.705695	diagnosisAD	CTR	6266	~diagnosis+(1|manifest)+cngeneson+pc_mito+brain_region+sex	0.939409	4315
ENSG00000138246	0.229312	0.108964	0.245	-0.0270724	protein_coding	DNAJC13	36.8	0.705695	diagnosisAD	CTR	6241	~diagnosis+(1|manifest)+cngeneson+pc_mito+brain_region+sex	1.13901	3861
ENSG00000148672	0.226504	-0.123428	0.0195705	-0.266426	protein_coding	GLUD1	42.02	0.705695	diagnosisAD	CTR	1017	~diagnosis+(1|manifest)+cngeneson+pc_mito+brain_region+sex	0.783698	4740
ENSG00000160218	0.228282	-0.10047	0.031796	-0.232737	protein_coding	TRAPPC10	46.02	0.705695	diagnosisAD	CTR	1424	~diagnosis+(1|manifest)+cngeneson+pc_mito+brain_region+sex	0.302197	6062
ENSG00000162378	0.228811	-0.100125	0.0435909	-0.243841	protein_coding	ZYG11B	41.29	0.705695	diagnosisAD	CTR	4653	~diagnosis+(1|manifest)+cngeneson+pc_mito+brain_region+sex	1.12751	3888
ENSG00000163053	0.23014	0.0411642	0.536259	-0.453931	protein_coding	SLC16A14	42.85	0.705695	diagnosisAD	CTR	3104	~diagnosis+(1|manifest)+cngeneson+pc_mito+brain_region+sex	6.04022	784
ENSG00000165714	0.227661	-0.0871153	0.0184011	-0.192632	protein_coding	BORCS5	42.17	0.705695	diagnosisAD	CTR	5454	~diagnosis+(1|manifest)+cngeneson+pc_mito+brain_region+sex	0.348248	6003
ENSG00000166181	0.228321	-0.0745883	0.0151751	-0.164352	protein_coding	API5	37.75	0.705695	diagnosisAD	CTR	2436	~diagnosis+(1|manifest)+cngeneson+pc_mito+brain_region+sex	0.553581	5469
ENSG00000172869	0.227764	0.0176352	0.206582	-0.171312	protein_coding	DMXL1	37.58	0.705695	diagnosisAD	CTR	889	~diagnosis+(1|manifest)+cngeneson+pc_mito+brain_region+sex	1.38152	3411
ENSG00000174606	0.229541	-0.181797	0.0250131	-0.388606	protein_coding	ANGEL2	38.71	0.705695	diagnosisAD	CTR	726	~diagnosis+(1|manifest)+cngeneson+pc_mito+brain_region+sex	0.924807	4354
ENSG00000185630	0.230199	0.36736	0.805132	-0.0704116	protein_coding	PBX1	41.67	0.705695	diagnosisAD	CTR	2935	~diagnosis+(1|manifest)+cngeneson+pc_mito+brain_region+sex	4.28667	1277
ENSG00000198625	0.230337	-0.144091	0.0270905	-0.315273	protein_coding	MDM4	42.52	0.705695	diagnosisAD	CTR	2607	~diagnosis+(1|manifest)+cngeneson+pc_mito+brain_region+sex	4.12129	1330
ENSG00000204217	0.228587	-0.0878696	0.0226706	-0.19841	protein_coding	BMPR2	41.12	0.705695	diagnosisAD	CTR	4674	~diagnosis+(1|manifest)+cngeneson+pc_mito+brain_region+sex	6.08712	777
ENSG00000262024	0.229779	6.56201e-09	3.62815e-06	-3.61503e-06	protein_coding	TCF20	46.13	0.705695	diagnosisAD	CTR	3335	~diagnosis+(1|manifest)+cngeneson+pc_mito+brain_region+sex	8.43688	493
ENSG00000276461	0.229779	6.56201e-09	3.62815e-06	-3.61503e-06	protein_coding	TCF20	46.13	0.705695	diagnosisAD	CTR	2968	~diagnosis+(1|manifest)+cngeneson+pc_mito+brain_region+sex	8.43688	493
ENSG00000280467	0.229779	6.56201e-09	3.62815e-06	-3.61503e-06	protein_coding	TCF20	50.12	0.705695	diagnosisAD	CTR	3569	~diagnosis+(1|manifest)+cngeneson+pc_mito+brain_region+sex	8.43688	493
ENSG00000281897	0.229779	6.56201e-09	3.62815e-06	-3.61503e-06	protein_coding	TCF20	49.07	0.705695	diagnosisAD	CTR	3565	~diagnosis+(1|manifest)+cngeneson+pc_mito+brain_region+sex	8.43688	493
ENSG00000282892	0.229779	6.56201e-09	3.62815e-06	-3.61503e-06	protein_coding	TCF20	48.43	0.705695	diagnosisAD	CTR	1064	~diagnosis+(1|manifest)+cngeneson+pc_mito+brain_region+sex	8.43688	493
ENSG00000283026	0.229779	6.56201e-09	3.62815e-06	-3.61503e-06	protein_coding	TCF20	49.96	0.705695	diagnosisAD	CTR	5129	~diagnosis+(1|manifest)+cngeneson+pc_mito+brain_region+sex	8.43688	493
ENSG00000283681	0.229779	6.56201e-09	3.62815e-06	-3.61503e-06	protein_coding	TCF20	49.07	0.705695	diagnosisAD	CTR	5536	~diagnosis+(1|manifest)+cngeneson+pc_mito+brain_region+sex	8.43688	493
ENSG00000174099	0.230648	0.0519988	0.305565	-0.201568	protein_coding	MSRB3	37.12	0.706262	diagnosisAD	CTR	2614	~diagnosis+(1|manifest)+cngeneson+pc_mito+brain_region+sex	2.41938	2226
ENSG00000198646	0.230901	-0.104285	0.0492185	-0.257788	protein_coding	NCOA6	43.48	0.706692	diagnosisAD	CTR	1164	~diagnosis+(1|manifest)+cngeneson+pc_mito+brain_region+sex	0.445239	5787
ENSG00000100380	0.231221	0.387343	0.840711	-0.0660261	protein_coding	ST13	38.21	0.707331	diagnosisAD	CTR	2649	~diagnosis+(1|manifest)+cngeneson+pc_mito+brain_region+sex	13.5685	210
ENSG00000012232	0.231872	0.0539889	0.130324	-0.0223463	protein_coding	EXTL3	44.36	0.707976	diagnosisAD	CTR	4854	~diagnosis+(1|manifest)+cngeneson+pc_mito+brain_region+sex	0.356813	5988
[truncated: 4,168 more rows]

## Sheet: enrichm_DGE_EC
id	geneset	description	size	overlap	odds_ratio	pval	FDR	database	#NAME?	genes
enrichment_UP	GO:0003680	AT DNA binding	7	2	95.95	0.00037	0.073	GO	1.137	MEF2C;KMT2A
enrichment_UP	GO:0043535	regulation of blood vessel endothelial cell migration	51	4	20.88	6.5e-05	0.053	GO	1.276	MEF2C;ANGPT2;FGF2;HIF1A
enrichment_UP	GO:0045637	regulation of myeloid cell differentiation	66	4	15.81	0.00018	0.072	GO	1.143	KAT2B;MEF2C;KMT2A;FES
enrichment_UP	GO:0043537	negative regulation of blood vessel endothelial cell migration	32	3	25.09	0.00034	0.072	GO	1.143	MEF2C;ANGPT2;FGF2
enrichment_UP	GO:0022603	regulation of anatomical structure morphogenesis	83	4	12.4	0.00043	0.072	GO	1.143	MEF2C;ZMYM2;FMNL2;FGF2
enrichment_UP	GO:0010596	negative regulation of endothelial cell migration	35	3	22.73	0.00044	0.072	GO	1.143	MEF2C;ANGPT2;FGF2
enrichment_UP	GO:0006040	amino sugar metabolic process	10	2	59.96	0.00079	0.092	GO	1.036	CSGALNACT1;GFPT1
enrichment_UP	GO:0043536	positive regulation of blood vessel endothelial cell migration	46	3	16.91	0.00099	0.092	GO	1.036	RHOJ;FGF2;HIF1A
enrichment_UP	GO:0006355	regulation of transcription, DNA-templated	1599	16	2.69	0.001	0.092	GO	1.036	MEF2C;BTG1;KMT2A;RFX2;RFX3;WWP1;SMARCA1;FGF2;ZHX1;HIF1A;PHF21A;RPS6KA5;ZMYM2;MECOM;TCEA2;ATF7
enrichment_UP	GO:1905562	regulation of vascular endothelial cell proliferation	12	2	47.96	0.0011	0.092	GO	1.036	MEF2C;FGF2
enrichment_UP	GO:0045652	regulation of megakaryocyte differentiation	50	3	15.47	0.0013	0.092	GO	1.036	KAT2B;MEF2C;KMT2A
enrichment_UP	GO:0009225	nucleotide-sugar metabolic process	13	2	43.6	0.0014	0.092	GO	1.036	CSGALNACT1;GFPT1
enrichment_UP	GO:0060045	positive regulation of cardiac muscle cell proliferation	13	2	43.6	0.0014	0.092	GO	1.036	MEF2C;FGF2
enrichment_UP	GO:0045663	positive regulation of myoblast differentiation	14	2	39.97	0.0016	0.099	GO	1.004	MEF2C;BTG1
enrichment_UP	cGMP-PKG signaling pathway	cGMP-PKG signaling pathway	166	5	7.67	0.00071	0.05	NA	1.3	PPP3CA;MEF2C;ITPR1;ATP1B3;ATP2B1
enrichment_UP	Aldosterone synthesis and secretion	Aldosterone synthesis and secretion	98	4	10.41	0.00081	0.05	NA	1.3	ATF1;ITPR1;ATP1B3;ATP2B1
enrichment_UP	Kaposi sarcoma-associated herpesvirus infection	Kaposi sarcoma-associated herpesvirus infection	186	5	6.81	0.00119	0.05	NA	1.3	PPP3CA;ANGPT2;ITPR1;FGF2;HIF1A
enrichment_UP	MAPK signaling pathway	MAPK signaling pathway	295	6	5.16	0.00161	0.051	NA	1.29	PPP3CA;MEF2C;RPS6KA5;ANGPT2;MECOM;FGF2
enrichment_UP	WP2456	HIF1A and PPARG regulation of glycolysis	8	2	79.96	0.00049	0.031	Wikipathway	1.51	LDHA;HIF1A
enrichment_UP	WP3614	Photodynamic therapy-induced HIF-1 survival signaling	37	3	21.39	0.00052	0.031	Wikipathway	1.51	LDHA;ANGPT2;HIF1A
enrichment_UP	WP474	Endochondral Ossification	64	3	11.91	0.00256	0.077	Wikipathway	1.11	MEF2C;FGF2;SLC38A2
enrichment_UP	WP734	Serotonin Receptor 4/6/7 and NR3C Signaling	19	2	28.2	0.00291	0.077	Wikipathway	1.11	ATF1;RPS6KA5
enrichment_UP	WP4206	Hereditary leiomyomatosis and renal cell carcinoma pathway	20	2	26.64	0.00323	0.077	Wikipathway	1.11	LDHA;HIF1A
enrichment_UP	WP1539	Angiogenesis	24	2	21.79	0.00464	0.087	Wikipathway	1.06	FGF2;HIF1A
enrichment_UP	WP437	EGF/EGFR Signaling Pathway	162	4	6.18	0.00505	0.087	Wikipathway	1.06	ATF1;MEF2C;RPS6KA5;PIK3C2B
enrichment_UP	R-HSA-198725	Nuclear Events (kinase and transcription factor activation)	24	3	34.66	0.00014	0.04	Reactome	1.3979	ATF1;MEF2C;RPS6KA5
enrichment_UP	R-HSA-450282	MAPK targets/ Nuclear events mediated by MAP kinases	30	3	26.95	0.00028	0.04	Reactome	1.3979	ATF1;MEF2C;RPS6KA5
enrichment_UP	R-HSA-199920	CREB phosphorylation	7	2	95.95	0.00037	0.04	Reactome	1.3979	ATF1;RPS6KA5
enrichment_UP	R-HSA-3214841	PKMTs methylate histone lysines	40	3	19.66	0.00065	0.053	Reactome	1.2757	KMT2A;MECOM;AEBP2
enrichment_UP	R-HSA-5607763	CLEC7A (Dectin-1) induces NFAT activation	11	2	53.3	0.00096	0.062	Reactome	1.2076	PPP3CA;ITPR1
enrichment_UP	R-HSA-5578775	Ion homeostasis	51	3	15.14	0.00133	0.065	Reactome	1.1871	ITPR1;ATP1B3;ATP2B1
enrichment_UP	R-HSA-936837	Ion transport by P-type ATPases	55	3	13.97	0.00166	0.065	Reactome	1.1871	ATP11C;ATP1B3;ATP2B1
enrichment_UP	R-HSA-983712	Ion channel transport	203	5	6.22	0.00174	0.065	Reactome	1.1871	CLCN7;ATP11C;WWP1;ATP1B3;ATP2B1
enrichment_UP	R-HSA-450294	MAP kinase activation in TLR cascade	60	3	12.75	0.00213	0.065	Reactome	1.1871	ATF1;MEF2C;RPS6KA5
enrichment_UP	R-HSA-109582	Hemostasis	552	8	3.7	0.00239	0.065	Reactome	1.1871	GNA14;ANGPT2;GRB14;ACTN1;ITPR1;ATP1B3;ATP2B1;PHF21A
enrichment_UP	R-HSA-210993	Tie2 Signaling	18	2	29.97	0.00261	0.065	Reactome	1.1871	ANGPT2;GRB14
enrichment_UP	R-HSA-5576891	Cardiac conduction	135	4	7.46	0.00263	0.065	Reactome	1.1871	KAT2B;ITPR1;ATP1B3;ATP2B1
enrichment_UP	R-HSA-4839726	Chromatin organization	226	5	5.57	0.00278	0.065	Reactome	1.1871	KAT2B;MECOM;AEBP2;KMT2A;PHF21A
enrichment_UP	R-HSA-3247509	Chromatin modifying enzymes	226	5	5.57	0.00278	0.065	Reactome	1.1871	KAT2B;MECOM;AEBP2;KMT2A;PHF21A
enrichment_UP	R-HSA-3000170	Syndecan interactions	20	2	26.64	0.00323	0.069	Reactome	1.1612	ACTN1;FGF2
enrichment_UP	R-HSA-198753	ERK/MAPK targets	21	2	25.23	0.00356	0.069	Reactome	1.1612	MEF2C;RPS6KA5
enrichment_UP	R-HSA-168180	TRAF6 Mediated Induction of proinflammatory cytokines	72	3	10.52	0.00358	0.069	Reactome	1.1612	ATF1;MEF2C;RPS6KA5
enrichment_UP	R-HSA-168142	Toll Like Receptor 10 (TLR10) Cascade	82	3	9.19	0.00515	0.079	Reactome	1.1024	ATF1;MEF2C;RPS6KA5
enrichment_UP	R-HSA-168176	Toll Like Receptor 5 (TLR5) Cascade	82	3	9.19	0.00515	0.079	Reactome	1.1024	ATF1;MEF2C;RPS6KA5
enrichment_UP	R-HSA-975871	MyD88 cascade initiated on plasma membrane	82	3	9.19	0.00515	0.079	Reactome	1.1024	ATF1;MEF2C;RPS6KA5
enrichment_UP	R-HSA-975138	TRAF6 mediated induction of NFkB and MAP kinases upon TLR7/8 or 9 activation	83	3	9.07	0.00533	0.079	Reactome	1.1024	ATF1;MEF2C;RPS6KA5
enrichment_UP	R-HSA-975155	MyD88 dependent cascade initiated on endosome	85	3	8.85	0.00569	0.079	Reactome	1.1024	ATF1;MEF2C;RPS6KA5
enrichment_UP	R-HSA-168181	Toll Like Receptor 7/8 (TLR7/8) Cascade	85	3	8.85	0.00569	0.079	Reactome	1.1024	ATF1;MEF2C;RPS6KA5
enrichment_UP	R-HSA-418360	Platelet calcium homeostasis	27	2	19.17	0.00585	0.079	Reactome	1.1024	ITPR1;ATP2B1
enrichment_UP	R-HSA-168138	Toll Like Receptor 9 (TLR9) Cascade	88	3	8.54	0.00627	0.08	Reactome	1.0969	ATF1;MEF2C;RPS6KA5
enrichment_UP	R-HSA-166058	MyD88:Mal cascade initiated on plasma membrane	92	3	8.15	0.00709	0.08	Reactome	1.0969	ATF1;MEF2C;RPS6KA5
enrichment_UP	R-HSA-168179	Toll Like Receptor TLR1:TLR2 Cascade	92	3	8.15	0.00709	0.08	Reactome	1.0969	ATF1;MEF2C;RPS6KA5
enrichment_UP	R-HSA-168188	Toll Like Receptor TLR6:TLR2 Cascade	92	3	8.15	0.00709	0.08	Reactome	1.0969	ATF1;MEF2C;RPS6KA5
enrichment_UP	R-HSA-181438	Toll Like Receptor 2 (TLR2) Cascade	92	3	8.15	0.00709	0.08	Reactome	1.0969	ATF1;MEF2C;RPS6KA5
enrichment_UP	R-HSA-1839124	FGFR1 mutant receptor activation	31	2	16.52	0.00766	0.081	Reactome	1.0915	ZMYM2;FGF2
enrichment_UP	R-HSA-166166	MyD88-independent TLR3/TLR4 cascade	97	3	7.71	0.0082	0.081	Reactome	1.0915	ATF1;MEF2C;RPS6KA5
enrichment_UP	R-HSA-168164	Toll Like Receptor 3 (TLR3) Cascade	97	3	7.71	0.0082	0.081	Reactome	1.0915	ATF1;MEF2C;RPS6KA5
enrichment_UP	R-HSA-937061	TRIF-mediated TLR3/TLR4 signaling	97	3	7.71	0.0082	0.081	Reactome	1.0915	ATF1;MEF2C;RPS6KA5
enrichment_UP	R-HSA-202733	Cell surface interactions at the vascular wall	101	3	7.4	0.00915	0.088	Reactome	1.0555	ANGPT2;GRB14;ATP1B3
enrichment_UP	R-HSA-397014	Muscle contraction	196	4	5.07	0.00977	0.091	Reactome	1.041	KAT2B;ITPR1;ATP1B3;ATP2B1
enrichment_DOWN	GO:0017016	Ras GTPase binding	185	5	7.72	0.0007	0.074	GO	1.131	UNC13B;RANBP17;TBC1D9;EXPH5;PICALM
enrichment_DOWN	GO:0005089	Rho guanyl-nucleotide exchange factor activity	60	3	14.32	0.0015	0.074	GO	1.131	TRIO;SPATA13;ARHGEF7
enrichment_DOWN	GO:0017137	Rab GTPase binding	131	4	8.66	0.0016	0.074	GO	1.131	UNC13B;TBC1D9;EXPH5;PICALM
enrichment_DOWN	GO:0032587	ruffle membrane	54	3	16.01	0.0011	0.038	GO	1.4202	TPM1;SPATA13;RAC1
enrichment_DOWN	GO:0005884	actin filament	56	3	15.41	0.0013	0.038	GO	1.4202	TPM1;RAC1;TEK
enrichment_DOWN	GO:0031410	cytoplasmic vesicle	216	5	6.58	0.0014	0.038	GO	1.4202	ARFGEF2;ATP7B;ADGRF5;ADAM10;AGFG1
enrichment_DOWN	GO:0051294	establishment of spindle orientation	21	3	45.45	6.7e-05	0.028	GO	1.5528	NDE1;MAP4;PAFAH1B1
enrichment_DOWN	GO:0030032	lamellipodium assembly	23	3	40.9	8.8e-05	0.028	GO	1.5528	SPATA13;RAC1;ARHGEF7
enrichment_DOWN	GO:0097581	lamellipodium organization	26	3	35.56	0.00013	0.028	GO	1.5528	SPATA13;RAC1;ARHGEF7
enrichment_DOWN	GO:0016192	vesicle-mediated transport	411	8	5.7	0.00017	0.028	GO	1.5528	ARFGEF2;DENND3;RAC1;SMAP2;ATP9A;AGFG1;EXPH5;PICALM
enrichment_DOWN	WP3286	Copper homeostasis	52	4	23	4.5e-05	0.0045	Wikipathway	2.35	ATP7B;SLC31A1;ADAM10;XAF1
enrichment_DOWN	R-HSA-8849471	PTK6 Regulates RHO GTPases, RAS GTPase and MAP kinases	26	3	35.56	0.00013	0.019	Reactome	1.72125	SPRED2;RASAL2;RAC1
enrichment_DOWN	R-HSA-422475	Axon guidance	515	9	5.15	0.00014	0.019	Reactome	1.72125	SPRED2;TRIO;ADAM10;RAC1;RASAL2;TEK;ARHGEF7;DUSP16;SPTBN1
enrichment_DOWN	R-HSA-166520	Signalling by NGF	450	8	5.19	0.00031	0.019	Reactome	1.72125	SPRED2;TRIO;RAC1;RASAL2;TEK;ARHGEF7;DUSP16;SPTBN1
enrichment_DOWN	R-HSA-177929	Signaling by EGFR	355	7	5.71	0.0004	0.019	Reactome	1.72125	SPRED2;ADAM10;RASAL2;TEK;ARHGEF7;DUSP16;SPTBN1
enrichment_DOWN	R-HSA-193648	NRAGE signals death through JNK	45	3	19.45	0.00067	0.019	Reactome	1.72125	TRIO;RAC1;ARHGEF7
enrichment_DOWN	R-HSA-5683057	MAPK family signaling cascades	284	6	6.06	0.00074	0.019	Reactome	1.72125	SPRED2;RAC1;RASAL2;TEK;DUSP16;SPTBN1
enrichment_DOWN	R-HSA-1266738	Developmental Biology	786	10	3.74	0.00076	0.019	Reactome	1.72125	NCOR2;SPRED2;TRIO;ADAM10;RAC1;RASAL2;TEK;ARHGEF7;DUSP16;SPTBN1
enrichment_DOWN	R-HSA-5625970	RHO GTPases activate KTN1	11	2	59.8	0.00077	0.019	Reactome	1.72125	RAC1;KLC1
enrichment_DOWN	R-HSA-2871796	FCERI mediated MAPK activation	289	6	5.95	0.00081	0.019	Reactome	1.72125	SPRED2;RAC1;RASAL2;TEK;DUSP16;SPTBN1
enrichment_DOWN	R-HSA-418885	DCC mediated attractive signaling	14	2	44.85	0.00126	0.019	Reactome	1.72125	TRIO;RAC1
enrichment_DOWN	R-HSA-4420097	VEGFA-VEGFR2 Pathway	320	6	5.35	0.00137	0.019	Reactome	1.72125	SPRED2;RAC1;RASAL2;TEK;DUSP16;SPTBN1
enrichment_DOWN	R-HSA-1433557	Signaling by SCF-KIT	325	6	5.27	0.00148	0.019	Reactome	1.72125	SPRED2;RAC1;RASAL2;TEK;DUSP16;SPTBN1
enrichment_DOWN	R-HSA-194138	Signaling by VEGF	328	6	5.22	0.00155	0.019	Reactome	1.72125	SPRED2;RAC1;RASAL2;TEK;DUSP16;SPTBN1
enrichment_DOWN	R-HSA-204998	Cell death signalling via NRAGE, NRIF and NADE	61	3	14.08	0.00162	0.019	Reactome	1.72125	TRIO;RAC1;ARHGEF7
enrichment_DOWN	R-HSA-2424491	DAP12 signaling	344	6	4.97	0.00197	0.019	Reactome	1.72125	SPRED2;RAC1;RASAL2;TEK;DUSP16;SPTBN1
enrichment_DOWN	R-HSA-179812	GRB2 events in EGFR signaling	235	5	6.03	0.00201	0.019	Reactome	1.72125	SPRED2;RASAL2;TEK;DUSP16;SPTBN1
enrichment_DOWN	R-HSA-180336	SHC1 events in EGFR signaling	235	5	6.03	0.00201	0.019	Reactome	1.72125	SPRED2;RASAL2;TEK;DUSP16;SPTBN1
enrichment_DOWN	R-HSA-112412	SOS-mediated signalling	235	5	6.03	0.00201	0.019	Reactome	1.72125	SPRED2;RASAL2;TEK;DUSP16;SPTBN1
enrichment_DOWN	R-HSA-1250347	SHC1 events in ERBB4 signaling	235	5	6.03	0.00201	0.019	Reactome	1.72125	SPRED2;RASAL2;TEK;DUSP16;SPTBN1
enrichment_DOWN	R-HSA-5673001	RAF/MAP kinase cascade	235	5	6.03	0.00201	0.019	Reactome	1.72125	SPRED2;RASAL2;TEK;DUSP16;SPTBN1
enrichment_DOWN	R-HSA-5654700	FRS-mediated FGFR2 signaling	236	5	6	0.00205	0.019	Reactome	1.72125	SPRED2;RASAL2;TEK;DUSP16;SPTBN1
enrichment_DOWN	R-HSA-5654712	FRS-mediated FGFR4 signaling	236	5	6	0.00205	0.019	Reactome	1.72125	SPRED2;RASAL2;TEK;DUSP16;SPTBN1
enrichment_DOWN	R-HSA-5654706	FRS-mediated FGFR3 signaling	236	5	6	0.00205	0.019	Reactome	1.72125	SPRED2;RASAL2;TEK;DUSP16;SPTBN1
enrichment_DOWN	R-HSA-5654693	FRS-mediated FGFR1 signaling	236	5	6	0.00205	0.019	Reactome	1.72125	SPRED2;RASAL2;TEK;DUSP16;SPTBN1
enrichment_DOWN	R-HSA-8848021	Signaling by PTK6	67	3	12.75	0.00212	0.019	Reactome	1.72125	SPRED2;RAC1;RASAL2
enrichment_DOWN	R-HSA-170984	ARMS-mediated activation	239	5	5.93	0.00217	0.019	Reactome	1.72125	SPRED2;RASAL2;TEK;DUSP16;SPTBN1
enrichment_DOWN	R-HSA-187706	Signalling to p38 via RIT and RIN	239	5	5.93	0.00217	0.019	Reactome	1.72125	SPRED2;RASAL2;TEK;DUSP16;SPTBN1
enrichment_DOWN	R-HSA-170968	Frs2-mediated activation	240	5	5.9	0.00221	0.019	Reactome	1.72125	SPRED2;RASAL2;TEK;DUSP16;SPTBN1
enrichment_DOWN	R-HSA-5684996	MAPK1/MAPK3 signaling	241	5	5.87	0.00225	0.019	Reactome	1.72125	SPRED2;RASAL2;TEK;DUSP16;SPTBN1
enrichment_DOWN	R-HSA-169893	Prolonged ERK activation events	242	5	5.85	0.00229	0.019	Reactome	1.72125	SPRED2;RASAL2;TEK;DUSP16;SPTBN1
enrichment_DOWN	R-HSA-2586552	Signaling by Leptin	243	5	5.82	0.00233	0.019	Reactome	1.72125	SPRED2;RASAL2;TEK;DUSP16;SPTBN1
enrichment_DOWN	R-HSA-3928664	Ephrin signaling	19	2	31.65	0.00234	0.019	Reactome	1.72125	RAC1;ARHGEF7
enrichment_DOWN	R-HSA-1280215	Cytokine Signaling in Immune system	620	8	3.71	0.00241	0.019	Reactome	1.72125	SPRED2;IFNGR1;MX2;RASAL2;TEK;XAF1;DUSP16;SPTBN1
enrichment_DOWN	R-HSA-912526	Interleukin receptor SHC signaling	245	5	5.78	0.00241	0.019	Reactome	1.72125	SPRED2;RASAL2;TEK;DUSP16;SPTBN1
enrichment_DOWN	R-HSA-2172127	DAP12 interactions	359	6	4.75	0.00244	0.019	Reactome	1.72125	SPRED2;RAC1;RASAL2;TEK;DUSP16;SPTBN1
enrichment_DOWN	R-HSA-167044	Signalling to RAS	246	5	5.75	0.00246	0.019	Reactome	1.72125	SPRED2;RASAL2;TEK;DUSP16;SPTBN1
enrichment_DOWN	R-HSA-5218921	VEGFR2 mediated cell proliferation	248	5	5.7	0.00254	0.019	Reactome	1.72125	SPRED2;RASAL2;TEK;DUSP16;SPTBN1
enrichment_DOWN	R-HSA-1980143	Signaling by NOTCH1	72	3	11.83	0.00261	0.019	Reactome	1.72125	TLE4;NCOR2;ADAM10
enrichment_DOWN	R-HSA-194315	Signaling by Rho GTPases	367	6	4.64	0.00272	0.019	Reactome	1.72125	TRIO;NDE1;RAC1;ARHGEF7;KLC1;PAFAH1B1
enrichment_DOWN	R-HSA-451927	Interleukin-2 signaling	252	5	5.61	0.00272	0.019	Reactome	1.72125	SPRED2;RASAL2;TEK;DUSP16;SPTBN1
enrichment_DOWN	R-HSA-187687	Signalling to ERKs	253	5	5.59	0.00277	0.019	Reactome	1.72125	SPRED2;RASAL2;TEK;DUSP16;SPTBN1
enrichment_DOWN	R-HSA-416482	G alpha (12/13) signalling events	75	3	11.33	0.00293	0.019	Reactome	1.72125	TRIO;RAC1;ARHGEF7
enrichment_DOWN	R-HSA-512988	Interleukin-3, 5 and GM-CSF signaling	261	5	5.41	0.00317	0.02	Reactome	1.69897	SPRED2;RASAL2;TEK;DUSP16;SPTBN1
enrichment_DOWN	R-HSA-375165	NCAM signaling for neurite out-growth	266	5	5.31	0.00343	0.022	Reactome	1.65758	SPRED2;RASAL2;TEK;DUSP16;SPTBN1
enrichment_DOWN	R-HSA-193704	p75 NTR receptor-mediated signalling	83	3	10.19	0.0039	0.024	Reactome	1.61979	TRIO;RAC1;ARHGEF7
enrichment_DOWN	R-HSA-2454202	Fc epsilon receptor (FCERI) signaling	395	6	4.3	0.0039	0.024	Reactome	1.61979	SPRED2;RAC1;RASAL2;TEK;DUSP16;SPTBN1
enrichment_DOWN	R-HSA-112399	IRS-mediated signalling	284	5	4.96	0.00453	0.026	Reactome	1.58503	SPRED2;RASAL2;TEK;DUSP16;SPTBN1
enrichment_DOWN	R-HSA-74751	Insulin receptor signalling cascade	287	5	4.91	0.00474	0.026	Reactome	1.58503	SPRED2;RASAL2;TEK;DUSP16;SPTBN1
enrichment_DOWN	R-HSA-2428924	IGF1R signaling cascade	288	5	4.89	0.00481	0.026	Reactome	1.58503	SPRED2;RASAL2;TEK;DUSP16;SPTBN1
enrichment_DOWN	R-HSA-2404192	Signaling by Type 1 Insulin-like Growth Factor 1 Receptor (IGF1R)	288	5	4.89	0.00481	0.026	Reactome	1.58503	SPRED2;RASAL2;TEK;DUSP16;SPTBN1
enrichment_DOWN	R-HSA-2428928	IRS-related events triggered by IGF1R	288	5	4.89	0.00481	0.026	Reactome	1.58503	SPRED2;RASAL2;TEK;DUSP16;SPTBN1
enrichment_DOWN	R-HSA-2682334	EPH-Ephrin signaling	95	3	8.86	0.00568	0.03	Reactome	1.52288	ADAM10;RAC1;ARHGEF7
enrichment_DOWN	R-HSA-881907	Gastrin-CREB signalling pathway via PKC and MAPK	432	6	3.92	0.00601	0.031	Reactome	1.50864	SPRED2;TRIO;RASAL2;TEK;DUSP16;SPTBN1
enrichment_DOWN	R-HSA-74752	Signaling by Insulin receptor	311	5	4.51	0.00662	0.034	Reactome	1.46852	SPRED2;RASAL2;TEK;DUSP16;SPTBN1
enrichment_DOWN	R-HSA-5654696	Downstream signaling of activated FGFR2	329	5	4.26	0.00833	0.04	Reactome	1.39794	SPRED2;RASAL2;TEK;DUSP16;SPTBN1
enrichment_DOWN	R-HSA-5654716	Downstream signaling of activated FGFR4	329	5	4.26	0.00833	0.04	Reactome	1.39794	SPRED2;RASAL2;TEK;DUSP16;SPTBN1
enrichment_DOWN	R-HSA-5654708	Downstream signaling of activated FGFR3	329	5	4.26	0.00833	0.04	Reactome	1.39794	SPRED2;RASAL2;TEK;DUSP16;SPTBN1
enrichment_DOWN	R-HSA-1236394	Signaling by ERBB4	330	5	4.25	0.00843	0.04	Reactome	1.39794	SPRED2;RASAL2;TEK;DUSP16;SPTBN1
enrichment_DOWN	R-HSA-5654743	Signaling by FGFR4	332	5	4.22	0.00864	0.04	Reactome	1.39794	SPRED2;RASAL2;TEK;DUSP16;SPTBN1
enrichment_DOWN	R-HSA-5654687	Downstream signaling of activated FGFR1	332	5	4.22	0.00864	0.04	Reactome	1.39794	SPRED2;RASAL2;TEK;DUSP16;SPTBN1
enrichment_DOWN	R-HSA-5654741	Signaling by FGFR3	333	5	4.21	0.00875	0.04	Reactome	1.39794	SPRED2;RASAL2;TEK;DUSP16;SPTBN1
enrichment_DOWN	R-HSA-5654736	Signaling by FGFR1	336	5	4.17	0.00907	0.041	Reactome	1.38722	SPRED2;RASAL2;TEK;DUSP16;SPTBN1
enrichment_DOWN	R-HSA-5663220	RHO GTPases Activate Formins	114	3	7.34	0.00938	0.041	Reactome	1.38722	NDE1;RAC1;PAFAH1B1
enrichment_DOWN	R-HSA-186763	Downstream signal transduction	341	5	4.11	0.00963	0.041	Reactome	1.38722	SPRED2;RASAL2;TEK;DUSP16;SPTBN1
enrichment_DOWN	R-HSA-390471	Association of TriC/CCT with target proteins during biosynthesis	39	2	14.53	0.00964	0.041	Reactome	1.38722	ARFGEF2;FBXW2
enrichment_DOWN	R-HSA-373752	Netrin-1 signaling	42	2	13.44	0.01112	0.046	Reactome	1.33724	TRIO;RAC1
enrichment_DOWN	R-HSA-157118	Signaling by NOTCH	122	3	6.84	0.01127	0.046	Reactome	1.33724	TLE4;NCOR2;ADAM10
enrichment_DOWN	R-HSA-194840	Rho GTPase cycle	122	3	6.84	0.01127	0.046	Reactome	1.33724	TRIO;RAC1;ARHGEF7
enrichment_DOWN	R-HSA-5654738	Signaling by FGFR2	361	5	3.87	0.01211	0.049	Reactome	1.3098	SPRED2;RASAL2;TEK;DUSP16;SPTBN1
enrichment_DOWN	R-HSA-186797	Signaling by PDGF	364	5	3.84	0.01251	0.05	Reactome	1.30103	SPRED2;RASAL2;TEK;DUSP16;SPTBN1
enrichment_DOWN	R-HSA-190236	Signaling by FGFR	366	5	3.82	0.01279	0.05	Reactome	1.30103	SPRED2;RASAL2;TEK;DUSP16;SPTBN1
enrichment_DOWN	R-HSA-2122947	NOTCH1 Intracellular Domain Regulates Transcription	47	2	11.94	0.01379	0.053	Reactome	1.27572	TLE4;NCOR2
enrichment_DOWN	R-HSA-187037	NGF signalling via TRKA from the plasma membrane	374	5	3.73	0.01393	0.053	Reactome	1.27572	SPRED2;RASAL2;TEK;DUSP16;SPTBN1
enrichment_DOWN	R-HSA-3928665	EPH-ephrin mediated repulsion of cells	48	2	11.68	0.01436	0.054	Reactome	1.26761	ADAM10;RAC1
enrichment_DOWN	R-HSA-195258	RHO GTPase Effectors	255	4	4.35	0.01618	0.06	Reactome	1.22185	NDE1;RAC1;KLC1;PAFAH1B1
enrichment_DOWN	R-HSA-449147	Signaling by Interleukins	392	5	3.56	0.01674	0.061	Reactome	1.21467	SPRED2;RASAL2;TEK;DUSP16;SPTBN1
enrichment_DOWN	R-HSA-936837	Ion transport by P-type ATPases	55	2	10.13	0.01858	0.066	Reactome	1.18046	ATP7B;ATP9A
enrichment_DOWN	R-HSA-203641	NOSTRIN mediated eNOS trafficking	5	1	66.4	0.01886	0.066	Reactome	1.18046	NOSTRIN
enrichment_DOWN	R-HSA-2894862	Constitutive Signaling by NOTCH1 HD+PEST Domain Mutants	57	2	9.76	0.01987	0.066	Reactome	1.18046	NCOR2;ADAM10
enrichment_DOWN	R-HSA-2644603	Signaling by NOTCH1 in Cancer	57	2	9.76	0.01987	0.066	Reactome	1.18046	NCOR2;ADAM10
enrichment_DOWN	R-HSA-2644602	Signaling by NOTCH1 PEST Domain Mutants in Cancer	57	2	9.76	0.01987	0.066	Reactome	1.18046	NCOR2;ADAM10
enrichment_DOWN	R-HSA-2644606	Constitutive Signaling by NOTCH1 PEST Domain Mutants	57	2	9.76	0.01987	0.066	Reactome	1.18046	NCOR2;ADAM10
enrichment_DOWN	R-HSA-2894858	Signaling by NOTCH1 HD+PEST Domain Mutants in Cancer	57	2	9.76	0.01987	0.066	Reactome	1.18046	NCOR2;ADAM10
enrichment_DOWN	R-HSA-162582	Signal Transduction	2465	16	1.9	0.02141	0.071	Reactome	1.14874	TLE4;TRIO;NDE1;ADAM10;RASAL2;CFLAR;KLC1;DUSP16;NCOR2;SPRED2;PPP3CC;RAC1;TEK;ARHGEF7;SPTBN1;PAFAH1B1
enrichment_DOWN	R-HSA-199991	Membrane Trafficking	420	5	3.31	0.02183	0.071	Reactome	1.14874	RAC1;KLC1;SPTBN1;PAFAH1B1;PICALM
enrichment_DOWN	R-HSA-2660825	Signaling by NOTCH1 t(7;9)(NOTCH1:M1580 K2555) Translocation Mutant	7	1	44.26	0.0263	0.083	Reactome	1.08092	ADAM10
enrichment_DOWN	R-HSA-2660826	Constitutive Signaling by NOTCH1 t(7;9)(NOTCH1:M1580 K2555) Translocation Mutant	7	1	44.26	0.0263	0.083	Reactome	1.08092	ADAM10
enrichment_DOWN	R-HSA-75158	TRAIL signaling	7	1	44.26	0.0263	0.083	Reactome	1.08092	CFLAR
enrichment_DOWN	R-HSA-5658442	Regulation of RAS by GAPs	67	2	8.26	0.02687	0.084	Reactome	1.07572	SPRED2;RASAL2
enrichment_DOWN	R-HSA-909733	Interferon alpha/beta signaling	68	2	8.13	0.02762	0.085	Reactome	1.07058	MX2;XAF1
enrichment_DOWN	R-HSA-380259	Loss of Nlp from mitotic centrosomes	69	2	8.01	0.02838	0.085	Reactome	1.07058	NDE1;PAFAH1B1
enrichment_DOWN	R-HSA-380284	Loss of proteins required for interphase microtubule organization?from the centrosome	69	2	8.01	0.02838	0.085	Reactome	1.07058	NDE1;PAFAH1B1
enrichment_DOWN	R-HSA-416550	Sema4D mediated inhibition of cell attachment and migration	8	1	37.94	0.03	0.088	Reactome	1.05552	RAC1
enrichment_DOWN	R-HSA-164944	Nef and signal transduction	8	1	37.94	0.03	0.088	Reactome	1.05552	RAC1
enrichment_DOWN	R-HSA-8854518	AURKA Activation by TPX2	72	2	7.67	0.03069	0.089	Reactome	1.05061	NDE1;PAFAH1B1
enrichment_DOWN	R-HSA-168256	Immune System	1547	11	2.03	0.03142	0.091	Reactome	1.04096	SPRED2;IFNGR1;MX2;RAC1;RASAL2;TEK;KLC1;XAF1;DUSP16;SPTBN1;HERC6
enrichment_DOWN	R-HSA-549127	Organic cation transport	9	1	33.19	0.03369	0.095	Reactome	1.02228	SLC22A5
enrichment_DOWN	R-HSA-428543	Inactivation of Cdc42 and Rac	9	1	33.19	0.03369	0.095	Reactome	1.02228	RAC1

## Sheet: DGE_PC
ensembl_gene_id	pval	logFC	ci.hi	ci.lo	gene_biotype	gene	percentage_gene_gc_content	padj	contrast	reference	FCRO	model	variance	variance_rank
ENSG00000145012	1.80727e-06	-0.843165	-0.382572	-1.30376	protein_coding	LPP	39.17	0.00254735	diagnosisAD	CTR	499	~diagnosis+(1|manifest)+cngeneson+pc_mito+brain_region+sex	3.54476	392
ENSG00000152952	1.3557e-06	0.914379	1.30975	0.519013	protein_coding	PLOD2	36.22	0.00254735	diagnosisAD	CTR	1587	~diagnosis+(1|manifest)+cngeneson+pc_mito+brain_region+sex	1.23097	1424
ENSG00000137962	4.6701e-06	1.47363	2.18401	0.763247	protein_coding	ARHGAP29	38.07	0.00438834	diagnosisAD	CTR	259	~diagnosis+(1|manifest)+cngeneson+pc_mito+brain_region+sex	5.19269	220
ENSG00000075391	7.71012e-06	-1.15165	-0.620582	-1.68273	protein_coding	RASAL2	37	0.00543371	diagnosisAD	CTR	1188	~diagnosis+(1|manifest)+cngeneson+pc_mito+brain_region+sex	2.11665	717
ENSG00000082397	1.08258e-05	0.692454	0.970798	0.414109	protein_coding	EPB41L3	39.83	0.00610359	diagnosisAD	CTR	1020	~diagnosis+(1|manifest)+cngeneson+pc_mito+brain_region+sex	1.46514	1154
ENSG00000153317	1.58334e-05	-0.531035	-0.195639	-0.866431	protein_coding	ASAP1	42.15	0.00743908	diagnosisAD	CTR	2791	~diagnosis+(1|manifest)+cngeneson+pc_mito+brain_region+sex	2.19171	683
ENSG00000160209	2.03572e-05	-0.492887	-0.187404	-0.798371	protein_coding	PDXK	57.26	0.00819815	diagnosisAD	CTR	811	~diagnosis+(1|manifest)+cngeneson+pc_mito+brain_region+sex	1.48306	1138
ENSG00000120725	3.77907e-05	-0.731435	-0.250086	-1.21278	protein_coding	SIL1	44.78	0.0106532	diagnosisAD	CTR	1778	~diagnosis+(1|manifest)+cngeneson+pc_mito+brain_region+sex	4.12047	318
ENSG00000172292	3.55152e-05	-1.22206	-0.677708	-1.76641	protein_coding	CERS6	39.28	0.0106532	diagnosisAD	CTR	1601	~diagnosis+(1|manifest)+cngeneson+pc_mito+brain_region+sex	2.44223	619
ENSG00000196628	3.29606e-05	1.27161	1.88759	0.655627	protein_coding	TCF4	37.78	0.0106532	diagnosisAD	CTR	971	~diagnosis+(1|manifest)+cngeneson+pc_mito+brain_region+sex	3.72045	363
ENSG00000047849	7.46909e-05	-0.798499	-0.359152	-1.23785	protein_coding	MAP4	43.43	0.0191413	diagnosisAD	CTR	1506	~diagnosis+(1|manifest)+cngeneson+pc_mito+brain_region+sex	3.37842	421
ENSG00000166979	8.89738e-05	-1.1179	-0.436927	-1.79886	protein_coding	EVA1C	46.51	0.0209014	diagnosisAD	CTR	1934	~diagnosis+(1|manifest)+cngeneson+pc_mito+brain_region+sex	8.0324	94
ENSG00000111052	0.000116343	-0.553538	-0.0796846	-1.02739	protein_coding	LIN7A	36.73	0.0225998	diagnosisAD	CTR	1087	~diagnosis+(1|manifest)+cngeneson+pc_mito+brain_region+sex	2.04827	745
ENSG00000166949	0.000120254	-0.485907	-0.123206	-0.848608	protein_coding	SMAD3	48.33	0.0225998	diagnosisAD	CTR	1872	~diagnosis+(1|manifest)+cngeneson+pc_mito+brain_region+sex	2.95716	486
ENSG00000188529	0.000104631	0.624058	0.916279	0.331837	protein_coding	SRSF10	38.94	0.0225998	diagnosisAD	CTR	2374	~diagnosis+(1|manifest)+cngeneson+pc_mito+brain_region+sex	0.617275	2586
ENSG00000005810	0.000161369	0.587554	0.842468	0.332641	protein_coding	MYCBP2	35.73	0.0251514	diagnosisAD	CTR	2542	~diagnosis+(1|manifest)+cngeneson+pc_mito+brain_region+sex	1.16277	1520
ENSG00000090376	0.000169095	-0.462902	-0.162339	-0.763464	protein_coding	IRAK3	39.98	0.0251514	diagnosisAD	CTR	52	~diagnosis+(1|manifest)+cngeneson+pc_mito+brain_region+sex	1.47433	1144
ENSG00000159267	0.000184997	-0.0610517	0.0601112	-0.182215	protein_coding	HLCS	44.31	0.0251514	diagnosisAD	CTR	1426	~diagnosis+(1|manifest)+cngeneson+pc_mito+brain_region+sex	0.679273	2491
ENSG00000165959	0.000187364	-1.22338	-0.534426	-1.91233	protein_coding	CLMN	46.89	0.0251514	diagnosisAD	CTR	746	~diagnosis+(1|manifest)+cngeneson+pc_mito+brain_region+sex	3.88836	342
ENSG00000183943	0.000163828	-0.315268	-0.115786	-0.514751	protein_coding	PRKX	45.75	0.0251514	diagnosisAD	CTR	14	~diagnosis+(1|manifest)+cngeneson+pc_mito+brain_region+sex	0.899797	2020
ENSG00000189221	0.000183406	-0.802108	-0.259632	-1.34458	protein_coding	MAOA	40.27	0.0251514	diagnosisAD	CTR	775	~diagnosis+(1|manifest)+cngeneson+pc_mito+brain_region+sex	1.59958	1034
ENSG00000003402	0.000248976	-0.377722	-0.172846	-0.582597	protein_coding	CFLAR	44.35	0.0305157	diagnosisAD	CTR	473	~diagnosis+(1|manifest)+cngeneson+pc_mito+brain_region+sex	0.481892	2740
ENSG00000071242	0.000240351	-0.510033	-0.166418	-0.853649	protein_coding	RPS6KA2	46.48	0.0305157	diagnosisAD	CTR	2695	~diagnosis+(1|manifest)+cngeneson+pc_mito+brain_region+sex	2.81604	523
ENSG00000122547	0.000386456	-0.246647	0.00103837	-0.494333	protein_coding	EEPD1	45.44	0.0435768	diagnosisAD	CTR	2479	~diagnosis+(1|manifest)+cngeneson+pc_mito+brain_region+sex	1.89916	819
ENSG00000131378	0.000383448	-0.315819	0.0735216	-0.70516	protein_coding	RFTN1	43.5	0.0435768	diagnosisAD	CTR	1705	~diagnosis+(1|manifest)+cngeneson+pc_mito+brain_region+sex	4.52265	273
ENSG00000131711	0.000403981	-0.86038	-0.297211	-1.42355	protein_coding	MAP1B	42.29	0.0438008	diagnosisAD	CTR	1908	~diagnosis+(1|manifest)+cngeneson+pc_mito+brain_region+sex	2.74387	545
ENSG00000132842	0.000423739	-0.124767	0.0969084	-0.346442	protein_coding	AP3B1	36.56	0.0442415	diagnosisAD	CTR	1273	~diagnosis+(1|manifest)+cngeneson+pc_mito+brain_region+sex	0.987659	1844
ENSG00000109906	0.000513257	-2.37638	-0.913834	-3.83892	protein_coding	ZBTB16	47.46	0.051674	diagnosisAD	CTR	1548	~diagnosis+(1|manifest)+cngeneson+pc_mito+brain_region+sex	20.5225	18
ENSG00000147853	0.000537458	-0.579996	-0.147128	-1.01286	protein_coding	AK3	41.46	0.0522447	diagnosisAD	CTR	655	~diagnosis+(1|manifest)+cngeneson+pc_mito+brain_region+sex	2.316	649
ENSG00000134982	0.000589978	0.256959	0.417438	0.0964804	protein_coding	APC	37.63	0.0554382	diagnosisAD	CTR	2224	~diagnosis+(1|manifest)+cngeneson+pc_mito+brain_region+sex	1.91525	806
[truncated: 2,699 more rows]

## Sheet: enrichm_DGE_PC
comparison	geneset	description	size	overlap	odds_ratio	pval	FDR	database	#NAME?	genes
[truncated: 309 more rows]

## Sheet: DGE_FB
ensembl_gene_id	pval	logFC	ci.hi	ci.lo	gene_biotype	gene	percentage_gene_gc_content	padj	contrast	reference	FCRO	model	variance	variance_rank
[truncated: 2,910 more rows]

[truncated: 3 more sheets: enrichm_DGE_FB, DGE_PVM, DGE_Astrocytes]
