# Supplementary material for: A single nuclear transcriptomic characterisation of mechanisms responsible for impaired angiogenesis and blood-brain barrier function in Alzheimer’s disease
Source: Nat Commun. 2024 Mar 12;15:2243. doi: 10.1038/s41467-024-46630-z (PMC10933340; doi:10.1038/s41467-024-46630-z)
Supplement: Supplementary file 7 — Supplementary Data 4 [file 41467_2024_46630_MOESM7_ESM.xlsx]

## Sheet: EC_modules
c1_3	c1_4	c1_6	c1_7	c1_8	c1_9	c1_10	c1_11	c1_12	c1_13	c1_14	c1_15	c1_16	c1_17	c1_18	c1_19	c1_20	c1_21	c1_22	c1_23	c1_24	c1_25	c1_26	c1_27	c1_28	c1_29	c1_32	c1_33	c1_34	c1_35	c1_36	c1_37	c1_38	c1_39	c1_40	c1_43	c1_48	c1_49	c1_50	c1_51	c1_52	c1_53	c1_54	c1_55	c1_56	c1_57	c1_58	c1_59	c1_60	c1_61
NPAS3	TTTY14	DVL2	NPAS3	AC073050.1	ATP8B4	TTTY14	CAPRIN1	RASSF3	PDXK	XAF1	SUPT7L	NIT2	GALNT18	ARHGAP21	TYW5	RPL28	IRAK3	DVL2	RNF126	SNAP47	TOP3B	RAD1	ZNF677	PIP4P1	PFDN4	WIZ	ASTE1	TXN2	PHYH	ZNF552	EFEMP2	RENBP	COPZ2	PEX10	STK11IP	NPAS3	ANK2	MAPK10	NCAM2	GABRB1	PTPRD	NCAM1	LRP2	GRID1	BCAS1	NCKAP5	MYRF	FHOD3	NAV3
ANK2	USP9Y	RNF126	ANK2	PRRC2B	ARHGAP15	USP9Y	RPA1	ST3GAL6	TBC1D4	IFI44L	ARAP3	IFI35	RCOR3	NAPA	PRPF39	RPL18	NAMPT	SDF2	SPATA33	THUMPD3	UTP25	DHX58	BRIX1	RNF167	CYB561D1	MRPS30	COA6	IPO13	TTC31	CHID1	DTYMK	TRAF2	ADGRF3	CD274	SNPH	ERBB4	PPP2R2B	LRP1B	CADM1	ADGRV1	ANKS1B	COL16A1	CD22	XYLT1	SH3GL3	PHACTR3	ATP10B	TNIK	PTCHD1-AS
ERBB4	UTY	TOP3B	ERBB4	AC018816.1	DOCK8	UTY	XPOT	EBF1	RUNDC3B	MX1	ADGRA2	CEP131	ZNF91	POLR3E	TRNT1	HSP90AA1	SEC14L1	MKRN2	PGLS	SURF6	PXMP4	UBE2L6	RAN	AMDHD2	SDHAF4	AGPAT1	UBXN8	COQ6	PHF7	YBEY	SPATA2	KLHL21	RIDA	ZSCAN29	ZNF385A	CDH20	CADM2	MED12L	NALCN	ADCY2	PPP2R2C	GPM6B	SLC24A2	ASTN2	PEX5L	DOCK3	OPALIN	LGI1	OBI1-AS1
CDH20	PCDH11Y	SDF2	CDH20	C20orf194	IGSF21	PCDH11Y	SLC35D2	COBLL1	PTPRG	IFIH1	TARBP1	PIGQ	DMGDH	PSMC1	SRSF7	TMSB10	HIPK3	SPART-AS1	TCFL5	NKAPD1	POLR2D	SLC2A8	SH3BP5-AS1	TRUB2	GDE1	DGKQ	FH	KXD1	POLD2	NUTF2	ZBTB7B	SKP2	MYH7B	MRPL15	FAAH	MEIS2	ADGRB3	STON2	SYT9	MGAT4C	IL1RAPL1	LINC01411	MOG	ROBO1	ANK3	DAAM2	VXN	SHROOM3	TENM4
PPP2R2B	SRGAP2C	UTP25	PPP2R2B	RFX3-AS1	TBXAS1	SRGAP2C	CREBL2	NR3C1	ADGRF5	STAT1	MIS18BP1	RABIF	PARD3B	ITPK1	GIMAP8	SERF2	CHSY1	USP5	GRN	POLR3F	POLR2E	TMEM183A	PPP1R9B	CAPS	TADA3	LSM3	CSTF2	GTF3C4	LRCH4	CETN3	RPS15A	SLC36A1	RBMX2	C20orf96	SRSF12	CTNND2	MEGF10	CACNB2	MAP7	BRINP3	SLC22A15	KIAA0930	ANO4	FRMD5	TF	AMER2	CARNS1	PAMR1	OSBPL6
MEIS2	SRGAP2B	SNAP47	MEIS2	H2AFY	APBB1IP	SRGAP2B	YIPF1	NLRP1	ADGRG6	HERC6	RGP1	PSEN2	MBNL3	SUDS3	GIMAP4	RPS19	TACC1	CYB561A3	CUEDC2	LSM14B	PPOX	NEK8	POLDIP2	MRPL35	SPCS1	TIMM29	KPNA2	TOMM34	LZTFL1	ZNF212	TM7SF2	TYRO3	CYB561	NUDT12	AARS2	NTM	AKAP6	ACSBG1	NLGN4X	NRCAM	GRIA4	TMEM144	SEC14L5	DOCK5	ANLN	MAPT	TPPP	SLC1A2	MALRD1
AC073050.1	ST6GAL1	PFDN4	NCAM2	2007-03-01	LY86	ST6GAL1	PAIP2	PAQR5	XPR1	RSAD2	ESYT3	ZNF70	SPPL2B	MFN2	RAD23A	ACTB	CFH	GTPBP3	PATZ1	ANKRD54	CDAN1	PPFIA3	GEMIN2	RNF139	ZSCAN21	ZNF503-AS1	RNF123	SPRTN	ZNF761	LYAR	YKT6	KLRG1	C9orf24	CCNJ	KIF21B	ZFHX4	PRTFDC1	SCG3	IGSF11	TENM2	ARPP21	MYH14	ST18	CORO2B	GALNT13	FGFR2	PLP1	SLC25A18	ANOS1
PRRC2B	PPFIBP1	PXMP4	CTNND2	AP000311.1	SLC2A5	PPFIBP1	ATF1	UTRN	PPARD	SAMD9L	ZNF227	CCNG1	HFE	ZC3H3	CASP8	RPLP1	YBX3	CENPO	KAT5	PEX11B	TCF7	BNIP1	ZNF275	ALG2	SLC66A3	MON1B	GVQW3	C1orf109	PLA2G15	ZNF134	FKBP14	PSTK	ZBTB47	MAPKAPK3	DTX4	GRIA2	TRIM9	SLC6A11	SHC4	ARHGEF26	PLD5	PC	UGT8	CSMD2	SV2B	USP2	CYP2J2	VCAN	CSRNP3
ATP8B4	ACVR1	RAD1	CADM2	2006-03-01	CX3CR1	ACVR1	ALG5	STOX2	PLCB4	EPSTI1	SLC19A3	PDK2	EFCAB6	PCNX1	RRP36	CD63	IL4R	LRRC47	NPC2	FAIM	CCDC150	WDR90	SLC25A38	FBXO45	FAM136A	SNRPE	PRDX3	MCM5	EPHA1-AS1	FOXJ2	IZUMO4	SLC2A10	TWF1	DDX20	CHST1	ITGB8	PPFIA2	SFXN5	NEGR1	HPSE2	PGBD5	BAIAP2L2	COLGALT2	PCSK6	GAS7	MEIS1	EYA4	ATP13A4	ROR2
NCAM2	RASSF3	THUMPD3	GABRB1	AC118549.1	FGD2	LEF1	PPP1R7	TBC1D5	AP3S1	PARP9	GPAM	MVK	SEC61A1	EMC8	PSMA3	RPL11	CREM	HAUS5	HELLS	MRPL16	USP44	CNOT3	DCAF4	TAF6L	SRR	CCDC120	PAK3	WDR55	NABP1	TPRKB	TTLL4	ZNF555	PSPH	MADCAM1	PLAC8L1	RGS20	FIGN	MARK1	RRAGD	SOX6	PTPRS	KCNJ14	B3GAT1	SCD5	CNDP1	FRMPD1	SOX2	CDH10	NPL
CTNND2	LEF1	MKRN2	MAPK10	AL645568.1	TNS3	ZNF385B	CISD1	PRKCH	MECOM	OAS3	CTC1	HARS2	ARHGEF6	FAM172A	HES1	RPS15	MRTFB	ISCU	PPP1R16A	SS18L2	TMEM14C	ZFAND2B	MRPL43	CDC26	TIRAP	MBD6	RDH10	MKS1	GAA	CENPQ	PUF60	LHFPL3	KIF7	GPR143	SUSD4	FUT9	FGF1	ZNF827	IDH2	RFX4	RAB11FIP4	FOXRED2	SHTN1	LRRC4B	CNTNAP4	POLR2F	ANKRD24	MAPK4	AMPH
CADM2	ST3GAL6	ZNF677	PTPRD	AL391807.1	CPED1	PITPNC1	DNAJC1	FLI1	GMDS	TRIM22	B3GALNT1	MRPS26	VPS35L	GTPBP1	RAB3GAP1	TPT1-AS1	XRN2	DRICH1	ALG6	STK36	PPIL1	COA5	ZNF830	CCDC175	BCL7B	ZMAT2	SCRIB	NTMT1	LINC02763	WDR83	MCRIP2		SLC25A4	TP53TG1	ZNF749	SGCD	OTUD7A	SCARA3	SGK1	TMEM132B	UNC79	LFNG	DOCK10	EDIL3	LRRC7	PDE1C	SCD	EPHA6	DPYSL3
GABRB1	PDXK	SPART-AS1	ADGRB3	2003-03-01	DOCK2	SLC12A2	SAE1	APBB2	EFNB2	SP100	RBM18	ZNF287	L2HGDH	ATP13A2	SUGP2	RPS3	RELL1	TMEM14A	CEP41	PHKG2	NUDCD2	ZNF418	CCDC124	VPS11	ITGAE	PLCB3	KCNC1	ZNF558	GLIDR	PCED1A	EDEM3		NEB	TACO1	FAM71F2	CLIP4	NECAB1	MREG	FEZ1	SNAP25	SLC7A14	GGT7	MOBP	WHRN	KIF15	FAIM2	FAM222A	ALDH1L1	PTAFR
MAPK10	XAF1	SPATA33	NCAM1	AC139887.2	LRP1	SGMS1	PLAG1	DLEU2	PTPRB	GBP3	DNAH1	ZNF181	CEP192	ZNF444	RBX1	RPS6	ARHGAP29	NCSTN	AKR1E2	ACAA1	ZNF211	ZNF460	ZNF213	ADCY10	PTGES2	AAAS	GPLD1	GNB1L		GLIS2	TSPAN3		NBPF26	WDR76	PINX1	ASTN1	SLC4A8	SH3PXD2B	SYCE2	SNAP91	HSPA12A	TRAF1	CDH19	APBA2	AP3B2	DIPK1C	TNR	PAPLN	LRRC27
PTPRD	ZNF385B	USP5	NTM	FP671120.4	KCNK13	PPM1H	SNX2	SLC39A8	DIAPH2	EIF2AK2	SLC24A1	MED19	COPG2	SEMA3B	GIMAP7	RPL34	LDLRAD3	PSMC4	SMC2	RNF43	HDHD3	USP18	SNRPB	ZNF613	FBF1	PARD6B	MIR22HG	COMMD5		SH3BP5L	RGMB			SUOX	KLHL6	SGIP1	MATN2	KCNQ2	SPATS2	BRINP1	ANKS6	SNX32	KCNK10	GXYLT2	APLP1	BMPR1A	STAC	ETNPPL	ZMAT3
ADGRB3	PITPNC1	CYB561A3	LRP2	AL133346.1	CSF3R	CTBP2	SMAD2	LMO2	PHKB	DDX60	ASS1	ZFYVE19	MAP2K5	RNF144A	UTP18	RPL13A	UBA6	NKIRAS2	PTER	MRPL27	MIIP	GPANK1	IER5	NFKBIL1	PPP1R3F	LSM11	FAM104B	GNA14-AS1		ZSWIM9	FCHSD1			RGPD8	NCR3LG1	GRIK4	ARAP2	LSAMP	GPSM2	CAMK4	ADAM19	NFE2L3	KIF6	CCP110	RASGRF1	ITGA7	PDE6B	COL11A1	EMID1
AC018816.1	SLC12A2	CYB561D1	ADGRV1	AC002429.2	SYK	ITIH5		EXOC6	HLF	BTN3A1	PEX6	PRDX4	IQSEC1	PDCD7	LYSMD3	RPL13	STK3	C2CD2L	BLOC1S2	DDX23	CARD6		RBM43	LRRC34	MFSD9	ARPC1B	BCDIN3D	PARP15		ASB16-AS1	USP51			FANCD2		APC2	PCDH17	OLFM2	CDH3	RGS7	DPP6	PCDH9-AS2	TTLL7	HDAC2-AS2	NECTIN1	PLEKHB1	RFFL	HUNK	PKP2
NCAM1	SGMS1	SDHAF4	ZFHX4	WDR60	BIN2	TTN		GNB1	GPCPD1	IFI44	FBXL19	ACBD4	ZMYM3	CTDP1	RTF2	SNHG5	TPM3	ZNF200	DDOST	LIG3	TMEM134		ZNF570	IMP3	ZNF425	SRSF8	SRPX	FAM184B		RAB11B-AS1				TRMT12		UNC80	CECR2	PSD2	SLAIN1	SERPINE2	ENOX1	FBXO2	GPR37	SULT1C4	CELF4	LHX2	GALNT16	SDC4	CCDC73
C20orf194	PPM1H	GDE1	GRID1	CCDC130	CD86	CGNL1		IKBKB	USP6NL	HELZ2	GFOD2	CCT6B	ZNF790	NCOA1	HMGXB4	SNAPC1	ETV6	INPP5E	VEGFB	C4orf33	TRIM16L		MANF	TEPSIN	LRR1	IKBKG		CENPE		PTOV1-AS1				PJVK		HEPACAM	UNC5C	SEZ6L	ATIC	CYP46A1	CLSTN2	CCDC34	ERBB3	SEMA4D	ATP8A2	NEO1	TFAP2E	A2ML1	SLC24A4
RFX3-AS1	CTBP2	SURF6	BCAS1	CASC4	SYT17	DNM2		RBFOX2	SLC45A4	UNC45A	SYDE2	CCDC43	ERCC8	PCBP4	GNE	RPS27A	SUSD6	CAD	ZNF354C	PDSS1	FBXO30		TP53INP2	TDRD6	E2F5	PIDD1		POLR3D						NIF3L1		ADD3	JAKMIP2	GALNT8	POT1-AS1	CDH18	SYT14	RNF212	ASPA	ADAM12	FBXO27	KCNE4	FRK	PPARGC1A	KBTBD12
NTM	EBF1	NKAPD1	LRP1B	CCDC84	ZNF710	ABCG2		LIMS2	RASAL2	OAS1	EXOSC8	HAUS8	BCAR1	CCDC88A	FAM20B	LAMTOR5-AS1	FOSL2	GLOD4		MMAA	FGFRL1		CHMP2A	ZNF578	DDX49			GNA14						PSMG3-AS1		PHF21B	CTDSPL	TVP23A	PECR	MYT1L	PDE1A	TTLL9	PLPPR1	RORB	KCNH8	KCNJ10	CBR1	NEXMIF	PTCH2
H2AFY	ITIH5	POLR3F	MEGF10	AC099792.1	BLNK	MAP3K1		PCMTD1	RAPGEF2	IFI6	TMEM44	ASF1A	EIF2AK1	MAP4K4	MIER1	RPL35	PDE10A	SPATA20		TSR1	CDON		ZFAND2A	ABCA4	CBR3			ZDHHC16						TNFRSF11B		PSAT1	PRKCQ	PCDH10	MKRN3	SEMA3A	B4GALNT3	ME1	CNTN2	TGFA	KLHL4	SEMA6D	HPN-AS1	GABBR2	SPRY4-AS1
LRP2	TTN	PGLS	CD22	HARS	GRAMD1B	LMCD1		STX7	SETBP1	SLC41A3	COL26A1	YJU2	MYH11	PIEZO1	BVES	RPS11	GRB10	THAP3		ZNF441	PLD2		ZFP1		SIRT7			SAP30						ZNF90		ANKFN1	P2RX7	CLU	KIAA1958	ADAMTSL1	CNTNAP2	SNCA	PRUNE2	BEST1	ADAMTS18	ARHGEF17	ZDHHC11B	NME5	DNAH6
ADGRV1	TBC1D4	LSM14B	SLC24A2	AC138627.1	CSF1R	ANKRD37		ABCB1	PLA2G4A	ABCB4	ZNF500	OSGEPL1	PAXIP1	GPRC5B	ZCCHC8	CCDC18-AS1	FKBP5	SMCR8		SQLE	TSPAN7		ACTR8		TMEM47			GPAT3						C16orf89		LRRC3B	PADI2	AP2B1	ADORA2B	ADGRA3	BRSK1	SGCE	KIRREL3	THBS4	FGF2	RAMP1	TMEM202-AS1	SEMA4A	COTL1
ZFHX4	CGNL1	BRIX1	MOG	LINC01184	NCKAP1L	SHLD1		CDK6	PGM5	CX3CL1	MAP3K12	AP4B1	DIPK1B	SUPV3L1	IRF3	ATP6V1G1	SORT1	PIP4K2C		SLC26A7	SLC39A6		LIN7C		HYKK			MCM6								COLEC12	LINC01344	ELMOD1	GPR176	MYO16	TRAPPC6A	TMEM44-AS1	MAG	KCNH1	C10orf90	PIP4K2A	GAS1RR	CLVS1	ZNF516
GRID1	RUNDC3B	POLR2D	NCKAP5	AC011997.1	RUBCNL	ST8SIA6		FMNL3	CBLB	IFIT3	ZNF496	TPTE2	DPY19L4	CIZ1	PGM2	RPS24	PICALM	FAM189B		PRRG4	ZNF93		ACAD8		PHF13			ZWILCH								KIF1A	RGMA	BICDL1	HNF4G	STOX1	POLR3H	PDE2A	LINC01630	NLGN3	GLIPR1L2	TTYH1	SMOC1	ETV1	AQP4-AS1
BCAS1	IFI44L	PIP4P1	ADCY2	DARS	LINC01268	EMP2		PPP1R13B	LIMCH1	CMPK2	CDK7	MRPS10	IFT81	GRIPAP1	IFT57	PTGES3	RPGR	BOD1		GTF2H5	CFAP410		ZDHHC4		ALDH6A1			EIF4EBP1								FAM135B	GNG7	ZBTB7C	PDE4B	LAMB1	NINL	PPP1R3C	GREM1	LRP3	C9orf64	LHPP	LINC01470	LMOD1	AGBL1
2007-03-01	COBLL1	ERG28	ANO4	LINC00894	TFEC	NCALD		NRP1	SH3BGRL	SAMHD1	SMG6	GALE	TBC1D22A	FAM135A	TEP1	RPS12	PLEKHG1	TDRKH		ZNF780A	TCEAL2		RARRES1		PLAGL2			GPN1								NTRK2	PPFIBP2	RASD1	SEMA4B	STK17B	DIP2B	NPTXR	TTBK1	SRRM1	PCDH15	ZNF462	UGDH-AS1	CABLES1	LINC01934
LRP1B	DNM2	GTPBP3	AKAP6	AC007566.1	CYTH4	STXBP6		EPHA3	LYST	CTDSP1	TEAD4	ERBB2	BRIP1	NAA40	UPRT	TMEM30A	UBE2D3	GTF3C6		ZNF674	ZNF624		AHCY		CFAP43			USP3-AS1								CYFIP2	KIF1B	RAB3C	GRIN2C	RBFOX1	GRIK5	LYVE1	STMN4	KCNAB1	SLIT2	CAMK2N1	SYNM	ANGPT1	B3GALT4
AP000311.1	NR3C1	ANKRD54	MYRF	C1orf61	ARHGAP24	CCND3		ST8SIA4	KIAA1549	BIRC3	WTIP	ZNF79	DNHD1	NUP188	MAN2C1	IFITM3	ATP11A	UBQLN4		POLR2M	SMIM10L1		NPR2		CMTM3			AHNAK2								DKK3	CCDC88B	ASB3	DNAH17	SLC7A7	GPR158	LINC00609	ATP13A5	STK32A	OLFM3	CACNG7	SORCS3	SLC39A14	LINC01094
2006-03-01	ABCG2	WIZ	CADM1	AC018462.1	RUNX1	SPOCK3		GULP1	MAN1A1	BASP1	ANKRD42	ACOX2	PYGO1	GRHPR	EHBP1L1	TUBA1B	ERG	WRAP73		MRPL45	PLCD1		CCDC9		ZNF518B			TBC1D10B								RHOBTB3	ANO8	MYBPC1	FANCC	CCDC170	PAIP2B	SORCS2	DPYSL5	ZDHHC11	CNTNAP5	FHL2	AJAP1	ALK	FAM177B
AC118549.1	PTPRG	RAN	FHOD3	AC078883.1	P2RY12	CERT1		MLLT3	UNC13B	IL15	DNAJC17	GLRX5	SACM1L	ACOT7	RPS27L	ERVK13-1	RNF125	POLR2C		YOD1	ZNF34		APH1A		QSOX2			ZNF367								CRB1	TAFA4	TENT2	CHP1	ASIC2	TPRN	ERC2	MAL	PPFIA4	SORCS1	BCAN	LINGO1	BCAS4	AADACL2-AS1
AL645568.1	NLRP1	CENPO	MGAT4C	2008-03-01	RBM47	EPC1		STARD9	EIF4G1	LZTS2	BAIAP2L1	CRYGS	GIGYF1	LTO1	GSTK1	SLC3A2	CMIP	SNX12		ZBED5-AS1	ZNF334		EXOSC2		ARL16											B4GALNT4	COL4A5	PDCD6IP		SLIT1	KLF15	MAMDC2-AS1	ASXL3	IFNG-AS1	TOX3	IQSEC3		FREM2	DLGAP4-AS1
MEGF10	MX1	RNF167	PHACTR3	AL356056.2	PTPRC	LHFPL2		LNX2	MSH3	IFIT1	KIAA1549L	DMTN	EP400	FECH	NCAPD3	SNHG14	NEDD9	PLXNA3		DHDDS	TMEM167B		NUDT22		DSEL											LINC00461	ATP1B1	FBXW2		ANKIB1	PRKCZ	NT5M	LPAR1	CUX2	STXBP5L	PCYT1B		ADRA1B
CD22	PAQR5	SH3BP5-AS1	PRTFDC1	AC026202.2	CD4	SLC7A5		FKBP9	TSPAN9	LAP3	RNF216	C19orf18	CAB39	WDR25	AGL	CHCHD2	ADAMTS9	TRADD			CRELD2		SMYD5		ZNF257											FAT1	PYHIN1	ZDHHC13		C2CD6	DNAH12	SIRPA	HSD11B1	ATRNL1	SPAG6	PODXL2		ALDH1A2
SLC24A2	MAP3K1	LRRC47	GNAO1	KARS	IGF1	RHOBTB1		ANKRD29	CEMIP	ADAR	TMEM41A	DNMT3B	SELENOO	FYCO1	LRRC29	MCL1	RAP1B	PLPPR2			MCRS1		C4orf3		LINC02482											SLC35F1	GSTO2	NAT8L		IL1RAPL2	FGF14	GRIK1	ABCA8	SYNPR	SNX1	PLCL1		TSPOAP1
AL391807.1	LMCD1	HAUS5	SEC14L5	MPP5	ARHGAP22	SLC7A1		FLNB	FLVCR2	RBCK1	DSP	SLC14A2	CACUL1	CNTROB	ZNF525	HSPB1	EMP1	TRIP6			ATAD3C		NUBP1		WEE2-AS1											MAP1A	PROCA1	GRM1		HSPB8	GNAI1	MAGEF1	CHADL	SSPN	GLT1D1	RBPJ		ELOVL2
MOG	ANKRD37	DHX58	ST18	AL139260.1	TRAF3IP3	CARD8		TANK	MAGI1	DDX58	ZIC5	FUCA1	LIN54	POLI	ABCF1	PCBP1-AS1	UPP2	MSS51			SLC50A1		AHR		GCC2-AS1											RGL1	PFKFB4	LINC01551		LINC00504	P2RX1		ADAMTS19	ILDR2	PI16	CRYAB		ABCC3
2003-03-01	SHLD1	ISCU	TRIM9	AC074032.1	BTK	PODXL		NTAN1	SYTL4	OSTM1	S100A13	PIPOX	DGCR8	ZC3HC1	EIF5B	SGO1-AS1	PLSCR4	CLEC4A			PDLIM4		DHRS1		ZNF460-AS1											ACSS1	CEP128	TOGARAM2		GRM7	GAP43		MND1	ITK	KCNIP2	THSD7B		SLC13A5
NCKAP5	ST8SIA6	TCFL5	GPC5	AC246817.1	ADAM28	SPOCK2		LAMA3	VEZT	RBM23	TIMMDC1	FZD3	FRMD3	INTS11	PISD	RPL32	UBR4	CDCA7L			SSH3		BAG1		LINC02284											LRRC4C	LRRTM3	DANT2		NRGN	PHKG1		PRELID3A	ESR1	EHD3	KCNIP3		ADAMTS2
AC139887.2	EMP2	PPP1R9B	ACSS3	SUCLG2-AS1	PLCB2	NRP2		SLC16A2	CHN1	SNRPG	KDELR1	ZNF711	ZNF461	KLRD1		CFL1	ASAP1	TMEM126B			SCRG1		ZNF442		LENG8-AS1											RHPN2	LUC7L3	TRDN		TACC2	PNPLA7		HHIP	CT69	CD163L1	GPC1		FAT3
FP671120.4	ADGRF5	TADA3	BRINP3	CCDC58	FRMD4A	PROM1		MPRIP	FCHSD2	ERAP2	NEK10	PARPBP	MCTS1	DIP2C		RPL19	RAB21	CCDC62			OVCH1		TRMT6		ARRDC4											ADAM23	TMEM176B	KIF9-AS1		LINC00499	EGF		MDGA1	TGFB3	PIEZO2	FAM167A		ESRRB
AL133346.1	NCALD	POLDIP2	ATP10B	TARSL2	ITGAX	NFATC3		COBL	ALS2	FAM111A	CNTNAP3	NR5A2	EIF3F	DBNL		ATP5F1E	CDKN1A	ACADS					ZNF74													KY	MYOM2	CDH4		LINC01414	OPCML		INSYN2B	APBB1	SLC5A11	LZTS3		EPHA5
AC002429.2	ADGRG6	ASTE1	NALCN	AC092691.1	MORC1	ARHGAP18		FRYL	SAMD12	OAS2	PBX2	PPP1R26-AS1	ANXA4	TBX19		TTC28-AS1	CPD	FLAD1					BRPF1													HYDIN	ASNS	LINC01250		NOTCH2	DRAIC		CDH1	LINC00882	DCTN2	CEP85		FHAD1
ADCY2	XPR1	TXN2	NKAIN3	2005-03-01	SORL1	CDS2		WWC3	TEK	UQCRC1	FLYWCH2	THAP9	METTL15	NOL4L		CLDN5	ATXN1	N6AMT1					GM2A													REEP2	PHYHIPL	ZNF350-AS1		GRIN2B	SH3PXD2A		FAM178B	SACS	KCNH7	IGFBP2		AR
ANO4	UTRN	GRN	TNIK	FAM49B	RGS10	BCL6		SMOX	PLXNA2	LGALS9	HSDL2	AMZ2	TTLL3	AQR		FTL	ELL2	DLG4					LIN7B													BBOX1	LIG1			SGCZ	FAP		TMEM131L	FAM204A	BCAS2	FBLN1		EXTL3
AKAP6	STXBP6	SPCS1	SH3GL3	FAM92A	EPB41L2	FRY		MAT2A	PDE4D	NLRX1	MRPS18C	OSCP1	ZNF529-AS1	MINDY3		RPS23	DUSP1	SLC25A14					ING1													ABCC8	HSF4			PKN2-AS1	GABRB2		VWA3B	PNCK	PRDM6	TUB		PLPP7
WDR60	CCND3	CUEDC2	DPP10	KIAA1324L	BMS1	EML1		NUMB	MNAT1	BUD23	CARNMT1-AS1	MRPL52	PDXDC1	RICTOR		ADAMTSL4-AS1	JMJD1C	SOX12					MRPL11													HSD17B6	MGAT5B			TCEA3	SLC29A3		TP53TG5	FBXO32	CD36	TLE2		ANKRD30BL
MYRF	SPOCK3	DRICH1	GRIA2	AC090579.1	RASGEF1C	SLC39A10		AFAP1L2	LIMA1	TRDMT1	TXNDC12	GSTM4	WIPI2	MRPL19		STK33	OSMR	PYM1					TAF1A													LPIN1	PCDH9			ARHGAP11B	PDE3A		CDH8	DPY19L2	UBE4A	VPS41		NRG1
CCDC130	STOX2	PHYH	DOCK3	ZNF788P	RUNX2	FOXN3		SNAPC3	TJP1	RPA2	POP5	ZNF273	PRMT9	AFG3L2		CD81	ELOVL7	TMEM129					IDUA													SNTA1	ESRRG			DLGAP2	GATM		TMEFF2	SFXN1	CSMD3	N4BP2		GRIP1
CASC4	TBC1D5	POLR2E	XYLT1	AL603839.3	SASH3	MYO10		CASP10	MYRIP	ETS1	DCAF16	PRIM1	GMCL1	CSNK2A1		TPT1	CPNE8	TRPV4					RND1													SPTBN4	TMEM178B			KTN1-AS1	DDX11-AS1		RASSF2	SGTA	ABTB2	GPT2		NR4A2
CADM1	PPARD	PPOX	ASTN2	FAM160B1	LINC02642	SMAD7		KLHL20	TTC28	TYMP	SDF4	PLCXD2		NBAS		GAPDH	CCDC149	RNF122					RAB34													CNTN4	JAKMIP3			PLA2R1	SPEG		PKNOX2	MLIP	LRRN1	FASN		LINC00511
FHOD3	IFIH1	IPO13	ANKS1B	AL117336.2	CD84	ITPKC		WWP1	PTGIS	PHF11	AMD1	ZNF649		DAPK2		TUBE1	VWF	MEX3C					MED16													LONRF2	LINC00632				SPATA22		AMPD3	RCAN3	HS6ST3	EGLN3		SPON1
MGAT4C	PRKCH	TMEM14A	DAAM2	AC131571.1	PAG1	JPX		MYO1B	WDR70	PARP14	VWA2	GRHL1		KSR1		TXNDC9	SIPA1L2	FBL					GUCD1													GLRB	MIR193BHG				MDGA2		GREB1L	IFNLR1	RBFOX3	FADS1		CADPS
PHACTR3	FLI1	PEX11B	PEX5L	KIAA0355	STRBP	LEPROTL1		TENT4B	LDB2	ARMC1	CYB5B	ALG3		TGFB2		SAMM50	SMCHD1	PNPLA4					AKR1C3													ATCAY	PWRN1				C21orf58		RNASET2	GPALPP1	PLPP2	YTHDC2		EFHC2
CCDC84	CERT1	ZNF552	PPFIA2	SEPTIN7-AS1	SAMSN1	GAB1		ANO10	CDV3	EIF2B2	RTN4IP1	TSPOAP1-AS1		VTA1		RPS7	LMBR1	CPSF1					APOBEC3G													ARMC3	CPB2-AS1				GPR19		EML2	IL17D	ZNF536	PDE8B		LINC00299
AC099792.1	APBB2	ZSCAN21	PTPRZ1	AC053527.2	LINC02232	SLCO1A2		GSK3B	SAMD4A	DUT	SEC11A	ZNF865		PICK1		B2M	FAM126A	BUD13					ZNF850													UNC13A	LINC02240				MAML1		CR1	LRFN2	FRRS1L	CHRDL1		WDR49
PRTFDC1	PLCB4	NCSTN	FIGN	AC105383.1	SYNDIG1	NR3C2		CTCF	SPATA5	PDPR	FAM120AOS	NBPF14		CSK		HSPH1	ST6GALNAC3	C5orf63					HSPA13													SEMA5A	ELOA-AS1				RFC1		ANKRD31	AMBRA1	LINC01122	IRS1		LINC02196
HARS	AP3S1	GEMIN2	MED12L	NARS	CD53	TNFSF13B		ENO1	ADAMTS6	SPATA1	GPR161	ZBTB20-AS5		COG3		CCT5	NLK	GAS2L3					NRAS													EPHB1	ARHGAP30				ROBO2		DHCR24	GTF2IRD2B	TCF7L2	SHANK2		ZNF98
GNAO1	EPC1	CEACAM1	FA2H	AC007376.2	IRF8	GPR85		DIPK2B	ATP7B	FAM50A	KLRF1	VAT1L		HUWE1		PDAP1	VMP1	TTLL12					ZNF563													CDH12	FAM169A				EVC		BRSK2	ACSM3	DOK6	SMARCD3		RANBP3L
AC138627.1	MECOM	ZNF275	ZFR2	ADSS	C3	JCAD		TRIQK	NOVA1	SETX	LRIF1	SULT1B1		CHL1		LINC00174	ATOH8	RBM15					HAX1													THNSL2	FAM81A				GAB2		CABP1	LYPD5	KCTD21-AS1	PFKP		FAM66A
LINC01184	DLEU2	COQ6	AMER2	FAM155A	ACSM5	KDM7A		SOS1	RAP2A	NBN	TAF13	TRMO		RBM3		COX7C	SRGN	OTUD1					SLFNL1-AS1													RASL12	ZBTB37				SH3D19		ASPHD1	ADGRB1	KCNIP4	ARHGEF1		BRINP2
AC011997.1	STAT1	EFEMP2	BMPR1B	MRVI1	AC008691.1	ASRGL1		ELN	RFX2	DTX3L	YY1			PPIL2		RPL7A	PLEKHH1	RUVBL2					ZNF672													C12orf60	FRRS1				CD83		TLL2	TCAIM	SRRM3	HECW1		NMNAT2
SEC14L5	LHFPL2	P4HA3	UGT8	ST5	MIR646HG	IVNS1ABP		CCSER2	HSPG2	LRRC42	AXIN2			GATB		SOX2-OT	PITPNM2	LINC00265					DENND5B-AS1													DNER	PNISR				ZFP37		PAPPA	ENO4	PTPRT	IGFBP5		CACNA1B
ST18	SLC7A5	DTYMK	LGI1	LRRC6	LCP1	NLRC5		JADE3	LYPLAL1	MAVS	SH3RF2			PELP1		EIF1	TRIM73	PIGH					NPIPB2													MYBL1					GPR183		GLIPR2	EIF4E3	MICAL2	BAIAP3		CABCOCO1
DARS	SLC39A8	KXD1	STON2	AC073475.1	CACNA1D	SMYD2		CREBBP	OSBPL8	CERS4	SLF1			SEC24A		SLCO4A1	CADPS2	DUSP12					EPHA2													SPTLC2					PKD2		TULP4	P2RY8	MIAT	DDX25		PPM1K-DT
LINC00894	LMO2	CHID1	SYT9	AC079352.1	POLR1A	HEG1		HECTD2	CLIC4	C12orf4	TAPBPL			KDM5C		LAPTM4A	CPEB3	DYRK1B					COG8													ST6GALNAC5					NOCT		C11orf24	CTNNA3	IL12A-AS1	DYNC1I1		DZIP1
TRIM9	RHOBTB1	NIPSNAP3B	FOLH1	2002-03-01	PTGS1	DGKE		TMOD3	ARID5B	TRIP10	NEXN			TRAK2		DESI1	ATP1A1	MED12					GRPEL1													LRRTM4					GABPB1		PROX1	GRM3	NBPF15	PLCB1		SYTL3
GPC5	EXOC6	PSMC4	PPP2R2C	AC011346.1	LIPC	HMCN1		SLC46A3	TMEM38B	HS1BP3	RBM4			SDC3		ATP5PB	SDCBP	NAB2																		LMTK3					LRRC9		CADM4	DMD		THOC1		ZNF804A
ACSS3	GMDS	NKIRAS2	LINC01748	UBE2F-SCLY	ITGAM	CKMT2		IGF1R	LRRC8A	WDR91	NPHP1			ZNF394		IFITM2	ABCC4	PCYOX1L																		SCAMP5					FAM20A		BDP1	LINC01170		BEND6		KCNB1
AC007566.1	SLC7A1	SLC66A3	NRCAM	FAM49A	FAM149A	RCSD1		CPEB4	OXR1	GBP1	FANCM			BIN1		SMARCD1	RFTN1	PCM1																		LGI4					NLGN1		AFF2	MAPT-AS1		VWC2L		CSMD1
C1orf61	CARD8	COPZ2	GABRA2	AC046134.2	PIK3R5	NIPAL2		ADGRG1	LRRC1	NDUFS7	IP6K1			CTDSP2		FTH1	DOCK9	LINC02803																		CADM3					DACT3		LINC01608	HS3ST5		MELTF		MRPL23
AC018462.1	GNB1	SLC25A38	COLGALT2	FOPNL	PLAGL1	ST3GAL2		NCOA3	NFXL1	DDX60L	DMAP1			SPP1		SEC61B	TLN2	HNRNPA0																		FANCA					CXXC4-AS1		SRCIN1	LINC01182		DNAJB14
BRINP3	EFNB2	PEX10	ROBO1	WDR11-AS1	RASAL3	CCNY		CALCRL	GAPVD1	BFAR	CPNE1			RNMT		DNAJA1	ABCA2	DYRK3																		XKR4					CPEB1		ENPP6	SHISA6		HCN2
ARHGAP15	PODXL	DCAF4	B3GAT1	AC007216.4	PRAM1	CLIC5		PLEKHG5	AAK1	ITCH	TRAF3IP1			DHX32		HSPA5	IFI16	TRPV2																		PTPN13					KAZN		LRRC63	DIO2		AGMO
ATP10B	HERC6	KCNC3	MAPT	KIAA0556	WDFY4	SCARB1		ATP6V1A	GIPC2	FMR1	CC2D2B			GCN1		CEP76	MAP3K8	LRRC39																		CTXND1					FSTL5		ZFHX4-AS1	SAMD12-AS1		KNOP1
AC078883.1	IKBKB	RENBP	CNTN1	2002-03-01	SPI1	PLPPR4		SYNE2	GNB4	PPM1L	MAP4K3-DT			BTRC		MAGI2-AS3	ADIPOR2	PRCC																		PLPP3					MEG8		LURAP1L-AS1	LINC00240		MAP6
NALCN	SPOCK2	AMDHD2	SHROOM3	AL021707.1	CYTIP	GLIS3		SLFN12	RGCC	EIF3J-DT	HCG27			LIPA		TRIM25	TRPM4	SPATA18																		LINC02060					WASF3		KIRREL1	TTC23L		PXK
2008-03-01	NRP2	GTF3C4	FRMD5	AC040934.1	TRPC5	HPCAL1		BMT2	RANBP9	CEP350	GATA2-AS1			LONRF1		RPL36	TET1	NUDT19																		ZNF804B					RGL3		DCC	BDNF-AS		RAD17
AL356056.2	RBFOX2	MRPL43	ITGB8	AL139383.1	MSR1	SHROOM2		STRN	SLCO2B1	ANGEL1	NFATC2IP			GTPBP6		PGK1	IL18R1	C6orf136																		PPP1R9A					LINC00534		MBP	HDHD5-AS1		OGDH
NKAIN3	LIMS2	C2CD2L	CLMN	RARS	NSMAF	LAMA4		POLB	CHDH	SP2	MRPL42			HMGCS1		CNRIP1	ZFP36	PDP2																		NCKIPSD					SAP25		FAM66B	LINC01285		MITF
AC026202.2	PTPRB	ZNF830	FGFR2	AF117829.1	ARHGAP6	PIAS2		RTN1	AKAP10	SLC38A5	DENND6A-AS1			BICD2		PARK7	SLC4A7	PSMD6-AS2																		PDCD1LG2					MCMDC2		OTOGL	LINC02698		NINJ2
TNIK	PROM1	CDAN1	ZNF365	AC104596.1	ITGAL	MEF2A		TAB2	EXPH5	DGKA	MMADHC			ZC3H18		CCDC59	STX12	ZFP28																		DHTKD1					RYR2		SPIRE2	LINC00937		CA3
KARS	NFATC3	RBMS3-AS2	SHTN1	KIAA1211	RYR1	FAM120B		RSU1	ARHGAP17	CNOT7	FBXL18			TIAM1		ZFPM2-AS1	CHIC2	PCCA-DT																		LINC02241					CLMP			CPNE4		WASHC2C
SH3GL3	ARHGAP18	ZNF200	IL1RAPL1	EPRS	FGD3	ZSWIM5		DENND4C	TSPAN15	STX18	HECTD4			DHX35		RPL23	ITGAV	LSM2																							EFCAB5					SINHCAF
DPP10	CDS2	CCDC124	MAP7	IARS	PIK3CG	ANKRD44		GOLGA5	MAST4	POC1B	TAF8			EYA3		RPAP3	RUNX1T1	PRRT3-AS1																							ATG13					BEX2
DOCK8	PCMTD1	CD274	RGS20	AL359710.1	MAP2K6	THSD1		RNF168	DKK2	IFIT2	P4HTM			PLEKHM1		GADD45B	USP34	TMED9																							PCGF5					ACAP2
MPP5	STX7	ZNF213	DOCK10	H3F3B	PPP2CB	UACA		NT5DC1	ATP8B1	HNRNPH1	RAD54L2			ZNF432		PAPOLA	ALPK1	ZNF615																							ZNF208					MAP7D3
AL139260.1	ABCB1	FAIM	MOBP	AP000282.1	ADCY6	SNX25		LYPLA1	EZR	TAF5L				ILF3-DT		TRIR	ACSL4	FANCB																												FAM181B
GRIA2	DIAPH2	CA11	LMO3	AC019197.1	ARHGEF10L	ATP9A		ACSL3	ANKH	RNF215				ZNF567		ABHD13	MYH9	SUV39H2																												ADI1
DOCK3	RSAD2	YBEY	PSD	AC005237.1	SCML4	UXS1		TNFRSF1B	ITGA9	RBSN				USP25		PPP1R8	CDK17	ZNF486																												GAREM2
IGSF21	CDK6	TRUB2	PRKG1	AL354696.2	REEP1	TMPO		KHDRBS2	RERE	NUP58				YTHDF2		MIR3936HG	LDAH	DDX51																												ITGA11
TBXAS1	BCL6	FAM136A	ANK3	CARS	ADGRG5	CREB1		SIN3B	TRPM6	SLC36A4				ZNF746		ICA1	RBMS2	NBPF9																												NUAK2
APBB1IP	FRY	SRR	TF	AC005037.1	LMNA	CD58		IDH3A	INPP5B	ABHD17B				PARP16		USB1	CYTH1	WNK3																												POU3F3
XYLT1	EML1	INPP5E	FUT9	AC009690.1	MANBA	PLCL2		STXBP1	EFEMP1	CCDC12				TOB2		IFI27	TRA2B	EME2																												EMX2OS
AC074032.1	SLC39A10	TIRAP	TENM2	KIAA1841	PCNX2	UNC5B		PTPRK	BCAP29	MX2				TALDO1		RPL10	WTAP	UBQLN2																												NTNG2
ASTN2	FOXN3	TOMM34	TRIM2	FP700111.1	CEACAM21	TBC1D2		ORC4	LRMDA	SLFN12L				ZNF69		ARL8A	CNOT6L	CLCA4-AS1																												ALOX12-AS1
ANKS1B	SUPT7L	SPATA2	DOCK5	ELMSAN1	P3H2	METTL25		KIAA1109	PUM2	STAT2				AKIRIN1		RPLP0	COL4A2	SCN11A																												TENM3
LY86	MYO10	CAPS	ATP1A2	H2AFV	MLXIPL	DGKI		GJA1	PART1	DDRGK1				LINC00106		MICALL1	FNDC3B	ATG4D																												DISP3
AC246817.1	SMAD7	ZBTB7B	SGCD	OSMR-AS1	NXPE3	SLC9A3R2		ACVR2A	FBXL17	ALG11				CREBRF		RPL35A	MFAP3	ZNF880																												PPIL6
DAAM2	SAMD9L	TCF7	NAV3	AC087500.1	QPRT	GNAS		NAB1	CEP68	VCAM1				PARP11		TGM2	RBMS1	ISG20																												GGA1
SUCLG2-AS1	FMNL3	SNRPB	CORO2B	AL589740.1	TMEM156	KATNAL1		SLC25A25	SUCLG2	TNFRSF14				ARL10		INPP5K	TMCC3	TEX22																												APOD
PEX5L	ITPKC	CAD	CDH19	AC012358.3	LAT2	TMEM245		SLC35F5	CIAO1	GCH1				ZFP2		LEO1	ECPAS	C4orf47																												EPOR
CCDC58	JPX	SPRTN	ANLN	AC242426.2	CRLF1	GLCE		CORO1C	SEMA6A	B3GNT2				ZNF630		PSMA7	KLF6																													C3orf62
PPFIA2	EPSTI1	GLOD4	COL16A1	AL683813.1	LPCAT2	SASH1		CNTLN	ARID1B	IFI27L1				CALN1		JUND	SLC2A3																													KCTD9
PTPRZ1	LEPROTL1	CIP2A	ARHGEF26	AL080276.2	LPAR5	PDGFB		THADA	MCUB	KMT2B				PLK3		BICD1	SVIL																													HMGA2
FIGN	PARP9	COA6	KCNK10	AP001528.1	GSTM5	REV3L		PALD1	SORBS1	CTSS				SIN3A		C1orf131	NFKBIZ
MED12L	GAB1	SPATA20	SLC1A3	AC078881.1	RIN3	ENG		FCHO2	PDZRN3	NDUFB1				TMEM132D		NBPF3	B4GALT5
SLC2A5	PPP1R13B	RPS15A	PTCHD1-AS	AL050309.1	HPGDS	PARP12		PDE6D	GLUD1	CHIC1				RAB12		LINC01278	ETS2
FA2H	NRP1	ZSCAN29	OPALIN	LINC00271	LNCAROD	PAM		NCK1	COG2	ATR				NPAT		CDK2AP1	ARRDC2
TARSL2	SLCO1A2	MRPL16	AK5	AL139353.1	SDC2	CYP39A1		CYSLTR1	FBLN5	NBEAL2				DCP1A		RPL4	ZNF142
ZFR2	EPHA3	BCL7B	SLC22A15	AL356599.1	ELAVL4	SAV1		DENND2C	SLC8B1	PARP1						RPS8	RNF4
AMER2	NR3C2	NUTF2	GRIA4	AL356356.1	TP63	RNF19A		CDK13	CEMIP2	UPF2						MRFAP1	ABCD3
BMPR1B	PHKB	CCDC150	KIF6	AL157911.1	SCIMP	RCBTB2		ELMO1	ERCC1	TM2D1						OTUB1	DIAPH1
AC092691.1	TNFSF13B	THAP3	FMN2	AZIN1-AS1	ZFYVE9	INHBB		STAG1	CPNE3	SF1						GORAB	ELF1
2005-03-01	GPR85	SMCR8	TTLL7	TMEM161B-AS1	SLC35E4	VOPP1		NDUFS2	ABCC9	LINC00472						CCT3	SLC26A2
CX3CR1	JCAD	PIP4K2C	PAMR1	C16orf70	C3AR1	FRAS1		JAZF1	NPTN	FAM120C						EBF4	CTNNA1
FAM49B	KDM7A	USP44	ARPP21	CHURC1-FNTB	NCMAP	RNF24		DDX1	GABARAPL1	RORA-AS1						PSMD13	SNX9
FAM92A	ASRGL1	PATZ1	ADRA1A	LINC02062	LAPTM5	FEM1C		PRIMPOL	PCCA	RNF111						NOTCH4	CLEC1A
UGT8	ST8SIA4	MRPL35	FGF1	AC239809.3	AXL	CDK19		PIK3CA	TPK1	TTC23						AP2M1	KANK1
LGI1	IVNS1ABP	IER5	EYA1	AL138752.2	LRAT	LRRK2		CDKAL1	FBXL4	ERP44						PFDN5	NFE2L2
STON2	OAS3	FAM189B	GPR37	AC008014.1	CD276	ELK3		FAM120A	SCAF4	CH25H						BUB3	SLC25A32
KIAA1324L	NLRC5	BOD1	MMD2	AC007611.1	NFAM1	A2M		USP33	OSBPL9	FAM102B						TUG1	PXN
SYT9	HLF	KAT5	SLC1A2	AC034195.1	FRMPD3	CTSC		RPS6KC1	SULF1							TMEM219	RHOA
AC090579.1	GPCPD1	C1orf109	NLGN4X	RBAK-RBAKDN	BCAT1	MAP4K2		BARD1	NUAK1							CRKL	ZFHX3
FOLH1	GULP1	RBM43	ERBB3	AARS	RUNX3	LLGL2		RAB2A	VEGFC							MRPS35	MIDN
ZNF788P	MLLT3	ZNF570	GALNT13	AC091551.1	ARHGAP44	VASH1		FAR2	RABEP1							HIVEP1	PPP4R1
PPP2R2C	TRIM22	MANF	CACNB2	AL022068.1	IQGAP2	RBL1		RHOQ	TLL1							SBDS	B4GALT1
AL603839.3	USP6NL	TDRKH	CLIP4	AL359232.1	TLR2	BSG		GLS	CYP1B1							CERK	ATP1B3
LINC01748	SLC45A4	ITGAE	OBI1-AS1	2001-03-01	MS4A6A	DHRS3		WWC2	GOT1							DLEU1	APOLD1
NRCAM	STARD9	UBE2L6	ASTN1	WDR78	IL21R	MICU1		TRA2A	SLC16A7							RPS14	NOSTRIN
FGD2	NIT2	RNF139	TBX2	FAM192A	RAP1GAP2	KDM6A		EOGT	ALG13							RPS25	AFF4
FAM160B1	SMYD2	SS18L2	PLD5	MPP6	PTPRO	KLF3		RAB11FIP3	FILIP1							YBX1	NFIX
GABRA2	HEG1	PTGES2	LRIG1	AC021231.1	SLC16A12	LRP8		POLK	NR4A1							SNU13	APCDD1
AL117336.2	DGKE	SCML2	CSMD2	AC002066.1	IL10RA	ARFGEF3		TPD52L2	UBAC1							RPL24	SHISA5
TNS3	LNX2	MRPS30	PGBD5	IMPAD1	GPC3	ADAM10		MRPS25	ZMYM4							PPP1R15B	FLT1
AC131571.1	HMCN1	KCTD5	SLC25A18	C16orf58	SAMD3	RBM25		ECHDC1	ABI3BP							FAM27C	IL6R
KIAA0355	RASAL2	MRPL15	BMP7	AC125613.1	VSIG4	FYN		NCEH1	NOD1							RNF19B	RNF145
SEPTIN7-AS1	ARAP3	FBF1	SGIP1	AC064807.1	PILRA	TM4SF18		TGFBR2	SLC25A13							SRM	UFD1
AC053527.2	CKMT2	GTF3C6	GRIK4	AP002495.1	GNL3L	CRISPLD2		MICALL2	KYNU							VIM	GRAMD1A
AC105383.1	RCSD1	PPP1R3F	ASPA	AC092650.1	TAFA1	SMAD6		EIF2AK4	DTNB							SNAP23	ZNF704
COLGALT2	RAPGEF2	AGPAT1	DSCAML1	AC011092.2	KCNIP1	SLC20A1		MGST2	OSBPL3							PRDX1	DDHD2
NARS	FKBP9	NPC2	FCHO1	AL031428.1	POU2F2	NSMF		UBR2	NOP14							PEA15	ATP11C
CPED1	NIPAL2	TP53INP2	PTPRS	AC011447.3	SIGLEC1	SUGT1		MARF1	SEPTIN8							FAM8A1	KAT6A
DOCK2	ANKRD29	UBXN8	SLC44A1	AL513550.1	INPP1	CHST12		CTPS2	AKT3							CRYBG1	REEP3
LRP1	ST3GAL2	TRAF2	SV2B	WDR66	HK2	GLCCI1		CCDC186	GIT1							MYL6	SEC16B
KCNK13	CCNY	CHMP2A	CCDC113	RRNAD1	BHLHE41	USP46		ELP1	LTBP4							VAMP3	ANO2
ROBO1	CLIC5	STK36	TMEM98	AC092683.1	SREBF1	TAF1B		PRKD3	PIGG							EIF3D	ABR
AC007376.2	SCARB1	CLCN2	PDGFRB	ZNF720	SLC22A3	SPIRE1		ANGPTL1	PPP2R3C							STAT5A	NFKB1
ADSS	FLNB	DGKQ	PLPPR1	AC009126.1	NADK	PSMA1		AK9	HSD17B14							STRN4	TNRC18
FAM155A	TANK	PHKG2	CNTN2	FAM160B2	IL18	TPST2		EXOC4	OPA3							COIL	ADAMTS10
MRVI1	PLPPR4	MFSD9	GAS7	FAM122C	TRIM28	DPEP2		IPCEF1	SENP2							DCXR	SSH1
ST5	SETBP1	ZFAND2A	RAB11FIP4	Z94721.1	HCK	BAZ2B		CLEC2D	NEK7							RPS20	GSE1
LRRC6	NTAN1	TMEM14C	VXN	AC093157.1	TRPM2	SCAMP1		DGLUCY	POLR2B							NACC1	RRP8
B3GAT1	PLA2G4A	UBQLN4	OTUD7A	AL450384.2	FAM234B	ZKSCAN1		RBM26	CWC27							RPS9	KLF12
MAPT	GLIS3	STK11IP	HPSE2	AC103876.1	COL6A2	LASP1		ELP4	TRPC4AP							FXR1	SMAD9
CNTN1	HPCAL1	ACAA1	CNDP1	KIF1BP	DEF6	CALM1		ROCK1	DDAH1							KIAA1522	NUP98
SHROOM3	SP100	ZNF425	CNTNAP4	AC007319.1	EDEM1	SLC12A6		APOL3	SERINC1							TMED2	FOS
AC073475.1	SHROOM2	CFAP20	PCSK6	UBA6-AS1	AOAH	CAMKK2		WDFY3	ZBED4							SLC16A6	RMDN2
AC079352.1	LAMA3	ADGRF3	APC2	H1F0	CA8	FOXJ3		NHS	TCOF1							NOC3L	SART1
FRMD5	LAMA4	LSM3	HEYL	AC010636.2	SZRD1	EPHA4		BTF3L4	NTN1							ISCA1	LRCH1
2002-03-01	PIAS2	EXOSC7	ARHGAP42	POU3F2	LILRB1	BCAR3		MYCBP2	NCOA5							KCTD12	RINT1
AC011346.1	MEF2A	TIGD7	PRUNE2	HIST1H2BD	CLEC7A	NAV1		PPP1R12A	ATRX							GNG11	TNRC6C
UBE2F-SCLY	CAPRIN1	WRAP73	SOX6	C1QTNF3-AMACR	LOXL3	SERPINB6		WDR19	STK38							COX5B	RAB3IP
ITGB8	FAM120B	POLR2C	UNC79	AC073332.1	GLYATL2	MDM2		RELCH	CTNNB1							HSP90AB1	CCDC85A
FAM49A	SLC16A2	MCM5	VCAN	TARS	SLC9A1	DNM1L		MAP3K4	DNAH14							NAALADL2	RFTN2
AC046134.2	MPRIP	RIDA	SCD5	TAZ	STAT4	MKLN1		ITGA6	DGUOK							PDIA6	COX15
CLMN	ZSWIM5	ZFP1	CARNS1	AC079447.1	SCIN	SYNE1		ATP6V0D1	DENND2A							MLF2	CD46
FOPNL	ANKRD44	WDR55	UNC80	C12orf45	TMIGD3	MGLL		DCLK1	ZNF430							GUK1	KCNC4
FGFR2	GBP3	PPIL1	HEPACAM	FAM160A2	GLTP	ZIC2		TTF2	C2CD2							ST13	PTPN12
ZNF365	THSD1	SNX12	KIRREL3	AL133410.1	COL12A1	SCMH1		SPAG9	MMRN1							NFIA	EDN3
WDR11-AS1	PGM5	CETN3	MAG	AC106791.1	IDE	CTBS		PRDM2	DOK5							EEF2	CRLS1
AC007216.4	CBLB	TIMM29	NRXN1	ATP5MPL	ENPP2	SCRN1		ICE2	IMMP2L							KRR1	PRMT7
SHTN1	UACA	LRR1	PLEKHG3	ICK	SPSB3	PRTG		CLIP2	CHCHD3							CLPTM1L	PLPP1
KIAA0556	LIMCH1	E2F5	ATP13A4	LARS	VIT	TBC1D12		LPAR6	AHDC1							FCSK	ADD1
2002-03-01	SH3BGRL	PLXNA3	TPPP	AC008892.1	SEC22C	SPTBN1		GOLPH3L	CDK8							RPN1	LEPR
IL1RAPL1	SNX25	ACTR8	GPM6B	AL356481.1	COL1A1	RNLS		CDK14	TMX3							ZNF428	RNF144B
AL021707.1	ATP9A	MYH7B	LINC01630	AL591043.2	C8orf34	RASGRP3		TTC38	HMBOX1							LSG1	COG4
MAP7	LYST	ZNF212	DST	AC107214.1	SRGAP2-AS1	R3HDM1		MSRB3	PHF6							NAA30	MZF1
AC040934.1	EIF2AK2	TRADD	FBN1	AP003086.1	SEMA3G	PWWP3A		MCU	TGFBR3							ARL2BP	PYROXD2
RGS20	COBL	TYSND1	NECAB1	AC069368.1	DENND1C	MOB2		HDAC9	CTTN							LDHA	PRPSAP1
AL139383.1	FRYL	C20orf96	PLP1	HIST1H2AC	MNDA	STIM2		FERMT2	ARNT2							RPS13	HAT1
RARS	WWC3	TM7SF2	SLC7A14	AC036214.1	IGSF6	PROCR		ZNF148	BCLAF3							VANGL1	CLASP1
DOCK10	KIAA1549	TTC31	USP2	AC009061.2	IGHMBP2	IPP		SHROOM1	PCDH11X							CEP162	DNAJA2
MOBP	UXS1	RNF43	C21orf62-AS1	YARS	LRP12	NEK6		ARL8B	MMS19							STAU2	CHD1
AF117829.1	GALNT18	NUDT12	PTN	AL445250.1	GAL3ST4	CCDC141		GOLGA2	ZNF678							ITPA	IRAK1BP1
CSF3R	SMOX	YKT6	GREM1	AC105285.1	HS3ST3A1	DNAH5		WIPI1	FAM214A							PRDM11	ELF2
AC104596.1	MAT2A	FH	CDH10	UBL7-AS1	APOC1	ZFAS1		SLC6A8	BRI3							TRAFD1	ADGRE5
KIAA1211	NUMB	CCNJ	LRRC7	AC092802.1	ACBD6	KCNQ1		LYRM1	ME2							SET	HSD17B4
LMO3	TMPO	PHF7	SLC4A8	WARS	CHST11	NKD1		PPP1R16B	ARMH3							CAMK2G	SPRED1
PSD	AFAP1L2	PLPPR2	TTBK1	UBR5-AS1	CD37	COMMD10		MYO9B	MED13L							MSL3	PIK3C2A
PRKG1	CREB1	TRIP6	LINC01411	AL360091.3	WIPF3	HADHB		CLEC16A	PALMD							BMP2K	VAPA
ANK3	CD58	SLC2A8	SEPTIN4	FOXG1	SLC11A1	SH3KBP1		PHF3	ZNF197							DGKZ	TUBB6
EPRS	ARHGAP21	LIN7C	IGSF11	AC097376.3	OTULINL	BBS9		ZC3H12C	WDR44							TSC22D1	ADGRL2
IARS	MAN1A1	NUDCD2	ADD3	MARS	HMOX1	ATM		ADGRE2	BNC2							STRAP	MLKL
TF	PLCL2	MRPL27	MEIS1	AC027117.2	EDNRA	PSMD11		ITPR3	KATNA1							HERPUD1	DSTYK
FUT9	DDX60	HELLS	GABRG2	AL591368.1	SELPLG	ARHGAP25		NISCH	PPP2R5B							COX4I1	ACTN2
AL359710.1	NAPA	MSS51	ADCY8	RBM14-RBM4	PIK3AP1	RAI1		ELL	WDR33							LMNTD1	LRRC17
H3F3B	UNC5B	CLEC4A	HSPA12A	AC231533.1	WAS	IFFO2		PATJ	CLCN3							ABHD3	MOSMO
AP000282.1	SNAPC3	FKBP14	KIF15	AC006059.1	LRRK1	PLXND1		RNF38	PTCD3							COQ10B	EPHX2
TENM2	BTN3A1	ALG2	PHF21B	AC004918.1	TYROBP	TNFSF10		CCM2	ZNF791							CHMP1A	IFNGR1
TRIM2	TBC1D2	POLD2	FRMPD1	GARNL3	CORO1A	N4BP1		SMAD4	MYLIP							HINT1	NSD1
DOCK5	UNC13B	LRCH4	TENM4	AC007038.1	CD96	EPB41		TRAM2	USP42							ELOB	MGAT4A
ATP1A2	METTL25	ZNF211	POLR2F	AC096711.2	WNT5A	MCPH1		GCNT2	C7							SF3A1	ADGRL4
SGCD	DGKI	DDX49	MAPK4	AC007681.1	CPXM2	PIGX		STAT6	ZEB1							MGAT5	USP12
SYK	CASP10	TRAF4	LRRC4B	H3F3A	IGSF10	PSMA4		FRMD4B	TCERG1							PSMB1	CSNK1A1
AC019197.1	SLC9A3R2	FBXO45	RNF152	AC114763.1	ISYNA1	RUFY3		TANC1	FAM199X							RPS2	POLH
AC005237.1	GNAS	MKS1	PLA2G5	C2orf83	HAAO	VPS26B		UIMC1	UBE3D							LY6E	TPM1
NAV3	KLHL20	PPP1R16A	LDB3	AC138150.1	JAK3	BCAS3		KLHL8	DEPDC1B							TRERF1	ZBTB4
AL354696.2	IFI44	MAPKAPK3	PDE1C	AL590617.2	PIK3CD	TSPAN5		ZRANB1	CBFB							HMCES	STOM
CARS	KATNAL1	ACAD8	DGKG	ADPRHL2	NELL1	SMG1		LUC7L	ARL15							COPS6	GNAI2
CORO2B	EIF4G1	TMEM183A	RFX4	AL136366.1	GALC	FYB1		VPS13A	MAPK8							SH3GLB1	TRAF3IP2
AC005037.1	TMEM245	ZDHHC4	ANKS6	C11orf74	GRTP1	CAP2		CCDC32	CRY2							C2orf73	EPB41L1
AC009690.1	MSH3	HEY1	MFAP3L	AC104389.5	MYO1F	SLC38A3		ATP2B1	PYGL							DERL2	ISG20L2
KIAA1841	TSPAN9	NTMT1	SLC6A12	SARS	KCNC2	CDC14A		STK4	UBP1							NR1H3	PHC2
FP700111.1	IFI35	CBR3	EPHA6	AC092910.3	IQCG	AGAP1		RASGEF1B	PGM1							METRN	RBM17
BIN2	CEMIP	CDCA7L	AGO1	AC025159.1	PLEKHM2	KLHDC10		EPB41L4A	CMPK1							GPR180	NEDD4
CDH19	FLVCR2	SNAPC5	ALDH1L1	AL158071.4	ATXN10	MIR29B2CHG		TTC27	LOXL2							RPL8	MDFIC
ELMSAN1	GLCE	DDX20	DGKB	CASC1	SUSD1	DCBLD1		CTNNAL1	KLF7							SF3A2	RPIA
H2AFV	WWP1	TMEM126B	PRRX1	AC011603.2	EBI3	SPTLC3		GATAD2B	HCFC1R1							PNKP	GOLPH3
OSMR-AS1	SASH1	SIRT7	MATN2	KIAA1211L	PID1	DLC1		AGPAT5	SV2C							DIS3L2	LRRN2
AC087500.1	PDGFB	IZUMO4	MGST1	AC008629.1	KHDRBS3	GAB3		LIMD1	KIF26B							MYEF2	CCDC137
AL589740.1	REV3L	SNPH	NYAP2	AC120193.1	MEST	ARL6IP5		IL17RD	PTPRE							DNAJB6	ARV1
ANLN	MYO1B	DDX23	FAIM2	AC016766.1	CNN3	SNED1		EXOC6B	EPHA7							SRFBP1	EPAS1
AC012358.3	POLR3E	RBMX2	DIPK1C	H1FX	LINC01357	FAM117B		SLC20A2	NBEAL1							BST2	PHLPP1
AC242426.2	TYW5	RARRES1	PSAT1	AC112206.2	PLEK	NFASC		PIBF1	DCUN1D4							ZNF557	FAM76A
CD86	MAGI1	ZNF558	PALLD	AC003006.1	GNG2	ZNF226		PRXL2A	FAM126B							PSMD2	CYLD
AL683813.1	ENG	CSTF2	CAMK2B	AC009554.1	GLIPR1	RGS3		CBWD5	TENT4A							FGFR1OP2	MAD1L1
COL16A1	PARP12	CCDC62	DTNA	AC027808.1	TNFRSF11A	ANP32A		ATG2B	DNMT1							CHD9	ACTR3
AL080276.2	TENT4B	NEK8	STMN4	LINC00909	ENKUR	PKN1		KPNA3	NIPBL							ACOT8	BTG2
ARHGEF26	SYTL4	CYB561	KCNK2	AC068533.4	NIBAN1	CD40		HERC4	KIAA0513							NDUFS6	POLR3A
AP001528.1	RPA1	LYAR	BBS2	AC025682.1	FBXO41	GOLGA4		PMP22	DRAM2							GPN2	ATF6
KCNK10	CEP131	AHCY	TMEM132B	AC245297.3	FCGR2A	CYTH3		ETF1	MYO5C							EHD1	USP24
SLC1A3	ADGRA2	CRTC2	MAST1	AC016727.1	GRID2	SPATS2L		XPO7	MLPH							ANKRA2	WFDC1
PTCHD1-AS	ANO10	KPNA2	KIAA0319	C12orf49	RBBP4	TNRC6B		PTBP2	PURA							SGTB	PHLDB1
AC078881.1	PSMC1	NPR2	C1orf21	H2AFY2	GPR34	PRKACB		USP11	TMEM248							CCT8	SRSF4
OPALIN	GSK3B	POMGNT2	SLC39A11	AC007402.1	SNX10	CROT		CPSF6	KRBOX4							FKBP3	TSHZ2
AL050309.1	CTCF	TMEM47	KIAA0930	AC036176.1	OPA1	ZNF592		MMP24OS	IPPK							NFYB	C2CD5
SYT17	PAM	ILF2	TMEM144	AC016705.2	CLVS2	ABHD17A		MYPOP	NDUFA10							PFKM	CALCOCO2
LINC00271	HELZ2	ZNF503-AS1	PAPLN	MUC20-OT1	ARRB2	GAREM1		SLTM	POLDIP3							FXYD5	PML
ZNF710	CYP39A1	ZNF385A	OVOL2	AC004943.2	LAIR1	VPS13D		ZNF451-AS1	APTX							GSTP1	TNRC6A
AL139353.1	VEZT	VEGFD	ADAMTS14	AC009950.1	DCDC2	ACTN1		RAB4A	RSRC2							MIS12	CNOT2
AL356599.1	ENO1	ZNF134	SNAP25	AL590705.1	WBP2NL	TPD52		PDLIM5	KDM5A							PRKAR1A	ZBTB1
AK5	SAV1	ACADS	ANKFN1	AC012404.1	APAF1	ERICH1		NT5C3A	BMP6							RAI2	TFDP2
AL356356.1	RNF19A	RNF123	CELSR2	Z93930.2	SCN9A	THSD7A		PPP1R12C	ZSWIM6							SH3BGRL3	NID2
AL157911.1	ITPK1	CCDC9	SLC6A1	C12orf65	SH2B3	DDX31		GTF2H1	KCNJ6							RAB5B	ACVR2B
AZIN1-AS1	RCBTB2	THOC3	EDIL3	AL450998.2	ZNF652	NT5C2		BTN2A2	PHF21A							BRPF3	ERI3
SLC22A15	PIGQ	APH1A	HTRA1	AC019205.1	TMEM135	AP3D1		GLRX3	MOB1A							IKZF5	ADGRL1
TMEM161B-AS1	INHBB	FLAD1	ADAM19	SLC2A1-AS1	MYO3A	LMF1		PLEKHA7	AP3B1							SAR1A	MID1
C16orf70	RCOR3	TAF6L	ATP13A5	AC123768.3	PSMC2	KANSL1L		EMCN	PCK1							EFTUD2	LCP2
GRIA4	CHN1	EXOSC2	SVOP	AC025809.1	GPRIN3	RCN2		SMC6	RSRC1							MOCS2	IL1R1
CHURC1-FNTB	VOPP1	FOXJ2	OSBPL6	AC004594.1	AGPAT3	FBXL20		AHCYL1	HEY2							RORA	CXCL2
BLNK	FRAS1	ENGASE	ARAP2	AF165147.1	PRKCD	SLC5A6		UBE2E1	OGT							ZNF862	PDK4
LINC02062	RNF24	HDHD3	LRRC3B	AP002812.2	CMKLR1	WDR11		USP48	USP47							RPF1	PRICKLE2
GRAMD1B	SUDS3	FAAH	PHYHD1	AC004076.1	VSNL1	SUPT20H		PSPC1	NOL3							C14orf93	PLSCR1
AC239809.3	FEM1C	GNB1L	BMPR1A	AC008438.1	TMEM163	WSB1		EML6	UHRF2							LTBR	CCNL1
CSF1R	CDK19	PPFIA3	PDE4DIP	AL035587.1	WDR12	YPEL3		ZBTB46	DNAJC18							FOXRED1	CASP8AP2
NCKAP1L	LRRK2	GVQW3	WHRN	TMEM8A	SYN2	AKAP11		SLC37A3	KCTD3							EFHD2	TJAP1
KIF6	PRPF39	LIG3	COLEC12	AC079465.1	HS3ST4	TFRC		RALGAPA1	LRRC28							RPL27	ZNF440
AL138752.2	UNC45A	MON1B	DLG2	AC093249.2	KCNQ3	TBC1D14		C1S	E2F3							ZDHHC8	GGA3
AC008014.1	ELK3	PRDX3	DPP6	VARS	CSF2RA	PSEN1		CASC3	ABLIM3							OPHN1	MYOF
FMN2	ZNF91	N6AMT1	ETNPPL	RNF103-CHMP3	SLC8A1	NSL1		FUT8	EFNA5							HCP5	IL15RA
AC007611.1	XPOT	DLG4	SHANK1	LRMP	FMN1	BTNL9		NUP214	SFMBT2							CNIH1	TNK2
TTLL7	DIPK2B	SNRPE	KIF1A	AC097460.1	LST1	KLHL42		ACOT13	AKAP13							MPDU1	LINC00310
AC034195.1	OAS1	MIIP	SLCO1C1	AC099489.1	IKZF1	INPP5A		PRKCA	CENPC							ITGB1	HCFC2
RBAK-RBAKDN	TRIQK	SLC25A14	WWC1	C8orf37-AS1	LINC02712	ATN1		RNF13	SUPT3H							HSPA4L	ACTN4
PAMR1	SOS1	MADCAM1	SHC4	AC090114.2	S100Z	PHF14		INPP4A	SEPTIN6							TMEM69	KRIT1
AARS	A2M	GPR143	PCDH17	AP000446.1	FCGBP	PIP5K1A		PREP	RIMS2							FN3KRP	SCML1
AC091551.1	CTSC	C9orf24	AMOTL2	AC079760.1	ITGB2	MSH4		ATG4C	CCN2							MYDGF	NCOA2
ARPP21	MAP4K2	CCDC120	LRP4	FAM198B-AS1	DOCK11	NMD3		TASOR2	HSD17B12							GOLGA7	ANKRD17
AL022068.1	LLGL2	SHOC1	FAM135B	C22orf34	SRGAP3	SLC9A3R1		PPP6C	BIRC2							RPL14	TMEM87B
RUBCNL	ELN	SOX12	CPLX2	AL589843.1	ARHGAP23	SYCP2L		TTF1	ATP10A							NFKBIA	EDRF1
AL359232.1	IFI6	C4orf33	DPYSL5	AC124947.1	LINC01141	DNAJC27-AS1		FEM1B	CD2AP							RPS5	ASAP2
2001-03-01	VASH1	CARD6	SNAP91	AC010168.1	LINC01684	ITPR2		SPOPL	ARHGEF3							S100A11	PDCD4
WDR78	TARBP1	NUDT22	GPR37L1	C5orf30	KCNMB1	ARHGAP31		CLOCK	LINC02147							IFI27L2	BCKDHB
FAM192A	RBL1	COMMD5	ACSBG1	AC004158.1	CARD11	FOXO1		CAMKK1	FOCAD							MED29	PWP1
MPP6	MFN2	PYM1	ST6GAL2	ARMC4	XACT	TMEM164		HIP1	SAMD5							CNOT11	CS
AC021231.1	BSG	PDSS1	COL11A1	RPL34-AS1	DSCAM	OCLN		PIP5K1B	CWC25							PSMB4	PLXDC2
ADRA1A	DHRS3	TP53TG1	LAMA1	WDYHV1	EMB	DGCR2		KLHDC2	JDP2							TNFAIP1	SLC13A3
FGF1	CCSER2	MBD6	CECR2	AC012363.1	LINC00578	SLC30A7		NFYC	TTC37							MYL12A	PDLIM1
AC002066.1	DMGDH	PAOX	NTRK2	AL603840.1	B3GNT5	HLCS		UBE4B	GRK5							CST3	LPCAT3
IMPAD1	RABIF	MMAA	HMGCLL1	AC068888.1	MAML3	TAF12		TOP2B	LRBA							TBCCD1	TM7SF3
C16orf58	MICU1	NT5DC3	UNC5C	LINC00535	MAF	MRPS31		FGF12	STRN3							RBM6	WWTR1
EYA1	FCHSD2	SRSF12	ATP2B2	U91319.1	VAV1	AIDA		CRAMP1	FMNL2							SULT1A1	CASS4
GPR37	KDM6A	TMEM129	ITGA7	CTNNA2	THEMIS	CNTRL		NIPSNAP1	MFSD2A							EYA2	VCL
MMD2	SLC41A3	ZMAT2	ENOX1	AC020915.2	LINC02384	CC2D2A		FARP2	SCAF8							MYNN	ARFGEF2
AC125613.1	ALS2	TRPV4	ELAVL2	AC010615.4	LINC02742	ITSN2		PXDNL	LINC01725							RPL6	ZFAND1
AC064807.1	ABCB4	AARS2	MYH14	AL359715.1	PLB1	SH2B2		DCAF7	HMGB1							IFFO1	WDR13
SLC1A2	KLF3	HYKK	SCG3	AC112722.1	CCDC26	LINC02762		BRD3	TLK1							CAPNS1	EFCAB11
AP002495.1	LRP8	PLCB3	NEGR1	PIK3IP1-AS1	LINC02391	PAK4		FUBP1	HSD17B11							RRBP1	AGRN
NLGN4X	SAMD12	BNIP1	GALNT6	GRASP	FMNL1	SLC6A6		DAZAP1	ITPR1							DPH6	PIAS1
AC092650.1	JADE3	TMEM134	GAD1	TUBB2B	RASSF5	ST3GAL1		NR4A3	KIAA0232							CTNS	ARID3A
ERBB3	ARFGEF3	CDC26	CLSTN2	AL390728.6	PPP1R42	NF1		ARHGEF9	CAPZA2							IMPACT	GLB1
AC011092.2	ADAM10	KLHL21	CYFIP2	AP000787.1	RAB39A	RSF1		GBF1	WWP2							RTN3	CUL1
GALNT13	SLC35D2	TRIM16L	ANTXR1	AC137770.1	CYFIP1	SNX18		KCNE1	AHNAK							DAD1	TMEM38A
CACNB2	RBM25	AAAS	JAKMIP2	AC006160.1	MS4A4E	HIKESHI		NSD3	CAPN2							ARF1	THRA
AL031428.1	CX3CL1	PARP2	CACNB1	AC007563.2	NR2F2-AS1	SGPL1		RASA2	ROR1							UAP1	TSC2
CLIP4	CREBL2	WDR90	BRINP1	AL365259.1	EDA	VSIR		ATP2C1	SCAI							MIR100HG	CRIM1
AC011447.3	CREBBP	LZTFL1	TMEM59L	AC003991.1	LINC02798	DNAJC6		SEC14L2	SUZ12							GPATCH1	PSD3
AL513550.1	FYN	ZBTB47	MAL	AC005162.3	C12orf75	ATPSCKMT		INTS6L	CYP1B1-AS1							TSGA10	NCOA7
OBI1-AS1	TEK	SMYD5	NCAN	AP003108.2	SPATA5L1	ZFX		ARSB	USP53							COX6B1	MBNL2
WDR66	ZC3H3	TSR1	APBA2	AC036108.1	ARHGAP45	C4orf19		RPS6KA2	WASHC1							CCNI	AIF1L
LINC01268	MIS18BP1	GNA14-AS1	KCNH5	PMP2	DENND6B	EGFL7		TBC1D30	INF2							KAT2B	DNMT3A
ASTN1	PLXNA2	TPRKB	RIMBP2	AC010542.3	OLFML2B	TMEM204		DNMBP	KIF5B							RO60	NUDCD1
TBX2	HECTD2	CNOT3	DKK3	AL034405.1	TRIM36	SLC25A17		COMMD1	BCR							ANXA5	ZNF423
PLD5	TMOD3	AIFM2	CDIP1	AC106795.3	HNMT	SLC9A2		TCF7L1	IQCH-AS1							TMEM209	USP15
RRNAD1	SLC46A3	PHF13	ARHGAP32	AC084816.1	SFT2D1	TRIP4		RERG	MYO15B							ADAM15	ISM1
AC092683.1	TM4SF18	KIF21B	RHOBTB3	AC087294.1	FOXP2	SIK3		UBAP2L	ATL1							COG1	ANGPT2
LRIG1	RGP1	C4orf3	PLEKHB1	AC010422.6	TLR1	MINDY2		JUP	ZNF721							SLC38A2	KMT5B
ZNF720	IGF1R	PARD6B	RRAGD	AL078590.2	THBS2	CLTC		MCM9	ORC5							METAP1	TMEM68
AC009126.1	YIPF1	SKP2	LHX2	AC098617.1	RUVBL1	HPS3		KITLG	KCTD16							LRRCC1	ZNF76
FAM160B2	CRISPLD2	FBXO30	ANTKMT	SSPO	GPR89B	KALRN		RALB	NMNAT3							SIGIRR	AKAP12
CSMD2	CPEB4	TWF1	CTDSPL	AP002075.1	EYS	TPGS2		CLNS1A	COL5A2							SPG21	ARID3B
TFEC	ADGRG1	ZNF761	CACNG8	AL645465.1	GSDME	LUZP1		LRRC41	PLIN5							TMBIM6	HDAC8
FAM122C	ESYT3	PAK3	MALRD1	AL033504.1	MILR1	TEAD3		KDR	CHM							EZH2	STK10
Z94721.1	SMAD6	PLA2G15	SLC6A11	AC105942.1	SNTB2	KHDC4		NUP93	CREB3L2							MCM3	SIRT2
PGBD5	PDE4D	RNF122	ASXL3	AC008105.3	CARMN	ASH1L		NT5C	HABP4							TLE5	RP1
AC093157.1	MNAT1	CCDC175	SLC14A1	AC090912.1	UNC13C	EIF3L		WARS2	MEF2C-AS1							MMUT	ARMH4
AL450384.2	SLC20A1	MEX3C	CRB1	LINC01896	PER2	PDGFA		RARB	ZDHHC21							SNX21	FOXP1
SLC25A18	NCOA3	RDH10	NEO1	AL080250.1	HCN1	ST6GALNAC1		ARL5A	TC2N							LUC7L2	SLC16A14
BMP7	CALCRL	ALDH6A1	SFXN5	AC090518.1	GAS6-AS1	CCAR1		UBE2Q2	SAMD4B							KLHL9	DIS3L
AC103876.1	NSMF	ZNF441	MARK1	AC013287.1	MLXIP	EZH1		DLG5	DOCK4							EIF2S2	LRP11
KIF1BP	PLEKHG5	PDE5A	KIF5A	AP001347.1	SIMC1	WDR37		LMAN2L	GPR135							AKR1B1	TTYH2
SGIP1	SUGT1	FBL	SYT14	CR381653.1	GEM	ARMC7		SRBD1	TOR1AIP1							CASP2	TFPI
GRIK4	CHST12	ANKRD7	RIMS1	AP003059.1	SLA	GBP4		PRELID2	AHCTF1							KIZ	ACACB
AC007319.1	LIMA1	DTX4	FBXW7	KIAA1324	HLA-DMB	FASTKD1		CNOT4	SMAD3							PCYOX1	SEC24B
CYTH4	TJP1	CENPQ	GTF2E1	S100B	TOB1	GSN		CHPT1	CEP95							GABARAPL2	RFXAP
UBA6-AS1	MYRIP	NUBP1	MLC1	AC108047.1	RADIL	GOLGA1		CFAP58	CEP120							PLEKHB2	AP1B1
ARHGAP24	TTC28	VPS11	WNK2	AL117339.5	DLEU7	ALDH1A1		ZNF33A	TMEM132C							DDX27	DAB2IP
H1F0	GLCCI1	AHR	IDH2	AC103923.1	MRC1	AEBP2		STARD3NL	DDR2							HEBP2	ANKS1A
ASPA	PTGIS	PLAGL2	EFS	AL359921.1	PIK3R6	MIER2		SLC35G2	PRKX							CLTB	CRTC1
RUNX1	USP46	DHRS1	KCNE4	AP001021.1	HCLS1	BAALC		ZCCHC7	SYCP2							PEPD	CAMK2D
P2RY12	TAF1B	PARP15	B4GALNT4	AL591895.1	RRM1	SELENOI		CBX1	TRABD							KDSR	CFAP44
AC010636.2	PCNX1	SQLE	LINC00461	RANBP10	RHOXF1-AS1	NOL10		SRPK2	FLG-AS1							MRS2	RERGL
POU3F2	SPIRE1	TACO1	KCNJ10	AL359644.1	LINC01340	ID2		SMIM14	ZYX							AKAP7	PABPC1
HIST1H2BD	IFIT3	CHST1	TCF3	SOAT1	HMGA2-AS1	NAV2		RASA1	PRDM16-DT							LXN	NAGLU
DSCAML1	PSMA1	PNPLA4	PRKCQ	AL159163.1	DSC2	CRYBG3		CHMP4B	RUFY2							NUCB2	ARIH1
C1QTNF3-AMACR	TPST2	SCRIB	CYP2J2	AC107884.1		UBR5		ZNF84	ZSCAN30							KDM8	SETD1B
FCHO1	ATP6V1A	EPHA1-AS1	ADAM22	ACAD9		PFDN1		PTPN23	SYNPO							SURF1	HIVEP2
PTPRS	DPEP2	CPSF1	PC	PPP5D1		ESYT2		FGD5	GNG12							C2orf27A	CSNK1D
AC073332.1	BAZ2B	FGFRL1	SEMA6D	AHCYL2		MSI2		GRAMD2B	GFM1							ATP5PF	ANAPC10
TARS	WDR70	WDR83	MCF2L2	AL445426.1		BCL2L13		NAPB	IGFBP4							GNB2	ING4
SLC44A1	CMPK2	BAG1	CNKSR2	HAUS1		NET1		UFM1	CSNK1G1							PLEKHF2	KLF9
TAZ	LDB2	ALG6	ZNF398	AC009226.1		RUSC2		SHROOM4	PCSK7							BTN3A3	BRAT1
AC079447.1	SYNE2	SLC26A7	FAT1	SMC5-AS1		DIP2A		NAPG	BCL2L2-PABPN1							PTH2R	SLC6A16
SV2B	SLFN12	SLC36A1	LPAR1	AL160313.1		RNF220		C3orf38	ZNF347							KLF2	PLEKHA2
CCDC113	EMC8	PCED1A	SLC35F1	AC012368.1		TBPL1		PHLDB2	MAFK							ZNF546	RPRD1B
C12orf45	CDV3	RNF166	NAALAD2	HIST1H1E		PEAK1		WASF1	NMT1							EIF4H	PSME4
FAM160A2	BMT2	NABP1	HSD11B1	AL033523.1		NCK2		KIF16B	MSL1							HSPA1B	SBNO2
AL133410.1	STRN	BUD13	AP3B2	AC109927.1		DMTF1		SRP9	HLA-DMA							KIAA1191	RPS6KA3
TMEM98	SAMD4A	PLIN3	CHRNA7	AC087854.1		ZNF451		NUP50-DT	CHD7							GOT2	FSCN1
PDGFRB	SCAMP1	BMX	OAF	TSNAX-DISC1		LRP2BP		SLC2A13								NSA2	UBR1
PLPPR1	TRNT1	ZNF442	HUNK	AC066613.2		TGFB1		ATF7IP2								IK	MCTP1
CNTN2	PARD3B	TACR1	EYA4	AASDHPPT		AASS		XPO6								PDCD10	YPEL1
AC106791.1	SPATA5	CEP41	ABCD2	AL096803.2		BTBD3		JAM2								SERBP1	TCF12
GAS7	ZKSCAN1	AKR1E2	GXYLT2	KCNMB2-AS1		KANK2		HNRNPLL								RETSAT	ECHDC2
ATP5MPL	POLB	C5orf63	ARHGEF17	SOX9		SH3BP4		PTEN								FAU	RCBTB1
ICK	RTN1	EGLN1	RAD52	AC104461.1		BZW2		LEMD2								CAP1	WNK1
RAB11FIP4	LASP1	PSPH	SAFB2	PRCP		MACF1		CDK9								PPCS	RBPMS
VXN	FAM172A	PRRG4	BAIAP2L2	AC046195.1		MOB3B		GUCY1A2								SPIN1	TBC1D9
OTUD7A	TAB2	WDR76	ZNF827	AC090015.1		FSTL3		FAM189A1								CHORDC1	C1GALT1
HPSE2	RSU1	FAM184B	PTCHD1	AC012063.1		NANS		RIOK3								OBSL1	CCDC88C
LARS	CALM1	CDON	ARHGEF4	AC006148.1		SLFN5		COG5								DRAM1	RAB5A
AC008892.1	DENND4C	GAS2L3	SLC25A48	AC092835.1		TBC1D15		ZCCHC14								ARNTL2	STK24
CNDP1	GTPBP1	PLD2	CCP110	SRPK1		DMAC2		TRIB2								ZNF106	SNX29
AL356481.1	GOLGA5	CENPE	MASP1	AC079385.1		ENTPD1		TTC5								BAMBI	KCTD1
CNTNAP4	RNF168	TYRO3	BMP5	AL139807.1		SH3BP2		TM9SF2								ITFG1	WDR3
PCSK6	SAMHD1	GLIS2	MORC2	AC016907.2		EEA1		ARHGAP12								ZNF45	ZNF35
AL591043.2	CTDSP1	TTLL12	PDE1A	AL357153.2		NAA25		ENOX2								TRPM3	CHD1L
AC107214.1	ATP13A2	RBM15	VRK3	ACSF3		TAL1		CPSF7								YARS2	BLVRB
APC2	NT5DC1	ZFAND2B	RIT2	KPNA1		RND3		SFMBT1								RHOBTB2	BTN2A1
HEYL	PSEN2	TSPAN7	RAMP1	AC073569.2		TNFRSF19		CGGBP1								PTPRU	WDFY1
ARHGAP42	MBNL3	OTUD1	FASTKD2	FAM182B		DPP9		GALNT2								FOXC1	CIAO2A
AP003086.1	SLC12A6	RUVBL2	NCS1	AP002884.2		EIF3E		DROSHA								SNX3	FAM13C
AC069368.1	ADAMTS6	LINC00265	SLC4A4	AC009318.1		BNIP3L		HNRNPL								SYF2	STAT3
HIST1H2AC	BIRC3	KCNC1	ABCA8	ADCYAP1R1		NHLRC2		DENND5A								SDR39U1	CTNNBIP1
RBM47	CAMKK2	ADCY10	MAP1A	AC004889.1		PHTF2		SMAP1								TIMM44	FSD1L
AC036214.1	LYPLA1	TMEM178A	B4GALNT3	BLOC1S5-TXNDC5		NCBP1		TCF25								ESYT1	CCDC92
AC009061.2	ZNF444	TCEANC	PIP4K2A	AL392023.2		CD47		PRR5L								SPNS1	LIMK1
PRUNE2	ACSL3	PIGH	CHADL	Z84485.1		MAP3K5		HM13								SNHG6	CA4
SOX6	FOXJ3	TTLL4	WSCD2	AP002026.1		MSL2		STK39								TSPAN12	ABCC10
YARS	SEMA3B	POLR3D	AXDND1	AC090907.2		RHOU		PKIA								NDUFB2	FAM171A1
AL445250.1	BASP1	YIPF7	PLAC9	SCN2A		PHACTR2		AP1S2								PLOD2	CLYBL
AC105285.1	RNF144A	TRMT6	SLC8A3	AC097634.3		SMCO4		REPS2								CIAPIN1	ARRDC1
UBL7-AS1	TNFRSF1B	DUSP12	IL34	ZIC1		PREX2		DACH1								NR1H2	CEPT1
AC092802.1	KHDRBS2	GNA14	TMCC2	AC090115.1		CIITA		ARFIP1								MID1IP1	CFLAR
UNC79	EPHA4	ZNF74	ANOS1	MAN2B1		SPRED3		TDRP								SETD1A	ANKRD27
WARS	BCAR3	DYRK1B	CSRNP3	AC138123.1		SF3B1		FBXO34								HINFP	MAMLD1
VCAN	NAV1	COA5	SVEP1	AC109466.1		CLK4		THSD4								DBF4	GNL2
SCD5	SERPINB6	SH3BP5L	TTYH1	APBA1		FAM13A		MLLT6								C9orf78	ACAP3
UBR5-AS1	SIN3B	MED12	PHGDH	AC008124.1		MAPK9		CD34								SLC35B1	AGTPBP1
AL360091.3	MDM2	BRPF1	COL9A2	AC110023.1		ELMOD3		GAN								ICA1L	ZFP90
FOXG1	DNM1L	COQ7	TRPV3	AC007193.2		RB1CC1		LYSMD4								ZDHHC7	RAVER2
CARNS1	ZNF70	PUF60	FAM102A	AL049650.1		ZMYND11		CDH2								PDIA3	PHF10
UNC80	ATP7B	ZNF418	ADAMTS19	FBRSL1		CSE1L		TRIM13								EIF2D	TIMP2
HEPACAM	MKLN1	SUOX	MND1	ARVCF		HTT		EFCAB13								ZNF384	ZNF512B
PTPRC	PAIP2	CFAP43	KIAA1755	UBTF		SYNPO2		C6orf89								PIN1	AMOT
KIRREL3	NOVA1	NAB2	CNTNAP2	MAU2		TTC13		SGPP2								TRAPPC3	UBE2H
AC097376.3	SYNE1	RGPD8	RGL1	CXCL14		PTPN4		ASPH								MZT2B	MOSPD2
CD4	ZNF227	GM2A	LZTS1	AC048341.1		SMG9		NOS1AP								CSRNP2	EEF2K
MAG	SRSF7	LIN7B	CD72	AC079380.1		YWHAE		OSBP2								PFN1	PON2
NRXN1	MGLL	ING1	MEGF9	AC096564.1		NFATC2		DCAF12								COX5A	ZFAND5
PLEKHG3	ZIC2	DDB1	P2RX7	AC078923.1		PTAR1		LAMA2								PES1	RANGAP1
IGF1	SPPL2B	ZNF473	KCNJ14	CNTFR		DACH2		SFI1								KLHDC3	EPS8
MARS	SCMH1	ZNF613	ENTPD3-AS1	CRB2		DCAF8		SPRY1								NHSL1	CD93
ATP13A4	CTBS	ATF5	APLP1	AC012435.3		ARG2		MAN1A2								ITM2B	KANSL2
AC027117.2	SCRN1	MRPL11	PLXDC1	AC026471.4		GPRC5A		RPS29								NDUFC1	USF2
AL591368.1	RAP2A	NFKBIL1	LHPP	TTPA		LINC02021		CUX1								DLAT	EEF1AKMT1
TPPP	IDH3A	PCYOX1L	DTX1	CLCN5		KIDINS220		CFAP161								MRPS9	FAM214B
RBM14-RBM4	PRTG	RACGAP1	GPM6A	QTRT2		ZNF341		RYK								UBE2D1	CD99
GPM6B	PDCD7	SLC39A6	NEURL1	AC113414.1		GABRE		ARID2								RP9	SLC31A1
AC231533.1	STXBP1	GTF2H5	ZCCHC24	AC090578.1		SYNJ2		ACACA								PIAS3	UNKL
LINC01630	TBC1D12	MCRIP2	TRHDE	AC073343.2		PPM1K		BMPR2								DNTTIP1	JARID2
DST	SLC19A3	PCM1	BRSK1	AF127577.4		TUT4		HACD4								HLA-A	GEMIN5
AC006059.1	RFX2	ZNF93	HDAC2-AS2	DCP2		STX2		FBXO22								PPP2R5D	WDR1
AC004918.1	PTPRK	PLAC8L1	DNAJC11	GARS		UBASH3B		AMY2B								DCAF13	PITRM1
GARNL3	IL15	LSM11	PRKAA2	SALL3		BEND7		CAMK1D								CLEC2B	LINC02615
AC007038.1	SPTBN1	LINC02803	FAM66C	AC008537.1		FAM174B		KDM2A								HNRNPA3	HIRA
FBN1	RNLS	CMTM3	BICC1	AL139011.2		UBA2		PPP2R5E								OSBPL7	PPP3CA
NECAB1	RASGRP3	HNRNPA0	CDK18	AL357507.1		NNMT		ARHGAP35								ADIPOR1	HLTF
AC096711.2	R3HDM1	TSPAN4	CCDC81	DTWD2		ACADVL		FBXO38								HDAC5	TMEM50B
PLP1	HSPG2	SUSD4	EAF2	TBC1D9B		APOOL		BRWD1								NORAD	PMS2
SLC7A14	CCNG1	ARPC1B	FRMPD2	FIRRE		TADA2A		RSBN1L								NUP43	NUCB1
USP2	ORC4	TAF1A	SDC4	PDK3		IGFBP7-AS1		ZNF146								CAND2	SPATA6L
ARHGAP22	KIAA1109	ZSWIM9	PEX11A	ULK1		TANC2		ZNRF1								PEBP4	TIE1
C21orf62-AS1	LYPLAL1	FANCD2	ZNF462	PLEKHH3		TMEM117		CCNL2								ARRDC3	ZNF71
AC007681.1	GJA1	IDUA	UST	LSM12		NPEPPS		ODF2								ATP6V0B	PPIP5K2
PTN	PWWP3A	ZDHHC16	PADI2	AC004805.1		ARID4A		STT3B								ZMAT1	PDK1
H3F3A	MOB2	DYRK3	METTL24	AC025569.1		MAPK14		PTCHD4								AK2	DTX2
GREM1	ACVR2A	CFAP410	MYO7A	SLITRK2		SCAPER		TSC22D2								RGS12	SNTG2
AC114763.1	STIM2	C1orf162	PBX4	AKAP8L		TMEM131		TTC3								SRP14	FAM107A
C2orf83	PROCR	TRPV2	TARID	RAMP3		C9orf85		RBM12B								NOS1	AUH
AC138150.1	IPP	KLRG1	CAMK2N1	SHE		BRAP		ABLIM2								MYL12B	ACAD10
AL590617.2	CTDP1	LRRC39	PTPRJ	AP001825.1		ADCY7		FAM216A								ZNF684	TBL1X
ADPRHL2	NEK6	PSTK	OSGEP	AC097515.1		STK40		KCMF1								NREP	CCNH
CDH10	CCDC141	GAA	RASGRF1	DHX57		ARHGAP39		CEP290								BTN3A2	MED6
AL136366.1	GPAM	RND1	LINC01344	PPP2R5A		KLHL24		SFT2D2								PSIP1	GCDH
LRRC7	DNAH5	RAB34	PDZRN4	KANTR		GCFC2		PARVA								SRI	CDC42
SLC4A8	NAB1	SAP30	PRELID3A	AL136295.1		WDR61		SIK2								ZSWIM4	QRICH2
C11orf74	ZFAS1	ZNF518B	HHIP	ANKLE2		TBC1D1		UBXN2A								ECT2	ZNF532
AC104389.5	KCNQ1	GPLD1	PLCE1	ACTR1B		PHIP		RABGAP1L								ATP5F1D	TRAPPC9
TRAF3IP3	CTC1	RAB40A	RAB27B	AC008050.1		UCHL5		SETD2								STK19	CMTR1
TTBK1	NKD1	PRCC	AGT	C5orf17		PNN		FADS3								ENPP4	IQCE
LINC01411	COMMD10	EDEM3	DCHS2	AC005699.1		CA5B		LRCH3								WASHC3	ZNF362
SARS	HADHB	TCEAL2	NECTIN1	CPS1		KIAA2026		MMP25-AS1								AP1AR	MEAK7
SEPTIN4	SH3KBP1	KIF7	INPP4B	BOD1L1		HECW2		ARHGEF12								MLX	RAB2B
AC092910.3	BBS9	GPAT3	USH2A	AC073529.1		ARHGAP5		QRICH1								CCT7	C16orf74
IGSF11	HFE	AGPAT2	CELF4	ST3GAL5		PEX7		BMS1P14								P4HA1	CBLL1
ADD3	SLC25A25	LRRC34	RMDN3	AL591501.1		TAF4		SNHG22								PSMC5	XRN1
AC025159.1	PDK2	KIT	JPH1	OARD1		TRIM37		ANAPC7								RHBDD2	MGMT
MEIS1	LZTS2	CFLAR-AS1	SULT1C4	ZNF263		RNF121		STXBP5-AS1								ZNF582	MRE11
GABRG2	NCOA1	QSOX2	TUBGCP2	TMEM175		PRKCB		UGGT1								KCTD10	MEGF8
ADCY8	OSBPL8	MED16	PTH1R	C9orf147		GOLGA3		CTNND1								MYH10	HACD2
HSPA12A	GIMAP8	SPATA18	ACSS1	AL138720.1		DDX42		NAF1								MRPS36	PDZD2
BTK	CLIC4	SMC2	TRAPPC6A	ABCE1		SIRT1		ATP8B2								MAP1LC3B	PELI1
AL158071.4	ATM	MCM6	CASKIN1	STX16-NPEPL1		TAF3		PPA2								ZMAT5	VRK2
ADAM28	SLC35F5	GUCD1	MDGA1	AC012409.2		ZBTB41		RPF2								VAMP4	ZNF354A
KIF15	PCBP4	TRMT12	POLR3H	OLR1		SCFD2		ZFPM2								IAH1	INPP5D
PHF21B	CORO1C	AKR1C3	KLHL3	RIC8B		IL1RAP		ZNF274								TAOK3	PLAUR
CASC1	PSMD11	APOBEC3G	CACNG7	MRRF		CCDC66		DHRSX								ABLIM1	EVI5L
FRMPD1	ARID5B	MEGF11	PLD1	QARS		ARMC9		TRAF3IP2-AS1								BACE2	TSPAN18
PLCB2	ARHGAP25	TSPAN3	FHL2	AC005520.2		UBE2K		NPIPB4								PNKD	CDH11
TENM4	IFIT1	PTER	PTGFR	TARS2		KANSL3		MACO1								ING3	TRIM23
POLR2F	RAI1	PJVK	COL7A1	AC007285.1		SERPINB9		AFTPH								FARSB	IDS
AC011603.2	TMEM38B	FN3K	SEMA4D	AC027288.3		SEL1L3		MGAM								DHRS4	DGKH
FRMD4A	CNTLN	IMP3	ATP8A2	ENHO		PPP1R14A		FAM168B								HNRNPK	SNRPD3
KIAA1211L	CCDC88A	NUDT19	SCARA3	AC092957.1		EED		MIA3								NCBP2	PIK3R3
MAPK4	THADA	DNAAF2	LRRC4C	RNF130		TMEM154		CYP4A22-AS1								FBXL12	ADCY9
LRRC4B	IFFO2	ZNF850	BCAN	RRP15		VPS29		PRPF18								UTP3	ABTB1
AC008629.1	B3GALNT1	C6orf136	KCNJ3	ZC4H2		VPS50		ITGB3BP								PEBP1	DCBLD2
AC120193.1	PLXND1	ZNF780A	CACNG4	TBL1XR1		HGS		MEMO1								CCT4	ZNF641
AC016766.1	PALD1	PDP2	PLEKHA4	MESD		RB1		ERN1								MPHOSPH10	TRIO
RNF152	TNFSF10	HSPA13	PFKFB2	AC027682.4		IMMT		ZFAND6								COPG1	PLLP
H1FX	MAP4K4	BLOC1S2	PCSK5	KDM1B		PEX5		FBXO33								GSDMD	RHOT1
PLA2G5	FCHO2	ZNF674	TBX18	APPBP2		SLC25A36		ZNF493								PPP6R2	SNAPC4
AC112206.2	RBM18	ZNF460	ST8SIA1	CYBRD1		UBE2D2		ZC3H8								HOPX	DHX9
AC003006.1	N4BP1	PSMD6-AS2	NINL	SDK2		VCPIP1		ZNF124								HSPA8	MFHAS1
AC009554.1	LRRC8A	POLR2M	SLCO5A1	ITGA10		ADARB1		KYAT3								ARMC2	CROCC
AC027808.1	EPB41	ZFP28	MREG	OXCT1		TSHZ3		RAB6A								SH3YL1	LAMA5
LDB3	MCPH1	MRPL45	C5AR1	TXNDC15		SLC7A6		PHF8								ZDHHC6	CPNE2
PDE1C	PIGX	ASB16-AS1	FOXRED2	C1QB		DNASE1										LY96	LONP2
LINC00909	PSMA4	ARL16	ITM2C	CCK		CENPI										MRPS18A	KAT6B
DGKG	OXR1	CHCHD7	LINC01483	GHR		ERAP1										NDUFS8	PPP2R2A
AC068533.4	RUFY3	PCCA-DT	SKAP2	LARS2		RELT										RNF14	SCAMP3
ITGAX	ATF1	JRKL	PLCH1	ATXN3		XIST										STT3A	SS18L1
AC025682.1	LAP3	ZNF624	FAM227B	ERCC3		GALK2										VARS2	GATAD2A
AC245297.3	VPS26B	CTSF	LFNG	RAB11FIP1		CC2D1A										COX7A2L	CA2
AC016727.1	PIEZO1	DSEL	LTBP1	SEC23B		NCBP3										PSME3	CDKL3
RFX4	BCAS3	RPS10-NUDT3	ARHGAP10	UFL1-AS1		RNF213										UQCRB	LRRFIP1
C12orf49	TSPAN5	LSM2	RHPN2	RECK		FAF2										CPSF4	ZFP14
MORC1	LRRC1	PRRT3-AS1	ATPAF1	EDEM2		MBD2										HTATSF1	IQGAP1
H2AFY2	PDE6D	DDOST	A2ML1	ZNF236		ZC3H6										TRAM1	G3BP1
ANKS6	GPRC5B	TMED9	PLGRKT	AP006621.3		RETREG3										UBA1	EXOG
AC007402.1	EFCAB6	USP18	RER1	GGA2		FUT10										COMMD2	OSTF1
MFAP3L	NFXL1	ZNF615	COL5A3	CYB5D2		TGFBR1										PINK1	CTTNBP2NL
SLC6A12	NCK1	SRSF8	ROR2	MIB2		BRK1										ZSCAN25	MYLK
SORL1	ADAR	ZNF257	PPEF1	POLR3B		PBRM1										IFNAR1	C5orf22
EPHA6	SMG1	NRAS	ANO3	UBE2G1		RAB18										FIGNL1	HEATR5B
AGO1	CYSLTR1	SMIM10L1	ZNF333	SLCO2A1		DDX17										TMEM223	CLCN7
ALDH1L1	FYB1	ZNF749	CNNM1	KATNBL1		KMT5A										HEBP1	VPS45
AC036176.1	CAP2	LINC02482	GDA	CEP89		NDST1										PER3	TTC1
AC016705.2	SLC38A3	PLCD1	SGK1	DYNC1I2		DDX21										SOCS3	FARS2
MUC20-OT1	DNAH1	SLC2A10	INSYN2B	ERVMER61-1		GPI										NSMCE4A	DOCK6
AC004943.2	DENND2C	TEPSIN	ADAM12	PGGHG		VPS26C										COPS7A	FGD4
DGKB	CDC14A	ZNF34	GGT7	YIF1B		BRCA1										PGRMC2	TNFRSF10D
AC009950.1	SLC24A1	BNIP3	GFAP	AC005833.1		MAP3K6										SNRPF	TSHZ1
PRRX1	CDK13	ZWILCH	SH3PXD2B	BORCS7-ASMT		SYT7										ZSCAN9	OGFRL1
MATN2	AGAP1	ZNF563	GABPB2	NKAP		XKR6										CANX	PUM1
RGS10	ELMO1	WEE2-AS1	GABRA3	SETD3		RPS6KA5										PRODH	FKTN
MGST1	STAG1	HAX1	LRRIQ1	PROSER2		CAMKMT										DCAF15	CHKA
NYAP2	KLHDC10	VEGFB	IQSEC3	AC097662.1		ASMTL										METTL3	DNPEP
FAIM2	GAPVD1	IKBKG	DNAH7	LRRC23		OSGIN2										SLC25A12	PUM3
DIPK1C	NDUFS2	FANCB	FEZ1	ZXDC		AMOTL1										GNA13	RAPGEF1
PSAT1	JAZF1	RAB11B-AS1	CAMK4	AL132780.1		BLCAP										HDGF	RBKS
AL590705.1	AAK1	SUV39H2	BACE1	ATG5		SCAP										WDR82	GTF3C1
AC012404.1	MIR29B2CHG	RGMB	NFIC	ZNF75A		DNAJC15										DFFB	OLA1
Z93930.2	GIMAP4	GCC2-AS1	ATP1B2	CYSLTR2		BMP1										AMFR	SORBS3
C12orf65	DCBLD1	FAM71F2	ATP2C2	FOXG1-AS1		STAM2										SCYL3	JAK2
AL450998.2	SPTLC3	SLC25A4	C1orf198	PARN		IWS1										METTL5	IDH1
AC019205.1	MVK	PTOV1-AS1	RORB	DPP7		HIVEP3										NDUFA8	PRKAB1
PALLD	DDX1	ZNF334	DPYSL2	PIGU		NEIL1										EIF2B4	HIF3A
SLC2A1-AS1	DLC1	ZNF486	NGEF	FGL1		BOC										BBX	ZNF780B
EPB41L2	GAB3	NIF3L1	CCDC191	AC098850.3		MN1										ID3	FLVCR1
AC123768.3	ARL6IP5	MIR22HG	NINJ1	IL7		SKI										KIF9	SPATA7
CAMK2B	GIPC2	FLVCR1-DT	GPR39	RIC1		CHST15										ATP5MC3	OSBPL10
AC025809.1	PRIMPOL	TMEM167B	DIP2B	ZNF41		GMEB1										MAP3K11	NUFIP2
DTNA	PIK3CA	ZNF460-AS1	BCL11B	AL391684.1		YWHAQ										PAPOLG	TMEM241
STMN4	SNED1	FAM104B	TGFA	AC008591.1		TEX2										ACYP1	EHMT2
AC004594.1	FAM117B	KDM2B-DT	VASN	ZNF875		SLC40A1										HEXB	RAD9A
BMS1	RAD23A	CRELD2	CEP78	ENTR1		CHD2										MLEC	TNS1
KCNK2	HARS2	DDX51	ADAM23	LIX1		GFPT1										NDUFB7	EIF4G2
BBS2	GNB4	ETV5	SOX2	AC092535.4		CALU										MAP1LC3A	SHOC2
AF165147.1	CDKAL1	SLFNL1-AS1	PAX6	AC010618.3		PDE3B										RECQL	NIBAN2
TMEM132B	FAM120A	NBPF9	KY	AC007364.1		LDLRAD4										THOP1	ATAD2B
AP002812.2	NFASC	MCRS1	GPNMB	PNMA2		MBD4										TXLNA	MBOAT2
AC004076.1	SEC61A1	EIF4EBP1	BEST1	CD14		AMN1										ETHE1	MAP3K13
AC008438.1	SUPV3L1	PIDD1	CDH1	RIOX2		NARF										ZNF324	SLC7A8
AL035587.1	RGCC	WNK3	PCYT1B	RGN		URI1										ARHGEF11	CYB5R1
MAST1	USP33	GPANK1	SLC6A13	AL136531.2		LARP1										DNTTIP2	JUNB
KIAA0319	ZNF226	GPN1	THBS4	TNKS2		ZC3H12B										ALDH5A1	LINC00665
RASGEF1C	ARHGEF6	ZNF354C	ADGRB2	TMLHE		LCORL										EDF1	ABCG1
C1orf21	CASP8	LINC02284	TMEM108	GATAD1		MICU2										CDC42EP1	CDC42BPA
TMEM8A	RBCK1	ATAD3C	PLCD4	GLYR1		RASA3										PIGL	DET1
AC079465.1	RANBP9	YOD1	ADCK2	PLEKHA8		MCM3AP										RBM48	ATF7IP
AC093249.2	CIZ1	EME2	KLHL5	APIP		MAPKAP1										ZNF267	SBF2
SLC39A11	RGS3	TDRD6	FBXO27	LINC00649		POMK										GPATCH11	PDSS2
RUNX2	RPS6KC1	ZNF555	APOE	ARMCX4		GOLGB1										ELOVL1	SRD5A1
KIAA0930	SLCO2B1	CRCP	SPOCK1	ZNF577		DYNC1LI1										CAMTA2	FAM168A
TMEM144	ANP32A	LENG8-AS1	FNBP1L	ANAPC4		SERTAD2										YEATS4	HVCN1
VARS	CHDH	LINC02763	PDGFD	GOLGA7B		ILK										ALAD	PELI2
RNF103-CHMP3	PKN1	NEB	KCNH8	CDK12		FAM89A										TAGLN2	NIFK-AS1
LRMP	BARD1	ZNF672	HYDIN	SS18		HLA-DQB1										IMPA1	SH3TC2
PAPLN	AKAP10	PSMG3-AS1	UBE2D4	CHCHD6		FAM222B										ALAS1	TMC7
OVOL2	CD40	USP3-AS1	CYP2U1	NUDT16		VPS51										RPL30	CUL3
ADAMTS14	RAB2A	SLC50A1	TRAF1	ZSCAN5A		NQO2										CACYBP	GBE1
AC097460.1	FAR2	BCDIN3D	MAP3K9	AC022893.1		DNAJC13										ATP5MC2	TXNL1
AC099489.1	GOLGA4	DENND5B-AS1	FAM178B	EWSR1		HSPBAP1										TADA2B	TYK2
C8orf37-AS1	MRPS26	UBQLN2	CYP11A1	L3MBTL1		NPM1										METTL2A	BICRAL
AC090114.2	RHOQ	ZNF699	SNX32	TGIF1		PRKD1										PTOV1	NTN4
SNAP25	CYTH3	ZNF578	PODXL2	ZC3H14		PARP6										HNRNPA2B1	CRNKL1
ANKFN1	GLS	NBPF26	RGS9	PODN		PTPN18										PGRMC1	ARID4B
AP000446.1	VPS35L	GLIDR	KCNQ2	ZKSCAN5		TCN2										OBI1	COPS4
CELSR2	SPATS2L	ZNF771	BANK1	SAMD11		METTL2B										SNRPA	ZFAND3
AC079760.1	TNRC6B	ZBED5-AS1	HAGHL	AL049828.1		GRB2										CCT2	C19orf12
SLC6A1	PRKACB	CLCA4-AS1	GRIK5	LZTR1		AFAP1L1										PROSER1	GDI2
EDIL3	WWC2	FCHSD1	PLCL1	KLF11		USP54										ZNF800	ING5
HTRA1	ASS1	SCN11A	POU6F1	GANC		PTK2										DOT1L	FGFR1
ADAM19	TRA2A	ATG4D	RBPJ	PERP		NR2F1-AS1										SLC9B2	MAN1B1
ATP13A5	EXPH5	PINX1	LSAMP	STAMBP		ANTXR2										TOR1B	SNX30
FAM198B-AS1	ARHGAP17	PDLIM4	RGS7	RALGPS2		CXXC1										TOMM20	TAX1BP1
SVOP	ZNF287	NPIPB2	SLC7A2	ZNF280D		DEPTOR										TOMM7	TBC1D19
C22orf34	ZNF181	SSH3	GPR158	URB1		FAM43A										EXD2	PNPLA8
OSBPL6	CROT	EPHA2	CRYAB	CREBZF		STARD13										MAK	LRRC37A3
AL589843.1	MED19	USP51	MRC2	PCAT1		SRGAP2										PPIB	EDN1
AC124947.1	ZNF592	ABCA4	DAAM1	PLXNB2		HIF1A-AS3										TMEM33	ZNF618
AC010168.1	EOGT	SCRG1	THSD7B	PAK1		ZNF33B										ANKRD40	FN1
ARAP2	ABHD17A	AHNAK2	KCNIP3	ASL		DNM3										CNKSR3	POMP
C5orf30	PEX6	COG8	FBXO15	STK38L		C17orf67										OBSCN	KDM3B
AC004158.1	GAREM1	ZNF880	GABRA1	ZFP36L2		NHSL2										MIEF1	MEF2C
LRRC3B	TSPAN15	CPLX1	PPP4R4	P2RX4		ZNF366										PUS7	CDK5RAP1
PHYHD1	RAB11FIP3	ISG20	PLTP	TES		NXN										RABL2B	CNIH3
BMPR1A	ZFYVE19	GRPEL1	LIAS	XPA		KCTD8										L3HYPDH	GSPT1
SASH3	VPS13D	TNFRSF11B	TMEM131L	MRPS11		SHANK3										LRATD1	RHOB
ARMC4	MAST4	ACKR3	PPARGC1A	ZIC4		GPATCH8										TMEM160	DHX15
PDE4DIP	ACTN1	ARRDC4	KCNH1	ZNF141		LINC02320										CHROMR	USP9X
WHRN	TPD52	ZNF90	KLHL4	UBA3		GCNT1										NUDC	SPAG16
COLEC12	PRDX4	TEX22	MAST3	AC016831.7		PLEKHM3										GMPS	ITGB1BP1
DLG2	POLK	TBC1D10B	FER1L5	FP236383.3		GAS6										MPDZ	ADAMTSL2
DPP6	FBXL19	GNG12-AS1	CFAP53	AL035530.2		ZNF26										SGK3	C1RL
LINC02642	DDX58	C16orf89	SLC16A10	AC091826.2		ANKDD1B										RSL24D1	TRAF5
CD84	TPD52L2	OVCH1	POU6F2	AC005261.1		MIR181A1HG										ATRN	RHOJ
ETNPPL	GFOD2	SPTSSB	VWA3B	AC104123.1		SLC6A17										GMEB2	UVSSA
SHANK1	DKK2	APLN	NLGN3	AC246817.2		ESRRA										SYVN1	FGFR3
RPL34-AS1	ERICH1	SRPX	SEPTIN3	TPTEP2-CSNK1E		RAMP2-AS1										PIAS4	AAMDC
KIF1A	ATP8B1	KLHL6	PAIP2B	AL365273.2		SKIL										CHMP5	HNRNPR
SLCO1C1	THSD7A	NCR3LG1	TPRN	AC006978.2		ANGPTL4										ATG16L1	RTCA
WWC1	SYDE2	C4orf47	ANKRD24	AC002070.1		ZNF420										DDX18	ADAMTS1
SHC4	DDX31	DHDDS	FGGY	AC084337.2		ARHGEF28										U2AF2	PDGFC
PCDH17	NT5C2	ZNF367	GRIN2D	AC007262.2		PRAG1										OSER1-DT	AGFG2
WDYHV1	EZR	LHFPL3	KLF15	AC078846.1		ZFP36L1										TGDS	ANKRD46
AMOTL2	MRPS25		TP53TG5	AL160272.2		PLAAT3										CASP6	PSMD7
LRP4	ANKH		PTGFRN	AF241726.2		ZNF429										SLC12A4	OXNAD1
PAG1	AP3D1		PRKCZ	AC090825.1		DENND1B										LRRC58	PRDM1
FAM135B	LMF1		SERPINE2	AC027097.2		SAMD9										KHNYN	ZNF385D
CPLX2	ACBD4		LRP3	AC083798.2		MIR34AHG										GFM2	FAM20C
AC012363.1	KANSL1L		ADRB1	AC006030.1		MICAL3										ILVBL	TTLL5
DPYSL5	ITGA9		SRRM4	AC008758.5		LINC01515										TDP2	PDS5A
STRBP	RCN2		CDH8	AC104806.2		NPIPB5										TTC7B	GIT2
SAMSN1	ECHDC1		TMEFF2	AC025283.2		TERF2IP										APBA3	CINP
LINC02232	NCEH1		TENM1	AC027644.4		TNFRSF25										NDUFB4	CMC2
SYNDIG1	L2HGDH		MYH3	AC233296.1		RBM20										PRPF38A	ARHGAP20
SNAP91	CCT6B		EPB41L4B	AL136164.2		SCART1										ESCO1	ARHGEF7
GPR37L1	OSTM1		KCNMA1	AP002336.2		PPIP5K1										S100A10	KCNT2
AL603840.1	CCDC43		TFCP2L1	AC005154.5		ADAMTS9-AS2										CAPN1	IER2
AC068888.1	FBXL20		TTC34	AC009961.1		RALGDS										ATG4A	ZNF839
ACSBG1	SLC5A6		PAAF1	AC073941.1		ENTPD4										CDK16	TRIOBP
ST6GAL2	CEP192		WDFY2	AC116366.3		NOTCH1										TNFRSF1A	TRIM3
COL11A1	COPG2		RASSF2	AC127526.1		NEAT1										EEF1B2	SWT1
LINC00535	EXOSC8		RSPO2	AC093152.1		TBC1D8B										CYBA	PALM
U91319.1	TGFBR2		B9D1	AL050403.2		GPER1										PDP1	PITPNA
LAMA1	MICALL2		REEP2	AC087564.1		RAP1GDS1										C17orf80	SPECC1
CECR2	EIF2AK4		ATAD3B	AC091078.1		ETFDH										DUSP6	NUP50
NTRK2	WDR11		NPL	AC021752.1		LINC00598										GORASP1	PPP2R5C
CTNNA2	SUPT20H		GPC1	AC058822.1		TAF1D										CDH23	TCF20
HMGCLL1	RERE		SYCE2	AL122035.1		GART										NCOA6	PDPK1
AC020915.2	ALG5		KATNAL2	AC010894.3		LYPLAL1-DT										ERP29	TMEM230
AC010615.4	TRPM6		ADAMTS18	PCAT14		RAD51B										NCKAP1	ITPRIP
UNC5C	WSB1		CSPG5	SRP14-AS1		ARRDC3-AS1										RBM22	ITGB4
ATP2B2	INPP5B		ADAM33	AC105411.1		RAPH1										PPID	FAM193B
AL359715.1	YPEL3		PLA2G7	FO393400.1		ZBTB44										DUSP11	RIC3
ITGA7	EFEMP1		SCD	AC005498.3		SEPTIN2										EIF3G	TFCP2
ENOX1	HAUS8		SGO2	AC090517.4		DYNC1H1										TMBIM1	ENOSF1
CD53	BCAP29		SPATS2	AC087672.2		GGNBP2										RHOC	NDRG3
AC112722.1	MGST2		FAM222A	AL354809.1		STX17										WDR36	HID1
ELAVL2	LRMDA		SLC35F4	AC009690.2		TECPR1										ANKRD49	MRNIP
PIK3IP1-AS1	GRIPAP1		ZMAT4	C15orf41		ALPL										IRF2BP2	ZDHHC15
MYH14	UBR2		CNOT6	AC244131.2		SLFN11										PHPT1	NID1
GRASP	MARF1		F3	AC090844.2		LNPK										BLVRA	CMTM8
TUBB2B	PUM2		TIGD4	AC048382.5		RNF217-AS1										NECAP2	PTBP3
SCG3	FAM135A		OLFM2	AC006299.1		UBE3A										DYNLL1	CDH5
NEGR1	AKAP11		PMFBP1	AC006581.2		UBE3B										YIPF5	PLCG1
AL390728.6	TFRC		FAM167A	AF279873.3		SPTY2D1										RRAGC	KCNK6
GALNT6	MAP2K5		NEXMIF	AP003059.2		SNHG25										WFS1	DICER1
GAD1	CTPS2		AXIN1	AC073389.2		OTUD7B										ELAC2	TMEM45B
CLSTN2	TBC1D14		RHBDL2	AC015813.2		ZNF608										SARAF	EVA1C
IRF8	PART1		SLC38A1	AC023632.2		GRAMD1C										BMI1	ARHGEF2
CYFIP2	FBXL17		MAGI2	ZNF559-ZNF177		UBXN11										TMED5	MAP3K20
ANTXR1	CCDC186		AMPH	Z96074.1		SLC25A27										DHX38	ELOVL5
C3	RBM23		GABBR2	LINC02210-CRHR1		DEAF1										SNRPA1	TMTC4
AP000787.1	PSEN1		PPP1R1B	AC007220.1		CDC42EP4										SBF1	PPA1
AC137770.1	ELP1		SPTB	FAM122B		GNG4										SMC3	ARHGAP1
JAKMIP2	IQSEC1		CYP46A1	AC078785.1		NEMF										MED8	RMND5B
AC006160.1	PRKD3		LZTS3	AC004784.1		LARGE1										NSUN5	LINS1
CACNB1	NSL1		NME5	AL138828.1		KLHL29										HMGB2	LIFR
BRINP1	ANGPTL1		RGMA	AC005480.1		RNFT1										TCTN3	IGF2BP2
AC007563.2	AK9		PSD2	AC107375.1		MXD4										POLM	SESN3
TMEM59L	EXOC4		CDC23	AP000487.1		PDLIM3										TADA1	DERA
MAL	IPCEF1		ZSCAN18	AC011477.4		MIATNB										VPS36	PYROXD1
NCAN	NAA40		CDH18	AC022098.1		XPO5										CYB5A	RIMKLB
APBA2	BTNL9		SMO	AP001831.1		ZNF155										AGBL5	PAWR
KCNH5	CLEC2D		SLC24A3	AC093827.5		ATP6V1C1										CATSPERG	CBR4
ACSM5	KLHL42		GRM5	AC087482.1		C11orf80										EIF5	SPIN3
AC008691.1	INPP5A		CHST3	AL359220.1		SUPT5H										RPS19BP1	LATS2
RIMBP2	DGLUCY		MSI1	TMCC1-AS1		ATP6V1E2										C19orf53	TSPAN14
DKK3	ATN1		LCK	AL592295.4		EXOSC10										RAB35	RASSF1
AL365259.1	RBM26		CRMP1	AL117335.1		SERINC5										CBX3	PPARGC1B
AC003991.1	PHF14		CAMK2A	AC130324.2		LINC02389										IFT43	ERMARD
CDIP1	PIP5K1A		NRXN2	AC091167.6		HHLA3										TMEM123	SPICE1
ARHGAP32	NUP188		RGS11	AL137009.1		PEX2										CLK1	UBC
RHOBTB3	MSH4		GLI2	AL109930.1		WDSUB1										PPP2R1A	HEATR6
AC005162.3	NMD3		TNR	AC005332.6		KCND3										CDIPT	DDX24
PLEKHB1	SLC9A3R1		CEP85	AC005258.1		DLL1										POLE	KCNMB4
AP003108.2	SYCP2L		DPYSL3	AC098829.1		LINC01290										DNAL1	MORF4L2
RRAGD	SNRPG		SYT16	Z98752.3		LINC01135										ANP32E	CXCL12
MIR646HG	ERAP2		PKNOX2	AC011476.3		XXYLT1										CAVIN2	SMARCA2
LHX2	ELP4		DNAH12	AC013652.1		RMND1										CCDC28A	NUP42
AC036108.1	ROCK1		WNT3	AC011509.2		ATG12										SSU72	RSPH3
LCP1	GRHPR		NDUFA4L2	AC104574.2		COL6A3										MAN2A1	NTPCR
ANTKMT	ACOT7		PTAFR	AL390957.1		NADK2										UPF1	IFNGR2
PMP2	DNAJC27-AS1		IGDCC4	CU633967.1		NRG2										AP5M1	NPAS2
AC010542.3	ITPR2		PHEX	AL355312.3		VHL										ZNHIT1	KAT2A
AL034405.1	ARHGAP31		TEF	AC008957.2		TRMT9B										NACA	ERBIN
CTDSPL	FOXO1		NFE2L3	AC008758.6		SND1										SCO1	DUSP5
CACNA1D	CEP68		C3orf70	AC135050.3		ZDHHC14										GPATCH2	MAPK1IP1L
CACNG8	APOL3		NCF2	AL136962.1		EFCAB2										FKBP4	COG6
MALRD1	TMEM164		RAP1A	ANKHD1-EIF4EBP3		TMEM50A										FBXL15	DR1
AC106795.3	SUCLG2		SNAP25-AS1	ATP5MD		FBLIM1										LAS1L	TBC1D7
POLR1A	WDFY3		CFAP299	LINC01197		WAKMAR2										DOP1B	HDAC7
SLC6A11	OCLN		CUL7	AC005726.1		NUTM2B-AS1										MRPS27	COA1
ASXL3	LTO1		FGF14	AL078459.1		PGD										MAX	TCF4
SLC14A1	FECH		PCDH9-AS2	AC096887.1		PI4KA										SNX5	HHAT
CRB1	DGCR2		GNAI1	AC018618.1		ZMYM1										ORMDL1	LMO7
AC084816.1	CIAO1		FGF2	AL024498.2		TMEM243										QDPR	MAOB
NEO1	SLC30A7		GNG7	AC106793.1		C1D										CDKN1B	MCCC1
SFXN5	RRP36		P2RX1	AC114689.3		GRK2										PIH1D1	KIAA0100
MARK1	SEMA6A		EPHB2	AC243964.3		PMPCB										FCF1	RBM41
AC087294.1	HLCS		FSTL4	AC245060.5		AEBP1										KCTD2	CDC14B
AC010422.6	NHS		OTUD5	AC011287.1		CEACAM19										TSSC4	PANK1
KIF5A	WDR25		CACNA2D3	AC078845.1		PHACTR1										SPATA6	GSR
PTGS1	FYCO1		BBOX1	AC068724.3		TTN-AS1										WDR75	CLCN6
SYT14	CNTROB		HGF	HIST2H2BF		C6orf62										AKIP1	NFIB
RIMS1	TMEM44		KCNB2	C16orf95		SLC48A1										AKT1	SPIDR
LIPC	BTF3L4		MYT1L	ZNF846		EIF4ENIF1										CSTB	EIF2S1
FBXW7	ZMYM3		PPFIBP2	RCC1L		LINC01503										ADK	SNX8
GTF2E1	MYCBP2		SCN1A	ATF6B		RAB22A										HACD3	ACOX1
MLC1	ARID1B		PHF19	LONP1		GPR146										GPN3	NECTIN2
WNK2	PPP1R12A		GAP43	SEMA6A-AS1		XRRA1										DERL1	MYO9A
IDH2	COL26A1		C1QTNF6	SPAAR		HLA-DRB5										UQCR10	UFSP2
AL078590.2	WDR19		FBXO2	CSNK1G2		NBDY										YIPF2	PMM2
EFS	MCUB		STAC	FBXW5		USF3										EHD4	CDK10
KCNE4	RELCH		KIF1B	GLIS1												TBC1D17	SOD2
AC098617.1	MAP3K4		SRRM1	LZIC												PLOD3	EXOC2
SSPO	ZNF500		NDST3	GALNT17												GOPC	UCHL3
B4GALNT4	TAF12		EFCAB14	TSBP1-AS1												KLHL22	PRKAB2
LINC00461	ITGA6		NOTCH3	SLC35B3												C17orf75	CPE
KCNJ10	SORBS1		GYPC	ELP3												NOL11	CBX7
AP002075.1	PDZRN3		AMPD3	NFU1												C2orf69	CRY1
ITGAM	MRPS31		NFATC4	STUM												INTS13	CPOX
TCF3	ATP6V0D1		SYT12	NNT-AS1												DPH3	FAM151B
PRKCQ	GLUD1		SLX4	MMP16												TSPYL1	DCP1B
AL645465.1	PPP1R7		TBC1D31													SEC61G	ARRB1
CYP2J2	COG2		KCNAB1													NIPA2	KDM3A
AL033504.1	AIDA		C10orf90													MPC2	RPUSD3
ADAM22	FBLN5		AADAT													DHX40	GNPTG
PC	POLI		SCG5													GNL3	KCTD20
SEMA6D	CNTRL		STK32A													NEK3	SETDB1
MCF2L2	PSMA3		RIPOR3													SENP7	RELB
AC105942.1	DCLK1		IGFBP2													TCP1	AGPAT4
CNKSR2	CC2D2A		NLRC4													RALA	ZNF318
ZNF398	TTF2		SEMA4A													EMC7	SLC25A40
FAM149A	SPAG9		ABCC8													CAND1	TFG
AC008105.3	PRDM2		COL6A1													EXTL2	HAGH
AC090912.1	ITSN2		EFHB													RPL12	UBXN4
PIK3R5	SH2B2		ZDHHC11													PSMD3	ZBTB16
LINC01896	ICE2		CLVS1													AGBL3	PTRH2
FAT1	LINC02762		STK32B													RALBP1	SRSF6
AL080250.1	CLIP2		PHKG1													NECAP1	PRMT2
PLAGL1	MAP3K12		LRRC27													PFDN2	SORBS2
LPAR1	SLC8B1		SEMA3A													TIPRL	ANXA3
SLC35F1	LPAR6		FBLN1													OPN3	DNAAF5
NAALAD2	PAK4		PLGLB1													RLF	MINDY1
HSD11B1	GOLPH3L		GPSM2													ARCN1	KDM2B
RASAL3	SLC6A6		PNPLA7													RNF217	SERPINE1
AC090518.1	CEMIP2		CDKL2													UBE2J2	UMPS
AC013287.1	ST3GAL1		HSD17B6													GID8	DOCK7
AP3B2	CDK14		ZMAT3													ATP5IF1	KMT2E
AP001347.1	ERCC1		TUB													GNA11	TRIP12
CHRNA7	TTC38		NOXRED1													BROX	TP53INP1
OAF	NF1		SNTG1													TIMM9	HNRNPC
CR381653.1	RSF1		GREB1L													LSM4	KDM4B
HUNK	ZC3HC1		VAV3													NCL	KTN1
EYA4	FAM111A		CACNA1A													MKKS	HSPA9
AP003059.1	SNX18		MOXD1													TMEM165	PKP4
KIAA1324	MSRB3		TLE2													TTLL1	PPP3CC
S100B	MCU		FERMT3													ASB6	RFWD3
ABCD2	HDAC9		GLIPR1L2													HLA-E	CP
AC108047.1	FERMT2		SEZ6L													EIF2B1	TAB1
GXYLT2	ZNF496		VPS41													POLE2	PHKA2
ARHGEF17	CPNE3		EGF													PCBD2	DUSP22
RAD52	ABCC9		N4BP2													UTP4	FAM114A2
SAFB2	ZNF148		KHDC1													GANAB	AGO4
AL117339.5	SHROOM1		HS3ST3B1													ACTR3B	SERAC1
BAIAP2L2	NPTN		KMT5C													TMEM53	DNM1
AC103923.1	GABARAPL1		CCDC34													CDS1	KLHL18
PRAM1	OAS2		ADAMTSL1													COQ8B	CD59
ZNF827	HIKESHI		LPIN1													SF3B6	ELP6
AL359921.1	SGPL1		EPN1													WBP2	PMS1
AP001021.1	ARL8B		OPCML													KRI1	ZNF32
PTCHD1	GOLGA2		PRR11													CLDND1	DIXDC1
ARHGEF4	INTS11		SLC31A2													C12orf29	CXorf38
AL591895.1	ASF1A		ETV1													JMJD6	EHBP1
RANBP10	WIPI1		AKR7A2													COX10	ZNF586
SLC25A48	SLC6A8		GPT2													HP1BP3	GFOD1
CCP110	KLRD1		SNTA1													NIPSNAP2	BAIAP2
MASP1	VSIR		PPFIA4													ZBTB17	MAN2B2
BMP5	YJU2		TPD52L1													SYNC	ROCK2
AL359644.1	PCCA		TNPO3													RHOT2	HMGN3
SOAT1	UQCRC1		SLC19A1													CTSA	SOCS5
MORC2	TPK1		DCN													LSM7	ZER1
AL159163.1	DNAJC6		NCAPD2													TOMM40	ATF3
PDE1A	FBXL4		SPTBN4													DYNC2LI1	SON
VRK3	ATPSCKMT		PDPN													MRPS34	LCAT
RIT2	SCAF4		FAM227A													L3MBTL2	KYAT1
RAMP1	ZFX		ZKSCAN7													KIAA1143	SCARF1
AC107884.1	LYRM1		REXO1													FAM189A2	ACP1
FASTKD2	PPP1R16B		ABAT													COMMD4	ZFP64
NCS1	C4orf19		SLC13A4													RBBP7	MFSD6
ACAD9	LGALS9		DRAIC													NOMO1	SOCS2
PPP5D1	MYO9B		MXRA8													KAT14	RAB20
SLC4A4	OSBPL9		SPNS3													ZNF529	CMYA5
ABCA8	CLEC16A		ANKDD1A													EIF4A2	MAPK8IP3
MAP1A	EGFL7		LMOD1													PPP6R1	ABHD5
B4GALNT3	SULF1		PLXNC1													ARSD	ZBED3
PIP4K2A	ZNF790		JAM3													TRMT44	CUTC
CHADL	TMEM204		DCUN1D2													ATP5F1B	PDS5B
WSCD2	PHF3		ZNF774													VASP	SLC9A8
AXDND1	SLC25A17		COMT													FAM78B	ZNF407
WDFY4	SLC9A2		COL19A1													CDC7	DNAJA3
SPI1	NLRX1		ADD2													UQCC2	FBXW8
PLAC9	TRIP4		IFNG-AS1													MFAP1	XPO1
SLC8A3	NUAK1		PDE1B													SENP5	LBR
IL34	OSGEPL1		CNTN4													CHMP2B	WDR6
AHCYL2	DIP2C		KDM4D													XYLT2	SMYD4
TMCC2	ZC3H12C		FASN													NSFL1C	KHDRBS1
ANOS1	VEGFC		GALNT8													KLHL12	LRP6
CSRNP3	AP4B1		TVP23A													KCTD15	UBE2B
SVEP1	SIK3		CABLES1													VCPKMT	MMS22L
TTYH1	RABEP1		MRO													P4HA2	WDR5
PHGDH	MINDY2		SV2A													SSRP1	FAM171B
COL9A2	CLTC		MAP4K3													ACTR6	PRR14L
TRPV3	HPS3		LINC00970													GMNN	TIPIN
AL445426.1	KALRN		EMID1													CSNK2A2	NRDC
FAM102A	ADGRE2		LONRF2													DOP1A	RASSF8
HAUS1	ERCC8		CNBD2													ADPRHL1	ACVR1C
AC009226.1	BUD23		LINC00923													SSNA1	FBXW11
ADAMTS19	TLL1		SLC6A20													LAMTOR3	CLTCL1
SMC5-AS1	TPGS2		PKP2													GXYLT1	CEP164
MND1	TRDMT1		NXPH1													ETV3	YME1L1
KIAA1755	LUZP1		EGLN3													EMC1	NELFCD
CYTIP	CDK7		GLRB													ATP6AP1	TRMT61B
AL160313.1	TEAD3		PCDH10													ARSG	CEP85L
CNTNAP2	HES1		FADS1													TSPO	CDC16
RGL1	KHDC4		ARFGAP1													MRPL44	LMAN1
TRPC5	ITPR3		ANGPT1													CARMIL1	DENND6A
AC012368.1	ASH1L		SH3PXD2A													CISD2	LPCAT1
HIST1H1E	EIF3L		C9orf64													ATP5F1C	CDC37
LZTS1	NISCH		EPDR1													DUSP3	RBMS3
AL033523.1	ELL		RNF212													MCEE	ROGDI
CD72	PDGFA		RNF157													SH3GLB2	ACYP2
MEGF9	PATJ		CCSAP													SPG11	MIPEP
P2RX7	ST6GALNAC1		ADGRA3													METAP2	USP36
MSR1	CYP1B1		KNDC1													ZNF330	BCL7A
KCNJ14	RNF38		SNX14													RAB32	CALD1
ENTPD3-AS1	CCM2		PTPN22													RPL27A	SMS
APLP1	GOT1		NR2F1													GPD2	FRA10AC1
PLXDC1	SMG6		CCDC88B													KHSRP	DENND3
LHPP	TEAD4		TFAP4													FRMD8	ARHGAP4
AC109927.1	DBNL		DLGAP1													MRPL22	ADAMTS8
DTX1	CCAR1		ANO8													RACK1	LARP1B
AC087854.1	TBX19		ASAH1													KANSL1	CLPTM1
GPM6A	TPTE2		CELF5													NDUFB3	BIRC6
NEURL1	NOL4L		ADAMTS12													NIFK	ALDH2
ZCCHC24	MRPS10		ADCY5													RDH11	ZFHX2
TRHDE	EZH1		OPRM1													PRRC1	C1R
BRSK1	GALE		SNRNP70													ARHGAP27	PARP4
HDAC2-AS2	WDR37		ADARB2													THAP8	NDUFAF2
DNAJC11	SMAD4		CD38													FAM76B	FNDC3A
PRKAA2	WTIP		SLC39A14													SEL1L	HIF1A
FAM66C	TRAM2		SNTB1													RPL36AL	CEBPG
NSMAF	RAB3GAP1		PAPPA2													MAP7D1	KIFAP3
BICC1	GCNT2		CUX2													MRPS33	HAUS6
CDK18	STAT6		SNX11													EML3	SLC2A1
TSNAX-DISC1	RPA2		ALK													PNPLA2	SAR1B
CCDC81	ANKRD42		SKAP1													NEIL2	BCAT2
EAF2	ARMC7		DUOX1													IDH3B	FBXO36
FRMPD2	FRMD4B		ATRNL1													MALT1	CCND1
SDC4	TANC1		COL23A1													ABRAXAS1	UBE2I
PEX11A	SLC16A7		TEX15													PIGT	RFC3
AC066613.2	GBP4		ENPP5													APP	ASH2L
ZNF462	DNAJC17		YTHDC2													DCPS	SLC23A2
UST	FASTKD1		FAP													TGFBRAP1	STN1
PADI2	ALG13		GRAMD4													FAM131A	CDADC1
METTL24	SUGP2		PARD3													LMAN2	FLYWCH1
MYO7A	GSN		TAFA4													ZC2HC1A	CCNT2
ARHGAP6	UIMC1		RNASET2													JKAMP	ATP13A3
AASDHPPT	KLHL8		ZNF730													SEH1L	POGZ
AL096803.2	AQR		CAPN5													ZMPSTE24	PXDN
PBX4	RBX1		MEG3													DHRS7	ABHD17C
TARID	GOLGA1		EML2													TIMM17A	PTPN21
CAMK2N1	ALDH1A1		LCA5L													FAM221A	NUDT6
PTPRJ	AEBP2		LTBP2													SUB1	TNFAIP3
OSGEP	ETS1		AK8													DENND10	NGLY1
ITGAL	FILIP1		NTRK3													POMT1	FNIP2
RASGRF1	MIER2		TBX15													GPD1L	TIGAR
LINC01344	ZRANB1		RFT1													AIG1	AZIN2
RYR1	NR4A1		DBF4B													ACTR5	IDI1
KCNMB2-AS1	BAIAP2L1		CCDC73													SNCAIP	GUF1
PDZRN4	LUC7L		LAMC3													LDHB	UCK2
PRELID3A	KIAA1549L		COL4A5													NMI	ACVR1B
SOX9	BAALC		OLMALINC													EDA2R	TRIM65
AC104461.1	UBAC1		CR1													STEAP1B	TRMU
PRCP	SELENOI		PAK5													PRKD2	TPCN1
FGD3	VPS13A		CNTNAP1													GTF2IRD1	LARP4B
AC046195.1	NOL10		GSTZ1													CEP152	TBC1D13
HHIP	RNF216		MAP1B													MYO1E	PRKAG2
PLCE1	ID2		CDH3													ARL1	LINC00877
RAB27B	NAV2		CES4A													HPRT1	SECISBP2
AGT	ZMYM4		SEMA3C													ZNF706	FEZ2
AC090015.1	MINDY3		ANKRD31													DPY30	PKN2
DCHS2	ERBB2		CHD5													ZNF823	FAM162A
AC012063.1	CRYBG3		PDE8B													ECD	HOOK2
NECTIN1	CCDC32		DHCR24													SLC7A6OS	OLFML2A
PIK3CG	ABI3BP		GABRB2													C2CD3	RNFT2
MAP2K6	ATP2B1		NKAIN1													SRP68	VPS26A
AC006148.1	NOD1		SLAIN1													PLEKHA3	ST3GAL4
AC092835.1	UBR5		SLC29A3													ZNF22	NUBPL
INPP4B	PFDN1		SYNPR													GCLC	SEC23A
SRPK1	ZNF79		MYO16													GSKIP	ZNF331
USH2A	ESYT2		GRIK3													ZCWPW1	DDX55
AC079385.1	ACOX2		CLU													UBXN1	IFT27
AL139807.1	TYMP		PDE3A													REXO4	DUSP16
CELF4	STK4		MACROD2													GHITM	LSS
PPP2CB	SLC25A13		ZNF483													ZCCHC17	CYP4V2
AC016907.2	RICTOR		BCAS4													RNF6	OMD
RMDN3	MSI2		INTS14													ERGIC2	PLD3
JPH1	BCL2L13		PCDH15													DNAJC8	ATE1
SULT1C4	PHF11		ATIC													CIRBP	DYM
AL357153.2	PARP14		CA10													ZKSCAN7-AS1	BABAM2
ADCY6	RASGEF1B		COQ3													AURKAIP1	BCOR
ARHGEF10L	EPB41L4A		SLIT2													CCDC171	PPP1R12B
TUBGCP2	ARMC1		ALCAM													SOX8	SIDT1
PTH1R	NET1		PRICKLE1													TMEM218	DECR1
ACSS1	TTC27		GPR132													MRPS23	TRPS1
ACSF3	RUSC2		P2RY14													CDC42EP3	SLC18B1
TRAPPC6A	DIP2A		SSPN													PRDX5	PSMA5
CASKIN1	RNF220		NETO2													ZFP82	PLAA
SCML4	CTNNAL1		ILDR2													ZNF805	GTPBP10
MDGA1	TBPL1		DRC3													TSEN2	TRAK1
POLR3H	GATAD2B		IL33													TTYH3	DLGAP4
KPNA1	PEAK1		AP2B1													KLHL25	TM6SF1
REEP1	NCK2		RTF1													KLHL26	HMOX2
KLHL3	DMTF1		PKNOX1													DNAJC27	GBP2
ADGRG5	GIMAP7		PITPNM3													POLR1C	CBFA2T3
CACNG7	AGPAT5		KIF21A													RPLP2	SUGP1
AC073569.2	ZNF451		OLFM3													TTC12	HSF2
PLD1	LIMD1		GATM													DDX5	RPP30
FHL2	LRP2BP		CD44													IRF1	MCAM
PTGFR	IL17RD		POT1-AS1													CASP9	SCP2
COL7A1	EXOC6B		ELMOD1													ZNF470	CDC37L1
SEMA4D	MRPL19		PRLR													NME6	EIF4E2
ATP8A2	TGFB1		ATP1B1													TMEM229B	PIGC
SCARA3	EIF2B2		SPC25													MED31	BACH1
LRRC4C	TMEM41A		LINC02112													FKBP8	ACER3
BCAN	AFG3L2		PPP5C													RANBP3	ANKRD11
KCNJ3	BCAR1		NRG4													TMED8	COL8A1
FAM182B	KYNU		ITK													VMA21	TMEM182
CACNG4	DTNB		DDX11-AS1													GTPBP4	WDR26
PLEKHA4	SLC20A2		GRIA1													ENDOV	TAF11
AP002884.2	EIF2AK1		FAH													PLCG1-AS1	HPS4
PFKFB2	OSBPL3		ARHGAP28													GTF3C5	PACSIN2
PCSK5	DUT		SSTR2													QSOX1	TBCB
TBX18	PIBF1		CNTNAP5													ARFRP1	FLACC1
ST8SIA1	DSP		DPF3													CCDC117	KPNB1
NINL	PRXL2A		PDE6B													SMC1A	RALGPS1
LMNA	NOP14		ESR1													PUS1	MVP
SLCO5A1	UTP18		QPCTL													SRPRB	SLK
MREG	CBWD5		CHRDL1													RBM45	SRPX2
C5AR1	AASS		ARL14EP													ABCD4	MXI1
FOXRED2	ATG2B		IRS1													COL4A4	TRPC4
ITM2C	ZIC5		RABL3													RPAIN	MIRLET7BHG
AC009318.1	BTBD3		FREM2													ARNTL	SUN1
LINC01483	SEPTIN8		SHANK2													EI24	CAPZA1
SKAP2	KANK2		CMBL													FAM241A	HAVCR2
PLCH1	KPNA3		FGD5-AS1													LRRC32	RFLNA
FAM227B	SH3BP4		MIR99AHG													ASB1	CASC2
ADCYAP1R1	HERC4		CCDC178													GID4	METTL23
LFNG	CSNK2A1		SMARCD3													H6PD	SMC4
AC004889.1	PMP22		STOX1													CWC22	ANKRD10
LTBP1	PDPR		BCO2													ATP6V1D	GALNT7
ARHGAP10	BZW2		PFKP													PLPBP	GPR155
RHPN2	ETF1		CFAP61													VAMP5	PTPRA
BLOC1S5-TXNDC5	XPO7		ARHGEF1													IFT20	NDC1
ATPAF1	PTBP2		HECW1													ANKRD36C	TESK2
A2ML1	AKT3		RASSF4													MED30	LSR
PLGRKT	MACF1		ADRA1B													CYSTM1	NDRG4
RER1	S100A13		KIF22													RPL37	ZNF354B
COL5A3	SPATA1		KCNS3													INTU	HNRNPM
ROR2	GIT1		BICDL1													XRCC1	SCARB2
PPEF1	MOB3B		SLC24A4													ERCC2	THUMPD1
AL392023.2	LTBP4		SORCS1													ZNF639	RHEB
Z84485.1	FSTL3		SLC22A17													MUS81	TRIM62
ANO3	FAM50A		CPM													LSM5	TRPC6
ZNF333	PIGG		SVIP													COPE	KLHL2
CNNM1	SETX		CT69													C5orf15	HK1
GDA	PPP2R3C		SCFD1													YLPM1	MAGT1
SGK1	HSD17B14		DYNC1LI2													ACSF2	TEFM
INSYN2B	USP11		AGA													TCTN2	VRK1
ADAM12	NBAS		GPR173													SRD5A3	ZNF510
AP002026.1	CPSF6		TTC39C													AAMP	PURG
GGT7	NANS		C4orf48													ZNF740	USP13
GFAP	LYSMD3		HRH2													MAGOHB	ENTPD5
SH3PXD2B	GLRX5		SPEG													KIF1C	PTPN14
GABPB2	OPA3		PRDM16													ASCC2	AFDN
GABRA3	MMP24OS		ZBTB7C													RCN3	VAC14
LRRIQ1	SLFN5		PPP1R26													SNW1	GLUL
MANBA	SENP2		ABI3													CLSTN3	RILPL1
IQSEC3	TBC1D15		LPGAT1													NT5C3B	ABCC5
DNAH7	DMAC2		TGFB3													PCNP	SPINT2
FEZ1	MYPOP		TOX3													CCNC	RAPGEF5
AC090907.2	TIMMDC1		APBB1													HEATR1	UMAD1
SCN2A	ENTPD1		PECR													MIOS	BTAF1
CAMK4	SLTM		IGFBP5													POLL	ZBTB11
BACE1	CISD1		ADGRD1													C1orf43	SMIM8
NFIC	ZNF451-AS1		SYT1													TCEA2	STAB1
ATP1B2	NBN		STXBP5L													PPP3CB	PKD1
ATP2C2	RAB4A		SGK2													TTLL11	FAM91A1
C1orf198	PDLIM5		LINC01600													FBXO42	MAPKBP1
AC097634.3	NT5C3A		ATCAY													ERO1B	COQ8A
RORB	SH3BP2		SLC4A10													NFKBIB	SARM1
DPYSL2	PPP1R12C		BRSK2													EBPL	LINC00467
NGEF	NEK7		PYHIN1													NDUFA1	PRIM2
CCDC191	EEA1		TMEM25													TMEM179B	BTBD9
NINJ1	NAA25		PYGM													TRMT2A	CAMSAP2
GPR39	TAL1		LINC00882													OAT	C9orf153
PCNX2	POLR2B		GSTO2													CIB1	EIF3A
DIP2B	RND3		BAIAP3													DNASE1L1	TRAP1
BCL11B	GTF2H1		SPAG6													SELENOS	VWA3A
TGFA	CRYGS		TOM1L2													PRRC2C	DEF8
VASN	TNFRSF19		RHOH													DDX54	HIP1R
ZIC1	DNAJC1		COL21A1													ANAPC16	AGAP5
CEP78	DPP9		ALDH1A2													STARD3	CAMSAP1
ADAM23	EIF3E		NECAB3													SH3GL1	COQ5
SOX2	DTX3L		LAMB1													ICAM2	ADHFE1
PAX6	KDELR1		FAHD1													RWDD1	TMTC1
CEACAM21	BTN2A2		DUS4L													MBOAT7	ARHGAP26
KY	CWC27		SH3GL2													ADM	ZBTB49
AC090115.1	GLRX3		SPATA22													TMEM132A	FAM217B
GPNMB	TRPC4AP		SNX1													CCDC25	DEK
BEST1	DDAH1		PPFIA1													CKAP4	IBTK
CDH1	BNIP3L		AQP4													TFE3	NOM1
MAN2B1	LRRC42		SMOC2													SOCS6	SCAMP2
AC138123.1	NHLRC2		GPC6													S100A6	SMARCA1
PCYT1B	MAVS		TRPC3													SHFL	SNX4
SLC6A13	DAPK2		RPUSD4													FGD1	ZNF207
AC109466.1	SERINC1		RFPL1S													TIMM8B	MOB3A
THBS4	PHTF2		STK17B													NDUFB9	SLC15A3
ADGRB2	ZBED4		SLC35F3													SUN2	MANSC1
TMEM108	PLEKHA7		SACS													ZNF701	CUBN
PLCD4	NCBP1		C3orf14													HNRNPF	MOSPD1
ADCK2	DMTN		SHMT1													RIOK2	CCDC91
KLHL5	EMCN		SNX31													ITM2A	MARK4
P3H2	NEK10		PTCH1													EXOC1	RAI14
APBA1	CD47		KANK4													BEX4	AHI1
MLXIPL	MAP3K5		ARMC3													MED11	SIRT5
FBXO27	TCOF1		MDGA2													INO80	MAP4
APOE	NTN1		SLC9A5													DYNLRB1	ALG8
SPOCK1	CERS4		GLT1D1													PTTG1IP	CUEDC1
FNBP1L	NCOA5		KBTBD12													YTHDF1	SCOC
PDGFD	KSR1		PLBD1													REX1BD	SGSM1
KCNH8	C12orf4		PTCH2													C7orf31	BCORL1
AC008124.1	MSL2		ADAMTS13													ANKRD13D	BRD4
HYDIN	RHOU		CABP1													POMT2	ATP11B
UBE2D4	SMC6		DIAPH3													CCDC47	MED14
CYP2U1	C19orf18		UNC13A													SERINC3	CLUH
TRAF1	TGFB2		PROCA1													OTUD6B-AS1	TMEM9B-AS1
NXPE3	AHCYL1		CFAP47													CCM2L	ARID1A
AC110023.1	UBE2E1		NKAPL													TFIP11	RBP1
AC007193.2	USP48		RPH3A													PRPF19	ACBD5
MAP3K9	CNTNAP3		SEMA5A													GCLM	PDE8A
FAM178B	ATRX		POT1													VAMP8	CCDC112
CYP11A1	PHACTR2		C21orf58													RIOK1	ZFYVE21
QPRT	STK38		USP40													MLH1	RNGTT
SNX32	SMCO4		TSPOAP1													DCTD	TICAM1
PODXL2	PREX2		GPR19													LGALS3	ACAT1
RGS9	PSPC1		METTL4													RANBP17	DBT
KCNQ2	CTNNB1		ELOVL2													POR	CPSF3
BANK1	DNMT3B		ADCK1													EPS8L2	MDN1
HAGHL	RTF2		MR1													CERS2	DMPK
GRIK5	VTA1		RFFL													NPRL3	IGDCC3
PLCL1	EML6		ASPHD1													GPR137B	HDGFL3
POU6F1	PICK1		SPAG17													ABHD10	WLS
RBPJ	CIITA		DDX25													DNAJC10	PIGK
LSAMP	SAE1		HDDC2													FAM98B	ACP6
TMEM156	CSK		THEMIS2													CAMK1	UBOX5
RGS7	SPRED3		PDZD4													UBFD1	ANKRD13A
SLC7A2	DNAH14		SEMA3F													RNF170	C5
GPR158	ZBTB46		TMOD1													RNPEPL1	TIMP1
CRYAB	SLC37A3		ABCC3													NUMA1	ALDH7A1
MRC2	RALGAPA1		EPHB1													NDRG1	TRIM38
AL049650.1	SF3B1		FAM204A													ATXN7L3	PGS1
DAAM1	DGUOK		XKR9													REST	ARL6
FBRSL1	C1S		MPPED2													SLC25A1	FBXO25
THSD7B	CASC3		SLC13A5													SPCS3	PCDH7
KCNIP3	CLK4		ZMIZ2													YWHAG	SH3RF3
LAT2	FAM13A		RALYL													SNRPD2	GCA
FBXO15	FUT8		PNCK													SETMAR	EGFR
CRLF1	PBX2		MKRN3													PDE4A	TESK1
GABRA1	NUP214		PI16													BANP	CCDC77
PPP4R4	TRIP10		KCNIP2													NDUFAB1	MPP2
PLTP	HS1BP3		TLL2													AP2A2	TIAM2
ARVCF	ACOT13		STMN2													OSBPL1A	FRMD6
LIAS	HMGXB4		PFKFB4													POMZP3	PCNX4
TMEM131L	DENND2A		MAGED1													ATG2A	TXK
PPARGC1A	PRKCA		ECT2L													ATP6V1E1	TCTA
KCNH1	MAPK9		GABRG1													ZNF528	STRIP1
KLHL4	MYH11		FHL5													PGM2L1	SMARCC1
MAST3	ZNF430		OLFM1													MMP24	BPHL
FER1L5	WDR91		FAM53A													DNAJB11	NONO
UBTF	ELMOD3		DCDC2C													CCT6A	TAPT1
CFAP53	RB1CC1		ADAMTS2													CLIC2	SSBP3
SLC16A10	RNF13		EHD3													SIRT3	ZNF346
POU6F2	INPP4A		CEP104													BTG1	SLC38A6
LPCAT2	GBP1		PAPPA													SLC25A44	MROH8
VWA3B	C2CD2		FBXO32													NUP210L	CAPN15
NLGN3	ZMYND11		GLIPR2													ITPRID2	PAFAH1B1
LPAR5	MMRN1		DYNC1I1													MRPS7	QKI
SEPTIN3	COG3		MNS1													TP53BP2	USHBP1
PAIP2B	PREP		SLC38A11													MRPS14	CTSH
TPRN	ATG4C		RBFOX1													ZNF667-AS1	TTC7A
ANKRD24	DOK5		C16orf96													MORN1	SIPA1
MAU2	CSE1L		LIN7A													MMAB	FANCL
CXCL14	TASOR2		CDH12													BRICD5	NARS2
FGGY	HTT		LINC02693													TMEM267	RNF41
GSTM5	PPP6C		THNSL2													UTP6	GTF3C3
GRIN2D	NDUFS7		TMEM232													CRIP2	USF1
AC048341.1	PAXIP1		RASD1													GLT8D1	STS
RIN3	IMMP2L		SPDYE3													AHSA1	SLC19A2
KLF15	SYNPO2		NWD1													RP2	TBCD
TP53TG5	SLC14A2		RAB3C													RANBP1	MICU3
PTGFRN	TTC13		BTBD11													NDUFA5	RHBDD3
PRKCZ	FUCA1		FAXC													TUBD1	CBFA2T2
SERPINE2	FLYWCH2		CEP128													XBP1	TBCK
LRP3	GNE		TTLL9													RAB27A	AKAP1
HPGDS	PTPN4		GJB6													GOLGA8N	PMEPA1
ADRB1	PIPOX		LRRTM3													BCLAF1	ABL1
SRRM4	DIPK1B		DPY19L2													DCTN1	UBE2O
AC079380.1	DDX60L		FAT3													MXD1	MKNK1
AC096564.1	TTF1		SFXN1													SLC12A9	WDR43
CDH8	CHCHD3		MAML1													LCA5	CFAP97
TMEFF2	SMG9		SGTA													RABGAP1	CHD8
LNCAROD	FEM1B		CD163L1													EEF1D	ATP2B4
TENM1	YWHAE		DGKD													SLC16A1	POLA2
MYH3	SPOPL		KIF3A													FAAP20	COASY
EPB41L4B	AHDC1		RASL12													EFCC1	CYP27A1
AC078923.1	HSDL2		SLC44A5													BCL10	GATD1
KCNMA1	MRPS18C		MLIP													PYURF	PPM1B
TFCP2L1	CLOCK		GAS2													DSCC1	DCAF1
SDC2	CAMKK1		EXOC7													SUMO3	NOVA2
CNTFR	NFATC2		PLCB1													LARP4	SLF2
TTC34	PTAR1		RFC1													HECTD3	TRMT10B
CRB2	HIP1		C12orf60													TNFRSF10A	ARHGEF40
PAAF1	PIP5K1B		ZNF681													CHRM5	GSTCD
WDFY2	KLHDC2		LUC7L3													DNAJC5	EML4
RASSF2	NFYC		TMEM176B													DBI	USP4
ELAVL4	CARNMT1-AS1		CENPK													SORD	ACTR2
RSPO2	HUWE1		ASB3													PCBD1	BTBD2
B9D1	BFAR		MAP2K4													PARP10	PCTP
REEP2	CHL1		ESRRB													TMEM9B	COPA
ATAD3B	CDK8		KLHL32													PACC1	KCTD18
NPL	ITCH		SAP130													RIPOR1	FMO5
AC012435.3	DPY19L4		GYG2													ACAA2	TAB3
GPC1	DACH2		ITGB1-DT													ZNF629	TXNRD2
SYCE2	TMX3		TMC8													SYT11	RAPGEF4
AC026471.4	HMBOX1		RCAN3													RTRAF	CPEB2
KATNAL2	DCAF8		GABRB3													APOL2	MRAS
ADAMTS18	ARG2		EPHA5													NUS1	SDHA
TP63	UBE4B		DNER													RRAGB	ZNF131
CSPG5	GPRC5A		MAMDC2													ESD	SLC22A23
ADAM33	FMR1		PMM1													TSEN54	UBAC2
PLA2G7	LINC02021		ADA2													KREMEN1	NUCKS1
SCD	FAM20B		HIGD1B													OTUD3	PHF20
SGO2	TOP2B		RNF2													PITHD1	HOMER2
SPATS2	PHF6		CXADR													KLHDC4	NBPF1
TTPA	IFT81		SPRY4-AS1													MYBBP1A	TEC
CLCN5	FGF12		SOX4													ZNF264	SDHC
FAM222A	KIDINS220		MIR3659HG													MED28	SASS6
SLC35F4	ZNF341		ROBO2													SOCS4	MAP2K3
ZMAT4	GABRE		IFNLR1													UBE2A	PYGB
QTRT2	SYNJ2		GALNT16													TAF7	ZC3H7A
CNOT6	PPM1L		ITGA8													AREL1	LTA4H
F3	RBM3		RBM38													THOC7	TRAPPC12
TIGD4	TXNDC12		ZCRB1													VPS35	STRADB
OLFM2	PPM1K		THOC1													LAMP2	TRPM7
PMFBP1	CRAMP1		ZBTB44-DT													IPO5	LIPE
FAM167A	NIPSNAP1		SLC39A9													PRKAG1	CRTC3
SCIMP	EIF3J-DT		SLC7A7													CYTH2	USP30
NEXMIF	TGFBR3		EVC													STK25	IGFBP7
AXIN1	TUT4		TULP4													NUDT7	GLG1
AC113414.1	FARP2		CCDC170													PPP1R13L	INVS
RHBDL2	MIER1		BOLA3													LAMTOR5	TFB1M
SLC38A1	STX2		SLC38A7													TNPO2	LRP5
AC090578.1	POP5		KIFC3													STIM1	SLC9B1
ZFYVE9	PXDNL		ZNFX1													ITGA3	CIT
MAGI2	UBASH3B		PPARG													TMEM59	TBC1D16
AC073343.2	CTTN		BEND6													SLC30A9	RTN4
AMPH	CEP350		PIEZO2													ZNF30	PILRB
GABBR2	BEND7		FHAD1													UBB	NOP56
AF127577.4	ARNT2		VWC2L													POP1	EXOC5
PPP1R1B	PPIL2		MYBL1													PLOD1	SOBP
SPTB	DCAF7		MIR181A2HG													SERPINB1	NEMP1
CYP46A1	FAM174B		ME1													GKAP1	ZNF175
DCP2	UBA2		CCDC136													CTSL	C10orf143
LZTS3	BCLAF3		SUGCT													PRR12	PDCD11
NME5	IQCA1		SLC25A19													PPIE	FZR1
RGMA	PCDH11X		C11orf24													FXR2	PIK3R1
PSD2	NNMT		AKT2													TIMELESS	DCAF10
GARS	ACADVL		SLC5A11													ATP9B	NDUFV2
CDC23	BRD3		P2RY1													ZBTB24	LACTB
ZSCAN18	APOOL		GAB2													SEM1	VPS37B
CDH18	TADA2A		CNTN6													MRPL37	CCDC138
SMO	PLAG1		DCTN2													KLF8	HBP1
SLC24A3	IGFBP7-AS1		KCNK1													MVB12A	KIF3B
SLC35E4	MMS19		ZNF616													MAPK3	SENP6
GRM5	TANC2		DNAH6													CAV1	TAF2
CHST3	TBC1D22A		SPTLC2													PGAM1	LIPG
MSI1	FUBP1		CCDC40													ZNF14	MAPKAPK2
LCK	TMEM117		TECTA													RWDD4	TACC3
CRMP1	GATB		USP35													COX18	MSN
C3AR1	NPEPPS		MYL9													SALL1	CAAP1
SALL3	ZNF678		THOC5													ECM2	RPL5
AC008537.1	BVES		TAGLN													UBE2Q1	TBC1D23
CAMK2A	ARID4A		IDI2-AS1													PDCD2	EIF4B
NCMAP	MAPK14		MSC-AS1													ATRIP	STK11
NRXN2	FAM214A		FCER1G													LGALS1	RAB1A
RGS11	ZCCHC8		ST6GALNAC5													ALKBH3	PRKAA1
GLI2	SCAPER		ASIP													TNPO1	RIF1
TNR	TMEM131		MIPOL1													COX7A2	FMO4
AL139011.2	C9orf85		KIAA1958													MPG	MECR
CEP85	DAZAP1		GNA15													UQCRQ	COX11
LAPTM5	NR4A3		MOV10L1													PIGZ	MSRB2
AL357507.1	BRAP		TRMT10A													PREPL	CD82
AXL	BRI3		IFT22													PHAX	SH3TC2-DT
DPYSL3	ADCY7		KCND2													ZNF85	JAK1
SYT16	STK40		PRKACA													RPL29	NKTR
DTWD2	ARHGEF9		LRRTM4													MOK	SNRNP35
LRAT	DCAF16		PROX1													PRDX6	HDAC6
PKNOX2	GBF1		KLHL28													C10orf88	CTH
DNAH12	ARHGAP39		ASIC2													CAMLG	ME3
WNT3	ME2		AR													NRL	COG7
NDUFA4L2	KCNE1		MS4A4A													LAMTOR1	BNIP2
TBC1D9B	ARMH3		SLIT1													AAR2	ORC2
PTAFR	FZD3		ADAMTS17													PPDPF	ATL2
CD276	MED13L		LINC02694													FBXO46	CNNM2
FIRRE	PELP1		MELTF													ERI1	SH3BP5
NFAM1	KLHL24		PAXIP1-AS2													CAMTA1	SEC61A2
IGDCC4	NSD3		COL15A1													ITGBL1	SLC25A43
PHEX	PALMD		ANKIB1													POLG	KIAA0319L
TEF	GCFC2		CACNA2D1													MDM1	MFNG
NFE2L3	IRF3		SNCA													SPAST	LRCH2
C3orf70	RASA2		CCNF													IFT46	DPH7
NCF2	SDF4		DNAJB14													TRUB1	ZZEF1
RAP1A	WDR61		KLKB1													TTPAL	HMGXB3
SNAP25-AS1	ANGEL1		CNTN5													FGL2	UBL3
CFAP299	ATP2C1		DNAJC16													INCENP	BAG2
CUL7	ZNF711		ABCA6													NOP58	MXRA7
FGF14	SEC14L2		KSR2													SEPSECS	VSIG10
PCDH9-AS2	PARPBP		WDR17													MRPS18B	CRBN
GNAI1	INTS6L		VANGL2													CBY1	RARS2
FGF2	ZNF197		ZNF302													CHD3	SSBP1
GNG7	SEC24A		TUSC3													CRIPT	SLC9C2
P2RX1	AMD1		COL24A1													LRIG3	FHL1
EPHB2	ARSB		HCN2													FDFT1	PPM1F
FSTL4	RPS6KA2		HES6													SDCCAG8	ANKMY2
OTUD5	TBC1D30		SH3D19													VWA8	G3BP2
CACNA2D3	WDR44		AGMO													MZT1	VPS9D1
FRMPD3	KDM5C		PLVAP													SEC11C	SLC1A1
BBOX1	TBC1D1		KNOP1													ZC3H15	FER
HGF	DNMBP		C2CD6													ZDHHC1	ENDOD1
KCNB2	COMMD1		KLHL13													SNUPN	KCTD13
PDK3	BNC2		METTL9													ERH	STAG3
MYT1L	PHIP		CAPG													CCDC90B	INTS2
PPFIBP2	TCF7L1		KCNH7													GDAP1	COQ9
BCAT1	UCHL5		C1orf159													SEMA4C	PGP
ULK1	PNN		BCAS2													COPZ1	TSC22D4
SCN1A	CA5B		C12orf42													BZW1	RALGAPA2
PHF19	RERG		EXTL3													C2orf49	RBM28
PLEKHH3	KIAA2026		TESC													CIC	AKNA
RUNX3	PGM2		GPALPP1													PSMD4	TRIM35
GAP43	HECW2		C1QTNF1													PRKRA	CAV2
C1QTNF6	IFT57		LMCD1-AS1													PRKCSH	STXBP5
ARHGAP44	TRAK2		MGRN1													RABAC1	CDH13
FBXO2	UBAP2L		LCNL1													SYNGR2	EIF3B
STAC	ARHGAP5		ZNF667													MFSD10	ATP6V0E1
KIF1B	PEX7		PRDM6													TPMT	EPS15L1
LSM12	TAF4		CCND2													IDH3G	EPB41L3
IQGAP2	TRIM37		TFAP2E													CCNB1IP1	WRN
SRRM1	KATNA1		MYOM2													CCDC142	SOGA1
NDST3	PPP2R5B		GLT8D2													ENY2	CCDC134
EFCAB14	WDR33		TNC													LACTB2	KCNAB2
NOTCH3	SDC3		GSG1L													SLC38A10	WDR7
GYPC	RNF121		MAP6													AKAP8	CNOT1
AMPD3	VWA2		SH3BGR													RPAP2	MLLT1
NFATC4	JUP		TTC19													SFPQ	MRI1
SYT12	CLCN3		TENT5A													IFT74	PAFAH1B2
AC004805.1	MCM9		PLPP7													COX7B	MARK3
AC025569.1	SP2		PXK													MCM8	DPM1
SLX4	PTCD3		RNASEH2B													CSTF1	MROH1
TBC1D31	PRKCB		PAQR6													SAP30BP	GGT5
KCNAB1	KITLG		NRSN2-AS1													FBXO21	SH2D4A
TLR2	ZNF791		GFRA1													PGAP2	SMARCAD1
MS4A6A	MYLIP		CORIN													EPHX1	RCAN1
C10orf90	GOLGA3		FBXO16													NDUFAF1	HSD17B7
SLITRK2	TEP1		ASNS													UQCRH	CCZ1
AKAP8L	RALB		EIPR1													C1orf35	MMD
AADAT	DDX42		CD83													ZNF691	TMEM87A
RAMP3	CLNS1A		ZFP37													PM20D2	DHRS4L2
IL21R	USP42		MRPL58													NQO1	KDM4C
SHE	UPRT		CD36													SELENOW	ST8SIA5
SCG5	C7		RAD17													SPCS2	DAP3
AP001825.1	SIRT1		TPCN2													DNAJA4	TIAL1
STK32A	SLC38A5		CHST9													TMC6	SLC15A2
RIPOR3	LRRC41		ADORA2B													ZW10	MRPL3
IGFBP2	TAF3		IL1RAPL2													GNS	CWF19L1
NLRC4	KDR		SGCE													CES2	LMLN
SEMA4A	NUP93		UBE4A													AP1M1	ULK2
RAP1GAP2	ZBTB41		LMTK3													PIM1	ZMIZ1
AC097515.1	ZNF394		IL17D													MED22	KLF13
PTPRO	CYB5B		LRFN2													NFIL3	AGAP9
ABCC8	SCFD2		TFB2M													TMTC3	SSR3
COL6A1	ZEB1		UCHL1													BRMS1L	EEPD1
EFHB	TCERG1		MSH6													PEX13	MBTPS2
ZDHHC11	FAM199X		PIP4P2													TMX4	ABCB9
DHX57	IL1RAP		GPR160													SELENOK	TMEM161A
CLVS1	NT5C		ZNF16													ACTL6A	PPIL4
STK32B	CCDC66		VIPR1													SCPEP1	MFSD11
PHKG1	ARMC9		PLAC8													TSPAN17	USP28
PPP2R5A	UBE3D		GFPT2													PPP1R3D	RNF135
LRRC27	BIN1		TMED3													TRANK1	SH2D3C
SEMA3A	UBE2K		FBN2													HBS1L	TRMT2B
SLC16A12	DEPDC1B		SCAMP5													DDX6	ZNF117
KANTR	CBFB		FRK													HNRNPA1	SYP
AL136295.1	KANSL3		TMEM44-AS1													FAM174A	PCMT1
FBLN1	ARL15		MYBPC1													DOC2A	ABHD8
IL10RA	WARS2		TLR3													NAT9	MID2
PLGLB1	BRIP1		LINC01239													NSUN4	METAP1D
GPSM2	SERPINB9		ALDH1L2													EPM2A	LRRFIP2
PNPLA7	CTDSP2		ANKRD30BL													GORASP2	HDAC4
CDKL2	SEL1L3		NFYA													PCOLCE	ZHX2
GPC3	PPP1R14A		ATP8A1													STYXL1	GEMIN8
HSD17B6	DNHD1		ENC1													HAUS2	CDC25B
ZMAT3	RARB		IL17RB													SLC16A3	MACROD1
TUB	MAPK8		IL12RB2													CKAP2	RIN2
NOXRED1	ARL5A		MYOCD													TIMM50	NUP210
ANKLE2	SPP1		AMBRA1													HILPDA	HS3ST2
SNTG1	CRY2		DNASE2													BAX	EIF4G3
SAMD3	PYGL		NME9													CFAP69	TULP3
GREB1L	EED		PTPRF													MPLKIP	IFT52
VSIG4	TMEM154		MAP2													MITD1	TXNDC16
VAV3	UBP1		GMIP													GNPTAB	TDP1
CACNA1A	VPS29		PDE2A													UNK	HPF1
MOXD1	VPS50		MFSD4A													FARSA	CPQ
ACTR1B	NR5A2		FADS2													METTL17	MED25
PILRA	UBE2Q2		XPC													SEC31B	THAP4
TLE2	DLG5		PLBD2													HTATIP2	MET
FERMT3	LMAN2L		OGDH													ORC3	NUP205
GLIPR1L2	HGS		MITF													TUBGCP4	YAP1
SEZ6L	RB1		RNF150													TPRA1	INTS10
VPS41	DGKA		TENT2													RTL8C	ODR4
EGF	PGM1		TDRD9													GALNS	FAHD2A
N4BP2	CMPK1		FREM1													ATAD1	DAP
KHDC1	LOXL2		METTL8													LRRC49	ZFAT
HS3ST3B1	IMMT		HSPB8													TBC1D10A	LAPTM4B
KMT5C	RNMT		LINC00504													CLCN4	SLC66A2
CCDC34	KLF7		LRFN5													SCRN3	FAM78A
ADAMTSL1	HCFC1R1		SLC39A12													LPIN3	ACTR1A
LPIN1	SRBD1		GRM8													ADIRF	SPSB1
GNL3L	SV2C		ELMO2													FOXP4	RPL7L1
AC008050.1	KIF26B		COTL1													SCRN2	DTNBP1
EPN1	PEX5		NRG1													CD163	MAPRE2
OPCML	PTPRE		PPP1R3C													DBN1	SDK1
PRR11	PRELID2		WDR48													SMDT1	CHST7
SLC31A2	SLC25A36		PHYHIPL													DCAF17	ZNF25
ETV1	MAN2C1		ETNK1													APBB3	CBWD6
C5orf17	EPHA7		CSMD3													PPP1R15A	TCP11L1
AKR7A2	CNOT7		CPEB2-DT													SNRPD1	ANKAR
TAFA1	PYGO1		MAP7D2													TMUB2	WBP11
GPT2	CNOT4		SERPINI2													MAGED2	TMEM67
KCNIP1	NBEAL1		NINJ2													MON2	CSGALNACT1
SNTA1	UBE2D2		C1QTNF7													MDH1	PUDP
POU2F2	VCPIP1		KCNA2													HMGN4	ST7
PPFIA4	RTN4IP1		BEAN1													JOSD1	EIF3J
TPD52L1	ADARB1		CFAP74													CNIH4	INTS3
TNPO3	DCUN1D4		SYN3													TEX264	FAM193A
SLC19A1	CHPT1		PIWIL4													URB2	LRRC40
SIGLEC1	CFAP58		ABTB2													PXYLP1	SIPA1L3
DCN	ZNF33A		LHFPL4													RPN2	PPCDC
NCAPD2	FAM126B		STEAP2													ZNF714	SPARCL1
SPTBN4	STARD3NL		GTF2IRD2B													ASAP3	TMEM39B
INPP1	SLC35G2		LIG1													LPIN2	CLIP1
PDPN	ZCCHC7		CA3													ELOA	HADHA
AC005699.1	TSHZ3		SLC41A2													GIPC1	SPEN
FAM227A	DHX32		ACSM3													SLC26A5	CCDC146
ZKSCAN7	TENT4A		LRRC75A													MCUR1	RPRD1A
REXO1	SLC7A6		TMEM254-AS1													PSMD12	ZDHHC20
ABAT	DNMT1		LGI4													VPS28	SKP1
CPS1	GCN1		CADM4													PPAT	TIMM23B
SLC13A4	SACM1L		ADA													RAB9B	IREB2
HK2	CBX1		BDP1													CARD19	ATAD2
DRAIC	DNASE1		WASHC2C													ZNF778	HMG20A
MXRA8	CENPI		GRIK2													ECSIT	CPT1A
BOD1L1	ERAP1		LYPD6													RPS16	SOX13
SPNS3	NIPBL		TRRAP													MOGS	NDUFV3
ANKDD1A	RELT		PDCD6IP													NEPRO	PCID2
LMOD1	XIST		STIL													NPIPB13	WDR45B
PLXNC1	KIAA0513		CADM3													PTPN6	ZNF276
AC073529.1	EHBP1L1		ZNF516													DDX56	ZNF322
JAM3	SRPK2		SINHCAF													RGS2	PKIB
DCUN1D2	GALK2		NSG2													ZNF66	CYP20A1
ZNF774	CC2D1A		BEX2													CMAS	GPBP1L1
COMT	NCBP3		CHSY3													NAT10	FGR
COL19A1	RNF213		LYPD5													KIN	UVRAG
ADD2	FAF2		FBXW2													KLC4	ZGRF1
IFNG-AS1	DRAM2		GRM7													CTTNBP2	ADAP2
PDE1B	SMIM14		HSF4													AP2S1	CDC123
CNTN4	SEC11A		TPM2													SNX24	PUS7L
KDM4D	MBD2		NRGN													SNRPB2	SUPT6H
BHLHE41	MYO5C		ACAP2													AP4S1	ZMYND8
FASN	MLPH		MGAT5B													PAXX	TTC33
SREBF1	PPP1R26-AS1		SLC22A1													FBXO11	TUBG2
ST3GAL5	ZC3H6		ADGRB1													PTPRR	ZNF766
GALNT8	RETREG3		PLEKHH2													CYS1	TIMP3
TVP23A	RASA1		FANCA													NDUFB5	SYNGR1
CABLES1	FUT10		GPR183													UNG	FTO
MRO	TGFBR1		ZNF710-AS1													UQCRC2	JUN
SV2A	BRK1		B3GAT2													TMC1	SLC2A12
AL591501.1	PBRM1		NPTXR													SLC25A39	SPTLC1
OARD1	PURA		LURAP1L													SIDT2	FAM107B
MAP4K3	TMEM248		MAP7D3													AGK	NAA15
LINC00970	RAB18		FAM181B													HGSNAT	KPNA6
EMID1	CHMP4B		GRK3													FANCI	SLC35E3
LONRF2	KRBOX4		ADCY1													STARD4	USP3
CNBD2	DDX17		SLC44A3													RRN3	CTDSPL2
LINC00923	KMT5A		C20orf27													ZC3HAV1	INSIG2
SLC22A3	NDST1		TMEM51-AS1													XPNPEP1	RNF8
NADK	DDX21		SEMA3D													CD74	KIAA1217
ZNF263	GPI		TCAIM													CARF	LAMC1
SLC6A20	VPS26C		FRZB													LYL1	CBL
PKP2	BRCA1		ENO4													RBBP8	YEATS2
NXPH1	IPPK		RAB40C													EFR3B	ALDH3A2
EGLN3	MAP3K6		GRIP1													PLXNB1	CCS
GLRB	ZNF84		UBE2R2													NCLN	ABHD2
TMEM175	PTPN23		ACOX3													ANXA1	RSRP1
PCDH10	STX18		GPR176													RAB23	RHBDD1
FADS1	FGD5		XKR4													MED21	ASXL2
ARFGAP1	SYT7		PKD2													METTL22	IFRD1
ANGPT1	CPAMD8		ADI1													LYSMD2	SEPTIN9
SH3PXD2A	GRAMD2B		TACC2													NDUFAF8	RBM5
C9orf64	XKR6		GJC1													CUL9	RSPRY1
IL18	RPS6KA5		CBR1													SMAD5	NUP153
EPDR1	CAMKMT		LYVE1													HECA	IPO8
C9orf147	ASMTL		NIM1K													ZNF7	TTBK2
RNF212	POC1B		PTPN20													VEZF1	GOSR1
RNF157	NDUFA10		LRRN1													DCTN4	UPP1
CCSAP	OSGIN2		NOCT													NOLC1	AKIRIN2
TRIM28	POLDIP3		HS6ST3													KCNMB3	NIPAL3
ADGRA3	AMOTL1		NR4A2													CARHSP1	KIF3C
HCK	APTX		EIF4E3													ABCA7	PTS
KNDC1	BLCAP		ZDHHC13													GCNA	RMDN1
SNX14	SCAP		HNF4G													ATP5PD	CCDC18
PTPN22	FAM120AOS		GABPB1													BCL9	IFT88
AL138720.1	DNAJC15		LRRC9													GPBP1	ERICH6-AS1
ABCE1	NAPB		DHRS4-AS1													ARMC6	PACRGL
NR2F1	BMP1		IQUB													ATP5F1A	STAG2
CCDC88B	STAM2		GAREM2													DPP8	CARS2
STX16-NPEPL1	RSRC2		LANCL2													NEU3	SHC2
TFAP4	UFM1		AFF2													MAP1S	JADE2
DLGAP1	THAP9		ADAMTSL3													ZNF235	FUBP3
ANO8	SHROOM4		GRAP2													RAB14	TMF1
AC012409.2	NAPG		DYRK1A													ZNF518A	PRR3
ASAH1	IWS1		ENPEP													RPL7	ALKBH1
CELF5	KDM5A		PREX1													GSDMB	ZNF329
ADAMTS12	HIVEP3		CD151													MANBAL	STX11
ADCY5	IFIT2		RBFOX3													DDX59-AS1	PRSS3
OPRM1	NEIL1		PDE4B													FAM104A	OSBPL5
SNRNP70	C3orf38		P2RY8													SP4	UQCC1
ADARB2	BOC		PLPP2													COX6C	DOCK1
CD38	AMZ2		CFAP221													TMEM260	NIPA1
SLC39A14	MN1		ITGA11													UBIAD1	UROS
SNTB1	HNRNPH1		FAM20A													RNASE1	RECQL5
PAPPA2	SKI		API5													GPR89A	PIGB
CUX2	BTRC		NUAK2													CENPJ	KIAA0586
TRPM2	PHLDB2		DUSP10													TMEM150A	CDC5L
SNX11	WASF1		PCDH9													PPRC1	PPP6R3
ALK	CHST15		ZNF536													DIS3	CARM1
SKAP1	GMEB1		LINC01608													RASGRP2	TMOD2
DUOX1	OSCP1		SRCIN1													RMND5A	XRCC3
ATRNL1	KIF16B		ESRRG													FAM98A	HACL1
COL23A1	YWHAQ		ELAVL3													TUBB	RHBDL3
TEX15	TEX2		AGBL4													SPRYD7	INTS7
ENPP5	BMP6		CTNNA3													RARG	GTDC1
YTHDC2	SLC40A1		AQP4-AS1													GLRX2	APLP2
OLR1	SRP9		LINC00609													SUMF1	MCF2
FAP	RPS27L		RNF182													UBAP2	KLC1
GRAMD4	NUP50-DT		HPN-AS1													SH3TC1	TERF1
PARD3	CHD2		ENPP6													SLC35A5	MBD1
FAM234B	SLC2A13		CERCAM													CKB	MAN1C1
TAFA4	ZSWIM6		LINC00511													SPDYA	SLC25A46
RIC8B	GFPT1		TMEM178B													SYPL1	AP3M2
RNASET2	GIGYF1		ADORA1													CDC34	B3GALNT2
MRRF	ATF7IP2		GRM3													YWHAH	UBN1
ZNF730	KCNJ6		FRRS1L													CLDN15	KIAA1328
CAPN5	CALU		SEZ6L2													ARSA	NUP85
MEG3	GSTK1		BCL2													CEP250	BRD1
QARS	PDE3B		SPON1													RPS3A	SCAF11
EML2	GPR161		NKAIN2													B4GALT2	NSMCE1
AC005520.2	PHF21A		LRRC63													NUMBL	TM9SF3
TARS2	LIPA		PTPN13													GMFG	CD99L2
LCA5L	LONRF1		MIR4300HG													S100PBP	NRF1
AC007285.1	LDLRAD4		DMD													VPS52	CEBPZ
LTBP2	FARP1		ZDHHC11B													JADE1	NUP107
AK8	TAF5L		PCBP3													WDR89	SNX13
NTRK3	MOB1A		JAKMIP3													POLR2L	DPF2
AC027288.3	MBD4		CADPS													ANAPC11	POLR2H
TBX15	AMN1		LINC01170													PTPA	KCNN3
RFT1	XPO6		EFHC2													GTF2F1	TNFAIP8
ENHO	EP400		LINC00632													DRG2	DHX34
DBF4B	KLRF1		POU3F3													CTBP1	NR2C1
AC092957.1	JAM2		MAPT-AS1													FBXL3	ANKRD16
CCDC73	AP3B1		LGR4													PTCD2	WDR53
LAMC3	HNRNPLL		EDARADD													RBL2	SERP2
COL6A2	RNF215		VLDLR-AS1													DAG1	USP49
COL4A5	NARF		NLGN1													CSNK1G3	MPHOSPH9
OLMALINC	LRIF1		ZFHX4-AS1													NDUFA3	PLA2G4C
CR1	URI1		DACT3													TBC1D20	NSMCE2
PAK5	LARP1		TMEM202-AS1													FASTK	CDKL1
RNF130	PTEN		MAP9													EARS2	DELE1
DEF6	RBSN		EMX2OS													CHTOP	NAE1
RRP15	LEMD2		HS3ST5													C12orf57	CTSZ
CNTNAP1	ZC3H12B		NTNG2													MAPKAPK5	IL13RA1
EDEM1	CAB39		ALOX12-AS1													GNPNAT1	BRD9
GSTZ1	NCAPD3		SEMA4B													TAMM41	PABPC4
AOAH	MRPL52		LURAP1L-AS1													PBXIP1	VTI1A
MAP1B	NUP58		PLPP4													POFUT1	GLMN
CDH3	PCK1		SORCS2													ANO6	OS9
CES4A	LCORL		NAT8L													CABIN1	UFL1
SEMA3C	MICU2		LINC01182													PIK3CB	CREB5
CA8	RASA3		LINC00299													HINT3	CDC27
ANKRD31	MCM3AP		GRM1													NEBL	DLD
CHD5	TAF13		WDR49													PHKA1	MINPP1
PDE8B	SELENOO		MAP3K19													MRTO4	TMCO3
DHCR24	RSRC1		LINC00499													PNO1	SRSF3
GABRB2	HEY2		AGBL1													RPS21	TUT7
NKAIN1	MAPKAP1		GABBR1													APH1B	PKM
SLAIN1	GTPBP6		CSPG4													C21orf91	RNF169
SZRD1	CDK9		CXXC4-AS1													ST7L	OFD1
SLC29A3	POMK		MIR193BHG													SUPT16H	FLOT2
SYNPR	GOLGB1		NEURL1B													CDK11A	INPPL1
MYO16	DYNC1LI1		HEXD													SPDL1	SLC7A11
LILRB1	GUCY1A2		KIF5C													ULK3	NSUN3
ZC4H2	HMGCS1		NRG3													CDKN1C	RAD51C
GRIK3	CACUL1		GAS1RR													SMUG1	PFKFB3
CLU	FAM189A1		CTXND1													ABCB10	ERLEC1
PDE3A	SERTAD2		LINC01535													BAG3	CATSPER2
MACROD2	ILK		ZEB2													RETREG2	TERF2
ZNF483	FAM89A		FRMPD4													REPS1	TEX10
TBL1XR1	OGT		LINC02196													SLC25A3	TM9SF4
BCAS4	RIOK3		F11-AS1													MGST3	SPPL3
MESD	HLA-DQB1		SHISA6													EIF3M	NSF
INTS14	USP47		PWRN1													DIMT1	RHPN1
PCDH15	FAM222B		AIMP1													PRPF4	NNT
ATIC	COG5		LINC02652													USP19	ATXN2L
CA10	SLC36A4		ERC2													MBD3	FAM118A
COQ3	LIN54		SMIM3													CMTM6	OGFR
CLEC7A	ZCCHC14		NDRG2													CNPY3	CACNB4
SLIT2	NOL3		KIRREL1													FBRS	ARHGDIB
ALCAM	TRIB2		CPB2-AS1													COMMD9	CHD4
PRICKLE1	VPS51		MAMDC2-AS1													SLC9A7	ZNF573
GPR132	TTC5		IDH2-DT													SPEF2	MAP2K7
P2RY14	NQO2		MYO5A													CSRP1	NOL9
SSPN	DNAJC13		ZNF98													DYNLT1	SLC35D1
NETO2	TM9SF2		TMEM63A													CRELD1	FTSJ3
AC027682.4	YY1		CPEB1													PAFAH2	FAR1
ILDR2	HSPBAP1		DIO2													PTDSS1	ITFG2
DRC3	NPM1		CCDC152													HMG20B	HSPBP1
IL33	ARHGAP12		SCN1A-AS1													CD9	SLC15A4
AP2B1	UHRF2		LINC01605													SOS2	LNPEP
RTF1	GSTM4		LINC01524													LMNB1	MATN3
PKNOX1	ENOX2		NELL2													ZNF154	RAB10
KDM1B	DNAJC18		LINC02240													IPO11	SYMPK
PITPNM3	CPSF7		LINC01122													TMEM168	PIK3C2B
KIF21A	PRKD1		SLC16A9													ANKRD12	TPR
OLFM3	AGL		GRIN2C													HSPD1	HIPK1
LOXL3	KCTD3		SAMD12-AS1													BAZ1B	RAB40B
GATM	BICD2		PRELP													GTF3A	CLINT1
APPBP2	SFMBT1		DAPK1													ERLIN1	LATS1
CD44	CGGBP1		TOP1MT													DDX11	SERP1
POT1-AS1	AXIN2		DCC													PLCD3	ASCC1
ELMOD1	PARP6		EMX2													MCOLN1	TNFRSF10B
PRLR	SH3RF2		RANBP3L													CIAO2B	ANXA2
ATP1B1	GALNT2		ARMH1													VIRMA	NCK1-DT
SPC25	ABHD17B		GLDN													RNF32	STX8
LINC02112	DROSHA		RIMKLA													NEDD4L	CCDC6
PPP5C	PTPN18		LINC02511													HHEX	FGD6
NRG4	DGCR8		PLPP3													RPS27	CXXC5
ITK	LRRC28		GLDC													SNRNP48	RASGRF2
CYBRD1	E2F3		LINC02060													INTS4	WASHC4
DDX11-AS1	TCN2		LINC00639													PANX1	NFE2L1
GRIA1	ABLIM3		PPP4R3B													RYBP	ELOVL6
FAH	HNRNPL		FAM66A													PSMD5	SEC24D
GLYATL2	ZC3H18		MBP													SMARCAL1	WNT5B
ARHGAP28	EFNA5		FAM185A													ETAA1	CD164
SDK2	TIAM1		KAZN													FAM3C	TOM1
SSTR2	SLF1		LINC02145													SRSF2	ALOX5
SLC9A1	DENND5A		TENM3													HYAL2	OPTN
CNTNAP5	SFMBT2		TP53I11													POU2F1	TAP1
DPF3	METTL2B		CACNG2													NUP37	R3HDM2
ITGA10	GRB2		NT5M													ACADSB	CCDC14
PDE6B	AFAP1L1		WIF1													PROS1	FBXL13
OXCT1	AKAP13		FSTL5													TBC1D32	HOOK3
ESR1	SMAP1		ELOA-AS1													DPM2	TTC9C
TXNDC15	USP54		LY86-AS1													FUS	TSC1
C1QB	TCF25		SPATA17													HDAC11	GPR63
CCK	LRRC29		LINC01950													CC2D1B	YTHDC1
QPCTL	PTK2		BRINP2													STUB1	RC3H1
GHR	CCDC12		FAM85B													MPC1	ADCY4
CHRDL1	NR2F1-AS1		VWC2													EIF2B3	APPL2
STAT4	ANTXR2		DISP3													ZNF182	ACOT9
SCIN	CXXC1		LINC02343													SESN1	RXRA
LARS2	CENPC		TEX41													TM4SF1	HACD1
ARL14EP	SUPT3H		PATL2													WDR47	FAT4
TMIGD3	TAPBPL		SMOC1													SWI5	SMARCC2
IRS1	NEXN		GRIN1													AK6	WASF2
RABL3	SEPTIN6		RAB37													OSBP	SMIM15-AS1
FREM2	PRR5L		LINC00298													ZNF738	DZIP1L
SHANK2	DEPTOR		NMNAT2													ELP2	GPHN
CMBL	RIMS2		NDUFV2-AS1													NDE1	CCDC3
FGD5-AS1	DHX35		LINC01414													CEP135	CLDN12
MIR99AHG	CCN2		MEG8													NME3	SAT1
CCDC178	HSD17B12		LINC00240													BDH2	M6PR
ATXN3	RBM4		LINC01551													HS2ST1	BCL9L
SMARCD3	FAM43A		WASF3													ALG1	OAZ2
ERCC3	FRMD3		PLXNA4													LANCL1	NUDT4
STOX1	HM13		COL1A2													STAM	ACLY
BCO2	ZNF525		LINC02774													C19orf25	LNX1
PFKP	STK39		CCDC144NL-AS1													SAP30L	FKBP15
CFAP61	PKIA		TCF7L2													REV1	RPL21
ARHGEF1	AP1S2		ARHGAP30													RAPGEFL1	IFT172
HECW1	EYA3		UBAP1L													NDUFA2	EFHD1
GLTP	ZNF273		COL27A1													LYRM2	URGCP
RASSF4	STARD13		NOTCH2													DDX39A	PRR13
ADRA1B	BIRC2		SHISA9													SETDB2	RPS6KB1
KIF22	NPHP1		MIR4713HG													UNC50	ETFA
KCNS3	REPS2		LINC01091													ANKRD52	FOXO3
BICDL1	SRGAP2		CREG2													UBR3	IP6K2
SLC24A4	ATP10A		DTX3													RIPK2	CPVL
SORCS1	DACH1		UNC5D													SSBP2	CAPZB
RAB11FIP1	MX2		RGL3													TPP2	WNT2B
SLC22A17	HIF1A-AS3		IL17RC													EHHADH	SSBP4
CPM	ZNF33B		DDR1													CEP126	WAPL
SEC23B	DNM3		OSBPL2													CALR	ZNF568
COL12A1	CD2AP		SLC30A10													EIF3H	NUP35
IDE	SLFN12L		CACNA1B													SOD1	ZCCHC2
SVIP	ARFIP1		DOK6													FBXO28	GALNT10
CT69	C17orf67		ID4													FLII	RAB30
UFL1-AS1	NHSL2		SIRPA													LGALS3BP	ELK4
SCFD1	ZNF366		GRIN2B													TCEANC2	SHISAL2A
DYNC1LI2	ARHGEF3		KCTD21-AS1													TRMT13	KLHL36
AGA	NXN		PCLO													LRSAM1	AOPEP
GPR173	LINC02147		FAM66B													COQ4	WASL
ENPP2	TDRP		TOGARAM2													DCUN1D1	YTHDF3
TTC39C	FBXO34		DHFR													MYORG	METTL6
C4orf48	KCTD8		CCBE1													ALDH8A1	POLR2A
HRH2	PLEKHM1		GPR156													MED10	ACADL
SPSB3	SNX2		LPL													PDHA1	SCUBE2
SPEG	SHANK3		LINC00534													RAB15	HACE1
PRDM16	FOCAD		SSC5D													MORC3	NRDE2
VIT	THSD4		PROSER3													TMEM43	NFAT5
ZBTB7C	STAT2		KCNIP4													SIKE1	MAPK1
PPP1R26	GPATCH8		JAKMIP2-AS1													RAD18	IPMK
ABI3	ZNF432		CCDC144NL													RLIM	GPC4
LPGAT1	ABCF1		LINC01258													C4orf45	FAM117A
TGFB3	DDRGK1		GABRG3													PDCD5	MICA
TOX3	ZNF461		CABCOCO1													TSPAN6	ELAVL1
APBB1	MLLT6		TTC23L													OGFOD3	SEC23IP
PECR	FANCM		TMC3-AS1													NPC1	RCHY1
RECK	LINC02320		LINC02008													COL5A1	SUFU
IGFBP5	PRIM1		AIFM1													SPPL2A	METTL14
ADGRD1	GCNT1		RPS6KL1													HIPK2	DCLRE1C
EDEM2	CD34		BRF1													MRPS22	SHF
SYT1	ALG11		SGCZ													MED24	MSANTD2
STXBP5L	PLEKHM3		PPM1K-DT													TDRD3	ZNF43
SGK2	GAS6		BEGAIN													SLC35F2	STAMBPL1
LINC01600	ZNF26		LINC01934													VAV2	MIGA2
SEC22C	VCAM1		BDNF-AS													RNF20	TNFRSF21
ATCAY	ANKDD1B		DZIP1													GDF11	HPN
COL1A1	MIR181A1HG		FAM169A													WWOX	CCDC93
SLC4A10	SLC6A17		SGMS1-AS1													PSMD8	HERC2
BRSK2	GAN		DANT2													PMPCA	RBM39
PYHIN1	ESRRA		PPIL6													TKT	ANKRD50
TMEM25	LYSMD4		LINC01572													ZMYM5	ITPKB
PYGM	RAMP2-AS1		PRR16													NIN	PRMT1
LINC00882	SKIL		GRIN2A													ZNF92	ZNF439
ZNF236	ANGPTL4		PKN2-AS1													BET1	SZT2
GSTO2	CDH2		RNF165													VWA5A	DENND1A
AP006621.3	SAMD5		ABCA9													TXNL4B	MGP
BAIAP3	TRIM13		SAP25													ZNF569	UHRF1BP1
C8orf34	ILF3-DT		LINC02340													ZNF202	CYREN
GGA2	EFCAB13		SYTL3													ZNF549	ADCY3
SPAG6	IP6K1		TCEA3													RC3H2	PTPRN2
CYB5D2	ZNF420		LINC01470													MORN4	KAT8
MIB2	ARHGEF28		HSF2BP													RRM2B	ATP10D
TOM1L2	PRAG1		RFX8													PLA2G12A	JHY
POLR3B	C6orf89		LINC02172													C11orf65	ABITRAM
RHOH	ZFP36L1		ZNF668													EIF4EBP2	MIR4435-2HG
SRGAP2-AS1	PLAAT3		COL14A1													SLC2A4RG	ZNF512
UBE2G1	ZNF429		SRRM3													OTUD6B	NUDCD3
SLCO2A1	SGPP2		TRDN													SLC27A4	SHARPIN
COL21A1	MCTS1		MCMDC2													DDA1	ZNF484
ALDH1A2	DENND1B		DNAH17													SUCO	DHX36
NECAB3	SAMD9		FAM81A													DSTN	HS6ST1
LAMB1	CWC25		MMRN2													TET2	MIA2
FAHD1	PLCXD2		MAP1LC3B2													TRAF3	PPP2R3A
DUS4L	MIR34AHG		USP2-AS1													ALKBH4	NFX1
SH3GL2	ZNF567		OTOGL													NAGK	TYW3
SPATA22	DMAP1		PTPRT													LMBRD2	YES1
SNX1	CPNE1		RYR2													KDM5B	ZNF566
PPFIA1	JDP2		B3GALT4													EPS15	ITGA5
AQP4	TTC37		COL13A1													YPEL5	POGLUT3
SEMA3G	GRK5		LINC01088													ZNF821	TRAPPC11
SMOC2	MICAL3		TCERG1L													PRPF31	ACADM
GPC6	LINC01515		ARHGAP11B													TXN	KRAS
KATNBL1	USP25		GGA1													ARMT1	LMTK2
DENND1C	NPIPB5		ZNF804A													NSRP1	CCDC174
MNDA	TERF2IP		BASP1-AS1													SOX5	GADD45G
TRPC3	ASPH		CNGA1													SMPD1	RABL2A
CEP89	LRBA		HDHD5-AS1													GIN1	SLC1A4
RPUSD4	STRN3		GIHCG													MPST	FBXO3
IGSF6	NOS1AP		LINC02193													TMEM109	GOLT1B
RFPL1S	OSBP2		BTBD19													FGF13	NR2C2
STK17B	TNFRSF25		KIF9-AS1													GPATCH4	PLA1A
SLC35F3	YTHDF2		CDH4													AFG1L	HSCB
SACS	DCAF12		FANCC													RAE1	PTP4A2
C3orf14	LAMA2		ZNF852													PSMG4	PPP4R3A
DYNC1I2	ZNF649		TPST1													RPL31	GNAI3
SHMT1	RBM20		GTF2IRD2													PRDM5	DYSF
ERVMER61-1	SCART1		LINC01094													USP14	PDIA5
SNX31	PPIP5K1		LINC01285													SLC49A4	FMO2
PTCH1	ADAMTS9-AS2		LINC01482													SIAE	FAM13B
KANK4	RALGDS		ZBTB37													CYB5R3	COL25A1
ARMC3	ENTPD4		LINC00276													MGAT1	HDLBP
PGGHG	SFI1		ABCA9-AS1													TSTD2	THRAP3
MDGA2	FMNL2		ZNF283													IQCH	DMXL1
SLC9A5	EIF3F		LINC02355													GAR1	COPB1
GLT1D1	SPRY1		SDS													RPS6KA1	RCL1
KBTBD12	MFSD2A		ANKRD55													ABCC6	TRMT11
PLBD1	NOTCH1		FAM177B													NPDC1	ARMC8
PTCH2	MAN1A2		MICAL2													SCCPDH	WDPCP
ADAMTS13	ANXA4		STK26													TNFAIP2	RPGRIP1L
IGHMBP2	SCAF8		PIWIL2													SPINDOC	SF3B3
YIF1B	NEAT1		SPIRE2													SC5D	NDFIP1
CABP1	TBC1D8B		SYNE3													UPF3B	NEK9
LRP12	TRAF3IP1		SAXO1													CCDC97	ZDHHC5
DIAPH3	RPS29		KIF24													TUBA1A	CLPB
AC005833.1	GPER1		SLC6A1-AS1													RNF141	SYTL2
BORCS7-ASMT	CUX1		UGDH-AS1													MPHOSPH6	DSE
UNC13A	CC2D2B		DHFR2													ALG10B	MED15
PROCA1	CFAP161		LINC01250													NAA20	CYYR1
GAL3ST4	RAP1GDS1		LINC01550													RFNG	VPS13C
NKAP	TNFRSF14		AADACL2-AS1													PHB	ZFYVE1
CFAP47	LINC01725		TMPRSS5													MOCOS	CERS5
NKAPL	HMGB1		GALNT14													TRIT1	GYS1
SETD3	RYK		LINC02306													TMEM128	CSPP1
RPH3A	METTL15		CLMP													LUCAT1	PPP2R2D
HS3ST3A1	ETFDH		MYL6B													GPR108	PDHX
SEMA5A	TTLL3		SGF29													ATF4	PARP8
POT1	ARID2		LINC02427													RSPO4	CAPS2
C21orf58	ACACA		MIAT													APEX1	ZNF787
PROSER2	BMPR2		KCNB1													NDUFA12	SREK1
USP40	LINC00598		GPRC5C													AUP1	C2orf74
AC097662.1	HACD4		SYNM													STIP1	GNA12
TSPOAP1	FBXO22		SMTN													ECI1	RAB7A
GPR19	AMY2B		PCNT													PRKN	TNS2
APOC1	TAF1D		DLGAP2													PGAP3	PPP1R3E
METTL4	CAMK1D		MEI4													P3H1	ABI2
LRRC23	KDM2A		TXNRD3													CHMP6	PRPF40A
ELOVL2	PPP2R5E		IL12A-AS1													OGFOD1	DENND4A
ADCK1	GART		ZNF804B													TFEB	EXD3
MR1	LYPLAL1-DT		GDI1													HIBADH	CDR2
RFFL	ARHGAP35		RCAN2													CAPN10	TTC39B
ASPHD1	TLK1		BRD7													RFC2	TMEM181
SPAG17	FBXO38		ZNF487													AKR1A1	RPH3AL
ZXDC	BRWD1		KCNQ5													SESN2	CDK5RAP3
DDX25	RAD51B		ZNF350-AS1													SCNM1	AMZ1
HDDC2	HSD17B11		DRC1													TSPYL4	CLSTN1
AL132780.1	RSBN1L		GALNTL6													SCAF1	NDUFAF6
THEMIS2	ITPR1		NAP1L4													PPP1R1C	SNRPN
ACBD6	ZNF146		NUDT3													AGO2	PLEKHG2
PDZD4	ZNRF1		DEPDC4													BTBD7	CMTM7
SEMA3F	KIAA0232		SORCS3													SLC35C2	SWAP70
TMOD1	CCNL2		FRRS1													TIMM21	FLOT1
ABCC3	ODF2		CSMD1													CASD1	GLE1
EPHB1	CAPZA2		RGS7BP													LGALS8	TRMT1L
FAM204A	MAP4K3-DT		KTN1-AS1													MAT2B	SEC63
XKR9	ARRDC3-AS1		EFCAB5													SFXN3	TINAGL1
MPPED2	ZNF746		DLGAP4-AS1													RDX	TBRG1
SLC13A5	WWP2		SLC8A1-AS1													SPRY2	TMCO4
ZMIZ2	HCG27		HCG17													PLEKHO1	NUP54
RALYL	AHNAK		COQ2													FZD4	ZFP30
PNCK	RAPH1		PPP1R9A													PRPF6	ITGB5
MKRN3	STT3B		TRIM16													FYTTD1	CAT
PI16	PARP16		DSCAS													GYG1	YWHAZ
KCNIP2	GCH1		PRDM10													LYPD6B	PCF11
ATG5	B3GNT2		NCKIPSD													NLN	ZFYVE28
TLL2	PTCHD4		LINC02698													TELO2	NSUN2
STMN2	CAPN2		PNISR													GNPDA2	SLC2A9
PFKFB4	ZNF529-AS1		ATG13													TMEM143	GTPBP2
MAGED1	ZBTB44		GRIK1													FHOD1	FAM3A
ECT2L	ROR1		PDCD1LG2													SLIRP	CCZ1B
GABRG1	SEPTIN2		APOD													SEC31A	VAPB
FHL5	TSC22D2		NSUN7													TMEM127	PRSS23
OLFM1	IFI27L1		FAM157C													ZBTB25	CDH6
FAM53A	TTC3		CHP1													DRAP1	TG
DCDC2C	SCAI		PCGF5													GPSM1	SLAIN2
ADAMTS2	RBM12B		LINC01505													NAGPA	EMC2
EHD3	DYNC1H1		LINC02664													MSANTD4	TOLLIP
CEP104	SUZ12		C7orf50													EXOSC9	MBTPS1
ZNF75A	TOB2		RGS16													ADAT1	HTR4
PAPPA	GGNBP2		LINC00937													CORO2A	GINS3
FBXO32	STX17		GREM2													RNF7	TRAPPC13
CYSLTR2	KMT2B		DLGAP1-AS1													GAK	CCDC50
GLIPR2	CTSS		LINC01982													STRIP2	SCN3A
DYNC1I1	ABLIM2		ZSCAN16-AS1													SPARC	ZFYVE26
FOXG1-AS1	CYP1B1-AS1		AJAP1													ENO2	TCP11L2
MNS1	NDUFB1		CYCS													ATP6V1H	TLE4
SLC38A11	GATA2-AS1		ARSJ													SLC11A2	TCAF2
PARN	TALDO1		MAP3K2													ANKRD33B	SH2B1
CHST11	FAM216A		EPOR													DHX30	C11orf49
RBFOX1	TECPR1		C3orf62													KCNN2	GPATCH2L
CD37	KCMF1		WBP4													TMEM63B	ZNF3
C16orf96	ZNF69		LINC00342													ADNP2	DIDO1
LIN7A	ALPL		OR3A2													NIT1	WAC
DPP7	GRHL1		TRGC2													RNH1	DENR
WIPF3	CEP290		DHTKD1													CPA6	PRDM4
CDH12	NFATC2IP		DIRC3													IKZF3	NFKBID
LINC02693	CHIC1		ZNF208													WASHC2A	C1orf112
THNSL2	SLFN11		TDRD7													RPS18	PLAT
TMEM232	USP53		NAA38													GRSF1	RAC1
SLC11A1	LNPK		MAGEF1													PLS3	ABI1
RASD1	RNF217-AS1		LUZP2													SMARCD2	MCTP2
SPDYE3	WASHC1		COL4A6													INIP	TMEM150C
OTULINL	ALG3		CPNE4													NDUFAF4	JMY
NWD1	SFT2D2		LINGO1													NSD2	AGAP3
RAB3C	MRPL42		MRPL23													AMPD2	VPS37A
PIGU	INF2		LINC02241													GCAT	ALPK3
BTBD11	KIF5B		KCTD9													MKRN1	TMEM94
FGL1	AKIRIN1		USP8													HERC1	BTBD1
AC098850.3	DENND6A-AS1		PLA2R1													MUTYH	CLPX
HMOX1	BCR		CD300A													MOV10	SLC25A26
FAXC	IQCH-AS1		CFAP46													WASHC5	EVI5
CEP128	PARVA		NBPF15													SCYL1	TNKS
TTLL9	UBE3A		HMGA2													GTF2H3	CMSS1
EDNRA	UBE3B		IPO9-AS1													PNRC1	TTC26
GJB6	SIK2															TMCC1	CAPRIN2
IL7	ATR															NIPSNAP3A	SETD5
SELPLG	UBXN2A															OXA1L	ELOC
RIC1	SPTY2D1															ZCCHC9	CEBPZOS
LRRTM3	SNHG25															WHAMM	SENP1
PIK3AP1	OTUD7B															CRYL1	IMPG2
DPY19L2	ZNF608															PLRG1	BRD8
ZNF41	MYO15B															SLC35G1	TCHP
FAT3	RABGAP1L															CCNT1	MSMO1
SFXN1	SETD2															PSMD14	MFSD4B
MAML1	ATL1															TUBGCP6	RAB31
SGTA	LINC00106															NXF1	CHODL
CD163L1	NBEAL2															CEP70	TSC22D3
DGKD	CREBRF															BET1L	FAM184A
AL391684.1	GRAMD1C															ATP2A3	SLC12A7
KIF3A	PARP1															CMTM4	PARM1
WAS	UBXN11															LRRC20	ANK1
RASL12	PARP11															TBKBP1	DDHD1
SLC44A5	FADS3															PLPP5	ABHD18
MLIP	MMADHC															MIB1	TAF4B
GAS2	TSPOAP1-AS1															CCDC60	ASPSCR1
LRRK1	SLC25A27															RAB33B	FUCA2
TYROBP	ZNF721															TTC32	FAM149B1
EXOC7	UPF2															SNRNP40	PPP2R1B
PLCB1	LRCH3															B4GALT4	RFX7
RFC1	DEAF1															XRCC5	EXOC3
AC008591.1	MMP25-AS1															IKZF2	DENND5B
C12orf60	FBXL18															CZIB	SPRED2
ZNF875	ZNF865															TEX9	ZNF680
ZNF681	ORC5															PGPEP1	MCC
CORO1A	CDC42EP4															BBS4	FBXL5
ENTR1	KCTD16															SRSF9	ACIN1
LUC7L3	NMNAT3															ZNF596	FAM234A
LIX1	GNG4															ERMAP	KMT2C
TMEM176B	ARHGEF12															GNPDA1	TMEM116
CENPK	HECTD4															USE1	HECTD1
ASB3	COL5A2															NUP160	ATG14
AC092535.4	TM2D1															MRPL41	MED13
MAP2K4	NEMF															GPKOW	CDYL2
AC010618.3	LARGE1															TK2	ZNF765
ESRRB	KLHL29															NAA50	INO80D
KLHL32	PLIN5															SMARCA5	METTL16
SAP130	RNFT1															NUDT5	B3GNTL1
GYG2	MXD4															CRYZ	DHX29
ITGB1-DT	CHM															KAT7	ADGRL3
AC007364.1	QRICH1															DPH5	AAGAB
TMC8	BMS1P14															GSS	PIK3IP1
RCAN3	PDLIM3															CGRRF1	UTP20
GABRB3	NBPF14															DSN1	MYO1D
EPHA5	SNHG22															EBNA1BP2	CLUAP1
DNER	ANAPC7															RRP12	CNNM4
MAMDC2	STXBP5-AS1															STXBP3	DDB2
PNMA2	CREB3L2															COL4A3	POLA1
PMM1	MIATNB															ZC3H7B	KIF13A
ADA2	HABP4															HDHD5	HOMER1
HIGD1B	XPO5															LNP1	TDG
RNF2	UGGT1															VDAC3	ANKZF1
CXADR	CTNND1															AP3M1	AMMECR1L
CD14	MEF2C-AS1															VPS54	TBX3
SPRY4-AS1	ZNF155															POMGNT1	ZNF490
SOX4	ATP6V1C1															RNF25	RBM4B
RIOX2	SF1															LETMD1	AFF3
CD96	NAF1															SIRT6	NPIPA1
MIR3659HG	ATP8B2															HERPUD2	PIP4K2B
WNT5A	ZDHHC21															PLCXD3	PCCB
ROBO2	SMAD2															ILF3	TBC1D2B
IFNLR1	C11orf80															DAZAP2	DNAJB2
CPXM2	TC2N															CWC15	BCAM
GALNT16	TAF8															LENG8	ARPC3
RGN	PPA2															ZSCAN12	ATP5MG
ITGA8	SUPT5H															TGS1	TXNL4A
RBM38	SAMD4B															ACTG1	SCLT1
IGSF10	ATP6V1E2															ARFGAP2	ERCC4
AL136531.2	DOCK4															TMEM104	RNF34
ISYNA1	EXOSC10															RNF114	PLEKHA6
ZCRB1	RPF2															LSM1	ZBTB38
TNKS2	SERINC5															WDR41	EFHC1
THOC1	LINC02389															ITGA2	FAM53C
ZBTB44-DT	HHLA3															BLMH	MCPH1-AS1
SLC39A9	PEX2															ARMCX3	ADAM9
HAAO	GPR135															MAPK6	ERGIC1
JAK3	LINC00472															NUB1	HNRNPD
SLC7A7	WDSUB1															EIF2S3	AP1G1
TMLHE	TOR1AIP1															SMARCA4	SUMO1
GATAD1	AHCTF1															MADD	VPS13B
EVC	KCND3															ANAPC5	EAPP
TULP4	DLL1															NEK1	BSN
CCDC170	P4HTM															ZNF514	HYAL1
BOLA3	LINC01290															PDCL	SMAD1
SLC38A7	ZFPM2															IFT140	ACSS2
PIK3CD	SMAD3															GSTA4	DDX10
KIFC3	ZNF274															TP53BP1	RAF1
ZNFX1	CEP95															GBA	LIMS1
PPARG	LINC01135															OCIAD1	BCL2L1
BEND6	XXYLT1															MMP14	BRWD3
PIEZO2	ZBTB20-AS5															UPB1	PRKAR2B
FHAD1	DHRSX															SLC38A9	GAS8
GLYR1	RMND1															SURF4	IST1
VWC2L	CEP120															THRB	EML5
MYBL1	ARL10															RNF40	SLC25A37
MIR181A2HG	TMEM132C															MGME1	SESTD1
ME1	TRAF3IP2-AS1															CARNMT1	CCDC122
PLEKHA8	DDR2															TOX4	ZNF397
CCDC136	PRKX															EFNB1	PHF20L1
SUGCT	ATG12															PBLD	BHLHE40
SLC25A19	ZFP2															EP300	UBE2L3
APIP	NPIPB4															ABCB7	SYNCRIP
C11orf24	SYCP2															TTC8	PTPN2
AKT2	COL6A3															HELB	ANKMY1
SLC5A11	NADK2															DBR1	HSF1
P2RY1	PDXDC1															RPL3	DYRK2
GAB2	TRABD															PIGA	CFDP1
CNTN6	NRG2															ETFB	PHC1
DCTN2	VHL															KLF4	ERGIC3
LINC00649	WIPI2															MARK2	ACVRL1
KCNK1	ZNF630															CNOT8	SNX19
ZNF616	FLG-AS1															AIMP2	ZMIZ1-AS1
DNAH6	ZYX															IRAK2	LRGUK
SPTLC2	RAD54L2															HUS1	GALNT11
CCDC40	MACO1															PNPT1	COPB2
TECTA	FAM120C															TCEAL4	SRSF11
ARMCX4	VAT1L															CALCOCO1	ARFGEF1
USP35	TRMT9B															CIR1	LMBRD1
NELL1	MERTK															SMIM12	EIF4E
MYL9	SND1															PEX14	SLC17A5
THOC5	PRDM16-DT															MAP3K14	NTNG1
GALC	AFTPH															ATP6V1B2	ARL5B
TAGLN	ZDHHC14															GADD45A	MAST2
GRTP1	RUFY2															GMPR	PPARA
IDI2-AS1	EFCAB2															MSX1	AASDH
MSC-AS1	TMEM50A															TTC21A	ZNF337-AS1
MYO1F	ZSCAN30															FOXK1	AGFG1
FCER1G	FBLIM1															USP22	NPHP4
ZNF577	SULT1B1															SAP18	FBXL7
KCNC2	MGAM															PTMS	PAPSS2
ST6GALNAC5	SYNPO															ZNF606	SGSM2
IQCG	WAKMAR2															PRRC2A	UBE2Z
ASIP	PRMT9															RPTOR	LITAF
MIPOL1	FAM168B															USP31	OGG1
ANAPC4	RORA-AS1															DTWD1	LIMK2
KIAA1958	GNG12															CDKL5	SLC25A23
GNA15	NUTM2B-AS1															SP140	MYCBPAP
MOV10L1	MIA3															SECISBP2L	METTL21A
TRMT10A	CYP4A22-AS1															BCL2L14	YPEL2
PLEKHM2	GFM1															ZNF454	SERPINI1
IFT22	PGD															EIF1B	EEFSEC
GOLGA7B	PRPF18															ARL17B	NMT2
CDK12	ITGB3BP															ZNF598	MED4
SS18	CALN1															MFSD1	NT5E
ATXN10	PLK3															TRIM66	TTL
KCND2	PI4KA															SCYL2	TOP3A
CHCHD6	ZMYM1															DCK	SFXN2
PRKACA	IGFBP4															SEPHS1	STX6
SUSD1	RNF111															TMEM138	NOL4
EBI3	CSNK1G1															PNRC2	FOXK2
LRRTM4	TMEM243															ALKBH8	HMGN2
NUDT16	PCSK7															PPP1R3B	BCL7C
PROX1	TTC23															SEC62	CCDC148
KLHL28	BCL2L2-PABPN1															S100A16	GUSB
ASIC2	TRMO															IGSF9B	NME7
AR	C1D															MRPS30-DT	PLS1
MS4A4A	GRK2															ZP3	TTC14
PID1	MEMO1															STPG2	ANKS3
SLIT1	PMPCB															MRPL4	PDE7A
ADAMTS17	AEBP1															APOL1	TTI2
LINC02694	ZNF347															NOA1	TOPBP1
MELTF	ERN1															RAB11FIP2	PTK2B
[truncated: 1,729 more rows]
[truncated: 635 more columns]

## Sheet: EC_module_table
id	module.size	module.parent	module.hub	module.scale	module.pvalue
c1_3	2889	c1_1	C20orf194(76),GRID1(74),MAPT(73),MOG(50),AC073050.1(48),ANKS1B(47),CASC4(46),NPAS3(45),PRRC2B(45),DOCK8(44),NTM(42),LY86(42),TNIK(41),GNAO1(40),BMPR1B(38),GPC5(37),CNTN1(36),LSAMP(36),ANK2(35),CTNND2(35),BCAS1(35),MYRF(35),CCDC84(35),PPP2R2B(32),ATP8B4(32),NCAM2(32),LRP1B(32),MARCH5(31),NCKAP5(30),ADCY2(30),OBI1-AS1(30),MARCH6(27),AL645568.1(27),AC139887.2(27),NKAIN3(27),AC046134.2(27),SORL1(27),…	S2	0
c1_4	2037	c1_2	RASSF3(77),SLC39A10(74),ST8SIA6(58),ABCG2(55),ACVR1(42),DACH1(38),PGM5(34),ITIH5(33),ANKRD29(32),PITPNC1(30),EBF1(30),SPOCK3(29),MAP3K1(28),CALM1(28),PTPRB(27),GULP1(27),MYRIP(27),COBLL1(26),APBB2(26),PLCB4(26),GPRC5B(26),IFI44L(25),SLC39A8(25),SETBP1(25),ST3GAL6(24),SPOCK2(24),CBLB(24),ADGRG1(24),NR3C1(23),STOX2(23),DLEU2(23),STX7(23),LNX2(23),RCSD1(23),EPSTI1(22),AFAP1L2(22),NR3C2(21),ARAP3(21)…	S2	0
c1_6	600	c1_2	USP5(43),CYB561D1(31),SNAP47(29),ZNF677(26),POLR2D(25),TDRKH(25),POLDIP2(22),NKIRAS2(22),PIP4P1(21),COMMD5(21),PIP4K2C(20),UTP25(19),TOP3B(17),PGLS(17),LRRC47(17),PPOX(17),HAUS5(16),CHMP2A(16),POLR2C(16),ZFP28(16),DVL2(15),LSM14B(14),DHX58(14),MRPL15(14),ING1(14)	S2	0
c1_7	1832	c1_3	GRID1(74),MAPT(73),MOG(50),ANKS1B(47),NPAS3(45),NTM(42),TNIK(41),GNAO1(40),BMPR1B(38),GPC5(36),CNTN1(36),LSAMP(36),ANK2(35),CTNND2(35),BCAS1(35),MYRF(35),PPP2R2B(32),NCAM2(32),LRP1B(32),NCKAP5(30),ADCY2(30),OBI1-AS1(30),NKAIN3(27),GABRB1(26),ZNF365(26),CDH20(25),ADGRV1(25),PDGFRB(25),MIR99AHG(25),LINC00461(24),TRPV3(24),TUBGCP2(24),ERBB4(23),NCAM1(23),SHANK1(23),MAPK10(22),PTPRD(22),CLMN(22),PRKG…	S2	0
c1_8	720	c1_3	C20orf194(76),AC073050.1(47),CASC4(46),PRRC2B(45),CCDC84(35),MARCH5(31),MARCH6(27),AL645568.1(27),AC139887.2(27),AC046134.2(27),MARCH7(26),AL589740.1(26),AC118549.1(24),AC074032.1(24),AC011346.1(24),AC245297.3(24),AC239809.3(22),LINC01184(20),AC092691.1(20),AC097376.3(20),AC104596.1(19),AC009690.1(19),AP002495.1(19),SUCLG2-AS1(18),AC138627.1(17),AC079352.1(17),AC005037.1(17),AC103876.1(17),AC1315…	S2	0
c1_9	337	c1_3	DOCK8(44),LY86(42),ATP8B4(32),SORL1(27),FGD2(26),BLNK(22),RGS10(21),LINC01357(20),DOCK2(17),INPP1(17),APBB1IP(16),NCKAP1L(16),IGF1(16),BMS1(16),LPAR5(16),LRP1(15)	S2	0
c1_10	710	c1_4	SLC39A10(72),ST8SIA6(58),ABCG2(44),ACVR1(39),ITIH5(33),PITPNC1(30),SPOCK3(29),CALM1(28),SPOCK2(24),RCSD1(23),MAP3K1(22),SNED1(21),PPFIBP1(20),DNM2(20),SLC7A5(20),NR3C2(20),ST6GAL1(19),ZNF385B(19),THSD1(19),MGLL(19),CTBP2(18),CYP39A1(18),SRGAP2(18),PPM1H(17),SHLD1(17),JCAD(17),PRTG(17),RUSC2(17),PLPPR4(16),EMP2(15),MIR29B2CHG(15),C17orf67(15),CGNL1(14),GAB1(14),GPR85(14),A2M(14),TNFSF10(14),ADARB1…	S2	0
c1_11	16	c1_4	SNX2(12),CREBL2(11)	S2	0
c1_12	480	c1_4	RASSF3(74),DACH1(38),ANKRD29(32),APBB2(26),GULP1(26),EBF1(25),ADGRG1(24),STX7(23),LNX2(23),NR3C1(22),DLEU2(22),AFAP1L2(22),COBLL1(21),SLC39A8(21),STOX2(20),TGFBR2(19),CD34(19),WWP1(17),SYNE2(17),ST3GAL6(16),DENND2C(16),UTRN(15),FLI1(15),SLC46A3(14)	S2	0
c1_13	351	c1_4	PGM5(34),MYRIP(27),PLCB4(26),SETBP1(25),CBLB(24),PTPRB(23),PLA2G4A(21),LDB2(21),PTPRG(19),TBC1D4(18),ADGRG6(18),MECOM(16),FCHSD2(16),TTC28(16),GPCPD1(15),LIMCH1(15),PLXNA2(15),WDR70(15),SAMD12(14),OSBPL8(14),GAPVD1(14),PCCA(14)	S2	0
c1_14	123	c1_4	IFI44L(25),EPSTI1(20),RSAD2(17),STAT1(16),HERC6(16)	S2	0
c1_15	88	c1_4	WTIP(18),ARAP3(17),RGP1(17)	S2	0
c1_16	62	c1_4	PRIM1(16)	S2	0
c1_17	51	c1_4	RCOR3(19),DMGDH(16)	S2	0
c1_18	111	c1_4	GPRC5B(22),FYCO1(20),ZNF444(17)	S2	0
c1_19	40	c1_4	()	S2	0
c1_20	3728	c1_5	TMSB10(70),RPL28(68),TXNDC9(43),CNRIP1(43),TUBA1B(42),PGK1(39),INPP5K(38),PSMD13(38),MRFAP1(36),RPS3(35),TPT1(33),TRIM25(33),NECAP2(33),HINFP(32),RPS15(31),PTGES3(31),NAA30(31),CEP162(31),RPL13(30),SAMM50(30),SEC61B(30),CSRNP2(30),RPS19(29),PFDN5(29),DPH6(29),HEBP2(29),ANAPC16(29),RPS27A(28),CEP135(28),AP4M1(28),DNAJA1(27),NAALADL2(27),SMDT1(27),CEBPD(27),RPL19(26),PSMA7(26),HSP90AB1(26),PTTG1IP(…	S2	0
c1_21	2601	c1_5	HIPK3(80),RELL1(73),IRAK3(63),IL4R(56),YBX3(54),RPGR(52),UBE2D3(49),SEC14L1(48),PLEKHG1(46),MRTFB(40),SESTD1(37),CHSY1(36),ELL2(36),ZNF142(36),PLSCR1(35),STAT3(35),ZFP90(34),ETV6(31),GRB10(31),ADAMTS9(31),IRAK1BP1(30),NAMPT(29),MFAP3(28),DPH6-DT(28),TACC1(27),RNF125(27),CPNE8(27),ABCA2(27),SIRT2(27),MIRLET7BHG(27),XRN2(26),UPP1(26),ARHGAP29(25),ELOVL7(25),PRMT7(25),TM7SF3(25),FOSL2(24),PICALM(24)…	S2	0
c1_22	103	c1_6	USP5(43),PIP4K2C(19),POLR2C(16)	NA	0
c1_23	20	c1_6	PGLS(15)	S2	0
c1_24	34	c1_6	SNAP47(18),DDX23(12),THUMPD3(11)	S2	0
c1_25	42	c1_6	POLR2D(20),PPOX(17)	S2	0
c1_26	16	c1_6	DHX58(11)	S2	0
c1_27	68	c1_6	POLDIP2(19),ZNF677(17),CHMP2A(15),ING1(14)	S2	0
c1_28	22	c1_6	PIP4P1(13)	S2	0
c1_29	42	c1_6	CYB561D1(22)	S2	0
c1_32	20	c1_6	SRSF8(11)	S2	0
c1_33	18	c1_6	()	S2	0
c1_34	32	c1_6	COMMD5(17)	S2	0
c1_35	13	c1_6	PHYH(8),ZNF761(8)	S2	0
c1_36	19	c1_6	YBEY(11)	S2	0
c1_37	17	c1_6	()	S2	0
c1_38	11	c1_6	SKP2(7)	S2	0
c1_39	14	c1_6	()	S2	0
c1_40	24	c1_6	MRPL15(14)	S2	0
c1_43	16	c1_6	STK11IP(9)	S2	0
c1_48	84	c1_7	NPAS3(37),CTNND2(29),NTM(22),LINC00461(19)	S2	0
c1_49	64	c1_7	ANK2(25),PPP2R2B(19),CADM2(15)	S2	0
c1_50	45	c1_7	LSAMP(23),STON2(12)	S2	0
c1_51	32	c1_7	NCAM2(17)	S2	0
c1_52	52	c1_7	GABRB1(20),ADGRV1(20),RGS7(15)	S2	0
c1_53	88	c1_7	ANKS1B(41),PTPRD(16)	S2	0
c1_54	37	c1_7	LINC00609(13)	S2	0
c1_55	83	c1_7	MOG(46),CD22(15),SEC14L5(14)	S2	0
c1_56	84	c1_7	GRID1(53),ROBO1(18),ASTN2(16)	S2	0
c1_57	68	c1_7	BCAS1(25)	S2	0
c1_58	106	c1_7	MAPT(54),NCKAP5(20)	S2	0
c1_59	32	c1_7	MYRF(21),OPALIN(9)	S2	0
c1_60	72	c1_7	TNIK(35),MAPK4(15),FHOD3(13)	S2	0
c1_61	33	c1_7	OBI1-AS1(14),NAV3(12),KBTBD12(11)	S2	0
c1_62	29	c1_7	GNAO1(19),CLMN(11)	S2	0
c1_63	31	c1_7	GPC5(17),ACSS3(10),DTNA(10),ANKDD1A(10)	S2	0
c1_64	41	c1_7	NKAIN3(23)	S2	0
c1_65	44	c1_7	CNTN1(26)	S2	0
c1_66	27	c1_7	BMPR1B(19)	S2	0
c1_67	33	c1_7	ZNF365(24)	S2	0
c1_68	57	c1_7	PSD(19),ZFR2(17),SVOP(16),GABRG2(14)	S2	0
c1_69	11	c1_7	FCHO1(9)	S2	0
c1_70	10	c1_7	PLXDC1(8)	S2	0
c1_71	20	c1_7	SLC44A1(14),TRIM2(13)	S2	0
c1_72	35	c1_7	PDGFRB(23),PTH1R(16)	S2	0
c1_73	39	c1_7	MIR99AHG(22),EYA1(17),KCNMA1(14)	S2	0
c1_74	29	c1_7	FBN1(18),DST(15)	S2	0
c1_75	29	c1_7	NCS1(16)	S2	0
c1_76	11	c1_7	EFS(6)	S2	0
c1_77	42	c1_7	BBS2(18),LMCD1-AS1(16)	S2	0
c1_78	37	c1_7	TRPV3(20)	S2	0
c1_79	13	c1_7	ARHGEF4(11)	S2	0
c1_80	11	c1_7	MFAP3L(8)	S2	0
c1_81	61	c1_7	TUBGCP2(24),AGO1(18),VRK3(15)	S2	0
c1_82	16	c1_7	BMP5(14)	S2	0
c1_83	15	c1_7	()	S2	0
c1_84	20	c1_7	SV2A(15)	S2	0
c1_85	27	c1_7	EAF2(15),PDE4DIP(13)	S2	0
c1_87	16	c1_7	()	S2	0
c1_88	30	c1_7	ST6GAL2(17),SLC8A3(16)	S2	0
c1_89	16	c1_7	SCN1A-AS1(12)	S2	0
c1_90	10	c1_7	MAP4K3(5)	S2	0
c1_91	13	c1_7	MLC1(11),MRO(9)	S2	0
c1_92	16	c1_7	NFIC(13)	S2	0
c1_93	12	c1_7	MOXD1(9),PLCD4(7)	S2	0
c1_94	14	c1_7	SYT16(12)	S2	0
c1_95	12	c1_7	GSG1L(8),ARHGAP28(7)	S2	0
c1_99	10	c1_7	MXRA8(7)	S2	0
c1_100	12	c1_7	ZNF774(7)	S2	0
c1_101	10	c1_7	PLGLB1(6)	S2	0
c1_103	23	c1_7	SPDYE3(11)	S2	0
c1_107	122	c1_8	AC073050.1(42),AL589740.1(25),AC239809.3(22),AC138627.1(17),AC079352.1(17)	S2	0
c1_108	137	c1_8	PRRC2B(39),CCDC84(35),MARCH6(27),MARCH7(26)	S2	0
c1_109	214	c1_8	C20orf194(73),CASC4(35),AC046134.2(24),AC074032.1(23),AL645568.1(22),LINC01184(20),AC104596.1(19),AC009690.1(18),AC005037.1(17),AC131571.1(15),AP002495.1(15)	NA	0
c1_110	86	c1_8	MARCH5(26),AC139887.2(20),AL365273.2(14)	S2	0
c1_112	41	c1_8	AC011346.1(21),AC007262.2(15)	S2	0
c1_113	26	c1_8	FP700111.1(12)	S2	0
c1_114	39	c1_8	AC103876.1(17),AC040934.1(15)	S2	0
c1_115	25	c1_8	AC005237.1(12)	S2	0
c1_117	15	c1_8	()	S2	0
c1_118	98	c1_9	DOCK8(32),ATP8B4(27),APBB1IP(16)	S2	0
c1_119	135	c1_9	LY86(37),SORL1(27),FGD2(25),BLNK(16),LPAR5(16),RGS10(15)	S2	0
c1_120	27	c1_9	LRP1(14),AXL(11)	S2	0
c1_121	21	c1_9	BMS1(15),ARHGAP23(11)	S2	0
c1_122	30	c1_9	RASAL3(14),LINC01357(14)	S2	0
c1_124	19	c1_9	INPP1(14),PPP2CB(11)	S2	0
c1_126	122	c1_10	ABCG2(40),RCSD1(23),SPOCK3(21),ZNF385B(19),SRGAP2(16)	S2	0
c1_127	212	c1_10	SLC39A10(63),ACVR1(37),PITPNC1(30),ST6GAL1(19),CTBP2(18),CYP39A1(18),MAP3K1(17),GAB1(14)	S2	0
c1_128	145	c1_10	ST8SIA6(52),ITIH5(28),DNM2(20),RUSC2(17),PPFIBP1(15),SLC7A5(15),C17orf67(15)	S2	0
c1_129	60	c1_10	SNED1(18),SHLD1(17),JCAD(17)	S2	0
c1_130	30	c1_10	EMP2(13),PODXL(11)	S2	0
c1_131	67	c1_10	CALM1(26),MGLL(19),SPOCK2(18)	S2	0
c1_132	26	c1_10	THSD1(16)	S2	0
c1_133	24	c1_10	MIR29B2CHG(12),LASP1(10)	S2	0
c1_134	15	c1_10	TNFSF10(11)	S2	0
c1_137	272	c1_12	RASSF3(74),DACH1(35),APBB2(26),GULP1(26),EBF1(25),LNX2(22),STX7(21),STOX2(20),DLEU2(19),AFAP1L2(19),NR3C1(18),DENND2C(16),UTRN(15)	S2	0
c1_138	69	c1_12	COBLL1(20),SLC39A8(19)	S2	0
c1_139	52	c1_12	ANKRD29(28)	S2	0
c1_140	32	c1_12	WWP1(15),SYNE2(12),CALCRL(11)	S2	0
c1_141	32	c1_12	ADGRG1(19)	S2	0
c1_142	23	c1_12	CD34(13)	S2	0
c1_143	37	c1_13	LIMCH1(15),SAMD12(13)	S2	0
c1_144	87	c1_13	PTPRB(22),MYRIP(19),TTC28(15),PTPRG(14),FCHSD2(14)	NA	0
c1_145	64	c1_13	CBLB(24),LDB2(19),PLA2G4A(15)	S2	0
c1_146	87	c1_13	PGM5(32),PLXNA2(15),PLCB4(13)	NA	0
c1_147	50	c1_13	SETBP1(24)	S2	0
c1_148	25	c1_13	OSBPL8(14),GAPVD1(13),TMX3(12)	S2	0
c1_149	99	c1_14	IFI44L(25),EPSTI1(20),RSAD2(17),STAT1(16),HERC6(16)	NA	0
c1_150	24	c1_14	LZTS2(14),CTDSP1(13)	S2	0
c1_151	25	c1_15	SUPT7L(13),RGP1(12)	NA	0
c1_152	27	c1_15	WTIP(17),ARAP3(13)	S2	0
c1_153	17	c1_15	TARBP1(13)	S2	0
c1_155	11	c1_15	()	S2	0
c1_156	25	c1_16	PRIM1(15)	NA	0
c1_157	37	c1_16	PPP1R26-AS1(13)	NA	0
c1_158	19	c1_17	PARD3B(12),DMGDH(11)	S2	0
c1_159	23	c1_17	RCOR3(18)	S2	0
c1_161	90	c1_18	GPRC5B(22),FYCO1(20),ZNF444(17)	NA	0
c1_162	21	c1_18	SUPV3L1(13),ZNF432(12)	S2	0
c1_163	18	c1_19	ABCF1(12)	NA	0
c1_164	22	c1_19	GIMAP4(11)	NA	0
c1_165	1676	c1_20	TMSB10(70),RPL28(68),TUBA1B(42),PGK1(39),PSMD13(38),RPS3(35),TPT1(33),RPS15(31),RPL13(30),RPS19(29),PFDN5(29),HEBP2(29),RPS27A(28),CEBPD(27),RPL19(26),PSMA7(26),PTTG1IP(26),RPS23(25),NFIA(25),SNU13(24),ABLIM1(24),LY96(23),GNL1(23),RPLP1(22),TGM2(21),RPL4(21),KDSR(21),DESI1(20),ARL8A(20),RPS25(20),SLC3A2(19),IFITM2(19),RPL35A(19),CCT3(19),YBX1(19),RPS13(19),KIN(19),LDHA(18),CAMK2G(18),TRERF1(18),P…	NA	0
c1_166	179	c1_20	PTGES3(31),ANAPC16(29),HSP90AB1(26),HSP90AA1(25),ABHD3(17),CHORDC1(17),STIP1(16),PAPOLA(15),FXR1(15)	NA	0
c1_167	681	c1_20	TXNDC9(43),NECAP2(33),HINFP(32),AP4M1(28),SEC61B(26),CAND2(25),ZSCAN9(25),MRPS22(25),BUB3(22),ZNF557(21),ZNF234(21),DERL2(20),IMPACT(20),ZFP82(20),DSN1(19),SNAPC1(18),CNOT11(18),AP1AR(18),TMEM223(18),DFFB(18),ATP5PF(17),ZNF260(17),FCSK(16),BTN3A2(16),IK(15),MRPS36(15),PSME3(15),TGDS(15),PLRG1(15),GORAB(14),TMED2(14),KRR1(14),CASP2(14),LXN(14),ADIPOR1(14),FBXL12(14),THOP1(14),C17orf75(14),TMEM229B…	NA	0
c1_168	153	c1_20	DPH6(29),NAALADL2(27),ZMAT1(22),STAU2(20),GMDS-DT(19),STK33(18),SLC38A2(18),ITFG1(17),PRKN(17),FAM241A(15),ATP9B(15)	NA	0
c1_169	355	c1_20	CNRIP1(42),NAA30(31),CEP162(31),CEP135(28),ZDHHC7(25),MRPS35(19),MAP3K11(19),DGKZ(17),SPG11(17),GKAP1(17),SOCS6(16),TUBE1(15),ABHD13(15),TSGA10(15),SH3YL1(15),AP3M1(15)	NA	0
c1_170	382	c1_20	INPP5K(36),TRIM25(32),SAMM50(30),CSRNP2(30),NSMCE4A(24),C1orf131(20),COPS6(20),SPG21(19),MICALL1(18),SF3A2(18),EFTUD2(18),ACTR3B(18),MPHOSPH10(17),ZNF383(17),ZNF737(17),CEP76(16),COMMD2(16),ZNF335(16),PPP1R8(15),PDP1(15)	NA	0
c1_171	295	c1_20	MRFAP1(35),SMDT1(27),SMIM29(26),DHRS4(21),SLC35B1(20),S100A11(17),OPN3(17),RETREG2(17),TTC32(17),TCEAL1(17),NDUFB3(16),NFS1(16),MRPL44(15),VMA21(14)	NA	0
c1_172	100	c1_21	IRAK3(45),GRB10(16),ST6GALNAC3(16)	S2	0
c1_173	183	c1_21	HIPK3(76),NAMPT(29),ETV6(29),MIRLET7BHG(25),SVIL(20),ZNF704(18),ELOVL7(17)	NA	0
c1_174	80	c1_21	SEC14L1(39),CHSY1(14)	S2	0
c1_175	73	c1_21	YBX3(28),ELL2(23),SLC26A2(15)	S2	0
c1_176	39	c1_21	IL4R(23),PECAM1(9)	S2	0
c1_177	37	c1_21	MRTFB(24),PPP2R2A(14)	S2	0
c1_178	128	c1_21	RELL1(67),CPEB3(22),TPM3(15),KLF12(15),XRN2(14)	S2	0
c1_179	39	c1_21	CPNE8(16),ERG(14),IFI16(13)	S2	0
c1_180	52	c1_21	PLEKHG1(26),TNRC6C(13)	S2	0
c1_181	50	c1_21	FOSL2(15)	S2	0
c1_182	67	c1_21	RPGR(32),FKBP5(14)	S2	0
c1_183	52	c1_21	UBE2D3(36)	S2	0
c1_184	24	c1_21	ATP11A(15)	S2	0
c1_185	49	c1_21	ARRDC1(22),RNF125(18)	S2	0
c1_186	34	c1_21	CMIP(14)	S2	0
c1_187	43	c1_21	ADAMTS9(28),UPP1(16)	S2	0
c1_188	34	c1_21	PLSCR1(17),CASTOR2(13)	S2	0
c1_189	29	c1_21	MOSMO(17)	S2	0
c1_190	31	c1_21	SRGN(15)	S2	0
c1_191	24	c1_21	PELI1(16)	S2	0
c1_192	37	c1_21	SESTD1(21)	S2	0
c1_193	43	c1_21	ABCA2(26),EVI5L(19)	S2	0
c1_194	17	c1_21	TRIM73(11),SNRPD3(11)	S2	0
c1_195	27	c1_21	CADPS2(15)	S2	0
c1_196	31	c1_21	NIBAN2(20),TRPM4(13)	S2	0
c1_197	44	c1_21	RUNX1T1(20),MAPKBP1(16),FGD6(15),C2CD5(14)	S2	0
c1_198	60	c1_21	PIP5K1C(24),MYH9(17),AKAP12(17),DOCK6(15)	S2	0
c1_199	53	c1_21	IRAK1BP1(25),TM7SF3(17)	S2	0
c1_200	37	c1_21	RBMS2(17),RAB1A(14)	S2	0
c1_201	38	c1_21	MFAP3(22),ANGPT2(15)	S2	0
c1_202	64	c1_21	ZNF142(33)	S2	0
c1_203	41	c1_21	ELF1(20)	S2	0
c1_204	35	c1_21	CLEC1A(16),CHD1(15)	S2	0
c1_205	28	c1_21	ZNF512(13)	S2	0
c1_206	13	c1_21	ATP1B3(8),LIFR(8),HK1(8),AHI1(8)	S2	0
c1_207	18	c1_21	CDC37(11),HSF2(10)	S2	0
c1_208	10	c1_21	SMIM8(6),MAOB(5),KLHDC1(5)	S2	0
c1_209	20	c1_21	TSPAN14(12)	S2	0
c1_210	23	c1_21	KIAA1671(15),ABR(11)	S2	0
c1_211	26	c1_21	ZNF213-AS1(17)	S2	0
c1_212	11	c1_21	()	S2	0
c1_213	22	c1_21	LINC02043(10),SLC7A8(9)	S2	0
c1_214	37	c1_21	PRMT7(19)	S2	0
c1_215	25	c1_21	FAT4(11)	S2	0
c1_216	28	c1_21	ZNF35(16)	S2	0
c1_217	17	c1_21	TMEM150C(14)	S2	0
c1_219	37	c1_21	ZFP90(24),RPIA(14),PWP1(13)	S2	0
c1_221	13	c1_21	()	S2	0
c1_222	20	c1_21	SMYD4(14)	S2	0
c1_223	11	c1_21	ZBTB1(8),TAF11(6)	S2	0
c1_224	12	c1_21	CSNK1D(8)	S2	0
c1_225	15	c1_21	SWT1(11)	S2	0
c1_226	47	c1_21	SIRT2(26),ADGRL1(15),TNK2(14)	S2	0
c1_227	18	c1_21	PIAS1(12),LARP1B(10)	S2	0
c1_228	12	c1_21	KIAA0100(10)	S2	0
c1_229	13	c1_21	ACTN4(7)	S2	0
c1_230	40	c1_21	DPH6-DT(22),SCML1(16),QRICH2(14)	S2	0
c1_232	16	c1_21	C5orf22(10)	S2	0
c1_234	14	c1_21	ACACB(10)	S2	0
c1_235	16	c1_21	CLYBL(9)	S2	0
c1_238	15	c1_21	CEPT1(12)	S2	0
c1_239	12	c1_21	ANKRD27(10)	S2	0
c1_242	18	c1_21	FBXW8(10),EXOC3(10)	S2	0
c1_245	15	c1_21	TRAPPC11(10)	S2	0
c1_247	20	c1_21	TUBGCP5(16)	S2	0
c1_248	15	c1_21	SEC24B-AS1(12)	S2	0
c1_249	16	c1_21	CHKA(11),SPARCL1(11)	S2	0
c1_250	23	c1_21	MROH1(12),KCTD13(11)	S2	0
c1_251	26	c1_21	SPIDR(19)	S2	0
c1_255	13	c1_21	GSR(6)	S2	0
c1_259	15	c1_21	ARF4(9)	S2	0
c1_260	12	c1_21	RILPL1(7)	S2	0
c1_261	73	c1_22	USP5(43),PIP4K2C(19)	S2	0
c1_267	20	c1_24	SNAP47(16)	S2	0
c1_268	14	c1_24	DDX23(10)	S2	0.01
c1_269	25	c1_25	POLR2D(16)	NA	0
c1_270	17	c1_25	PPOX(13)	S2	0.01
c1_273	22	c1_27	ZNF677(16)	S2	0
c1_274	46	c1_27	POLDIP2(16),CHMP2A(15),ING1(14)	S2	0
c1_275	15	c1_28	PIP4P1(11)	S2	0
c1_277	18	c1_29	CYB561D1(16)	S2	0
c1_279	15	c1_29	SLC66A3(9)	S2	0
c1_286	13	c1_34	ZDHHC16(10)	S2	0
c1_287	10	c1_34	COMMD5(7),GNA14-AS1(6)	S2	0.02
c1_291	12	c1_37	()	S2	0
c1_293	11	c1_40	CD274(6)	S2	0.01
c1_294	10	c1_40	()	S2	0
c1_297	48	c1_48	NPAS3(35),NTM(16)	S2	0
c1_298	25	c1_48	CTNND2(20)	S2	0
c1_301	24	c1_49	PPP2R2B(16),CADM2(11)	S2	0
c1_303	29	c1_50	LSAMP(21),STON2(10)	S2	0
c1_307	24	c1_52	ADGRV1(19)	NA	0.01
c1_308	16	c1_52	RGS7(13)	S2	0
c1_309	81	c1_53	ANKS1B(41),PTPRD(15)	NA	0
c1_311	20	c1_54	TMEM144(11),GPM6B(10)	S2	0
c1_312	17	c1_54	LINC00609(12)	S2	0
c1_313	68	c1_55	MOG(46),CD22(15)	S2	0
c1_315	75	c1_56	GRID1(53),ASTN2(16),ROBO1(15)	S2	0
c1_317	26	c1_57	BCAS1(13),CNTNAP4(11),GALNT13(10)	S2	0
c1_318	17	c1_57	PEX5L(9),LRRC7(9)	S2	0
c1_323	86	c1_58	MAPT(54)	S2	0
c1_325	59	c1_60	TNIK(35)	NA	0
c1_327	18	c1_61	OBI1-AS1(12),NAV3(8)	S2	0
c1_330	26	c1_63	GPC5(17),ACSS3(10)	S2	0
c1_334	20	c1_66	BMPR1B(16),PTPRZ1(8)	S2	0
c1_336	27	c1_68	ZFR2(16),SVOP(15)	S2	0
c1_337	21	c1_68	SYT12(11),PSD(9),MAST1(9)	S2	0
c1_340	13	c1_71	SLC44A1(12)	S2	0.01
c1_342	12	c1_72	PTH1R(10)	S2	0
c1_344	16	c1_73	EYA1(14)	S2	0
c1_346	23	c1_74	FBN1(17),DST(12)	S2	0
c1_349	10	c1_75	SLC16A10(8),SH3GL2(7)	S2	0
c1_352	24	c1_77	BBS2(17)	S2	0
c1_355	12	c1_78	PLA2G5(10)	S2	0
c1_358	19	c1_81	AGO1(13),VRK3(11)	NA	0
c1_360	18	c1_81	TUBGCP2(13)	NA	0
c1_361	12	c1_85	PDE4DIP(9)	S2	0
c1_365	11	c1_87	ITM2C(8)	NA	0
c1_367	10	c1_88	WSCD2(6),ST6GAL2(5),BCL11B(5)	S2	0.02
c1_378	15	c1_103	()	S2	0
c1_379	96	c1_107	AC073050.1(42),AL589740.1(24)	NA	0
c1_380	26	c1_107	AC239809.3(17)	S2	0
c1_381	38	c1_108	PRRC2B(30),MARCH6(12)	S2	0
c1_382	16	c1_108	AL136531.2(10)	S2	0
c1_383	31	c1_108	MARCH7(15)	S2	0
c1_384	12	c1_108	()	S2	0
c1_385	39	c1_108	CCDC84(30),AZIN1-AS1(14)	S2	0
c1_386	109	c1_109	C20orf194(72),AC046134.2(19),LINC01184(18)	S2	0
c1_389	34	c1_109	CASC4(25)	S2	0
c1_394	10	c1_109	AC005037.1(9)	S2	0
c1_396	27	c1_110	AC139887.2(17)	NA	0
c1_398	27	c1_112	AC007262.2(15),AC011346.1(13),LINC00894(11),SUCLG2-AS1(11)	NA	0
c1_399	12	c1_112	GARNL3(11)	S2	0
c1_400	10	c1_113	FP700111.1(8)	S2	0
c1_404	12	c1_114	AC078846.1(9)	S2	0
c1_405	16	c1_114	AC040934.1(12)	S2	0
c1_406	10	c1_115	AC005237.1(8)	NA	0
c1_410	10	c1_117	()	S1	0
c1_412	41	c1_118	DOCK8(29)	NA	0
c1_413	61	c1_119	LY86(30),NCKAP1L(12)	NA	0
c1_414	41	c1_119	FGD2(22),LPAR5(15)	S2	0
c1_415	33	c1_119	SORL1(21),RYR1(12)	S2	0
c1_416	21	c1_120	LRP1(14),AXL(11)	S2	0
c1_418	14	c1_122	ADGRG5(10),LINC01357(8)	NA	0
c1_419	16	c1_122	RASAL3(11)	S2	0
c1_422	21	c1_126	SRGAP2(11)	S2	0
c1_423	26	c1_126	ZNF385B(14),SPOCK3(12)	S2	0
c1_424	41	c1_126	ABCG2(33)	S2	0
c1_425	23	c1_126	RCSD1(13)	S2	0
c1_428	117	c1_127	SLC39A10(62),ST6GAL1(18),ACVR1(17),CTBP2(17)	NA	0
c1_430	35	c1_127	PITPNC1(21)	S2	0
c1_433	12	c1_127	ATPSCKMT(7)	S2	0
c1_435	96	c1_128	ST8SIA6(51),ITIH5(27),PPFIBP1(15)	NA	0
c1_436	18	c1_128	SMAD6(9),HPCAL1(8)	S2	0
c1_441	16	c1_129	ZNF33B(10)	NA	0
c1_442	27	c1_129	JCAD(16)	NA	0
c1_443	17	c1_129	FAM120B(10),SNED1(10)	NA	0
c1_445	20	c1_130	EMP2(13),PODXL(9)	S2	0
c1_447	46	c1_131	CALM1(26),SPOCK2(17)	NA	0
c1_454	10	c1_133	RAI1(8),MICAL3(8)	S2	0
c1_457	11	c1_134	TNFSF10(8),CD40(8)	S2	0
c1_458	130	c1_137	RASSF3(71),EBF1(18),LNX2(16)	NA	0
c1_459	18	c1_137	DLEU2(13)	S2	0
c1_460	25	c1_137	APBB2(17),FLNB(9)	S2	0
c1_461	24	c1_137	DACH1(16)	S2	0
c1_463	19	c1_137	GULP1(17)	S2	0
c1_465	13	c1_137	RAB11FIP3(10)	S2	0
c1_466	10	c1_137	FCHO2(7)	S2	0
c1_468	52	c1_138	COBLL1(20),SLC39A8(18),ABCB1(12)	S2	0
c1_469	17	c1_138	()	S2	0
c1_472	13	c1_140	SYNE2(11)	S2	0
c1_474	16	c1_142	CD34(11)	S2	0
c1_476	11	c1_143	ATP10A(8)	S2	0
c1_478	17	c1_143	LIMCH1(13)	S2	0
c1_479	42	c1_144	PTPRB(20),RUNDC3B(12)	S2	0
c1_480	25	c1_144	MYRIP(13),MECOM(10)	S2	0
c1_481	16	c1_144	PCCA(11),TTC28(10)	S2	0
c1_483	37	c1_145	CBLB(23)	S2	0
c1_484	20	c1_145	LDB2(12)	S2	0.01
c1_486	67	c1_146	PGM5(31),PLCB4(13)	S2	0
c1_487	14	c1_146	ARNT2(7)	S2	0
c1_488	34	c1_147	SETBP1(22)	S2	0
c1_492	13	c1_148	GAPVD1(9),TMX3(8),SUZ12(8)	NA	0
c1_493	44	c1_149	EPSTI1(18),STAT1(13)	S2	0
c1_494	24	c1_149	IFI44L(12)	S2	0
c1_495	21	c1_149	RSAD2(14),OAS3(10)	S2	0
c1_499	11	c1_150	LZTS2(9),CTDSP1(7)	S2	0.02
c1_500	16	c1_151	SUPT7L(13),FLYWCH2(10)	S2	0
c1_502	15	c1_152	ARAP3(12)	S2	0
c1_506	13	c1_156	PRIM1(10)	S2	0
c1_507	12	c1_156	MRPS26(8)	S2	0.01
c1_508	12	c1_157	MVK(9)	NA	0
c1_509	13	c1_157	PPP1R26-AS1(10)	S2	0
c1_514	13	c1_161	ARHGAP21(10)	S2	0
c1_517	14	c1_161	INTS11(9),ZC3H3(8),PCBP4(8)	S2	0
c1_519	11	c1_161	NOL4L(8)	S2	0
c1_520	11	c1_161	FYCO1(8),ITPK1(7)	S2	0
c1_524	10	c1_162	POLR3E(8),SUPV3L1(7)	S2	0.03
c1_525	11	c1_162	ZNF432(9)	NA	0.02
c1_526	10	c1_163	PRPF39(8),ABCF1(7)	S2	0
c1_528	10	c1_164	GIMAP7(9)	S2	0
c1_530	525	c1_165	RPL28(67),TMSB10(62),RPS3(31),RPS27A(28),RPL13(27),RPLP1(22),RPS19(21),KDSR(21),SLC3A2(19),CCT3(19),RPL35A(18),SELENOW(18),SERF2(17),TMEM219(17),RPL32(16),RPL19(16),ACTB(14),RPS12(14),RPS20(14),RPL8(14),CAP1(14),RACK1(14)	NA	0
c1_531	212	c1_165	TUBA1B(35),RPS15(27),TPT1(25),RPS25(20),FAU(17),RPS23(16),SEM1(15)	NA	0
c1_532	38	c1_165	()	NA	0
c1_533	98	c1_165	CEBPD(25),TGM2(20),BICD1(17),CYSTM1(16)	NA	0
c1_534	153	c1_165	PFDN5(28),DESI1(20),USB1(17)	NA	0
c1_535	68	c1_165	PRRC1(18),ZNF571(15)	NA	0
c1_536	87	c1_165	PSMD13(38),SNU13(23),GNL1(23),ARL8A(17)	NA	0
c1_537	122	c1_165	PGK1(34),LY96(23),GNA13(15),RBM45(15)	NA	0
c1_538	57	c1_165	PSMA7(23),PLEKHB2(18),COX7A2L(16)	NA	0
c1_539	46	c1_165	RPS13(18),NDUFB7(18)	NA	0
c1_540	112	c1_165	NFIA(25),ABLIM1(24),PTTG1IP(23),TRERF1(18),EYA2(17),CAMK2G(16),RRBP1(16)	NA	0
c1_542	53	c1_165	KIN(18),TIPRL(14)	NA	0
c1_543	80	c1_165	HEBP2(27),ING3(15),SOCS4(15)	NA	0
c1_544	16	c1_165	MON2(8),SPACA6(8)	NA	0
c1_545	35	c1_166	HSP90AA1(23)	S1	0
c1_546	30	c1_166	PTGES3(14),ST13(12)	NA	0
c1_547	39	c1_166	HSP90AB1(19)	NA	0
c1_548	57	c1_166	ANAPC16(28),ABHD3(14)	NA	0
c1_549	18	c1_166	STIP1(12)	NA	0
c1_550	40	c1_167	SEC61B(17),AP1AR(16)	NA	0
c1_551	95	c1_167	TXNDC9(39),HINFP(30)	NA	0
c1_552	52	c1_167	NECAP2(31),PLRG1(15)	NA	0
c1_553	26	c1_167	DSN1(16),C17orf75(11),TGDS(10)	S1	0
c1_554	14	c1_167	SIGIRR(6)	NA	0
c1_555	16	c1_167	MRPS9(12),TMEM242(9)	S1	0
c1_556	38	c1_167	ZNF260(16)	NA	0
c1_557	34	c1_167	ZSCAN9(18),KHNYN(13)	S1	0
c1_558	23	c1_167	()	NA	0
c1_559	76	c1_167	AP4M1(21),IMPACT(18),FCSK(16),FBXL12(14)	NA	0
c1_560	17	c1_167	LXN(10)	NA	0
c1_561	27	c1_167	ZNF557(13)	NA	0
c1_562	17	c1_167	ZNF234(10)	NA	0
c1_563	40	c1_167	MRPS22(19),TMEM223(16)	NA	0
c1_564	10	c1_167	LUC7L2(7),METTL17(7)	S1	0
c1_565	18	c1_167	ATP5PF(10),THOP1(10)	S1	0
c1_566	29	c1_167	CAND2(18),KAT14(11)	S1	0
c1_567	11	c1_167	()	NA	0
c1_568	29	c1_167	AGBL5(11)	S1	0
c1_570	21	c1_167	FANK1(12)	S1	0
c1_572	11	c1_167	ALG10B(9)	NA	0
c1_573	14	c1_167	DSCC1(9)	S1	0
c1_574	61	c1_168	STAU2(20),STK33(18),SLC38A2(14),ZMAT1(14),FAM241A(14)	NA	0
c1_575	92	c1_168	DPH6(28),NAALADL2(26),GMDS-DT(19),ITFG1(17),PRKN(17),ATP9B(15)	NA	0
c1_576	50	c1_169	NAA30(15),CEP135(15),TUBE1(13),MAP3K11(13)	NA	0
c1_577	74	c1_169	CNRIP1(36)	NA	0
c1_578	39	c1_169	MRPS35(17)	NA	0
c1_579	45	c1_169	CEP162(23)	NA	0
c1_580	61	c1_169	ZDHHC7(22),DGKZ(16),SH3YL1(15)	NA	0
c1_581	16	c1_169	RC3H2(11),AP3M1(9)	S1	0
c1_582	13	c1_169	GPATCH2(9)	NA	0
c1_583	20	c1_169	()	NA	0
c1_584	20	c1_169	SPG11(15)	S1	0
c1_585	15	c1_169	ZC2HC1A(11)	NA	0
c1_586	47	c1_170	SAMM50(23),PDP1(14)	NA	0
c1_587	26	c1_170	C1orf131(17),PDAP1(12)	S1	0
c1_588	22	c1_170	TRIM25(16)	NA	0
c1_589	58	c1_170	INPP5K(28)	NA	0
c1_590	26	c1_170	NSMCE4A(14),COPS6(12),OBI1(11)	NA	0
c1_591	51	c1_170	CSRNP2(28)	NA	0
c1_592	20	c1_170	COMMD2(12)	NA	0
c1_593	18	c1_170	EFTUD2(15)	NA	0
c1_594	15	c1_170	ADAM15(9)	NA	0
c1_595	14	c1_170	ACTR3B(11),SPG21(9)	NA	0
c1_597	12	c1_170	TRAPPC3(7)	NA	0
c1_598	17	c1_170	()	NA	0
c1_599	16	c1_170	()	NA	0
c1_600	21	c1_170	KNTC1(10),NEU3(9)	NA	0
c1_601	15	c1_170	TRMT13(9),LRPPRC(9)	NA	0
c1_602	26	c1_171	NDUFB3(11),TRMT10C(10)	NA	0
c1_603	85	c1_171	MRFAP1(30),SMIM29(26),SLC35B1(19)	NA	0
c1_604	17	c1_171	THAP8(11)	NA	0
c1_605	23	c1_171	PFKM(11)	NA	0
c1_607	36	c1_171	SMDT1(17),DHRS4(13)	NA	0
c1_608	13	c1_171	CDIPT(11)	NA	0
c1_609	14	c1_171	WDR46(9)	S1	0
c1_610	10	c1_171	IFNAR1(6)	S1	0
c1_611	26	c1_171	TCEAL1(17),RETREG2(15)	NA	0
c1_612	37	c1_171	MRPL44(15),NFS1(15)	NA	0
c1_613	56	c1_172	IRAK3(45),ST6GALNAC3(12)	S2	0
c1_617	148	c1_173	HIPK3(76),NAMPT(29),ETV6(26),MIRLET7BHG(21),SVIL(20),ZNF704(18),ELOVL7(17)	NA	0
c1_621	58	c1_174	SEC14L1(38)	S2	0
c1_622	11	c1_174	CHSY1(9)	S2	0
c1_624	59	c1_175	YBX3(26),ELL2(23)	S2	0
c1_625	14	c1_175	SLC26A2(11),UFD1(11)	S2	0
c1_628	97	c1_178	RELL1(66),XRN2(14)	S2	0
c1_629	16	c1_178	CPEB3(13)	S2	0.03
c1_630	14	c1_179	CPNE8(11)	S2	0
c1_631	10	c1_179	()	S2	0
c1_632	14	c1_179	SDCBP(8)	S2	0.01
c1_633	33	c1_180	PLEKHG1(20)	NA	0
c1_634	19	c1_180	TNRC6C(12)	S2	0.03
c1_636	22	c1_181	()	NA	0
c1_637	49	c1_182	RPGR(30),FKBP5(14)	NA	0
c1_640	45	c1_183	UBE2D3(36),STAT3(13)	S2	0
c1_642	16	c1_184	ATP11A(12)	NA	0
c1_644	13	c1_185	RNF125(11)	S2	0
c1_645	10	c1_185	CFAP44(8)	S2	0
c1_647	11	c1_185	SETD1B(7)	S2	0
c1_649	25	c1_186	CMIP(14)	NA	0
c1_652	12	c1_188	CASTOR2(10)	S2	0
c1_653	23	c1_189	MOSMO(16),ATOH8(11)	S2	0
c1_655	14	c1_190	DUSP1(6),UBC(6)	S2	0
c1_661	29	c1_192	SESTD1(20)	NA	0
c1_665	16	c1_195	CADPS2(12)	S2	0
c1_667	19	c1_196	TRPM4(11),NIBAN2(11)	S2	0
c1_669	20	c1_197	RUNX1T1(15)	S2	0
c1_672	22	c1_198	MYH9(12),AKAP12(10),FGFR1(9)	NA	0
c1_673	38	c1_198	PIP5K1C(21),DOCK6(14)	S2	0.04
c1_675	16	c1_199	TM7SF3(13)	S2	0
c1_676	11	c1_200	RBMS2(7),HSF1(7)	S2	0
c1_677	14	c1_200	B4GALT1(10),RAB1A(9)	S2	0
c1_680	26	c1_201	MFAP3(20)	S2	0.02
c1_682	41	c1_202	ZNF142(32)	S2	0
c1_687	27	c1_203	ELF1(19),ANXA3(12)	S2	0
c1_690	27	c1_204	CLEC1A(15),USP15(12)	S2	0.01
c1_701	11	c1_209	TSPAN14(9)	S2	0
c1_702	14	c1_210	TNRC18(10)	S2	0
c1_705	15	c1_211	ISG20L2(7)	S2	0
c1_708	11	c1_213	SLC7A8(7),ADAMTSL2(6)	S2	0
c1_710	14	c1_214	PRMT7(10),ARHGAP1(10)	NA	0
c1_712	14	c1_214	CRTC1(10)	S2	0
c1_714	10	c1_215	FAT4(8)	S2	0
c1_715	10	c1_215	PDS5B(8)	NA	0
c1_717	10	c1_216	LINC00665(8)	S2	0
c1_720	29	c1_219	ZFP90(20),PWP1(12)	S2	0.02
c1_727	38	c1_226	SIRT2(25)	NA	0.01
c1_729	10	c1_227	LARP1B(8),RANGAP1(7)	S2	0.03
c1_731	28	c1_230	DPH6-DT(21),QRICH2(12)	S2	0.01
c1_733	11	c1_232	C5orf22(8),EFCAB7(7)	S2	0
c1_737	10	c1_242	FBXW8(7),TRAPPC9(6)	S2	0
c1_739	11	c1_245	SLC18B1(7),TRAPPC11(7)	S2	0
c1_741	15	c1_247	TUBGCP5(14)	S2	0
c1_743	14	c1_250	ENTPD5(9)	S2	0
c1_745	20	c1_269	POLR2D(16)	S2	0
c1_750	17	c1_274	ING1(11)	NA	0
c1_751	14	c1_274	POLDIP2(9)	S2	0
c1_766	69	c1_309	ANKS1B(41),PTPRD(15),ARPP21(13)	NA	0
c1_769	10	c1_311	MYH14(8)	S2	0
c1_770	55	c1_313	MOG(45)	S2	0
c1_772	62	c1_315	GRID1(52)	S2	0
c1_776	38	c1_325	TNIK(32)	S2	0
c1_782	14	c1_336	SVOP(11)	S2	0
c1_787	11	c1_358	AGO1(10)	S2	0.04
c1_790	11	c1_360	TUBGCP2(10)	NA	0
c1_795	84	c1_379	AC073050.1(42),AL589740.1(24)	S2	0
c1_798	20	c1_380	AC239809.3(15)	NA	0
c1_806	25	c1_389	CASC4(23)	S2	0
c1_808	18	c1_396	AC139887.2(15)	S2	0
c1_810	13	c1_398	LINC00894(10)	S2	0
c1_814	36	c1_412	DOCK8(29)	S2	0
c1_816	39	c1_413	LY86(28)	S2	0
c1_820	19	c1_414	FGD2(13),RGS10(12)	NA	0
c1_823	25	c1_415	SORL1(20)	NA	0
c1_826	16	c1_422	SRGAP2(11)	S2	0
c1_829	22	c1_423	ZNF385B(13),SPOCK3(10)	S2	0
c1_830	12	c1_425	RCSD1(9)	S2	0
c1_831	11	c1_425	EML1(6)	S2	0.04
c1_832	95	c1_428	SLC39A10(62),ST6GAL1(18),ACVR1(17)	S2	0
c1_834	20	c1_430	PITPNC1(16),CERT1(10)	S2	0
c1_837	71	c1_435	ST8SIA6(51),ITIH5(18),PPFIBP1(15)	S2	0
c1_840	11	c1_436	HPCAL1(8),SLC6A6(7)	NA	0
c1_845	23	c1_442	JCAD(16)	S2	0
c1_847	11	c1_443	SNED1(10)	S2	0
c1_849	15	c1_447	SPOCK2(10),VSIR(8)	S2	0
c1_850	21	c1_447	CALM1(20)	S2	0
c1_854	106	c1_458	RASSF3(71),LNX2(16)	S2	0
c1_857	10	c1_460	FLNB(8),PRELID2(7)	S2	0
c1_862	25	c1_468	SLC39A8(14),ST8SIA4(9)	S2	0
c1_864	13	c1_480	MECOM(9)	S2	0
c1_867	18	c1_483	PLA2G4A(11)	S2	0
c1_872	13	c1_488	ARL15(7),GMDS(6)	S2	0.02
c1_873	13	c1_488	SETBP1(11),CYP1B1-AS1(6)	S2	0
c1_877	15	c1_493	EPSTI1(11)	NA	0
c1_878	15	c1_493	STAT1(10)	S2	0
c1_880	17	c1_494	IFI44L(10)	S2	0
c1_882	10	c1_495	RSAD2(8)	S2	0.01
c1_883	10	c1_495	OAS3(8)	S2	0.02
c1_896	145	c1_530	RPL28(59),RPS27A(27),RPS3(26),RPLP1(22)	NA	0
c1_897	128	c1_530	TMSB10(58),RPL13(23),RPS19(17)	NA	0
c1_898	11	c1_530	RPL14(9)	NA	0
c1_901	15	c1_530	LINC00862(7)	NA	0
c1_902	17	c1_530	RPS20(11)	NA	0
c1_903	18	c1_530	ISCA1(10)	NA	0
c1_904	14	c1_530	PRDX1(10)	S1	0
c1_907	10	c1_530	RABGAP1(7)	NA	0
c1_914	16	c1_530	()	NA	0
c1_920	16	c1_530	TBK1(11)	S1	0
c1_924	34	c1_531	RPS15(23),FAU(15),RPS5(11)	S1	0
c1_925	54	c1_531	TUBA1B(27),GAPDH(13)	NA	0
c1_926	33	c1_531	TPT1(20)	S1	0
c1_928	16	c1_531	RPS25(11)	NA	0
c1_930	10	c1_531	()	NA	0
c1_933	18	c1_531	SEM1(14)	NA	0
c1_936	13	c1_532	SOX2-OT(11)	S1	0
c1_938	16	c1_532	LAMTOR5-AS1(10)	NA	0
c1_939	30	c1_533	TGM2(17)	NA	0
c1_940	52	c1_533	CEBPD(21),ADK(14)	NA	0
c1_941	16	c1_533	()	NA	0
c1_942	78	c1_534	PFDN5(28),DESI1(16)	NA	0
c1_943	23	c1_534	SPNS1(13),ITPA(11),STK19(11)	NA	0
c1_944	11	c1_534	ZSWIM4(8)	S1	0
c1_946	10	c1_534	DHX16(7)	NA	0
c1_947	14	c1_534	PGAM1(10)	S1	0
c1_949	22	c1_535	GOLGA7(12),PRRC1(12)	S1	0
c1_950	20	c1_535	RTRAF(11)	NA	0
c1_951	23	c1_535	MMUT(13)	NA	0
c1_952	66	c1_536	PSMD13(38),GNL1(23),SNU13(16)	NA	0
c1_953	14	c1_536	TRIR(9)	S1	0
c1_955	66	c1_537	PGK1(34),LY96(23),GNA13(15)	NA	0
c1_957	10	c1_537	SLC44A2(5),RASGRP2(4)	S1	0
c1_958	10	c1_537	CUL9(5),SP1(5)	S1	0
c1_960	35	c1_538	PSMA7(21),COX7A2L(15)	S1	0
c1_962	17	c1_538	PSMD12(12)	NA	0
c1_963	10	c1_539	ATP5IF1(7)	S1	0
c1_964	19	c1_539	NDUFB7(15)	NA	0
c1_966	56	c1_540	NFIA(22),ABLIM1(20),RRBP1(15),HIVEP1(14),EIF2S2(14)	NA	0
c1_967	36	c1_540	TRERF1(18),EYA2(14),PTTG1IP(13)	NA	0
c1_968	19	c1_540	CAMK2G(12),HNRNPA3(9)	S1	0
c1_969	23	c1_542	KIN(17)	NA	0
c1_972	10	c1_542	ELOA(8),ACO1(7)	S1	0
c1_973	54	c1_543	HEBP2(27),SOCS4(15)	NA	0
c1_974	26	c1_543	ZBTB40(12)	NA	0
c1_975	11	c1_544	TTYH3(6),SPACA6(6)	S1	0
c1_977	20	c1_546	PTGES3(12),SNX3(9)	S1	0
c1_978	10	c1_546	ST13(8)	S1	0
c1_979	13	c1_547	DNAJA1(12)	S1	0
c1_986	25	c1_548	ANAPC16(24)	NA	0
c1_990	12	c1_549	PAXBP1-AS1(9),STIP1(8)	S1	0
c1_993	13	c1_550	SEC61B(9),CNIH1(7)	NA	0
c1_994	41	c1_551	TXNDC9(28)	NA	0
c1_995	10	c1_551	TMEM229B(7)	S1	0
c1_996	33	c1_551	HINFP(24)	NA	0
c1_999	34	c1_552	NECAP2(30)	S1	0
c1_1000	10	c1_552	PLRG1(8)	S1	0
c1_1004	29	c1_556	ZNF260(15)	NA	0
c1_1005	19	c1_558	()	S1	0
c1_1007	14	c1_559	FCSK(12)	S1	0
c1_1008	16	c1_559	FBXL12(12),ZNF610(9)	NA	0
c1_1009	18	c1_559	AP4M1(12)	NA	0
c1_1011	17	c1_559	IMPACT(11)	S1	0
c1_1015	20	c1_561	ZNF557(13)	NA	0
c1_1017	10	c1_562	ZNF234(6)	S1	0
c1_1019	17	c1_563	TMEM223(15)	S1	0
c1_1020	17	c1_563	MRPS22(14)	NA	0
c1_1028	32	c1_574	STK33(14),RYR3(11)	NA	0
c1_1029	29	c1_574	STAU2(18),FAM241A(13)	NA	0
c1_1030	22	c1_575	GMDS-DT(14),ITFG1(12)	NA	0
c1_1031	25	c1_575	NAALADL2(21)	S1	0
c1_1032	45	c1_575	DPH6(23),PRKN(16),ATP9B(12)	S1	0.02
c1_1033	20	c1_576	NAA30(14),TUBE1(9)	S1	0
c1_1035	12	c1_576	CEP135(8)	NA	0
c1_1038	44	c1_577	CNRIP1(35)	S1	0
c1_1041	10	c1_578	MRPS35(8)	NA	0
c1_1046	35	c1_579	CEP162(23)	S1	0
c1_1049	14	c1_580	GKAP1(11)	S1	0
c1_1050	16	c1_580	DGKZ(13)	S1	0
c1_1052	13	c1_580	SH3YL1(9)	NA	0
c1_1053	10	c1_580	AMFR(8)	S1	0
c1_1061	26	c1_586	SAMM50(19)	S1	0
c1_1064	15	c1_588	TRIM25(14)	S1	0
c1_1066	50	c1_589	INPP5K(28)	S1	0
c1_1069	11	c1_590	NSMCE4A(10),COPS6(6)	S1	0
c1_1073	26	c1_591	CSRNP2(25)	NA	0
c1_1076	11	c1_593	EFTUD2(10)	S1	0
c1_1087	10	c1_599	GPAT4(8),OSBP(6)	S1	0
c1_1089	17	c1_600	KNTC1(10)	NA	0
c1_1093	12	c1_602	TRMT10C(10)	S1	0
c1_1095	17	c1_603	MRFAP1(13),CIB1(8)	NA	0
c1_1096	16	c1_603	S100A11(10)	S1	0
c1_1097	21	c1_603	SLC35B1(14),PSMC5(11)	NA	0
c1_1098	28	c1_603	SMIM29(22)	NA	0
c1_1099	10	c1_604	SYNGAP1-AS1(8)	NA	0
c1_1101	18	c1_605	PFKM(11)	S1	0
c1_1103	15	c1_607	DHRS4(10)	S1	0
c1_1104	21	c1_607	SMDT1(14)	NA	0
c1_1108	17	c1_611	RETREG2(13),TCEAL1(10)	NA	0
c1_1111	29	c1_612	MRPL44(15),NFS1(15)	NA	0
c1_1112	11	c1_617	DHX9(5)	S2	0
c1_1113	118	c1_617	HIPK3(76),ETV6(26),SVIL(20),NAMPT(18),ELOVL7(17)	S2	0
c1_1122	27	c1_633	PLEKHG1(20)	S2	0
c1_1124	11	c1_636	EMP1(8)	S2	0.01
c1_1125	11	c1_636	JUNB(8)	S2	0
c1_1127	35	c1_637	RPGR(30)	S2	0
c1_1128	12	c1_642	ATP11A(10)	S2	0
c1_1130	12	c1_649	CMIP(11)	S2	0
c1_1135	22	c1_661	SESTD1(18)	S2	0
c1_1137	15	c1_672	MYH9(11)	NA	0
c1_1149	30	c1_727	SIRT2(25)	S2	0
c1_1157	60	c1_766	ANKS1B(41),PTPRD(15)	S2	0
c1_1166	59	c1_795	AC073050.1(41)	S2	0
c1_1175	10	c1_820	RGS10(9)	S2	0
c1_1176	12	c1_823	SORL1(9)	S2	0
c1_1187	103	c1_896	RPL28(57),RPS3(26),RPLP1(21)	S1	0
c1_1188	16	c1_896	RPS27A(13)	S1	0
c1_1189	82	c1_897	TMSB10(57)	S1	0
c1_1190	24	c1_897	RPL13(17),KDSR(8)	S1	0
c1_1198	12	c1_903	()	NA	0
c1_1203	10	c1_914	VEZF1(7)	S1	0
c1_1204	45	c1_925	TUBA1B(26),KCTD12(11)	S1	0
c1_1214	20	c1_939	TGM2(16)	S1	0
c1_1216	29	c1_940	CEBPD(20)	S1	0
c1_1217	11	c1_940	DOP1B(7)	S1	0
c1_1221	21	c1_942	DESI1(14)	S1	0
c1_1222	17	c1_942	PFDN5(11)	NA	0
c1_1223	15	c1_942	ZNF92(9)	NA	0
c1_1224	14	c1_942	DYNLRB1(8),MRPL41(8),TKT(7)	NA	0
c1_1228	13	c1_943	STK19(10),ITPA(8)	S1	0
c1_1234	12	c1_951	MMUT(9),ZNF571(8)	S1	0
c1_1237	16	c1_952	GNL1(14)	S1	0.02
c1_1238	50	c1_952	PSMD13(36)	NA	0
c1_1239	49	c1_955	PGK1(32),GNA13(14),DIPK2A(14)	NA	0
c1_1240	17	c1_955	LY96(12)	S1	0.02
c1_1244	11	c1_964	NDUFB7(10)	S1	0
c1_1245	16	c1_966	HIVEP1(10)	S1	0.03
c1_1246	24	c1_966	NFIA(18)	S1	0
c1_1247	16	c1_966	ABLIM1(12),MAN2A1(7)	NA	0
c1_1249	29	c1_967	TRERF1(18),EYA2(14)	S1	0
c1_1253	21	c1_973	HEBP2(16)	S1	0
c1_1255	17	c1_973	SOCS4(10)	S1	0
c1_1264	32	c1_994	TXNDC9(24),PSMB9(11)	NA	0
c1_1267	10	c1_996	RDH11(5)	S1	0
c1_1279	13	c1_1015	ZNF557(11)	S1	0
c1_1284	14	c1_1028	STK33(11)	S1	0
c1_1287	17	c1_1029	STAU2(15)	S1	0
c1_1291	11	c1_1030	ITFG1(9)	S1	0
c1_1292	30	c1_1032	DPH6(23)	S1	0
c1_1304	11	c1_1095	MRFAP1(10)	S1	0
c1_1309	10	c1_1098	()	S1	0
c1_1314	17	c1_1104	SMDT1(12)	NA	0
c1_1319	10	c1_1111	()	NA	0
c1_1329	13	c1_1222	PFDN5(11)	S1	0
c1_1340	31	c1_1239	PGK1(28)	S1	0
c1_1341	10	c1_1239	DIPK2A(9)	S1	0
c1_1348	26	c1_1264	TXNDC9(22)	S1	0
c1_1350	13	c1_1314	SMDT1(12)	S1	0

## Sheet: PC_modules
Module_3	Module_4	Module_5	Module_6	Module_7	Module_8	Module_9	Module_12	Module_13	Module_15	Module_16	Module_19	Module_20	Module_21	Module_22	Module_23	Module_24	Module_25	Module_27	Module_28	Module_29	Module_30	Module_31	Module_32	Module_33	Module_34	Module_35	Module_37	Module_38	Module_39	Module_40	Module_41	Module_42	Module_43	Module_45	Module_46	Module_47	Module_48	Module_49	Module_51	Module_52	Module_53	Module_55	Module_56	Module_59	Module_60	Module_62	Module_63	Module_64	Module_65
COL4A2	FKBP5	ELL2	YBX3	DLC1	CTNNA1	LPAR6	SDHA	ATP1A2	PLEKHA2	FMN2	ZBTB16	PTPRK	POLA2	AOAH	PLCB4	NPAS3	FAM117B	EBF1	GRK3	PTN	PPM1B	APBB1IP	APBB2	ADK	CA2	CDH6	MAP2	MBNL2	MPPED2	RPL18	AHI1	TRPC4	NR3C1	TRPC3	SESN3	AGRN	ARHGAP6	CST3	CALD1	SIK3	PKNOX2	INPP4A	CWF19L2	AGAP5	DDX5	ZCCHC24	KRIT1	VIM	CHD1L
ADAMTS1	NID1	ADAMTS9	KAT2B	MYO1B	LYST	CEP170	SOCS5	IL18R1	SLC6A1	MGAT4C	CPM	RGS5	ADAT1	DOCK2	CPQ	CTNNA2	AK5	SYNE2	COLEC12	SH3KBP1	TIMM23B	ADAM28	KLF12	PSMC6	LZTS1	TFPI	PHLDB1	HNMT	ATXN1	JUND	GHR	TNRC6B	PITPNC1	PLCL1	ETS1	MAD1L1	FRY	CD81	ABL1	NAB1	CDKN1A	PHLDB2	TRIB2	Z84485.1	ZBTB38	APOLD1	MAATS1	GAPDH	COX15
KLHL29	DENND3	ATP1B3	VMP1	UTRN	ENSA	PARVB	ZNF512	SLC20A2	PDZD2	TRIM9	NEDD9	SPG11	CDK11A	SYK	SPECC1	NRCAM	METTL25	ZFHX3	CYTH3	GRID2	AC124312.1	ST6GAL1	HIP1	DENND6A	AMOTL2	AFF4	CYP4V2	COL5A3	ARHGEF6	RPS27A	POU6F2	DCBLD1	RAPGEF1	MGLL	SLIT2	IDS	INPP4B	SH3BGRL3	PAFAH1B1	RGL1	AMBRA1	PLPP3	DYNC1I1	HCG27	TASOR2	ARHGEF7	FGFR1OP	FTL	MRTO4
SWAP70	GRAMD2B	FOSL2	SLC40A1	KIAA1109	XPO7	AKAP7	CHD4	RNF24	LDB2	RFX4	SPARCL1	MACF1	PPP2R5B	TBXAS1	RFTN1	ADGRV1	MYOM1	SOX5	C7	GOLGA4	WDFY1	ATP8B4	MOB3B	SMC4	ITGA7	LRCH1	SMC5	SESN1	DGKB	YY1	DGKG	COL4A4	HSPA9	CNTN4	CPEB4	AP000317.1	EPB41L4A	S100A11	PLEKHA5	RRAS2	GATAD2A	AGPAT3	SYT14	OSER1.DT	EPB41L1	ECE1	ZNF761	TMSB10	ATP5MG
KCNE4	BCL2L13	ZNF618	NAMPT	SEMA5A	DUSP16	NRP2	EFCAB11	PALD1	ST5	ADCY2	PACSIN2	CAMTA1	UPP1	SORL1	L3MBTL4	NRG3	PUDP	EXOC4	TJP1	PRPF8	HDAC8	LPCAT2	C2CD2	AOPEP	PDE7B	EIF3A	UBXN4	GALNT7	CLYBL	RPL19	ACTN4	RHOJ	PRRX1	BACH1	WBP11	SMARCC2	ARID1B	SCAND1	PUM1	PGM2L1	RND3	MYOF	SCFD1	YBEY	ROCK2	RASSF1	TCFL5	B2M	SLFN12L
BMP6	SORT1	ADGRL3	LINC00476	PPFIBP1	KMT2E	ZNF263	SNRPD3	NCALD	TTN	ARHGEF4	EZR	MAP4	ATXN7L3	BLNK	PRKCH	FUT9	RAVER2	DLEU2	CP	ENDOD1	CDKL3	SYNDIG1	RCAN2	NUP155	VPS13D	CDKL5	FAM160A2	ZNF706	ITPKB	GSTP1	LASP1	LAMA4	FRMD6	PLXDC1	ENPEP	WDR27	PRKAA2	DCXR	HNRNPC	YBX1	SUCLA2	CASC3	IQCH	EFHC2	GSTM5	NUTF2	CASP8	NDUFB2	AGAP6
PHC2	ZFAND5	PDK4	FAXDC2	EPS8	GOLIM4	KCTD20	TIGAR	PITPNM2	BCL2	TPD52L1	CHPT1	JAK3	MLKL	LRRK1	GTDC1	CTNND2	TLN2	PTPRG	AQR	HCFC1R1	GPRASP1	IPCEF1	PCCA	ATF2	LRP11	ZEB1	ATAD2B	HGSNAT	AUTS2	RPL32	ARHGAP26	ADGRE2	ADAP2	NOTCH3	JADE2	BHLHB9	TGFBR2	CYBA	APC	TFG	PLEKHA8	PRKCB	CCNC	BCDIN3D	SPTBN4	RHOB	ELF4	TBL1X	PLPPR4
PDE3A	FOXN3	KSR1	CLIP1	AGAP1	MSL1	ARL6	CPOX	JAG1	CACNA2D3	GABRB1	EGFR	HSCB	HNRNPA1	CD53	FRYL	CDH20	NCEH1	AHCYL1	MAP3K8	GTPBP4	CRLS1	ARHGAP22	ARHGAP10	NBEA	PDE8A	TBC1D4	TP63	SERTAD2	ZFP36	RPS5	AFF3	DMPK	FSTL3	SMOC2	PLEKHM2	NBPF19	PLS3	TLN1	UBR5	EIF2B3	MRTFA	CUL4A	SEC24B	IPO13	LINC00607	SNAPC3	KCNK6	NMD3	DIPK2B
ELMOD1	SLC22A23	OPA3	KMT5B	MAST4	PIP5K1A	LINC02172	PLCG2	SLC9A1	RORA	FGFR3	IRAK3	SMIM4	BLOC1S2	DEF6	ADGRF5	RGS20	SCNM1	NCK2	GPC5	ITPR1	DET1	PLXDC2	LPP	OGT	MBTD1	BCAP29	IFT172	SAMD9L	PABPC1	RPLP1	MIR99AHG	CTNNB1	NECTIN2	AC012409.2	RAB1A	PILRB	ADGRL2	RHOA	STK38	LENG8	ZBTB11	ELP1	TAOK1	AP001453.1	CCNH	GGT5	ZCWPW1	RO60	ZNF366
TMEM38A	PRMT2	CRISPLD2	ATP13A3	ARHGAP29	GPBP1L1	KLC1	PDCD6	NEDD4L	SH3D19	CRB1	NCOA3	SH3RF1	STAG3	HS3ST4	FOXP2	NRXN1	CEMIP	SPATS2L	NAA16	KLF7	CCDC180	PTPRC	SLC19A1	UBA5	IFFO1	TLL2	PPP1R12A	SLC25A46	SLC11A1	RPL7A	SORBS3	LONP2	GNAI1	SNRK	ANO10	SLC25A32	PSMD5	CDKN1C	NAV3	KPNB1	NQO2	ATXN2L	SMAD1	AC105052.3	GNAO1	LUC7L	FCGR2A	ID3	NDUFV2
PER3	AASS	JUNB	CSRP2	ARHGAP42			CCND2	STAC	MYLK	STON2	TMTC1	HERC1	COX18	2001-03-01	ANO3	PPP2R2B	DCBLD2	TBC1D1	GARS	CD59	GET1	FYB1	PLCB1	COPS2	SLC12A2	GFPT2	SERP2		LHFPL2	METRN	PHACTR2	NR2F1	ARID4B	SLC38A11	SHC2	FOXP1	SYAP1	ACTB	FNDC3B	GINM1	IPO7	GOLGB1	UBXN2A	FANK1	CTBP2	HS3ST1	IGSF9B	PHACTR1	THOC3
ABHD17C	RGL3	HIPK2	SIPA1L2	RAPGEF5			AC005258.1	NDUFS2	BICRAL	ETNPPL	LHPP	PRKCQ	PRR13	CSF3R	CCDC3	SLC1A2	C9orf72	RBPMS	RNF19B	XRN2	CDK5RAP3	DOCK8	UACA	SRSF11	ANKIB1	NSD3	C16orf87		STAG2	FTH1	BCKDHB	C21orf62.AS1	HSPA12A	HIPK3	ANKRD13D	CHTF8	GLS	SPSB1	KCNN2	AK3	UVSSA	ZNF736	AC068888.1	TADA3	CDK17	TMBIM6	ZNF3	CCT3	LAMA1
ADCY3	MAP2K6	ZNF331	DNMT3A	GABRG1			SHANK2	TMEM165	KCNT2	LRRC4C	KIAA1217	CCDC28A	TNFAIP1	TRPM2	IL15RA	NTRK2	CD99	CACNA2D1	DIAPH1	RNF19A	DCUN1D1	PIK3R5	LARGE1	EYA3	PCBP3	WDR20	ACVR2B		USP34	RPLP0	TAPT1.AS1	CEP350	CHSY3	FGFR1	RRN3	ADHFE1	PRKG1	AKR1B1	FHAD1	SUZ12	HACD3	NAV2		ZNF428	C2orf92	DOCK6	NLRP1	RPS6	BTNL9
IL1R1	GALNT14	RIPOR2	BMPR1A	COBLL1			PKIB	GADD45B	SBF2	ATP13A4	NFIA	SUN2	UTP14C	PTPRE	RETREG3	TRPM3	TTC13	ALDH1L1	RPS27L	CEP85L	CAMK2A	DOCK4	GRK5	SMYD3	RCAN3	ULK2	ALDH1A2		TCF25	RPS15	NTN1	C1orf61	MLLT3	DUBR	NOTCH1	ANAPC10	DIAPH2	ZBTB7A	FADS2	CSMD1	CUX1	USP32		PBX4	CDK8	TAB2	GFRA1	RPL6	P2RY8
DLEU7	SLC19A2	STAT3	ZNF638	ABCC9			FP671120.4	NEBL	ADGRA2	VCAN	DBNL	B4GALNT4	C3orf62	CARD11	RUNX2	CADM2	BOC	NCOA1	TBC1D2B	SPATA6L	GLB1	TMEM156	CPT1A	PPP4R3B	PXMP4	RAB22A	CSRNP3		TMEM65	RPS19	SGK3	ZNF382	ERGIC1	CNTN6	ODR4	ARPC3	SLC25A18	SDC3	ESR1	MECP2	ANKRD11			SPCS1	MACROD2	IGF1	RBM26.AS1	BAG5	SLC7A7
ATP2B1	JADE1	SRGN	TBCK	MEF2C			POFUT2	KIF13A	RPS6KA2	UNC80	HSD17B4	SRRT	RFT1	NFATC2	GLRX	PTPRZ1	2008-03-01	PHKB	RBMS2	PIR	LINC00623	FAM149A	SLC41A2	IFT140	MAST3	SMS	ITGA4		DMXL2	SLC25A3	NFASC	PARD3B	DDX21	GRM8	NDUFAF5	ZNF337.AS1	XPO1	CKB	COL21A1	ETFA	MAN2A2			NR1D1	LRRC69	BAMBI	ETV3	DNAJB1	ASPSCR1
COL4A1	TSC22D3	GAB1	DDX24	FAM13A			LRP2	ITIH5	VWA8	ACOT11	MAPK1	FAM178B	TBC1D13	ITGAM	ASXL3	ANK2	AC008629.1	SAT1		LHX2	MEGF8	RASGEF1C	KCNB1	TBRG1	DHRS4L2	TAX1BP1	METTL21A		RNF144A	RPL13	HIF1A	RGS12	ZFP64	SLC30A10	TSPAN9	HIST1H1E	CDC37	ENHO	ABCA1	ZBTB10				CDK18	KIAA1614	EIF2AK2	CRYBG1	TCF7L1	PSTPIP2
MDFIC	CD44	NR3C2	GBE1	CTDSPL2			SHC3	OSMR	RAD51B	WWC1	FOXO3	SPPL3	KRI1	RHBDF2	NUP85	CADM1	PC	MBNL1		ARG2	UCHL3	FGD2	KLHL2	RNF185	SCMH1	LMBR1L	CNTN5		CCT4	ATP5F1D	LDB3	MRPS31	ETF1	SP100	N4BP1	UMAD1	MAGI1	APOE	PRKACB	SNX4				ZNF415	ABCC8	KIT	NPIPB5	JADE3	LANCL1
ADAMTS10	TCF12	GCNT2	WLS	SNTB1			MBOAT7	TESC	RBFOX2	DOCK7	TTC39B	PPIE	SUMO2	MS4A6A	OSBPL8	NCAM2	GMPS	TBC1D23		SPTLC1	SNRPN	P2RX7	AKT3	PDZD8	ZNF462	WTAP	NCOA2		WDFY4	UQCR10	TIMP2	SH3PXD2A	GRM3	CARMN	PCCB	PALB2	RYK	GSTM3	DCLK1					ZNF771	AL160313.1	PLEKHG3	SLC29A3	PAPOLA	NFKBID
CRYBG3	BID	USP12	SEC24D	RBMS3			CUX2	XAF1	UST	TNRC6A	TSPAN14	NOXRED1	PDE1B	MLXIPL	CDC7	MEIS2		VEGFA		CD55	CIAO2A	CD74	TENT5A	SLC2A1.AS1	TM9SF3	NAE1	HEATR3		PDS5B	RPL37A	SPIN1	COL4A3	UBR1	FGF1	METTL22	AIF1L	LEMD2	HEATR5B	GAS7					PODXL2	TLR5	RADIL	TRIT1	SPCS3	MAN2C1
IGFBP4	EML4	SGIP1	ANGPT1	LRRC29			NOP14	PLA2R1	ZNF800	KCNN3	SUSD1	GUCY1B1	PLK3	RBM25	RBM23	ERBB4		ARFGEF1		PRKAA1	SYN2	SLCO2B1	ALPK1	WARS2.AS1	LIMS2	DDX17	UBE2G1		LIAS	ITGA5	TPM1	ITGA10	FNBP4	KIRREL1	TNFRSF10B	VPS37B	GAB3	KLF2	NDST1					SEMA4A	NAALADL2	SRBD1	SLC1A4	PNRC1	LINC01357
STRN	PANK1	NDRG4	TTC21A	SEPTIN7			RGL2	FARP2	PPP2R3A	SLC14A1	CCT8	DNAJC24	GNL3L	ITGAX	CHEK2	NKAIN3		ROCK1		STK17B	FAM104A	INPP5D	RGS16		CDS2	ARL13B	ALKBH8		RALGPS2	MZT2B	CBLB	GPR137B	ACYP1	MPST	PPP1CC	ZNF365	DOCK11	ZNF678	CTSH					PJVK	AC107204.1	TAOK3	STK32B	TUBE1	AC078883.1
CREB3L2	JMY	CREM	MAF	B4GALT5			ATAD3B	CYP7B1	PARD3	CHKA	PTPN9	CCNYL1	DHX37	ARHGAP25	TNRC6C	LRRC3B		B3GALNT2		HAX1	SYBU	POU2F2	MAPK14		PRPF4B	RBM28	UBE3D		PCID2	PFN1	RGN	AMOTL1	COL5A2	EPN1	RCSD1	SNRNP70	FER	CYB5R3	RAB40B					ZNF418	AL683813.1	GCFC2	RRP15	TUBA1A	AC016705.2
HERC6	SLCO1C1	HDAC5	WBP1L	MPDZ			SUPT16H	PRPSAP1	COL6A1	RBMS1	ANXA6	PNPLA6	CA13	NOXA1	GPCPD1	NCAM1		AAK1		TXN	TNXB	IKZF1	KLHL24		XRN1	CBX5	IGBP1		CEP162	ARPC5L	SSH1	AFMID	AXL	IMMP2L	LAMC1	FLOT2	NENF	SPRY2	PCDH7					ZNF558	USP2.AS1	CASK	BARD1	SUCLG2
RHOQ	APOD	LMO3	VGLL4	USP11			IL1RAP	C1RL	CCDC171	P4HTM	MAOA	IPO5	FAM151B	CSF2RA	ACP1	MAP7		TMED5		LCLAT1	DPY30	ZBTB26	PCGF5		ZC2HC1A	MLLT1	POR		ACO1	PIGQ	PUM3	FASTKD1	CD38	WASF3	ZSCAN18	HPS5	ARFGAP2	CTBP1	POLR3G					FAM227A	RPRD2	PAK1	HPS1	EGFL7
SARM1	PIAS1	QKI	PYROXD2	ACADVL			AKAP17A	SCARB1	DDIT4	CFAP70	PARP14	LINC00513	HSF2BP	ALOX5	WWP1	GPM6A		FBXW7		KLHDC10	TRAM1	PIK3AP1	RAB7A		SEC16B	UBAP2L	ZNF141		FBXL7	COX7C	TENT4B	ANKRD52	HIRA	BEND6	NPLOC4	PRKCZ	RAD23B	LRPAP1	NREP					GRIN2C	S100PBP	ZNF518B	PRKRIP1	FKBP14
EMSY	ANAPC4	BTG2	FUT8	LHFPL6			DHFR	ARHGAP44	ARHGAP17	UFL1.AS1	TOR1AIP2	DOT1L	BCL7B	MGAT4A	CBFA2T2	TNIK		WDFY2		DAZAP1	FAM114A2	EPHA7	DDHD1		RAP1A	MAPK8IP3	MBTPS2		TXLNG	PDHA1	ADCY5	STARD13	TBX15	ALDH2	AF117829.1	CLUAP1	PAK2	ITM2B	CUL1					LINC02018	HLCS	SEPTIN6	BRAP	RPS7
CD276	PTPN14	NAXD	RASL12	ARHGEF17			B3GNTL1	PIK3CD	NEK11	CDIP1	NIFK.AS1	FAM53C	STAT5A	RBM41	STXBP1	MEGF10		RAB2B		EXOC5	TSC2	SKAP2	IFT88		TRA2B	CLCN3	FAR2		ZNF710	ITM2C	UBE2O	TNFRSF21	GIGYF2	VAPA	SPTAN1	TTYH3	TTYH2	RPS4X	TRMT13					ZNHIT3		BSG	KCTD13	HIPK1
DUSP1	PLA2G4C	SH3BGRL	MRI1	RHOBTB3			AC009093.2	BCL6	TGFB1	ALDH1A1	CCDC146	MVD	CAPN10	RIN3	AGT	FAM189A2		LRRFIP2		PDCD4	CA5B	RUBCNL	PLEKHG1		AMPH	URB2	ZNF644		MED28	TLE5	METTL7A	NFE2L2	CCNT1	MAP3K1	XPC	CASTOR2	STRAP	GAS6	RFLNA					AC112206.2		ZNF106	VXN	SAV1
PLGRKT	ARMH3	KLF9	TRAF5	ZC3H7B			CORO1A	SLC12A7	ISM1	EARS2		EBF4	NELL1	ICA1	TNPO1	ASTN1		SPATS2		GOLGA2	SIN3B	TARBP1	ASCC3		AC012063.1	GAK	EPRS		ST3GAL5	LMAN1	SUGCT	TEF	STX5	LRRC8A	ZNF326	MBTPS1	USP40	PRELP	SULF1					ADAM32		GNB1	KAT2A	CARHSP1
NFKB1	HNRNPM	ZIC2	STAB1	HIF3A			FP236383.3	DDAH1	BLCAP	UNC79		TTF2	RAB8A	LINC01141	PCDH17	PIP4K2A		TFRC		SDC4	HCFC2	BMP2K	NOD1		MDM2	LRRC41	GTF3C2		TTC12	RPL8	CAMKK2	MERTK	RNF10	PANK3	THADA	LINC01099	KIZ	P4HB	HPS4					FITM2		LYPLAL1	STUM	H3F3B
FGF12	RNF13	ITPRIP	LPCAT4	TRIO			AC096711.2	ASAP2	CCDC6	ZCCHC4		NADK2	EPHB1	FAM81A	CNTRL	DNAH7		HDAC1		SRSF2	SHMT1	AMPD3	SACS		ADGRD1	PTBP3	RAD21		PPM1A	SPOCK2	LMOD1	ZER1	USP36	OXR1	SMARCA4	CACNA1B	HNRNPH3	MYL12B	MGST3					AC105094.2		ESRRB	AC001226.2	RPS8
SORCS1	CECR2	GADD45G	CUBN	SIRPA			MCM3AP.AS1	GPC1	COL6A2	SLTM		NPC1	DNAH12	CTSS	C1QTNF1	GABRA2		SLC66A2		USP53	SMG9	GNPTG	NDUFAF2		NSD1	UNKL	GEMIN5		OFD1	SCAMP2	CMC1	CCDC102B	HNRNPA3	FN1		UQCRC2	TTLL5	CXXC5	TRPS1							TMEM14C	AC002070.1	STIP1
PON2	SYTL4	IL34	PRMT7	KIF1B			AC008758.5	IDNK	ATP6V0E1	SLF2		MFSD14B	NACC1	BANK1	FBH1	GAP43		CENPC		SRP54	RBL1	ABCC4	MFN1		PCNX1	EPC1	HIVEP3		PTPN12	FAU	IL16	EYA1	CLSTN1	GUCY1A2			CIR1	RHOG	MAP2K5							VPS53	GNAS.AS1	KRAS
NR1D2	FHOD3	NFKBIA	AC004805.1	RAB11FIP3			CARD19	BCAR3	C1orf54	ACAA1		YWHAG	KIF7	LRRC8C.DT	TLE4	PHYHIPL		MRPS25		IPMK	PCED1B	CRTC3	RASA1		BCLAF1	UBXN7	ZFAND3		AL589843.1	RPL10	HINT3	CNN3	DCN	NUP153			MITF	HGS	NFATC3							EEF1D	SNTB2	PWWP2A
MGAT5	MNT	SYT17	FAM189A1	GLUL			AP5Z1	LBH	CARMIL1	PAK3		AC019197.1	NOCT	VAV1	FBXO33	SLC4A4		PELP1		NF1	ALDH3A2	BCAT1	WARS		ITGA8	PTTG1IP	MBNL3		SELENOF	EEF2	NECTIN3	SLC25A23	BDP1	KMT2C			NSRP1	OVCH1.AS1	SUFU							ZFP36L1	AL162414.1	DNAJA1
SVIL	S1PR3	SIK2	RAB6B	ME1			DCDC1	TBC1D5	SLC6A1.AS1	GNA14		CFAP410	XRCC1	PCBP4	SLC36A4	PRTFDC1		KIAA0753		MVP	RAD18	LRMDA	MRPL1		CREBL2	TDRD7	FIRRE		TMTC4	TUBGCP6	HEPH	MDGA1	TNFRSF10D	WDR7			HERPUD2		EPB41L5							BCAR1	SEMA4C	KCTD8
RUFY3	KLHL36	TNFRSF1A	FHL5	CACHD1				NRG2	LDLR	PTGFRN		CHST3	MLYCD	SRRM3	ANXA4	AHCYL2		ANKDD1A		QARS	CCPG1	EXT1	ABHD17A		PTCD2	MAGED1	MIB1		ATP8B1	AP2S1	EHBP1	ELP4	ACVR1	CREBBP			NUCKS1		NDUFS1							ICK	DCDC2C	DDX1
PRIM2	PPP2R1A	RNF152	CCDC7	NBEAL1				PSD3	DMD	MORC4		RPL37	CBWD2	AMMECR1	TBL1XR1	HEPACAM		DPYD		FAM160B2	ZNF280C	LRMP	EVC2		CSNK1A1	AL138828.1	FAF2		OXNAD1	CSTB	KDM5A	PRKAB2	EFTUD2	MPRIP			KIF16B		TRMT11							ABHD2	ARL5A	DR1
SELENOO	TOB2	PPM1E	AKAP12	GOLGA8A				HVCN1	MPP7	AGBL4		SLC31A1	SAXO2	PFKFB2	PPA1	PCDH9		MYO1D		WDR13	NUP50	RBM47	GLCE		ATP9B	FEZ2	AC105285.1		SUB1	RPL41	MBOAT2	CORO2B	RPGR	RUNX1T1			HMOX2		PATL2							MREG	HSD17B11	YWHAB
LOXL3	ITGA11	PRKAR1A	PITRM1	MSI2				SCRN1	GJC1	GAN		HS3ST2	PARP10	ARHGAP45	ENTPD1.AS1	GPM6B		ACSL5		MAPK6	IKZF4	DOCK10	RABGAP1L		BPHL	AP1G1	MED4		SPIRE1	GUK1	PAXIP1	PTPN2	CDC37L1	PSMD11			METTL16		GBF1							VPS9D1		CLTCL1
CLEC2D	OSBPL3	STK3	MIB2	RERG				PFKFB3	LMNB1	OBI1.AS1		HERC2	HELZ2	ST3GAL6	AL136531.2	LSAMP		UBE2E1		MSANTD2	AC013394.1	KCNK13	ZNF766		ANAPC5	BRD3	ERAP2		HNRNPR	FAAP20	PRDM11	FBXL20	CPEB2	THSD7B			VCP		LRCH3							CAPZA1		PRKN
KIF5C	CDC42BPA	LAMB1	DDR2	ATN1				RHOC	DDX18	STOX1		PSMC2	FAM184B	ATF7IP2	SMIM14	ALMS1		ARF4		ACTR3	AL592183.1	MSMO1	GCC2		MGST2	NEMF	LINC02391		RNF145	SELENOW	RARS2	ANKRD13C	USP10	DOK6			UFSP2		AKAP13							THRAP3		LMNA
CNOT1	SMC1A	HLF	PRDM4	TRIOBP				POLD3	ACAP3	ADCY8		GBP2	PRKD2	AP1B1	SLC37A3	VPS4A		LINC00598		ENTPD4	TPTEP2.CSNK1E	OSGEP	NDUFB1		LRRC17	ATM	PIK3R6		FARP1	TASP1	TAF11	FCGRT	CAPN7	SEC14L2			GK5		XPR1							RFX3		SRP14
TTC14	INSR	BTBD9	DTX2	LUC7L3				RERGL	MGMT	AC008957.2		ATP6V1H	INPP1	FDX1	PPIP5K2	LINC00299		PDXDC1		PLEKHM3	WASHC1	GAREM1	ZNF121		ZFP2	GTF2I	GEMIN7.AS1		OTUD3	H1FX	GOSR1	STAU2	SYNGAP1	APBB1			WDR60		CAMK1D							CALM1		TMF1
RASGEF1B	UBAP1	SLC2A3	POLR3B	MADD				SENP5	ANGPT2	GRAMD1C		ARMC9	NUDT16	SNRPA	SEC22B	AC073941.1		DDX52		AKT1	KTN1.AS1	NCKAP1L	ZNF148		NT5C3A	BCR	DCP1A		KDM1A	CHMP1A	PPWD1	ZFHX2	NFX1	TAF8			ILRUN		FAM199X							CBR1		SLC22A15
NT5C2	MCPH1.AS1	CHD3	ACSS3	MAVS				VOPP1	CSNK1G2	AL160272.2		BET1L	ZYX	PADI2	CMIP	RING1		TMEM131		WDR91	ZNF90	TIAM1	TPTE2		CCDC80	CC2D1B	TENT2		LYRM2	GTF2H2	STK33	ZBTB25	SYNCRIP	ASCC2			GLMN		NEK9							DYNC1I2		IFRD1
ATP2C1	SEC22C	ACACB	UBAC2	CDKAL1				PHLDA1	TTC19	PTPN13		FAM49A	DSEL	AC092802.1	DMXL1	PTCHD1.AS				DACH1	JRK	OLR1	FAF1		ACSS1	SMYD4	COPG2		GSPT1	LGALS3	CPNE8	PTPN23	EOGT	CDC5L			MRPS27		NFYC							ATP6V0D1		ZNF274
LYPLA1	PSMA4	ARIH1	MIOS	ERGIC2				ZNF704	ZNF394	ZNF44		AC069368.1	CA3	TXNDC16		CCDC88A				RUSC2	ZNF276	TFEC	KRCC1		PPP1R3C	MED27	ZNF592		DGLUCY	RPS2	GANAB	ANKRD44	CA4	PDSS2			FAM160B1		COG2							SFMBT2		NCOA5
ZNF280D	UBE3A	OSBPL1A	UBASH3B	PSME4				UXS1	CRLF3	AC099792.1		SUPT3H	PGD	PTGR1		KIF22				GPANK1	AC051619.5	TM6SF1	ARMCX3		ZNF555	POM121	VPS36		MMP16	SPCS2	RAB10	COQ9	CDK12	MAPKAP1			GTF2H1		PIGN							SUSD6		GRSF1
GLUD1	DAP	RBM17	GDI2	BTBD11				HLTF	PKD2	AC010636.2		LINC01414	PDSS1	LINC02798		CASP3				GDI1	CS	PIGB	TPM3		ZNF692	NSMF			ESRRG	PSMA7	SPP1	GATD1	KIAA0556	FKBP8			TCEAL4		FAM181B							SNX1		H2AFV
TRIM38	NOP56	SOBP	RILPL1	RAB40C				CHSY1	BCL9	TRA2A		CDK10	AC092902.2	TMC8		TSPOAP1				CLSTN3	CCDC57	AC008050.1	IER2		OSBPL6	AC005261.1			STXBP3	PEBP1	NDUFAF6	CLTC	SNW1	ENOX1			DBT		LINC01091							LSR		PLIN2
PDLIM1	EFCAB13	ADGRA3	CUL3	KTN1				HDAC9	SLC25A12	WASHC2C		ATP2A2	PLXNA4	RUNX1		MED12L				PRRC2A	BTBD8	ABR	RAB27A		WDR41	RAB12			SESTD1	RPS28	DPH7	SDCBP	SLC35F1	CLDND1			CHIC2		TMEM161B.AS1							WDR45B		HSPD1
PER2	ERICH1	TBC1D9	GALNT2	ARSG				TACC2	ATG4B	ARL6IP6		SPTY2D1	PHRF1	LINC01684		SLC25A48				RBM4	USP24	PPP2R2D	NSMAF		PLAT	PRPF40A			L3MBTL2	TMEM258	NFU1	HCG17	ICE1	SLC35B3			UNC5C		ZNF30							SLC6A6		ZBTB41
OGFRL1	NUDC	PPP2R1B	FREM1	PPP6R2				MRVI1	UBQLN1	LINC00499		MCFD2	EED	LINC00504		CLU				C1orf162	TMEM41A	C3	MED13L		PLS1	ZFAS1			RAB3GAP1	PTMS	GNPAT	ZNF135	PCMT1	PLAUR			NHS		FGD6							CERCAM		BRI3
RNF146	PPP1R2	STAMBPL1	COG4	RNF180				KAT6B	ZNF423			ATP1A1	RSPH3	NOS1AP		PYGB				INTS1	OLFM2	SLC38A3	PDE1C		CXorf38				PAXBP1	TSPAN7	FBXO3	TRPM7	LGALS9	USP54			LRBA		TOX							BCAM		ATL3
GLRX3	MAFF	HIVEP2	PPP2R5A	ZBTB46				DIPK1A	ZBTB37			TBC1D16	CCAR2	KCNQ5		ATXN3				NCOA4	MORC2	EPM2AIP1	MAP3K7		EXOC6B				GXYLT2	TMEM248	CYREN	LYRM1	NOL10	AL445426.1			MIRLET7BHG		COLQ							LINC00609		ZNF746
ZFP36L2	EEFSEC	RCBTB1	UGGT2	ME2				XRCC5	DAAM2			PDE4B	DARS	TMOD3		FAT3				BACE2	C12orf75	STN1	PFKL		SPTBN1				NDFIP1	RABAC1	PMP22	ZNF334	FBXO9	ZNF420			ZNF654		HNRNPLL							MIR4300HG		CNBP
ZNF589	RNF115	COL3A1	VEZT	DGKH				ASAH1	STIM1			FAM222B	ATP6V0A1	CYP4A22.AS1		ABLIM1				P2RX4	CASP8AP2	FANCM	NFYA		IGFBP5				BAZ1A	MARCKSL1	MAGI2	LEPROTL1	AP000787.1	PCTP			IQCB1		CKMT2.AS1							AC008467.1		IFI27
UBP1	POU2F1	COPA	AL133346.1	IQSEC1				ANKRD50	MIGA2			HECTD2	AC016766.1	PPP3CB		SCYL3						RELCH	CASC15		GRIN2A				SERINC5	PLEKHA3	ZMYM1	RNGTT	OSMR.AS1	SMAD4			AP2A1		MINK1							AC093152.1		GPHN
LPCAT3	ELAVL3	MAPKAPK2	AC011346.1	MYH9				ERC1	PKP4			SUMF1	AC092535.4			ZNF385B						RNF135	LINC02763		PBX3				SF3A3	PRKAB1	AC087564.1	ZFAT	EIF2AK3	FOPNL			DDX42		DTWD2							TRIQK		ANKRA2
TUBGCP2	MIR181A1HG	ANKMY2	TMEM184B	MOK				FAM193B	PDGFA				SLC35E3			OSBPL11						WNT5A	BAALC		TTC8				AC007262.2	DNAJC1	XXYLT1	OAZ2	TNKS	EIF3J			MAP3K5		PRTG							NOL7		HNRNPDL
TANK	BICC1	TRERF1	PCMTD2	CHMP2B				CC2D2A	AKIRIN2				TP53BP1			ZNF142						CD83	PMM2		ACSF2				STMP1	DKC1	MEF2C.AS1	DENR	ZNF621	ZNF445			PSMD12		ZNF790							AC008691.1		EIF1
CDR2	ORC5	DCLK2	NR2F1.AS1	PGGHG				FRZB	CYB5R4				IQUB			DOCK3						TTC9C	AC006148.1		ZNF407				JAZF1	LY6E	FLNA	SPEN	DECR1	KLHL5			TSC1		CDH13							CTPS1		NORAD
PCF11	MUC20.OT1	LNX2	ZNF69	NSUN4				PALM	PIGG				CCHCR1			CLIP4						GRAPL	R3HDM2		ACKR3				NHSL2	NDUFA4L2	DENND5B	XRRA1	CSNK1G3	UBE2H			METTL9		TXNL4A							AC245297.3		GMDS.DT
EGR1	SLC36A1	PREX2	GALK2	PRMT9				TMC6	ASH2L				BASP1			ARAP2						KYNU	MIR29B2CHG		NT5E				COL4A5	HIP1R	TMEM178B	PRRC2B	RNF213	TGS1			TBC1D8		TRIM33							TPM4		TMEM50A
SLC23A2	PIH1D1	KCNMA1	RANBP2	RNF215				RIPOR3	VSIG10				AL513314.2			CMYA5						PKN2	KCNQ1OT1		FDFT1				AC109927.1	ALPK3	FBXO15	ZNF337	SMC6	RICTOR			TYW1		AC011509.2							ZNF568		RPL14
SNX6	FO393400.1	HPF1	ZFYVE9	MEF2A				FSTL1	ETFDH				LAYN			INTU						ENTPD1	CCZ1B		IL17D				IPO8	DUSP3	SLC16A1.AS1	TMEM192	NUTM2B.AS1	LINC02147			ZMAT3		TEAD1							RASSF8		TAPBP
MSH3	DCTN2	FNDC3A	C19orf12	IRAK2				CTTNBP2	PRIMPOL				SSTR2			ATP8A1						PLEKHO1	MAP1A		C8orf34				ARID2	ATP5MC2	LARP4	PEX14	PDE7A	NDRG2			COPB1		AL078459.1							RNF34		EIF1AX
CAMK2D	POT1.AS1	RARB	CMSS1	ZNF346				C1R	PFKFB4				MCRIP1			GTPBP8						GCA	FCHO2		MYH10				UNC45A	GPX4	CUEDC1	ABHD12	EWSR1	ZSCAN30			NUDT4		TXNL4B							CEP41		ABCF1
EXD3	PHF11	ANKH	USP47	SMOX				SLC25A25	VPS50				AC096887.1			ARL5B						ENOPH1	RAB35		EVI5				MCC	RTCB	EPHX1	ATG14	ARPC2	PRAG1			APLF		PPP2R2A							WDFY3		ATP6AP2
PCNT	LINC01572	RNF150	ZNF786	PPP2CB				OBSCN	BCAS3				NINJ2			RAPGEFL1						EGF			YAF2				CUL5	METTL4	AC007364.1	TMEM68	ZNF282	LNPK			KIDINS220		AR							CCDC126		CHCHD10
FAM102A	CTNNA3	WIPI1	BTBD2	ARHGAP5				COQ8A	ADPGK				AC005332.6			IFT74						ARHGAP24			WNK2				ANXA2	CLTB	CDC42SE1	WWOX	H2AFY	OR3A2					GABPA									RBM12B
HIBCH	STARD9	LURAP1L	ME3	GIT1				ARHGAP31	FERMT2				AGTRAP			BBS2						MCOLN1			PREP				ATXN7L1	RPS3A	VIPR1	TSBP1.AS1	TUBGCP3	GOLM1					PACRGL									SMG1
FIGN	GALNT17	PTMA	TPGS2	APPBP2				KDM4C	PON3				PEAR1			SLC16A9						PDCD6IP			AC004540.1				ANO5	S100A6	RAD9A	METTL6	PRDM5	SRPK2														RESF1
GPER1	CSPG4	STARD8	AL603840.1	USP9X				CNNM2	PRXL2A				AC091078.1			PARP4						LMTK2			LCA5				2005-03-01	RPSA	SNED1	AL034405.1		CEP44														ZNF24
KIF26B	KANSL3	PDE10A	SLC25A33	CSNK2A2				STIM2	IFT43				TNIP2			GPR107						P2RY12			MED25				SLMAP	H1F0	PCYT1A	CYFIP1		RAB4A														PJA2
UBL3	LINC01505	MYO5A	PSMD14	CDHR3				SH3BP5	DEPP1				PRKCD			VPS37A						CCP110			TDRD3				SND1	HES4	MAT2A	ZHX3		IARS
JAM3		SEMA6D	ADAR	TBC1D22B				LMO7	TGM2				ZNF606			ADD3						MCEE			PRDM16				GPR135	VASN	HDX	AC073389.2		NEK7
MFSD6		TESK2	SDHC	EIF3B				DOCK9	LSM8				SMC2			TTPA						B4GALT1			POFUT1				SLC37A1	SQSTM1	KIAA0355	LGI4		SLC25A29
KCNMB2.AS1		PIK3R1	RPS6KA3	GSK3B				MLH1	SGSM1				NDUFV3			RAE1						NEDD1			ENG				BMPER	FAM107A	UBE2L3	NEGR1		CERS2
L3MBTL1		BAZ1B	SMARCA2	TPD52L2				AIG1	NEK4							OSGIN2						DRAM2			HSPB11				HARS	RPL29	AL445250.1	OLMALINC		AC007319.1
PCGF3		ZNF362		GNAS				PRKCE	NUS1							PFKM						SLC8A1			TUBG2					RPL12	PPP3CC	AK4		INTS14
MCL1		MAPK1IP1L		TSG101				SMCHD1	ADARB2							SSBP3						USP8			STRN3					CTSF	PEX13	SYN3		STT3B
GNG4		CALCOCO2		EFNB2				SLC13A5	ANKRD36B							PDE6D						PPFIA2			USP28					BGN	SRP68	BSDC1		USP3
KIF9.AS1		DOP1B		SRSF5				SLC1A1	ACBD6							LETMD1						TLR2			RIN2					SIVA1		TBX3
CDH11		RAI2		C11orf58				AK2	AC092683.1							CYB5B						FAM49B			RHOXF1.AS1					TMSB4X		TAF12
CNOT9		PHACTR3		SLC27A1				BTBD3	LMCD1.AS1							SFXN5						DSCAM			IQSEC2					CLIC5		AC027097.2
LMBRD1		CACNB2		GLG1				PECR	LINC00894							SLC39A9						GLDN			KLHL20					RPS24		CCS
GNE		PLPP1		CTIF				SLC2A13	STX8							GPI						AC079015.1			NEK10					KCTD21.AS1		AC078881.1
		ATP2A3		DIP2B				CCDC141	KANK2							SPATA5L1						KBTBD12			LGMN					TMEM87B		PPARG
		CHD1		PDE5A				NAA25	KANTR							RBM26						GPRIN3			TBX2					DENND4B		IL3RA
		ARHGDIB		AFDN				AC087500.1	KCNQ3							HSF2						ANKS1B			ZDHHC2					C1QTNF3.AMACR
		ROR1		SGTA				YIPF4	VCPKMT							DPP8						CCDC26			DNAJC10					GATAD2B
		ARF1		NOSTRIN				GSTCD	AC012358.3							CERS4						ARV1			SIRT2					RACK1
		MYLIP		ATP5F1C				INTS6	METTL14							LRP1B						LINC02232			ATP11B					IRF2BP2
		ETV1		UBAP2				RHEB	WDR26							POMT2						AL391807.1			BNIP3					PSAP
		CDK6		ZRANB1				OLA1	PPP2R3B							CFLAR						SPRED1			IDH2					METAP2
		ATG4C		NTRK3				BVES.AS1	PHACTR4							SLC25A27						LYN			DDX3X
		PRRC2C		AKAP8L				PABPC4	ZNF718							G3BP2						TENM4			SUCO
		KAT6A		FOXK1				CHD7	AL356056.2							TYW5						HNRNPK			TAMM41
		PDZRN3		CUL9				NDUFA2	SPRY4.AS1							LRP4						SYNM			TCP11L1
		UBE2D3		SYMPK				FGD4	AL139807.1							EPS15L1						FCHSD2			TTC3
		SLC2A1		LIPA				MLH3	CWC25							DROSHA						ZNF75D			PLSCR1
		RALGPS1		STK39				EIF3L	DLGAP1							BPNT1						AC090825.1			PCAT14
		APCDD1		SZT2				KDM2B	DNHD1							SCAP						NUTM2A.AS1			LRRK2
		DAPK2		RIPK2				CREB1	LINC01184							FAM198B.AS1						AC231533.1			AC012404.1
		TET1		TMEM63B				KCND3	AIDA							GTPBP2						RAB39A			AC083798.2
		MFAP3L		SLC31A2				NIBAN1	COMMD1							RYR3						TPRN			DLGAP4.AS1
		RASD1		CLPTM1				SP110	CEBPZOS							AC092691.1						EMID1			MICA
		SNX18		NUMBL				NRDC	NPTN							AL589740.1						ARHGEF3			KIAA1671
		STX7		PPP6R1				UBA2	EXT2							DPP10						DENND10			GPC6
		EHHADH		GTF3C1				PHTF1	QRSL1							FNBP1						FAM210A			ULK4
		ATL2		AP000943.2				PKIG								AQP4.AS1						PRH1			LINC01004
		MORF4L1		AP2A2				FLT1								NCKAP5						LINC01094			C14orf132
		RXYLT1		SEC61A2				KCNAB1								AL359710.1						CCDC18			SH3BGRL2
		PARD6G		OXCT1				LATS2								LINC00461						HMGCS1			EFCAB7
		RSRP1		VPS51				KRBOX4								AQP4						AC079193.2			AL450332.1
		TFB1M		ALDH7A1				MNAT1								CDH2						FLI1			DPF3
		NFIL3		BRMS1L				TMEM38B								KLHL32						FOCAD			MEGF11
		ZSWIM5		EDEM3				CYP20A1								FAM155A						TCP11L2			TENM3
		MRPS30.DT		PLXNA2				RGS7BP								LINC02340									RYR2
		ITGB1BP1		DHX35				UBE2Q2								LGR4									MYLK.AS1
		APBA1		ATG10				ATP2B4								RPL4									PIKFYVE
		SLCO1A2		KDM6A				CDC14B								LCAT									PRICKLE2
		AC009961.1		POLR1A				NAA38								CDH4									TOR1B
		CYP39A1		TTC21B				GNAL								AC073475.1									LINC02427
		EMX2OS		AGO2				MEGF9								ASTN2									TMEM62
		PPFIBP2		PPP2R5E				ADIPOR2								C8orf37.AS1									RMND5A
		ARRB1		HNRNPUL1				ODF2L								AC073610.2									ZBTB7C
		GABARAPL1		ZNF516				RHOBTB1								VLDLR.AS1									SIPA1L1
		MICU3		PLCE1				KHDC4								KCNA2									EML2
		TRIM2		STAT5B				SOS1								ZHX2									CNOT4
		FAM117A		CD46				ERCC6L2								PSMG2									PLB1
		TM7SF3		SAFB2				TMEM45A								ESCO1									STK4
		CEBPB		DDX6				CWC22								PATJ									ZNF25
		HAAO		DCAF5				BRWD3								ZNF81									RYBP
		PRLR		GLTP				PPARD																	CTNND1
		GREB1L		MAPRE3				MED15																	CLPB
		SLC25A43		ZNF100				SIRT1
		ATF3		KHSRP				SMAD7
		NR4A3		PPIL2				PICALM
		RAB21		TOX2				IDH3A
		ARHGAP12		UHRF2				BIN3
		TAB3		KDM7A				GALNT11
		USP31		CYTH1				TBC1D15
		LARP4B		ZFYVE1				PDLIM3
		RRBP1		GAPVD1				COL24A1
		USP42		ZC3H18				AGFG1
		CAST		ACSL1				NR2F2.AS1
		SALL1		XKR6				LINC01197
		MYO1F		RAB11A				FAM162B
		TBC1D8B		TRAPPC10				IFITM2
		C18orf25		CCDC32				OPCML
		FRAS1		CCDC200				MAML3
		NXN		ACIN1				EVL
		PHF21A		KDM5B				MYO6
		TMOD2		SRRM1				ABCA9
		JAKMIP2		ALDH6A1				AC124854.1
		NR4A1		BBX				CHROMR
		ARGLU1		SENP2				FBXW8
		CROCC		AC092957.1				KIAA2026
		SH2D3C		PAPSS2				COPB2
		SLC38A2		NR2F2				NCOR2
		MOB1B		HIF1A.AS3				WWP2
		TCAIM		AL117335.1				LRRTM3
		HEATR6		ANKRD30BL				RPS27
		TPT1		FP700111.1				RAB20
		BNIP3L		RAPH1				NGLY1
		STK24		DAB1				RPLP2
		LRRC20		TOP3A				HLA.E
		SEC16A		IGF2R				PTK2
		DIS3L		AMMECR1L				HSPA2
		MCUB		TAFA5				CEBPZ
		CDC27		BCLAF3				ARHGAP1
		FOXK2		JMJD1C				AC079447.1
		SCYL2		CDK11B				SLC39A14
		IGFBP2		LIPE.AS1				ZNF608
		PHF1		ELOVL6				SLC39A10
		CLCN2		TOM1L2				MSRB3
		ATF6		AL359232.1				PTP4A2
		CSK		FILIP1L				REEP3
		MSH2		STYX				RASGRF2
		DIP2C		SRA1				LINC00662
		ABCG2		MLXIP				SLC30A5
		ZFAND6		FKBP10				EDNRB
		URI1		RALGAPA1				SDK1
		NIN		AKT2				ZNF573
		RLF		KIAA0232				SMARCA5
		RAB30		ZBTB4				ACVR1B
		LZTS2		AP002075.1				LINC00159
		RSRC2		TLE1				GABRB2
		PRKAG1		EMC8
		YTHDC1		RNF213.AS1
		SLC12A9		LSM12
		UPP2		RALGAPA2
		RBM33		MROH1
		ARNT2		TUBD1
		ATP6V1A		CENPP
		SPTLC2		AC048341.1
		WHRN		Z93930.2
		ILDR2		DYNC2LI1
		WSB1		WDR6
		ITSN1		HADHA
		CEP57L1		LPIN1
		ITPRID2		EXOSC1
		PDGFRB		LINC00924
		PDE4DIP		POLR2A
		RBM5		CTDSP2
		ANXA11		ZNF292
		AF127577.4
		RAB5A
		EFHD1
		BRD4
		ARL6IP5
		FAM162A
		NUBPL
		MON2
		GABRE
		AL645568.1
		SLC8B1
		SH3GLB1
		KPNA5
		RC3H2
		ZSWIM6
		CMTM7
		ING4
		RABGAP1
		SPIDR
		FBXL4
		NMT2
		IFT27
		ABCA9.AS1
		PPP1R21
		NFKB2
		AL591043.2
		FAM171B
		THOC1
		RNF44
		ZNF714
		CAMLG
		RSU1
		TMLHE.AS1
		NCS1
		TPR
		SCLT1
		SSPN
		RPS6KA5
		PHIP
		NBPF1
		RALA
		EEA1
		OLFML2A
		CPA6
		SNX9
		NAGK
		HMGCL
		ZNF429
		RNMT
		SLC25A28
		FRG1
		RIDA
		KCNS3
		ZFP14
		AC002066.1
		TSGA10
		HMGXB4
		LINC01515
		GGCX
		ECD
		CEP83
		ACSF3
		SETX
		DLL1
		TLE2
		NPHP4
		COQ4
		OSBPL5
		UTP18
		AC007376.2
		IKBKB
		FUT10
		SLC16A12
		PRMT3
		SHQ1
		RAB3GAP2
		MPHOSPH9
		TMTC3
		CDC14A
		CCDC30
		NOTCH2
		AC104041.1
		LRP5
		PTCH1
		TEX2
		HABP4
		DCAF1
		MX1
		PCDH19
		ZCCHC2
		NEAT1
		PGAP1
		CEBPD
		SLC6A17
		TOP1
		NAP1L1
		FRG1.DT
		COL18A1
		PDK1
		DDX60L
		CHD9
		ERCC6
		EIF4EBP2
		OAF
		AC079352.1
		SAMD4B
		RTN3
		ZEB1.AS1
		C1RL.AS1
		PPIP5K1
		MELTF
		UGDH.AS1
		POM121C
		UBA6.AS1
		PURA
		ATP10D
		AC025682.1
		ARHGEF12
		AP000311.1
		SMIM19
		DENND11
		SOCS6
		RASSF5
		DENND5A
		LINC02664
		RFX7
		C16orf95
		SLC24A3
		PRKD1
		AC246817.1
		NR4A2
		AGL
		SIAH2
		DIAPH2.AS1
		ZNF33B
		ZNF583
		EYS
		RIPK1
		ZNF345
		AL360091.3
		WDR43
		AC097376.3
		PRKDC
		ANKRD17
		MIR34AHG
		FAM185A
		ZNF117
		SSBP4
		TEFM
		DHRSX
		HMBOX1
		TNFAIP8L1
		FBXL17
		STK38L
		TLK2
		WSB2
		AC016831.7
		ZNF277
		GNG12.AS1
		C11orf80
		SNX2
		CSF1R
		ABHD15.AS1
		GSTK1
		YIPF6
		TRAF3
		AL603839.3
		SEPTIN11
		INTS6L
		MAN1A2
		GRIP1
		SFT2D2
		SLFN11
		RBMX
		DLST
[truncated: 430 more columns]

## Sheet: PC_module_table
module	module.size	module.parent	module.hub (number of significant associations)
Module_3	90	Module_1	COL4A1(33),COL4A2(17),KLHL29(12),SWAP70(12)
Module_4	78	Module_1	NID1(19),DENND3(18),FKBP5(15),GRAMD2B(15),RGL3(14)
Module_5	385	Module_1	ELL2(145),STAT3(29),ATP1B3(24),SGIP1(23),SIK2(23),ADAMTS9(20),CEBPD(20),JUNB(18),RNF152(18),BTBD9(18),NEAT1(17),CRISPLD2(15),FOSL2(14),ANKMY2(12),PTCH1(12)
Module_6	82	Module_1	YBX3(36),SLC40A1(12),KMT5B(12),DNMT3A(10)
Module_7	210	Module_1	DLC1(65),ARHGAP42(38),MYO1B(26),ARHGAP29(22),RAB11FIP3(17),EPS8(15),AGAP1(15),RHOBTB3(13),AC092957.1(13)
Module_8	10	Module_1	LYST(5),CTNNA1(4)
Module_9	10	Module_1	CEP170(7)
Module_12	37	Module_1	PDCD6(15)
Module_13	192	Module_1	SLC20A2(83),ATP1A2(25),PIK3CD(25),PALD1(19),PITPNM2(17),STAC(14),KIF13A(14)
Module_15	113	Module_1	SLC6A1(35),LDB2(14),PDZD2(13),DAAM2(12),CACNA2D3(11)
Module_16	55	Module_1	FMN2(23),ADCY2(13),ARHGEF4(11)
Module_19	29	Module_1	ZBTB16(12),SPARCL1(10)
Module_20	61	Module_1	PTPRK(27)
Module_21	81	Module_1	AL513314.2(37),CDK11A(14)
Module_22	60	Module_1	AOAH(17),SYK(14),DOCK2(13)
Module_23	48	Module_1	PLCB4(17),SPECC1(11)
Module_24	137	Module_1	NPAS3(48),PPP2R2B(17),CTNND2(16),HEPACAM(16),CDH20(15),NRG3(14),PHYHIPL(14),ADGRV1(12),PCDH9(12)
Module_25	19	Module_1	FAM117B(7)
Module_27	47	Module_1	EBF1(23)
Module_28	16	Module_1	COLEC12(12)
Module_29	59	Module_1	DACH1(21),GOLGA4(10)
Module_30	59	Module_1	AC124312.1(20),GET1(13)
Module_31	121	Module_1	APBB1IP(45),ADAM28(17),P2RY12(15),FYB1(14),PLXDC2(12)
Module_32	71	Module_1	CASC15(25),KLF12(13),PCCA(12)
Module_33	21	Module_1	ADK(7)
Module_34	139	Module_1	PCBP3(56),CA2(29),MBTD1(18),ITGA7(17),AMOTL2(16)
Module_35	55	Module_1	CDH6(19),LRCH1(16),ZEB1(13)
Module_37	50	Module_1	MAP2(20),SMC5(13)
Module_38	10	Module_1	MBNL2(7)
Module_39	82	Module_1	MPPED2(27),ATXN1(15),ARHGEF6(13)
Module_40	98	Module_1	RPL18(53)
Module_41	85	Module_1	AHI1(27),TPM1(14),NFASC(12),GHR(11)
Module_42	92	Module_1	TRPC4(31),COL4A4(13),RHOJ(13),C21orf62.AS1(13),LAMA4(11)
Module_43	75	Module_1	PITPNC1(36),GRM3(11)
Module_45	85	Module_1	AC012409.2(21),MGLL(20),PLXDC1(19),CARMN(19),TRPC3(13)
Module_46	32	Module_1	SESN3(11)
Module_47	33	Module_1	WDR27(11),MAD1L1(10)
Module_48	72	Module_1	FRY(18),INPP4B(18),PRKAA2(11),UNC5C(11)
Module_49	36	Module_1	CD81(16),CST3(12),DCXR(10)
Module_51	74	Module_1	CALD1(34),PAFAH1B1(14)
Module_52	18	Module_1	SIK3(8)
Module_53	16	Module_1	CUX1(6),PKNOX2(5),CDKN1A(5)
Module_55	14	Module_1	()
Module_56	12	Module_1	DYNC1I1(7)
Module_59	32	Module_1	AC105052.3(15),Z84485.1(12)
Module_60	27	Module_1	ZBTB38(9),LINC00607(9)
Module_62	72	Module_1	APOLD1(25),ARHGEF7(11),KIT(9)
Module_63	40	Module_1	ZNF761(11),VXN(10)
Module_64	77	Module_1	FTL(33),B2M(15),TMSB10(13)
Module_65	23	Module_1	()
Module_66	78	Module_1	LDHB(25),SLC35E2A(20),ZNF354A(11)
Module_67	49	Module_1	RPL22(21),TCAF2(11)
Module_68	45	Module_1	GSN(15),BCL2L1(8)
Module_69	51	Module_1	LAMA2(19),PTEN(17),SLC6A12(15)
Module_70	36	Module_1	PPARGC1B(14)
Module_72	16	Module_1	RAPGEF4(5)
Module_73	38	Module_1	CLMN(13),CERS6(11),LIN7A(10),B3GLCT(10)
Module_74	41	Module_1	WAC(13),SLC9A9(9)
Module_75	11	Module_1	RPL35A(7),LYSMD3(6)
Module_76	12	Module_1	COX4I1(6)
Module_77	46	Module_1	DENND4A(16),CCNL1(12)
Module_78	49	Module_1	GUCY1A1(18),ZEB2(14),EPB41L2(10)
Module_79	16	Module_1	PRELID3A(7)
Module_81	31	Module_1	RNF125(20),RPS6KA1(11)
Module_82	32	Module_1	RPL28(13),MRPL41(10),WFS1(9)
Module_83	18	Module_1	MYO19(9),AC040168.1(6)
Module_84	48	Module_1	ZSCAN23(16),ACOX2(14),CRYZ(11),CBR3(11)
Module_85	12	Module_1	KIAA1324(6),ZNF19(6)
Module_86	36	Module_1	ADH5(15)
Module_87	25	Module_1	CKMT2(8),TERF2IP(7)
Module_88	34	Module_1	HSP90AB1(12),HSPB1(11),HSPA1A(11)
Module_89	70	Module_1	SERF2(25),AP2M1(14),MYL6(13),RPL35(12)
Module_90	50	Module_1	EFHD2(19),ITGAE(12),PPP1R15B(11)
Module_91	73	Module_1	KHDC1(30)
Module_92	39	Module_1	MKLN1(14),ARRDC2(10)
Module_93	52	Module_1	DTNA(13),PEX11B(13),PPFIA1(10)
Module_94	32	Module_1	BHLHE40(10)
Module_95	34	Module_1	TRANK1(15),CCND1(13),ST3GAL4(13)
Module_96	29	Module_1	NDUFAF4(16),TCEA2(10)
Module_97	25	Module_1	TXNIP(11)
Module_98	31	Module_1	TACC1(19)
Module_99	26	Module_1	ELOB(12),COX6B1(12)
Module_101	10	Module_1	ZXDC(5)
Module_103	23	Module_1	UBA52(10)
Module_104	34	Module_1	CASTOR3(13)
Module_105	41	Module_1	NFATC4(14),IAH1(10)
Module_106	17	Module_1	MALAT1(7)
Module_107	56	Module_1	RPL11(23)
Module_108	34	Module_1	DNASE1(19),ABCA5(12)
Module_109	39	Module_1	PRPF38A(12),PDP1(12)
Module_110	43	Module_1	RBBP7(18),CNOT11(15)
Module_111	11	Module_1	FRMD3(6)
Module_113	51	Module_1	CMAS(19),DAG1(19),AC020915.2(14)
Module_114	42	Module_1	LTBP2(14),ELN(10),FLRT2(10)
Module_115	13	Module_1	TAZ(7),RERE(7)
Module_116	52	Module_1	CX3CR1(20),AP000487.1(11),AKR1A1(10)
Module_118	24	Module_1	NUDT2(6),ITGA9(6)
Module_119	16	Module_1	NIPAL3(7),PAFAH2(6)
Module_121	43	Module_1	RWDD4(16),FKBP2(15)
Module_122	44	Module_1	CRIM1(22)
Module_123	30	Module_1	CD63(17),TMEM47(9)
Module_124	38	Module_1	RPS13(20),RPL7(11),NDUFB7(10)
Module_125	16	Module_1	ZDHHC18(10)
Module_126	19	Module_1	LY86(8),CYTH4(7)
Module_128	15	Module_1	AC113383.1(7)
Module_129	10	Module_1	NIBAN2(5)
Module_132	22	Module_1	UQCC2(11),LINC01301(10)
Module_133	19	Module_1	AC009554.1(11),CCDC36(9)
Module_134	59	Module_1	GRIA2(30),GSAP(11)
Module_136	29	Module_1	C2orf68(12)
Module_137	25	Module_1	PLOD1(13)
Module_138	35	Module_1	CAMK2N1(11),PPIB(11)
Module_139	23	Module_1	GEMIN8(9)
Module_140	44	Module_1	POLR2E(18),ANTKMT(11)
Module_141	14	Module_1	NOMO1(10),TOMM34(8)
Module_142	24	Module_1	NTN4(11)
Module_143	49	Module_1	ANK3(17),SPOCK1(11)
Module_144	27	Module_1	TTC39C(11)
Module_145	19	Module_1	SLC7A1(11)
Module_147	59	Module_1	UTP25(18),FLII(15),HAUS5(12)
Module_149	44	Module_1	ECM2(12),RBMS3.AS3(11),PGR(10),MBOAT1(10)
Module_150	73	Module_1	TRIM73(24),LTA4H(14),AL157392.5(11)
Module_151	16	Module_1	MDGA2(9),DHRS3(8)
Module_153	32	Module_1	CRIP2(12),ATP6V0B(12),RPS18(12)
Module_154	20	Module_1	CHID1(12)
Module_155	19	Module_1	ZNF844(14),POLL(8)
Module_156	39	Module_1	()
Module_157	15	Module_1	COLGALT2(12)
Module_158	34	Module_1	CAMK2G(15)
Module_159	31	Module_1	KCTD10(16),AC005037.1(11)
Module_160	59	Module_1	DNAAF4(23),BRAT1(13),ATXN7(13)
Module_161	39	Module_1	TBCCD1(16),MRPS33(11)
Module_162	18	Module_1	FRMD4A(8)
Module_163	27	Module_1	AIMP2(16),PGLS(12)
Module_164	52	Module_1	PRIM1(23),MRPS23(9),DDOST(9)
Module_165	17	Module_1	ZNF384(8),DHRS7(7),TMUB2(7)
Module_166	20	Module_1	LINC00310(10)
Module_167	62	Module_1	PTGFR(31)
Module_169	65	Module_1	BCAS1(30),SYNJ2(11)
Module_171	24	Module_1	CLDN5(9),SRARP(9)
Module_172	21	Module_1	ZBTB24(9)
Module_173	49	Module_1	CYS1(26)
Module_174	19	Module_1	AC107375.1(9),FBXO46(8)
Module_176	12	Module_1	AC087854.1(6)
Module_177	24	Module_1	AC005498.3(14)
Module_178	21	Module_1	COL6A3(11)
Module_179	21	Module_1	NCBP2(11),NUDCD2(10),YEATS4(9)
Module_180	10	Module_1	SS18L2(4),DNAJC3.DT(4)
Module_181	20	Module_1	ACOT13(8),ALG1(8),PSMG4(7)
Module_182	27	Module_1	CTDSPL(11),KYAT1(10)
Module_183	12	Module_1	SERPINI1(5),ST8SIA4(5)
Module_185	16	Module_1	MPG(9)
Module_186	14	Module_1	RANBP3(7)
Module_187	18	Module_1	PAXIP1.AS1(11),USP5(10)
Module_190	36	Module_1	SRD5A1(15),ARFIP1(11)
Module_191	12	Module_1	ZNF7(9)
Module_192	21	Module_1	AC009403.1(9)
Module_193	35	Module_1	FAM13B(19),LIMA1(17)
Module_194	36	Module_1	EYA2(17),COL11A1(12),SNCAIP(11),NALCN(11)
Module_197	38	Module_1	CES2(13),UBFD1(8),CARNMT1.AS1(8)
Module_198	37	Module_1	TMEM179B(15),ACBD5(11),ELK3(10),RFXAP(10)
Module_199	15	Module_1	RPL3(6),FGR(5)
Module_200	31	Module_1	DPH6.DT(16),AP002026.1(11)
Module_201	26	Module_1	AC006213.3(10)
Module_202	13	Module_1	PTPN4(5),BABAM2(5)
Module_203	20	Module_1	BRAF(8),ZNF26(8),AZIN1.AS1(7)
Module_204	14	Module_1	FRMPD4(6),UGT8(6)
Module_207	12	Module_1	LDLRAP1(7),SPRY4(5)
Module_208	43	Module_1	NECAP1(15)
Module_209	37	Module_1	SERPINI2(12),MEIS1(10),PTCHD1(10)
Module_210	46	Module_1	DERL2(14),TIRAP(12)
Module_211	14	Module_1	DVL1(8)
Module_212	20	Module_1	SRR(9)
Module_213	13	Module_1	PTBP2(8)
Module_216	27	Module_1	FAM214B(11),PGAP3(11)
Module_217	29	Module_1	FAM200B(12)
Module_218	15	Module_1	SPAG7(7),CALR(7)
Module_219	90	Module_1	AC239809.3(39),NVL(11)
Module_221	28	Module_1	TANC2(12),KANSL1L(8)
Module_223	41	Module_1	EXOG(10),THAP6(10),GATAD1(10)
Module_226	24	Module_1	LRP3(12)
Module_227	20	Module_1	PLEK(8),PTAFR(8)
Module_228	13	Module_1	IGSF21(7)
Module_229	22	Module_1	MCRS1(11),RXRB(10)
Module_231	44	Module_1	SLC15A2(16),AC005520.2(9),NDRG1(8)
Module_233	13	Module_1	ACTR1A(8),EIF2B1(7),ISG20L2(7)
Module_234	29	Module_1	TMEM229B(13)
Module_235	15	Module_1	TRIM65(6)
Module_236	17	Module_1	PBX2(10),N4BP2(7)
Module_237	23	Module_1	DCAF16(12)
Module_238	19	Module_1	TRMO(11),AC090114.2(11)
Module_239	23	Module_1	RABIF(13)
Module_240	10	Module_1	SORCS3(6),SV2A(5)
Module_241	22	Module_1	TXLNA(11),PRPF39(10)
Module_244	19	Module_1	CPLANE1(8),GPATCH2(7)
Module_245	30	Module_1	KIF21B(10),LINC02060(10)
Module_246	16	Module_1	UBR4(8),CASD1(6)
Module_253	16	Module_1	RFNG(7)
Module_256	15	Module_1	NUBP1(7)
Module_257	16	Module_1	LPL(10),POMP(8)
Module_258	15	Module_1	OXA1L(7),PDCD2(6)
Module_259	12	Module_1	()
Module_260	13	Module_1	NOTCH4(6)
Module_261	38	Module_1	AC025164.1(13),FAM161A(12),MIR762HG(10)
Module_262	26	Module_1	LPXN(9)
Module_263	12	Module_1	AC027031.2(6),HLX.AS1(6)
Module_264	10	Module_1	UBE3B(4),PGAP2(4),SPESP1(4)
Module_266	11	Module_1	CASP10(4)
Module_267	18	Module_1	TMEM254(11)
Module_268	22	Module_1	GDF11(8),NME6(8)
Module_269	17	Module_1	RHOU(6)
Module_270	16	Module_1	()
Module_271	23	Module_1	USP1(11),MRPL13(11)
Module_272	10	Module_1	FASTK(6),ANKRD9(5)
Module_273	19	Module_1	SYNPO2(10)
Module_274	18	Module_1	ASNS(11),TPRA1(9)
Module_275	21	Module_1	IFI44L(8),LMLN(7)
Module_277	22	Module_1	ILF3(10),FAM193A(9)
Module_278	28	Module_1	PRR3(15),EHMT2(9)
Module_283	10	Module_1	CCN1(5)
Module_284	27	Module_1	C10orf90(11),AL160269.1(10)
Module_285	23	Module_1	GNG5(7),COX5B(6)
Module_286	17	Module_1	AP1S3(11)
Module_287	14	Module_1	AC026202.2(6)
Module_289	16	Module_1	LARP6(8),AC011447.3(7)
Module_291	20	Module_1	UNC13D(6),CBFA2T3(6),RBM14.RBM4(6)
Module_297	11	Module_1	()
Module_298	32	Module_1	DYSF(9)
Module_299	16	Module_1	ACTR1B(10),UBE2J1(7)
Module_301	11	Module_1	PHF20(5)
Module_305	27	Module_1	SENP6(12)
Module_307	11	Module_1	DUSP6(7)
Module_308	15	Module_1	AL117339.5(11),TP53TG5(7)
Module_309	11	Module_1	SAP25(6),TFDP2(5)
Module_313	38	Module_1	PAAF1(13),PPP5D1(13),ZNF471(11)
Module_315	22	Module_1	()
Module_319	11	Module_1	ENPP4(7),CPEB1.AS1(7)
Module_320	23	Module_1	ZNF804A(12),XKR4(10)
Module_323	13	Module_1	CPLX2(8)
Module_324	31	Module_1	DAPK3(11),ENDOV(10)
Module_325	21	Module_1	BTG1(7),VPS26B(6)
Module_326	14	Module_1	UNC13A(8)
Module_327	10	Module_1	PHF14(6)
Module_328	15	Module_1	()
Module_329	14	Module_1	PBLD(7)
Module_330	18	Module_1	NKAPD1(10),STK36(8)
Module_332	20	Module_1	()
Module_336	22	Module_1	ITGA6(13)
Module_338	19	Module_1	AFAP1L2(10),ANAPC7(8)
Module_340	28	Module_1	SF3B3(14)
Module_341	11	Module_1	HSPA14(5),ACSBG1(5)
Module_343	16	Module_1	SCRN3(9)
Module_344	21	Module_1	GGNBP2(13),SMIM3(8)
Module_347	18	Module_1	DPH6(9)
Module_349	14	Module_1	()
Module_350	19	Module_1	IL33(12)
Module_352	24	Module_1	MADCAM1(13),PLGLB1(9)
Module_356	18	Module_1	SLC16A10(9)
Module_357	27	Module_1	RAF1(10),UBE2K(8)
Module_361	12	Module_1	ILKAP(6),HDHD5.AS1(5)
Module_363	14	Module_1	()
Module_364	16	Module_1	ANKAR(9)
Module_366	21	Module_1	()
Module_367	10	Module_1	LRRIQ1(6),GOLGA8M(5)
Module_368	12	Module_1	AC021231.1(7)
Module_373	17	Module_1	SMAP2(5),MICU1(5),FMR1(5)
Module_376	10	Module_1	DENND2A(6)
Module_377	10	Module_1	PLSCR4(4)
Module_383	12	Module_1	KLHL28(5)
Module_390	18	Module_1	EPHA1.AS1(10)
Module_392	18	Module_1	HNRNPF(7),MED23(6)
Module_405	10	Module_1	USP4(4)
Module_408	24	Module_1	ZNF765(8)
Module_416	18	Module_1	CDH18(8),AC036108.1(6)
Module_423	14	Module_1	GKAP1(6)
Module_426	10	Module_1	ARFGEF3(6),PIAS4(5)
Module_441	14	Module_3	SWAP70(8),MGAT5(7),KIF5C(7)
Module_442	32	Module_4	DENND3(17),FKBP5(14),GRAMD2B(11)
Module_443	32	Module_4	RGL3(13),NID1(12)
Module_445	270	Module_5	ELL2(145),ATP1B3(24),SIK2(23),ADAMTS9(20),STAT3(20),JUNB(18),RNF152(18),CRISPLD2(15),SGIP1(15),FOSL2(14)
Module_448	12	Module_5	HLF(7)
Module_459	59	Module_6	YBX3(36)
Module_460	13	Module_6	ZNF69(7),VGLL4(6)
Module_462	99	Module_7	DLC1(64),ARHGAP42(21)
Module_463	25	Module_7	MYO1B(16)
Module_465	12	Module_7	ZNF346(9)
Module_468	13	Module_13	SLC12A7(6)
Module_470	122	Module_13	SLC20A2(83),PIK3CD(14),KIF13A(13)
Module_472	57	Module_15	SLC6A1(31),LDB2(14)
Module_473	20	Module_15	DAAM2(12),PDZD2(10)
Module_474	15	Module_15	CACNA2D3(8),MGMT(7)
Module_476	36	Module_16	FMN2(21)
Module_477	14	Module_16	ADCY2(9)
Module_479	43	Module_20	PTPRK(27)
Module_481	43	Module_21	AL513314.2(37)
Module_486	46	Module_22	AOAH(17),SYK(14),DOCK2(12)
Module_488	88	Module_24	NPAS3(48),CTNND2(16),NRG3(14)
Module_492	10	Module_25	FAM117B(6),PC(6)
Module_494	40	Module_29	DACH1(21),GOLGA4(10)
Module_496	30	Module_30	AC124312.1(19)
Module_497	12	Module_30	GET1(8),CIAO2A(6),JRK(6)
Module_498	89	Module_31	APBB1IP(44),P2RY12(15),PLXDC2(12)
Module_499	24	Module_31	ADAM28(10),FGD2(9)
Module_500	31	Module_32	CASC15(24)
Module_503	22	Module_34	CA2(19)
Module_505	80	Module_34	PCBP3(55),MBTD1(14),ITGA7(13)
Module_506	41	Module_35	CDH6(18),ZEB1(13)
Module_508	44	Module_37	MAP2(20),SMC5(13)
Module_510	47	Module_39	MPPED2(27)
Module_512	72	Module_40	RPL18(53)
Module_514	49	Module_41	AHI1(25),NFASC(12),GHR(11)
Module_515	14	Module_41	TPM1(10)
Module_516	55	Module_42	TRPC4(31),RHOJ(13)
Module_518	14	Module_45	MGLL(10),CARMN(9)
Module_519	21	Module_45	AC012409.2(15)
Module_520	20	Module_45	PLXDC1(15)
Module_523	19	Module_46	SESN3(10),RRN3(5)
Module_525	14	Module_47	MAD1L1(8),AP000317.1(6)
Module_527	34	Module_48	INPP4B(17),UNC5C(10)
Module_529	13	Module_49	CST3(8)
Module_532	49	Module_51	CALD1(34)
Module_534	12	Module_52	SIK3(7),YBX1(6)
Module_537	11	Module_53	CUX1(6),CDKN1A(4)
Module_540	25	Module_59	AC105052.3(15),Z84485.1(12)
Module_542	11	Module_60	ZBTB38(6)
Module_543	16	Module_60	LINC00607(7),AC107204.1(6)
Module_544	57	Module_62	APOLD1(24),KIT(9)
Module_545	15	Module_62	ARHGEF7(10)
Module_546	11	Module_63	KRIT1(5),MAATS1(5)
Module_547	11	Module_63	ZNF761(8)
Module_551	42	Module_64	FTL(32)
Module_553	11	Module_64	NMD3(8)
Module_555	16	Module_65	CHD1L(8)
Module_557	43	Module_66	LDHB(22),ZNF354A(11)
Module_558	25	Module_66	SLC35E2A(17)
Module_560	22	Module_67	RPL22(18)
Module_562	28	Module_69	SLC6A12(15),LAMA2(14),DISC1(9)
Module_563	23	Module_69	PTEN(14),KALRN(9)
Module_564	10	Module_72	RAPGEF4(5)
Module_566	22	Module_74	WAC(12)
Module_567	11	Module_74	NCKAP1(5),SLC9A9(4),HDGFL3(4)
Module_569	24	Module_77	DENND4A(12),ELF2(8)
Module_570	16	Module_77	CCNL1(7),SHLD2(7)
Module_571	24	Module_78	GUCY1A1(13),ATF7IP(8)
Module_572	25	Module_78	ZEB2(13),EPB41L2(9)
Module_573	22	Module_82	RPL28(12),NR1H2(8)
Module_576	18	Module_84	ZSCAN23(12),CRYZ(11)
Module_578	18	Module_86	ADH5(12)
Module_581	18	Module_87	CKMT2(8)
Module_584	15	Module_88	HSPB1(10),HSPA1A(10)
Module_585	10	Module_89	AP2M1(7)
Module_586	29	Module_89	SERF2(18)
Module_587	14	Module_89	MYL6(9)
Module_589	34	Module_90	EFHD2(17),ITGAE(12)
Module_590	12	Module_90	PPP1R15B(9),RP9(8)
Module_592	51	Module_91	KHDC1(30)
Module_596	16	Module_93	PPFIA1(7),DTNA(6)
Module_597	12	Module_93	PEX11B(8)
Module_598	14	Module_93	()
Module_599	10	Module_93	PIPOX(5),FBXO36(5),LINC00271(5)
Module_600	20	Module_94	BHLHE40(10)
Module_601	11	Module_94	RNF40(8)
Module_602	15	Module_95	TRANK1(10),AC139887.2(7)
Module_603	10	Module_95	ST3GAL4(7)
Module_608	13	Module_99	COX6B1(8)
Module_609	10	Module_99	ELOB(8)
Module_614	11	Module_104	CASTOR3(8)
Module_616	26	Module_105	NFATC4(13),IAH1(10)
Module_618	35	Module_107	RPL11(23)
Module_620	23	Module_109	PDP1(11),POP1(10),PRPF38A(10)
Module_621	13	Module_109	TAF1C(7),GPATCH1(7)
Module_622	29	Module_110	RBBP7(16),ZNF136(11)
Module_627	14	Module_113	CMAS(12)
Module_628	20	Module_113	DAG1(12)
Module_631	38	Module_116	CX3CR1(20),AP000487.1(11)
Module_636	30	Module_121	FKBP2(15),RWDD4(15)
Module_648	35	Module_134	GRIA2(27)
Module_651	10	Module_136	DCTN1(6),GTF2H5(6)
Module_652	14	Module_138	CAMK2N1(7)
Module_653	12	Module_138	PPIB(8)
Module_656	15	Module_139	GEMIN8(8),CPEB2.DT(7)
Module_658	18	Module_140	POLR2E(14)
Module_660	19	Module_143	ANK3(13)
Module_661	10	Module_143	ST18(6)
Module_667	36	Module_147	HAUS5(12),UTP25(11),C17orf75(10)
Module_668	23	Module_147	FLII(14)
Module_669	11	Module_149	RBMS3.AS3(6)
Module_670	18	Module_149	PGR(7),C1QTNF7(6)
Module_671	10	Module_149	ECM2(7),TMEM204(7)
Module_673	39	Module_150	TRIM73(24)
Module_677	22	Module_153	RPS18(12),ATP6V0B(10)
Module_679	21	Module_156	RNF182(9),SLC24A4(8),JAKMIP2.AS1(8)
Module_683	20	Module_159	KCTD10(12),AC005037.1(11)
Module_686	35	Module_160	DNAAF4(20),ATXN7(13)
Module_688	28	Module_161	TBCCD1(15)
Module_689	11	Module_161	MRPS33(10)
Module_692	17	Module_163	AIMP2(14)
Module_694	10	Module_165	DHRS7(6)
Module_697	10	Module_166	CYSLTR1(6),AC100849.1(6)
Module_698	39	Module_167	PTGFR(31)
Module_701	43	Module_169	BCAS1(30)
Module_703	11	Module_172	C11orf74(6)
Module_707	16	Module_177	AC005498.3(14),ABCD2(10)
Module_709	15	Module_178	COL6A3(9)
Module_715	15	Module_182	CTDSPL(10)
Module_718	20	Module_190	SRD5A1(12)
Module_722	18	Module_197	CES2(9)
Module_723	13	Module_197	UBFD1(7),CARNMT1.AS1(6)
Module_724	20	Module_198	TMEM179B(14)
Module_725	11	Module_198	ACBD5(7),ZNF131(5)
Module_731	11	Module_209	PTCHD1(8)
Module_732	10	Module_209	SERPINI2(6)
Module_733	23	Module_210	DERL2(10),COMMD4(10)
Module_734	16	Module_210	TIRAP(11)
Module_740	13	Module_217	JKAMP(9)
Module_744	61	Module_219	AC239809.3(39)
Module_747	16	Module_223	GATAD1(7)
Module_748	18	Module_223	THAP6(9),ITFG1(8),AC010542.3(8)
Module_751	16	Module_226	LRP3(10)
Module_754	10	Module_229	MCRS1(8)
Module_755	10	Module_229	PSMD6(6),ZNF181(6),RXRB(6)
Module_756	19	Module_231	SLC15A2(9)
Module_757	14	Module_231	NDRG1(8)
Module_758	11	Module_231	AC005520.2(8),FBF1(6)
Module_759	14	Module_234	TMEM229B(10),DENND6B(7)
Module_768	12	Module_246	UBR4(8)
Module_775	11	Module_258	OXA1L(7),PDCD2(6)
Module_777	18	Module_261	AC025164.1(12)
Module_778	13	Module_261	FAM161A(6)
Module_791	13	Module_274	TPRA1(9)
Module_792	13	Module_275	IFI44L(7),DDX58(6)
Module_794	12	Module_277	ILF3(10)
Module_796	10	Module_278	EHMT2(7),PRR3(7)
Module_799	10	Module_284	AL160269.1(7),NRL(6)
Module_801	13	Module_285	COX5B(6)
Module_814	13	Module_305	PAN3(7)
Module_818	15	Module_313	PAAF1(10),TRIM66(7)
Module_821	10	Module_315	()
Module_824	10	Module_320	PLXNA3(7),ZNF804A(5)
Module_829	13	Module_324	OBSL1(9)
Module_830	10	Module_326	UNC13A(7)
Module_832	11	Module_332	ZNF35(6),NPHP1(6)
Module_836	15	Module_340	SF3B3(10)
Module_838	12	Module_343	SCRN3(9)
Module_840	11	Module_347	DPH6(7),DDHD2(6)
Module_847	13	Module_356	SLC16A10(8),ANKRD24(5)
Module_866	11	Module_416	CDH18(7)
Module_870	17	Module_443	NID1(11),UBAP1(7)
Module_872	208	Module_445	ELL2(145),ATP1B3(24),ADAMTS9(20),STAT3(20),SIK2(14),RNF152(14),FOSL2(13)
Module_882	10	Module_477	ADCY2(8)
Module_884	24	Module_486	AOAH(16),SYK(11)
Module_885	10	Module_486	DOCK2(7),BLNK(6)
Module_886	83	Module_488	NPAS3(48),CTNND2(16),NRG3(14)
Module_888	20	Module_496	AC124312.1(17)
Module_896	21	Module_506	CDH6(17)
Module_898	24	Module_508	MAP2(17)
Module_899	13	Module_508	SMC5(9)
Module_901	42	Module_516	TRPC4(30)
Module_905	16	Module_527	INPP4B(15)
Module_914	19	Module_557	LDHB(15)
Module_915	12	Module_557	ZNF2(8),SOX2(7)
Module_921	16	Module_562	SLC6A12(15),DISC1(9)
Module_926	12	Module_573	RPL28(10)
Module_935	14	Module_589	EFHD2(10)
Module_936	13	Module_589	ITGAE(10)
Module_940	10	Module_596	PPFIA1(6)
Module_943	13	Module_620	POP1(7),PRPF38A(6)
Module_945	16	Module_622	RBBP7(14)
Module_947	18	Module_631	CX3CR1(16)
Module_950	11	Module_636	FKBP2(8)
Module_956	10	Module_652	CAMK2N1(6)
Module_962	12	Module_667	APOL2(8)
Module_965	11	Module_677	RPS18(10)
Module_967	10	Module_679	RNF182(8)
Module_970	10	Module_688	ASB1(7)
Module_971	18	Module_688	TBCCD1(12),TIMM21(8)
Module_979	12	Module_748	THAP6(8),ITFG1(6)

## Sheet: FB_modules
Module_2	Module_3	Module_4	Module_5	Module_6	Module_8	Module_9	Module_10	Module_11	Module_12	Module_13	Module_14	Module_15	Module_16	Module_18	Module_19	Module_20	Module_21	Module_22	Module_23	Module_24	Module_25	Module_26	Module_27	Module_28	Module_29	Module_30	Module_31	Module_32	Module_33	Module_34	Module_35	Module_37	Module_38	Module_40	Module_41	Module_42	Module_43	Module_44	Module_46	Module_47	Module_48	Module_49	Module_50	Module_51	Module_52	Module_54	Module_55	Module_56	Module_57
TTTY14	COL4A2	LDHB	GRN	TTTY14	SPATA6	SSBP3	NR2F2	PLEKHA5	PTN	SLC40A1	PIAS1	SLC6A13	IGFBP5	ITIH5	ZIC1	PBX3	SEMA5A	ABCA10	PGAP2	TTC8	ADAMTS2	FMO2	KIF16B	ATG10	COL6A2	STOX1	ZDHHC2	CPS1	CERT1	ARRB1	LRRCC1	SAMD4A	METAP1D	ATXN7L1	TMEM267	ASB13	LINC00467	TNRC6B	SCART1	KANSL1	AP003086.1	LINC00271	PTPRS	FMO4	LPXN	NPRL3	ETV1	DMXL2	ATP6V1D
NLGN4Y	SNCAIP	FGFR1OP	PIP4K2C	NLGN4Y	RAPGEF4	LAMA2	FOXP2	PPM1H	ANGPTL4	TNFRSF19	XXYLT1	TSPAN18	CCND3	ARHGAP12	SLX4IP	KLF12	PLXNC1	ABCA6	RGS22	NT5DC1	HSPG2	LRP1	ATM	TTC13	PKP2	DCAF6	RNF24	RNF213	C7	PLA2G5	DCAF17	TRIO	AC010168.1	UNC5B	CROT	RNF126	SLC9B1	ANO10	RNF217.AS1	ZNF83	UPF3A	CCT6B	SEPTIN4	ALDH7A1	ZNF302	TDRD3	PTPRK	CASP8AP2	C3orf70
UTY	LSAMP	SPNS1	LINC01357	UTY	DCN	TGFBR3	PLXDC2	FLRT2	CNNM2	PDZRN3	ISM1	UHRF1BP1L	ARRDC2	LPCAT2	ROR2	THRB	MATN2	RIPOR3	RFX3.AS1	WDR17	TRAFD1	BACH2	BBX	NUBPL	PTK7	ACADL	PIK3C3	LINC01376	EPRS	NFIX	NME9	USP40	CRPPA	RBM41	ZFP14	CIAO1	KCTD18	HLTF	GPATCH2	ARL17B	JKAMP	WTIP	EEA1	MAML2	GCFC2	CUL9	AGAP1	SYNJ2	KDM4C
SPATA6	TRPM3	HDAC8	LY86	JPX	TNS2	ADCY3	MAML3	AC092957.1	SLC7A11	RNF220	NKD1	NR2F1	FABP5	IQSEC1	NR2F1.AS1	SENP5	PDZD2	DISC1	ATP6AP1L	PRKACB	MSH2	RTN4	KIZ	VPS26B	ITGA8	TFDP2	WDFY2	GATB	HEATR6	PLOD1	RAD52	POLD3	AL050309.1	SETDB2	2008-03-01	TMEM179B	BECN1	IFFO1	IPP	COG3	PDGFRB	ZNF25	NMT1	FGF2	PRRC1	CSNK1A1	CDKL1	TBC1D19	NEMP1
SSBP3	MPPED2	KRIT1	DSCC1	KDM6A	LINC01184	PLCB4	EBF1	PKP4	PPA1	AFF3	ITGA11	KLHL29	GCDH	FAM117B	KIF1B	TAB2	CLIP1	FBLN1	TBC1D8	TMCO4	ARMC9	DFFB	AMPD3	FRA10AC1	WDR86	ACAT1	HBP1	PLPP3	TAF12	ANKS1A	LRIF1	TRMT1L	GNE	HIVEP2	SPATA7	NOXA1	ZNF138	NSD1	LACTB	LRRC37A3	ELOA.AS1	ME2	FER	GLIS3	EFCAB7	SCP2	KCNIP1	PRPF40B	FAM13A.AS1
NR2F2	CTNNA2	MAATS1	C17orf75	PCNX4	ABCA9	PAPOLA	SYNPO2	FRMD6	OGFRL1	GSN	RASSF2	RASSF8	SCAMP2	ATRNL1	MIPOL1	AUTS2	VCAN	ZSWIM6	SENP7	PRKD1	LATS1	RORA	METTL15	ARMCX4	SART3	TMTC2	DNAJC5	ERMARD	UBN2	APCDD1	ZMYM2	ATF7IP	KBTBD3	CHD9	SLC25A42	CBLL1	FTCDNL1	FCGRT	ZDHHC15	TMEM41B	RSRP1	UFL1.AS1	TRAM1	LDAH	MFAP3	ERMP1	PDE7B	FAM149B1	AC008537.1
PLEKHA5	SLC22A3	CCDC180	ST18	ZFX	COL23A1	ZCCHC24	NR2F2.AS1	TBX18	TUBB2B	PID1	TFCP2	SLC6A12	EIF4B	ZNF618	SMAD6	STAG2	ATP1B3	NTRK3	YEATS2	FOXO3	LDLRAP1	NIPAL3	CCDC7	TBL1X	SMAD4	MAPT	CSDE1	SDCBP2.AS1	NFKB1	TMEM98	APBA1	XPO1	C7orf50	PPP2R5C	PYROXD2	NT5C	DMGDH	TYSND1	MGME1	NDUFV3	RNF214	GOPC	ANKRD46	NPC1	TTF1	URGCP	FRY	PLEC	PTGES3
PTN	STK24	SMARCC2	FGD3	GNB4	STX17	PTGR1	DOCK9	COL4A5	LAP3	SIL1	TMEM132C	MZF1	CELF2	ITPR1	MACF1	LARP4	GNAL	RUNX2	MOV10L1	MANBA	RMND5B	MAP2K5	NCS1	GMDS.DT	ANAPC4	UBR2	RAD54L2	COPG2	PHLPP1	DAGLA	SCAMP3	HMGB1	RMND5A	CFAP44	TMEM245	MSRB2	ARHGAP32	CHKA	PIGC	CWF19L1	NAXD	LINC01006	ASXL2	STX7	CCDC138	GEMIN8	STK32B	RAB18	AMMECR1L
SLC40A1	NRG3	SDHA	FGD1	XIST	ANTXR2	DST	AC124854.1	MICU1	TPD52	PALD1	KMT5B	HP1BP3	BCL2L1	PIN4	ZNF846	ZBTB20	PITPNC1	ABCA8	LZTFL1	AC016705.2	CYP1B1	POC5	SLC12A6	NAE1	SLC36A1	SIRT1	NCOA2	CLYBL	TERF1	ITSN1	TRIM24	POLI	ZNF133	MCEE	EPHX1	NEIL1	STXBP5L	TFB1M	PPWD1	AC139887.2	ABCA9.AS1	MDC1	YWHAZ	DUT	COMMD2	ARID3A	CMKLR1	ICE2	TMEM62
PPM1H	TLN2	WDR27	ACTR6	VCPIP1	N4BP2	INSR	GHR	ANO2	EIF3E	PRRX1	ELN	HOMER2	SLC66A2	CD4	SHPRH	CGNL1	RASGRF2	TNXB	AC019205.1	PEX3	EVL	FAM53A	UBE4B	RESF1	GPR173	REV1	RBM5	RMDN1	AGK	SLC1A4	ARIH2	TMEM260	MED27	TBC1D7	WDFY3	RAB29	PCAT1	STX8	NCOA6	LRRC37A2	ANKRD13D	ACTN2	C5	ATF7IP2	RNLS	TSGA10	TTC19	CEP290	CLTCL1
PIAS1	PDE1A	TCAF2	TXNDC9		CEP126	MYEF2	MAN1C1	SIDT1	PRPF38B	DLG2	TPM1	PKNOX1	AL445426.1	COLEC12	ACVR1	TJP1	GAB1	F13A1	BPTF	GAR1	LTBP2	FBLN2	SPAST	PHF6	USP28	PRKACA	CHCHD3	DDB2	CEP135	CRLF1	ZNF91	RMDN2	C11orf58	R3HDM2	MAP4K4	ZNF384	CRTC3.AS1	DPY19L4	EFCAB14	BCOR	ATG16L2	COPS7B	ZBTB8OS	BUB3	SUGP1	ATPSCKMT	LZTS1	TBCD	TRPM4
TNFRSF19	EPHA7	PPM1B	ASTE1		TANK	FGFR1OP2	EXOC4	LDB2	SPRY2	SLC12A2	KCNB1	COL5A1	WASF2	NBEA	PARP8	HK2	HHAT	DUS2	ELAC2	WASHC3	METTL2B	CAT	AK9		DHX40	STX2	POC1B	AC053527.2	KTN1.AS1	SEL1L3	PARN	TTC21A	TMEM248	CYP4V2	PLS3	HEXD		DCUN1D1			ZBTB11	AL359232.1	AL357153.2	TRAPPC8	AASDHPPT	PHF14	EMCN	PIWIL2	ZNF484
SLC6A13	EHBP1	TIMM23B	SHOC1		LMF1	ATP10D	EPHA3	FAT4	MYLK	CYP39A1	FTO	PPARGC1B	DFFA	DOCK10	PFKP	KLHL2	XAF1	FAM189A1	PRTG	SCRN3	HDHD5	TRANK1	COTL1		DNMBP	DCP2	IST1	FBXL4	EXTL2	PDXK	NRDC	LINC00159	CLK1	TTC12	MFSD1	CEP250		ACTR10			GOLGA5	SEPSECS	RAB40C	ZNF341	CEPT1	PEX1	SF3B1		HSPA5
RAPGEF4	DDX21	CHTF8	DOCK2		PRIMPOL	GRAMD2B	LYPLAL1	ITPKC	LMBR1L	FTX	SRGAP2C	KIAA1549	LPCAT1	ENG	ATP9B	PARD3	AEBP1	NEBL	ANKMY1	DGKE	ZDHHC5	ZNF90	KDM2B		LRRC40	TTC17	DDX5	AC092802.1	FAM227A	MRO	TTI1	ST7L	SLC35G1	DNMT3A	TUBE1	GATAD1		UTP23			P4HB	RMDN3	APTX	GPM6B	ARFGAP2	ACBD5	DMPK		TMEM220
FOXP2	KCNK2	IL17RC	DUS4L		NOTCH2	SEL1L	AL445250.1	DIP2B	TXNL1	MOB3B	PLOD2	KIAA0556	SLC2A13	STARD9	EEPD1	ENO1	TBC1D9	SGPL1	STAT5B	ZSCAN30	SHFL	GALC	PRPSAP2		KCTD13	SYBU	SND1	FAM227B	UQCC1	CREBBP	TASOR	DSE	LINC00630	ZNF235	SMC3	NCLN		CYP27A1			FBXO38	NECTIN3.AS1	MAML1	IPMK	EXOSC7	AMBRA1	SNX24		ZNF571
PLXDC2	SLC39A14	WDFY1	CRCP		RBMS3	PMPCB	FBXW4	HECW1	H3F3B	CACNA2D3	CMTM6	PBRM1		ITGBL1	MACROD1	HNRNPH3	MAP3K1	PLXDC1	COPS4	PRICKLE2	TEFM	SERP2	DOCK11		HCN1	APIP	CNOT7	CYB5D2	RGS12	AGO4	TMEM175	HPS3	AC004943.2	TEK	FBXL13	HELLS		CRYBG3			SPSB3	CCDC14		CNOT4	VRK2	DICER1.AS1	PRKG1		SLMAP
ITIH5	NRXN1	CDKL3	ZNF181		COBLL1	SFXN5	SH3D19	ARL6IP6	TOR1AIP2	ADAMTS9	RBM20	PHYKPL		NAB1	DHX15	PDLIM1	SEPTIN11	KCTD9	RFC3	FAM135A	TRNT1	ZC3H6	ZNF577		SLC16A6	ANKRD28	AP3S1	CAMKMT	TAB3	D2HGDH	COX4I1	SERPINI1	GNA12	ADAM22	HIKESHI	NUP37		STK4			ANKRD30BL	LINC02762		KLHL36	RPS6KC1	GOLGA1	ZEB1.AS1		BMS1P14
FLRT2	EYA1	PILRB	ZNF557		PIBF1	SH3BP2	BBS9	ZIC2	ZNF26	CPED1	TIMP3	RAB31		UBE3D	RPS6KA2	RBFOX2	NCALD	RADIL	GRID1	PPM1K	SSB	TMPO	ZNF630		HEXB	HELZ	ZCCHC14	LONRF3	ZNF135	COL16A1	ZNF32	NSMCE1.DT		METTL4	HPCAL1	SLC22A23		FBXO42			GLO1	ARMCX3		RERG	GOSR1	EHMT2	NELFA		AC084337.2
MAML3	COL11A1	CHD1L	AC011603.2		CEP112	NAV3	UACA	ARHGAP29	ZFP36L2	FAM214A	TMEM38B	SHOC2		DOCK6	MIB1	GTDC1	ZBTB46	SUCLG2	NXPE3	EML5	DERL1	PDE4D	IKBKB		TMCO1	PRKD3	STIM1	AK3	MFN1	POMT2	NDOR1	UBE2Q2		RFC1	GLI3	HMGCL		WDTC1			TM9SF4	NIPAL2		RABEP1	NUCKS1	ZNF471	BCO2		TRAPPC11
ZIC1	DPH6.DT	SPICE1	CHID1		DTWD1	SH3GL2	CYBRD1	SCAI	AC105285.1	CTTNBP2	SMAD3	TSTD2		TGFBR1	NSL1	NUP54	KLHL4	STK38	C1orf43	CACNA2D1	NOX4	ACTN1	MAGI1		POLG	AP000787.1	LCOR	PARD3B	IDH2	ANKRD27	AC025809.1	REL		RAB40B	PPM1A	BRAT1		RBSN			AC012404.1	RNF34		AC004540.1	TRMT13	LAMTOR1	DSCAML1		SUN1
PBX3	ERBB4	NECAP1	AL080276.2		ARHGEF11	PPP6R3	PLD1	TRIM62	SV2A	SPTBN1	DAAM2	LOXL1		ABHD12	TNPO2	NOP56	GLUL	SNTB1	PRDM10	ZNF33A	ATXN2L	NR2C1	LINC01004		ARSG	GABPB1.AS1		SERGEF	TYW5	FKBP8	AC010615.4	BORCS5		CEP128	LIPA	ANGEL1		HAAO			GSTK1	ZNF682		DENND1A	C9orf85	SYCP2	FANCM
AC092957.1	PTPRZ1	HAUS1	CX3CR1		DDX60	TPGS2	IFT88	EHBP1L1	MYO19	PRTFDC1	CCDC170	LRRC23		CCDC102B	TSPAN3	CUL4A	CAPZA1	CAMK1D	PIP4P2	NDFIP2	CIZ1	TPRG1	JMY		SRPK2			AC079760.1	BTBD10	MBNL3	CHM	RASGEF1B		SMAD7	SH3GLB1	NFYA		ATXN2			GLIDR	TRPC3		NAT10	THOC7	BEND6	KCNJ6
SEMA5A	AKAP12	COX6B1	IFI35		CLEC2D	RGL1	TPK1	SH3YL1	UBE2L3	ZMIZ1	LYRM1	EDRF1		SPARC	SLAIN2	TENT4B	PPP2R1B	DOCK5	ZFP90	AGL	ZFR	IL16	CERS6		OSTF1			LMO4	REXO1	TMEM94	RSBN1L	PECR		SIRT3	IKZF5	SLC46A3		AC036108.1			ZNF490	TOX4		ABL2	AMPH	JADE3
PLXNC1	VMP1	SLC35E2A	METTL23		ATE1	CDC5L	PHKB	COL1A2		IQGAP2	USP34	AKAP1		ST6GALNAC3	ARMC8	CREBRF	AC019197.1	WWC1	TMEM106A	YWHAB	CLASRP	TRMT10B	LINC01505		RTN1			PELI1	RRP1B	DGCR2	LTN1	RSF1		COL9A2	PACSIN2	SZT2		CSTF3			ZNF431	VPS37C		IQCH	SMARCAD1	MEAK7
EBF1	GRIA2	AC124312.1	SRM		ST3GAL6	LINC01088	CARD8	GADD45G		TLE1	NFIC	TMEM41A		UBE2E1	WAPL	CASK	RAB1A	NUP42	AC104596.1	SUGCT	ARCN1	PROCR	GPR89B		GLIPR2			LRRK2	NUDCD1	CCDC40	TMBIM1	DDAH1		IQCE	AC009690.1	NSFL1C		NIFK.AS1			COL24A1	AC087477.2		ZNF227	RTCB	GOLPH3L
SYNPO2	ADGRB3	EFCAB11	GDF11		ELMO1	E2F3	CNTLN	MBTD1		LEPR	TMEM33	RASGRP2		MCTP1	MIA3	BRD9	GNAS	ZNF445	AZIN1.AS1	FGD6	P2RX4	VTI1A			TAOK3			IFT81	CRBN	AL683813.1	KLHDC2	NT5DC3		MKNK1	DPY19L2	ZNF606		YPEL5				ZNF337.AS1		ARHGEF40	INTS6	PHYHD1
DCN	CLMP	ADHFE1	LEO1		TRIP11	AP2A1	JAK1	GPNMB		IGF2R	KIFAP3	PSMD5		AC092958.1	COL14A1	DPY19L3	SH3BP5	PDCL	BBIP1	LRBA	LONP1	PMS1			NIBAN2			PRDM5	FAM126B	NALCN	AC092683.1	VSIG10		GLG1	TIPARP	G3BP2		CYTH1				ECI2		NISCH	TAMM41	KCNMB4
MATN2	VSTM4	METTL5	ZNF552		FANCL	AC003991.1	AHCYL1	SDC4		DENND4C	PRELID3A	UBXN7		GRM8	CGGBP1	SF3B2	TENM4	SLC16A1.AS1	FAM66C	WDSUB1	NIPA2	SBNO1			NCAPD3			HACE1	COG7	LASP1	MAP1S	MAPRE2		PKIB	AC003006.1	TPCN2						AC011476.3		AL133410.1	ADI1	TMEM39B
ABCA10	RANBP3L	MAD1L1	SPATA33		CEP44	NUP205	FAM172A	PAPSS1		LAMC3	CCDC141	GABPB2		METRN	SNX3	MPDZ	FAM107A	RUBCNL	LDB1	SERINC1	DNAJB12	ZC3H12B			RLIM			OPA3	SEC24A	NDRG2	AC091167.6	ANKAR		FNBP1L	GTF2B	VRK3								MAMDC2	MAP4K5	GABRB3
PKP4	ABI3BP	TIPRL	AOAH		UTRN	LCA5	OGDH	ARNT2		NMNAT3	GPATCH8	FAM193A		PRNP	CNTNAP3B	TLK2	ZNF704	ITGA6	ZNF627		DCAF16	NR1D2			INPP1			SGK1	EXTL3	GALNS		CCDC122		ATP6V1A		LRP5								MAU2	PCNP	MIER2
KLF12	SLC13A3	NAGLU	GSDMB		NARS2		ZNF420	ANKRD50		ABCC5	UPF3B	COX10		CCDC125	TCAIM	DAP3	YME1L1	CTBS	BRAF		DNAJA3	EFCAB6			COG2			CMIP	PAXIP1	MPP2		KRCC1		C4orf47		ZNF197								C11orf74	R3HCC1L	RPH3AL
PGAP2	CTNND2	NFATC4	ZNF428		CPPED1		DDX60L	FGF13		RAMP2.AS1	ADCY1	RASSF8.AS1		PCGF5	PTK2	CNOT6L	PGK1	SH3RF1	UBAP1L		PPIB	GSTA4			HNRNPUL1			NHLRC3	NADSYN1	SEC61A2		ZNF44		KIF9.AS1		AC007566.1								KALRN	VPS53	OS9
LAMA2	GGT5	LRP11	POLR3F		RBL2		HNMT	TBL1XR1		LRRC75A	SRGAP2	RPS6KA3		LINC02147	EED	FCHO2	DERA	RAB30	AOX1		LINS1	ACTA2			ABCB1			GNG12.AS1	MDH1	SPRY4		UGDH.AS1		LINC02100		UNC13D								ARHGEF9	NCOR1	DZIP3
NR2F2.AS1	BMP1	KIN	PIK3R5		APPL1		PIGK	GAK		ACAD10	ANXA6	JCAD		SPON1	MLH1	VPS13C	AP4E1	ATP1B2			ENTPD6	ARHGEF3			HNRNPD			CENPP	FBXW2	ABAT		SNRNP48		AC090517.4		LINC02240								NPM1	POFUT1	JRK
TTC8	SAMD12	EIF4E3	TAF1C		DOP1A		WASHC4	ADAP2		RCAN1	AL160313.1	C16orf95		AC040168.1	TOLLIP	SS18	SPPL2A	SMIM4			OSBPL10	MPPE1			YES1			CCDC171	FAM199X	ZNF41		CLHC1		ZMYM5		AC025159.1								ZNF292	DENND1B	NOL4L
ADAMTS2	FMN2	BRPF3	TMIGD3		TIMMDC1		ACYP2	TRA2A		EXOC2	APBB2	AATK		MAP3K5	STARD7	MIR99AHG	NT5E	PPARGC1A			MEG3	Z94721.1			FAN1			AC009061.2	ZNF429	ZNF592		C1D		SMYD4		TSC22D2								SMYD3	LINC01473	NNT.AS1
TNS2	LAMB1	RNF43	MORC1		PHC3		TM7SF3	NBPF1		PRDM11	ZNF609	NCAM2		ZDHHC14	RTN4RL1	ZHX2	JMJD1C	QDPR			EXOSC1	GPLD1			FRRS1L			FLG.AS1	VPS13B.DT	BCL7A		SPRED2		ARHGAP1		LINC02340								PCMTD2	SUZ12	UROS
FRMD6	ARHGAP28	CFAP36	UTP25		RYK		AIG1	LRIG3		KLF7	KIF5C	PSMD1		MIS18BP1	LINC01197	FLVCR1	TSPAN9	FGFR1			DRG1	ERLIN1			SRC			LINC02256	SHLD1	FAM234A		RELL1		MICU2		CSNK1G1								DLGAP4.AS1	ADAL	SLC29A3
FMO2	PATJ	SLC2A10	CASP6		DIS3L2		PRPSAP1	FCHSD2		CLU	SRSF3	NUMA1		PPP1CC	ZFAND4	TENM3	TMEM163	AKAP7			MAN1B1	RCN3			FAM3C			C8orf37.AS1	TMEM202.AS1	SPESP1		SHARPIN				ZNF224								TTC14	ASH1L	METTL6
LINC01184	GABRB1	UMAD1	SYK		SERPINE2		FRG1.DT	RGS7BP		ZNF385D	FBXO17	TBRG1		SLC22A5	CWC27	SRP9	CCDC112	DNM1			KIRREL1	RNF215			AC079298.3			ZNF790	PPME1	KSR2		AC083798.2				VPS52								DPH5	DNAJB14	EXOC3
PDZD2	ADAMTS12	ANAPC10	SLC39A6		CEP162		RTTN	ZFPM2		PARP11		HOOK2			AC005261.1	SART1	SIK2	SLC25A24			PRR3	ARID1A			NOL8			TIAL1	GK5	TRPV3		CPB2.AS1				AC025034.1								ASB7	SLC25A53	CLUAP1
DOCK9	CFH	AMOTL2	CDH19		NUAK1		ATF2	ACSL3		MYLIP		CACNB4			ZNF354B	MORF4L1	KLHL13	TBC1D16			AC231533.1	ANP32A			ZNF692				TBCA	TTLL11		SEMA4B												TNKS	COX20
TBX18	GMDS	FOXRED1	SERHL2		GLE1		EEFSEC	WARS2.AS1		GJA1		PLCB1			C18orf25	TDRD10	SERTAD2	TTC26			ZNF573	MSH6			TSEN15				DCTN4	AL139807.1														SRA1
COL6A2	PHACTR1	ZNF512	IMPG2		IFNGR1		PIGB	KANK2		RPS16					AF241726.2		CEP152	STARD8			RBM10	RFLNA			GEN1				GNG2	TCN2														ITGB3BP
PKP2	ADAM12	KCTD10	USP5		ZNF462		ORC3	MYO1B		CCN2					NNT		LEPROTL1	PCNT			KIF26B	TUBG2			PDIA3				ZNF540	TMEM242
AC124854.1	SETBP1	ADAT1	PIN1		HAGH		FLI1	RAP2A		ATP8B1					ZSCAN25		SP1	MCCC2				CEP89			PRKCI				ARFIP1	UGT8
GHR	IL4R	PES1	NCBP2		RIC1		PCBD2	HS1BP3		WNK2					RANBP17		LTBP4	ZNF438				ZNF75A			SMAP2				SNAPC3	C9orf153
COL4A5	LRRC17	ELOA	C16orf74		BBS4		AC090825.1	ACOX3		ERI2					XRCC6		TENT4A	PLEKHA8				GPD1L			MIGA2				ABTB2	GPBP1L1
MICU1	PRDM6	SEC16B	LERFS		SECISBP2L		NPHP1	MICU3		TAF8							CDK14	TRIM14				ANKRD16			PHF2					TBC1D9B
ABCA6	SPIDR	CES2	RAD1		FBXO25		MRPS31	TNK2		ACER2							TLN1	NAPA				WNT5B								MED9
MAN1C1	DMD	IGDCC4	AP001453.1		CCDC146		GALK2	RPS24		OSBP2							RPS8	MRRF				MAP2
THRB	ACSL4	DET1	COQ3		BMERB1		CDC37	FGF12		DLEU2							PDE1C	ZNF14				UNKL
RIPOR3	MYO16	IMPA1	CDK11A		PPP6R2		EPSTI1	FAM160B2		LINC02328							PTPRN2	TEX22				WDR48
PDZRN3	OSMR	LAS1L	LINC01268		CSAD		DIRC3	CAMTA1		EBF2							AL139383.1	SNX7				ATP11C
DISC1	SUCLG2.AS1	TEAD3	RSAD1		CYP1B1.AS1		KIAA0825	RABGAP1L		NEAT1							THSD4	ERBIN				TLR1
RNF220	ANKS1B	RPL34	BX322234.1		USP24		FAM111A	ABCB9		TDRD7							KCNQ1OT1	PRICKLE1				DPY30
CLIP1	MID1	PSMG3.AS1	STK36		CWF19L2		ERAP1	C1orf112		FAM49A							JUNB	NSMCE1				EHHADH
NT5DC1	ELL2	ZNF740	EFS		LRIG2		PTBP3	TCF20		DCAKD							AP001347.1	STAT2				SLC35D2
ANO2	RIF1	AL161457.2	LAT2		ZNF141		DCP1B	DNAJC3		MITF							TMEM65	APOD				SYNE3
EXOC4	CD44	BLVRB	RPAP1		MSH3		CCNT2	XPO7		NAV1							CPNE4	DPYD				ZNF117
SLX4IP	BMP6	POP1	GTF3C5		SMG7		DCBLD2	AC022075.1									DHX36	SAP30L.AS1				EML1
IGFBP5	YBX3	PSMD7	PLXNA3		DNAJC16		DYM	RPLP2									KREMEN1	LINC00632				ORC5
ABCA9	FKBP5	IDS	APBB1IP		PKD2		EPN2	PSPC1									APH1B	SPRY4.AS1				SLC2A9
ANGPTL4	LHFPL2	SLC25A32	SPRTN		LZTR1		COPB1	CPEB1									FBXL18	SRGAP1				POLR2F
EPHA3	SLCO1A2	SAAL1	INPP5D		ST13		TXNDC16	CLK4									DNAJC18	IQCH.AS1				NMRAL1
COL23A1	SLC7A6	C1R	LRRC42		BRWD3		SCCPDH	SLC35D1									SYN3	PPP1R10				VDAC3
XXYLT1	LRFN5	C2orf74	TIGD4		SLC35G2		BABAM2	ANKMY2									PAIP1	FAM169A				INSYN2A
LYPLAL1	GBP2	POLM	PTPN7		RCOR1		FAM192A	PRDM16										IQCJ.SCHIP1				LINC02381
FBLN1	NIBAN1	MCUR1	FBXO41		PALMD		TNFSF13B	SDHAF3										KIFC2				N4BP2L2
JPX	RYR3	C16orf58	SNAP47		VPS36		NIN	METTL25										CD47				PIK3CD
AL445250.1	MPP6	PDCD6	C1orf131		TMEM116		SP4	LMAN2L										OGG1				AP002026.1
ROR2	SAT1	SOCS5	SYT12		DYNC2H1		PPP1R12A	PDCD11										CCSER2				ZNF234
CPS1	ALCAM	RPS27A	AGBL5		SLC38A9		ANKRD36	AC137770.1										NOSTRIN				ZNF439
FBXW4	GRIA3	GGACT	NLRX1		DTNB		ZMYM4	ACBD3										IVNS1ABP				ZBTB37
TSPAN18	NAMPT	SEH1L	POMGNT1		SDHC		SMAD5	SMAD9										STK17A				AC005498.3
VCAN	SSBP2	SLC66A3	CAMLG		AC106791.1		GANC	ADK										TRIM13				FIRRE
STX17	ADGRV1	LSG1	PARVG		AC027097.2		EXPH5	CDC42SE1														AP000943.2
ANTXR2	SBNO2	PGRMC2	NIT2		CACNA1D		AC073529.1	TMEM64														COL13A1
AFF3	FNDC3B	VXN	SPRYD7		SNHG22		LRCH2	AC012409.2														FAM216A
TGFBR3	ZC4H2	FBF1	ZNF425		CEP63		CORO2B	AL133346.1														LINC01301
SIDT1	IL1R1	CLPTM1L	ANLN		IMMP2L		LCLAT1	COL27A1														POC1B.AS1
ATP1B3	CABLES1	MAK	SDHAF4		HELQ		ZNF780B	SYNRG														ZFAND3
ARHGAP12	ARHGAP10	ZNF808	S100Z		ZNF721		ZBTB44	STK39														TOGARAM1
CERT1	PAPLN	ACTR5	KHDC1		TOGARAM2		BCAS2	SLC6A1.AS1														ILF3.DT
GSN	XYLT1	COPS7A	CYB561D1		TXNRD2		MDFIC	TSC22D4														SEPTIN7.AS1
LPCAT2	PTPRA	AP000317.1	ZNF70		FMN1		KIAA1614	SNX2														LEKR1
RGS22	SOX5	MED29	PPP1R3F		LRRTM4		UNC13B	PPIP5K1														LINC00623
LRRCC1	JAZF1	TIMM44	YKT6		TRAPPC6B		USF2	AFF2														RICTOR
GNAL	ROBO1	C1orf35	DHRS4L2		L3MBTL3		NBAS	AIFM1														INTS8
SH3D19	KAT2B	EIF3D	SURF6		TMEM50B		LACTB2	KIF13B														BAHCC1
C7	NRCAM	NSMCE4A	TPPP		ERCC6L2		DNAH11	AP001831.1														CEP295
NR2F1.AS1	SLC14A1	ERBB2	ARHGDIB		SIPA1L1		PPFIBP2															STK38L
PID1	STAT3	GET1	MOCOS		EPB41L5		C1QTNF3.AMACR															ZNF823
LDB2	TP63	HNRNPAB	FAM66B		QRICH1		ZNF69															RGS6
SAMD4A	EPS8	ZNF761	EXOSC8		IL13RA1		NHLRC2															ODR4
BBS9	SLC16A7	CMC2	ENPP5		GNA13		ZNF559.ZNF177															DPP9
ZSWIM6	FN1	ANP32E	TGDS				AC097460.1															RBCK1
ARRB1	ZFP36	PNKP	DVL2				XKR6
ISM1	WBP1L	TIGAR	ZNF324				FAR1
UACA	CAPZB	CRKL	CHADL				DYNC2LI1
PITPNC1	AC092691.1	L3HYPDH	ZNF287				TMEM263
NTRK3	PTPRG	CRLS1	ZNF639				MIA2
RASGRF2	RASAL2	MRPS6	TBXAS1				ZRSR2
GAB1	DTNA	RPL22	CSF3R
SIL1	ADCY5	SARS	NKAP
CCND3	MDGA2	BTN3A1	ARHGAP15
RUNX2	CLIC6	ENDOV	PDAP1
FAT4	CP	FP671120.4	PLCD4
KIF16B	SEC14L1	VPS16	SAP30L
ITPKC	SYNDIG1	CWC15	ZSCAN9
TRIO	KLF9	TRIM25	CCDC34
ABCA8	NUP107	WDR53	NAGPA
N4BP2	VGLL4	ZNF737	NIT1
ATXN7L1	SYNE2	PFDN5	ERH
CYBRD1	NR3C2	MED24	YEATS4
DIP2B	FAM110B	MANBAL	LINC00665
CEP126	ELF2	GPATCH1	C2orf68
RNF213	MAPK4	MKS1	KBTBD12
HECW1	GFPT2	SYT14	VAMP3
HHAT	PPFIBP1	SEC61B	PTPRC
PLD1	PAK3	IMPACT	MAPK3
ARL6IP6	BMP5	IFITM3	BRIX1
LRP1	NAA25	C19orf44	THUMPD3
TMEM267	UCK2	RPL28	UBE2L6
KIF1B	FLVCR2	RPL11	TMEM156
ASB13	GADD45B	ATG2A	CDAN1
ADCY3	GPC5	KYAT1	ITGAM
IQSEC1	ATP1A2	COX15	LRRC39
LINC00467	HLF	MAP3K12	ATP8B4
TNRC6B	EIF3A	UQCC2	APOL2
LINC00271	PHC2	ENO2	CCDC142
PLA2G5	GTPBP4	LRCH4	IPCEF1
NKD1	CPAMD8	RABL2B	ZNF582
KANSL1	SLC1A2	CAMTA2	LPAR5
PALD1	NCOA7	ECSIT	CETN3
AP003086.1	CADM2	DCPS	HTATSF1
ZIC2	ELF1	MICA	SLC24A2
CCT6B	SLC4A7	TMEM30A	TBCCD1
PRRX1	TRIM9	DVL3	STMN2
ITGA11	SVIL	TVP23B	BIN2
SENP5	NOD1	THOC5	RIOK2
BACH2	MYOF	TMEM53	TFEC
PTPRS	ST3GAL1	RNF40	BLNK
FMO4	CMTR1	FAM92A	BPNT1
NFIX	ABHD5	ZNF788P	FBXL12
LINC01376	DCDC2	RPL30	ASB1
PTK7	RBMS1	TMEM72.AS1	FBN2
TANK	CFLAR	BEX3	LYPD5
ATM	TENM2	SNRPD3	LAMTOR3
MIPOL1	RND3	PSKH1	TTPAL
RTN4	YARS	UQCRH	MCF2L2
CROT	LRRFIP1	TMEM254	DNAJA2
LMF1	FHL2	C2orf42	ALKBH4
IFT88	MYRIP	SNX21	HDGFL2
PRIMPOL	ADGRL3	PEX6	MIS12
BBX	ACSS3	RPL3	PRAM1
NOTCH2	BCKDHB	SAMM50	PFDN4
UPF3A	RBPMS	CDC23	ANKRD54
PLCB4	PHLDB2	FKRP	CD84
RASSF2	MAP3K20	DHRS7	CRYZ
LPXN	ACOT11	KIF1C	CNDP1
RBMS3	JAM3	CLSTN3	OPN3
METAP1D	AGO2	MOV10	RAB9B
COBLL1	MAGI2	RPL7A	SRR
CNNM2	DPYSL2	PHYH	GIMAP8
ARHGAP29	IFI44L	TRIM73	AC024084.1
UNC5B	ECM2	GTF2IRD2	TAPBPL
DLG2	TCF7L1	LTBR	MIIP
GATB	BNC2	POLL	TARS2
NPRL3	CHL1	SYNC	ALDH3B1
ETV1	PTEN	WDR4	ERMN
SMAD6	NAP1L1	COQ10B	BCDIN3D
DFFB	TUT7	TRIR	AGAP5
HSPG2	ANAPC16	DNTTIP1	C21orf58
RORA	LINC00476	RPLP1	PTGS1
DMXL2	KHDRBS3	SNUPN	AC026202.2
UHRF1BP1L	CBLB	GTF2IRD2B	KRI1
PIBF1	ANKRD33B	RAB5B	COMMD4
TAB2	C1RL	ITGA3	NOMO1
FAM117B	MERTK	COIL	DCAF15
TDRD3	LHFPL6	MRS2	PHF19
CEP112	GALNT15	ARPC3	MRPL27
PTPRK	ECE1	COPS3	SPTY2D1OS
ATP6V1D	CDC42EP4	ATP6AP1	TIRAP
ANO10	GPM6A	MLX	PLPBP
XAF1	CRB1	VAMP4	DDX54
SP100	SNTA1	C5orf30	FAIM
MBTPS1	TMEM165	CHD4	SIGIRR
TNXB	FUT9	RBM48	SEC14L5
ZDHHC2	ADGRD1	SRD5A3	KCNH8
SLC7A11	KAZN	BEGAIN	IGSF6
F13A1	MLLT3	TMSB10	POMZP3
CUL9	TBC1D5	MYL6	MMP14
DTWD1	THBS2	GRTP1	AC004889.1
KIZ	RCL1	ABITRAM	YBEY
KDM6A	PXDN	RHBDD2	ZSCAN23
JKAMP	ZBTB16	ACTL6A	OAS2
NR2F1	RFX3	RPS3	CAD
TRAFD1	SMCHD1	AC010198.1	NFASC
USP40	CRTC3	NGF	IGSF10
AEBP1	HDAC7	DRAM1	SLC7A14
ZFP14	CRISPLD2	RNF123	CCDC97
TBC1D9	MORF4L2	FAM174A	TMEM14A
JHY	IRAK3	FAM214B	DCTN1
TSC22D1	MBD5	EIF2B1	SLC25A14
DUS2	KIAA1958	KLHDC3	RETSAT
SLC12A2	SUSD6	PABPC1L	TFIP11
OSTM1	DPP6	MED10	ARV1
TPK1	CDC42BPA	TOR1B	BCAS1
ATRNL1	KDM7A	CUEDC2	NBPF3
ZNF142	DLGAP4	TTC31	SUSD4
PHKB	CHIC2	THOC3	ENTPD1
MACF1	MIRLET7BHG	FKBP2	FAM184B
DCAF17	MGAT4C	PAN2	RANBP6
RBM41	PKIA	2001-03-01	C12orf43
CSNK1A1	WLS	GNL1	NRL
WDR17	NID1	SELENOS	MOGS
AUTS2	APC	DUSP11	SCML2
CARD8	AKAP13	AC023632.2	CYB5R1
RNF126	FAM189A2	RPS12	MCM3AP.AS1
FAM189A1	CACHD1	ZNF684	INPP5E
ACP6	PLSCR1	CNIH1	GLT8D1
IMPA2	PRKAG2	CLDN12	STK11IP
NEBL	PRKCB	RPS9	RAB27B
ALDH7A1	EFNB2	ZNF596	C1QTNF7
NIPAL3	CNN3	KDM6B	JPT2
ZNF846	RAP1B	ARRDC1	MFSD9
SETDB2	CPEB3	SNX5	SIKE1
SCAI	SLC1A3	RGP1	MOCS2
TFCP2	ITPR2	TRAF3IP3	SEPTIN3
ZNF12	SLC8B1	PPRC1	PPP4C
PLOD1	ATP11A	ERP29	PLEKHH1
CYP39A1	GARNL3	ABRAXAS1	LINC00310
PLPP3	TMEM9B.AS1	PDCD5	SAP30
ANKS1A	TPD52L1	CCDC69	RXYLT1
SGPL1	RCOR3	POLR3H	LCA5L
MAP2K5	CLCN2	ZMPSTE24	PXMP4
ARHGEF11	FSTL1	OSER1	ERBB3
ITGA8	OSBPL5	GPSM1	DCAF13
MDM1	KIF21A	DLGAP1.AS1	DSN1
SEC24B.AS1	MRI1	PBX2	HCK
POLD3	USP53	CCDC159	LILRB1
DDX60	MIR4435.2HG	NONO	PLGLB1
H2AFV	RNF168	PGLS	RHBDF2
CNTLN	DAPK1	PROSER1	ATP5MG
POC5	LOXL2	RPS15	ZNF92
ERMARD	DEPTOR	DEDD	RNF212
AMPD3	ADAMTSL3	CASC1	DERL2
FAM53A	LINC00461	ESR2	BTN3A3
SCP2	PCDH7	UCHL3	USP1
OAS1	SNX9	SETD1B	CDC25B
ERMP1	FNDC3A	E2F5	LSM4
VAC14	NOP58	SPHK2	CYP2U1
METTL15	BRINP3	TUBGCP4	MAP7D3
CLEC2D	AMOTL1	RBBP7	PBLD
JAK1	PLA2R1	SDK2	MFAP1
EPRS	STIM2	NR1H2	MIR762HG
2008-03-01	ASS1	RPL23	CHD5
TRMT1L	DENND2A	MIER3	TP53TG1
SPATA7	TNS1	FCF1	VWA5A
ATE1	ODF2L	TBC1D17	LPCAT4
ATF7IP	BCL6	DCUN1D5	AC079015.1
APCDD1	UBALD2	RPL32	NDUFAF4
NDUFAB1	LINC02615	ZNF18	ZBED3
SDCBP2.AS1	FOSL2	WFS1	RASAL3
PPA1	MGLL	RPL35	KAT5
MAP3K1	ARHGAP31	STT3A	CDH1
ST3GAL6	MAN2A1	IAH1	SLX4
AGAP1	GCLM	OBSL1	NUDT12
PAPOLA	GPC6	HDHD3	TMEM223
PLXDC1	TNS3	RBBP8	HNRNPA1
SEPTIN11	SPIN1	CDK5RAP3	MADCAM1
ELMO1	JADE2	ADIRF	NUFIP1
TRIM62	TRPC4	PPP1R8	KHNYN
EHBP1L1	ADAMTS10	KCNMB3	GOLGA7
CIAO1	TAF11	AC009403.1	BEX4
TMEM132C	DOCK4	RPL19	GPR160
MAML2	GCH1	FOXC1	C1orf109
POLN	JAK2	CNOT11	EDF1
ZCCHC24	RAVER2	NDUFA5	ALOX5
TMEM179B	CHSY1	SPAG7	HMG20B
SH3YL1	SRPX2	KIF9	LINC01250
FBLN2	PPP3CC	SEC31B	PNPLA3
NCALD	CPD	FAM161A	DOCK8
RENBP	RAMP1	PDE4A	ZBTB24
NOXA1	CHD2	PSMB2	HAUS5
STRADB	GULP1	TRDMT1	GDE1
TMEM98	ASTN2	CFL1	ZNF649
URGCP	EPB41L1	FCSK	LZTS3
AHCYL1	ARHGAP42	TRIM11	MVK
FGF2	NSD3	DHX16	SCRIB
ERI1	LATS2	PGAM1	ADAM28
TARBP1	CAMK2D	MYDGF	FAM136A
PRKACB	RPL36	TCEA3	ATP5PF
FAM172A	MED12L	ZSWIM4	BRIP1
EIF2B3	FAXDC2	CAPN10	MRPS18B
ZNF618	TMOD1	RPS14	GVQW3
PRPF39	AK4	FOXG1	MOG
GEMIN8	IGF2BP2	ADAMTS13	RPS13
COPG2	BCAT2	FN3KRP	RAB40A
MSH2	EIF4G3	ASB3	RACGAP1
DOCK7	NOL4	UBR5.AS1	YJU2
KMT5B	EIF5B	SNAPC1	VPS72
OGDH	PLCE1	POLE	ZNF470
ZNF302	FAS	NOL3	KCNK13
ITPR1	PDE5A	ETHE1	RAB32
LRCH1	TPCN1	CCDC47	LIPE
FTX	ABLIM2	CPNE1	TAL1
CBLL1	MAP4	ATP2A3	LSM14B
KCTD9	JADE1	NRSN2	CLCA4.AS1
TMCO4	MCTP2	GNPDA2	TMEM128
MOB3B	EYA2	CST3	MED12
SEPTIN4	DUSP22	ZDHHC8	C3orf62
STAG2	MAP2K3	FBXL19	PIK3CG
PRKD1	SOS1	GAP43	CYTH4
ARMC9	TRA2B	GOT2	TMEM69
COL1A2	TACC1	S100A6	ASNS
ELN	SLC2A12	LIG3	AIMP2
LEF1	PI16	MORN4	GNL3L
CAT	STK3	ZNF701	CRAMP1
CACNA2D3	ARHGAP26	ITPA	PPOX
CLYBL	NXN	ARSD	SFXN3
SLC16A4	NRG1	PCED1A	GID4
GADD45G	ACACB	ARL5B	RGS11
EEA1	B4GALT5	RP9	PCYOX1
LRRIQ1	NFIA	IL17RB	HEBP1
TRANK1	HPSE2	EXD2	PPP2R3B
HEATR6	TGFBR2	CIAPIN1	DCT
HIVEP2	APP	C7orf26	TOP3B
NME9	PPP2R3A	CDH8	ATP5F1D
GCFC2	VCL	AAR2	MRPS14
TAF12	CEMIP	AL450998.2	PSMD3
ZNF420	HERC2	DHX38	TXN2
ADAMTS9	KDR	AP4M1	BAIAP2L2
ZNF90	ETNPPL	FGFR3	PARP10
HLTF	AAMDC	NSUN5	ZSCAN12
GALC	METTL24	KLC4	SPRY1
GLIS3	ITPRIP	PTOV1	VAV1
FOXO3	MAPK10	SH3BGR	ZNF451.AS1
KLHL29	PMM2	SMARCD1	ZSCAN29
RMDN1	DDX24	ARFRP1	FLYWCH2
RADIL	PXK	AP1AR	ZNF512B
CDKL1	IGFBP7	MSL3	HACD1
WTIP	ICK	CHMP5	TMED2
KITLG	AL592295.4	NAT9	TAF5
LDAH	TNIK	UBFD1	PLXND1
HOOK3	CNTN3	RPLP0	TCTA
ZNF25	TET1	RTRAF	GPX4
ZXDC	NEO1	ZCCHC9	FGF20
LARP4	ATP13A3	WDR31	SEMA4A
ARID3A	TCF7L2	ANKRD42	ALDH9A1
NT5C	COL4A4	WDHD1	ECHS1
SERP2	RFX4	ERMAP	LAPTM5
SUCLG2	NFKBIA	CPOX	NDUFAF1
NFE2L1	BAZ2B	EMC1	ZNF610
AGPAT4	ZFHX3	RPL18	SVIP
SCYL1	BICC1	GSTT2B	NEMP2
PGM3	HIST1H2AC	SHF	ATP5F1B
DDX60L	TERF2IP	IFT20	C8orf37
PDGFRB	AC073050.1	ESYT1	TFE3
TSGA10	COL4A6	BAG2	C21orf91
CPED1	LIMA1	ZNF136	ASNSD1
FAM117A	IL18	NR1H3	TRAPPC6A
SMC1A	NUP98	CCND2	PDE6B
S100PBP	TGIF1	PTCD2	MPG
SPINT2	WARS	SMNDC1	SASS6
SLC25A42	ZNF280D	ZNF844	COLCA2
MANBA	GBE1	EPDR1	AC105052.3
MYO9B	MAST4	SF3A2	ST6GAL1
TRIP11	SUN2	SNRPA	TBX19
FAM214A	CCN1	TMEM143	FAH
NPC1	CDH10	ADH5	ZNF202
MBTD1	KIAA1755	HEATR5B	SPART.AS1
PIN4	SOX13	PRPF38A	TBC1D25
HNMT	ETV6	SIAE	YWHAH
ZC3H6	SLC38A2	C12orf57	EDN1
MSRB2	ECHDC2	CCDC85A	ZNF200
ATPSCKMT	AP3B2	ZNF778	PA2G4
DDB2	ABCG2	ADAT2	PIH1D1
TMPO	ALPK1	RRP12	TIMM17A
EDA2R	C1S	TTLL1	PPP2R5D
SHPRH	TTLL5	SLC25A20	OPRM1
CHD9	EPB41L3	KARS	FOXRED2
ZBTB20	ITGA10	FUNDC2	AC025569.1
TPM1	TPST1	KIF7	SDR39U1
RNF24	TBC1D2B	GSTM3	RRNAD1
GPNMB	COL6A3	KLHL9	RSPO4
FANCL	CREM	SIDT2	MARCKSL1
CTTNBP2	GALNT17	VWA3B	PARPBP
PIGK	MEGF10	ITGAE	CYTL1
STOX1	KCNT2	RDH13	CALM3
RAB21	PPP2R2B	EBPL	PADI2
XPO1	SOBP	TMUB2	POLR2E
KATNAL2	ARHGAP6	ERLIN2	OLFM3
SDC4	EFCAB13	CDC7	TIMM9
HMGB1	TRERF1	SERF2	ZNF213
AC053527.2	MYCBP2	CACNB1	GMNN
TANC2	DNAJC10	LRGUK	HLA.DRB1
NEIL1	SIPA1L2	ARL8A	CSRNP2
IFFO1	SFPQ	EIF2B4	CD22
CGNL1	LRIG1	SNRPD1	ITGAX
PDE4D	SAMD4B	PPP1R26.AS1	LYSMD4
SPTBN1	DENND6A	MRPS16	NIPSNAP1
POLI	TAB1	ALG6	MRPL22
RAB29	PLAUR	BHLHB9	PPP2R5B
WDR86	PTPN2	CAPNS1	MYBBP1A
RAD52	VPS50	TARS	GCAT
NSD1	CCDC148	CCNJL	C12orf66
STK38	PAN3	KRR1	TSPAN17
WASHC4	OSBPL1A	ATP5F1E	MIEF1
ZBTB41	PPP1R21	TK2	CD74
TMEM260	PNPT1	C9orf78	ZNF268
SEC61A1	FAM168A	CISD2	TRMO
RFX3.AS1	CD59	TMEM220.AS1	LYSMD3
ARRDC2	PHYHIPL	CMAS	EFCAB5
ACTN1	DDX10	ALDH1L2	DDX56
ATP6AP1L	SESN1	RPSA	CCDC81
CCDC7	ABL1	WDR89	FGD5.AS1
ACYP2	ARHGAP20	CEP76	REXO2
PHF14	PARM1	OAT	NUTF2
FBXL4	WDR1	NEU3	C20orf96
TM7SF3	SLC25A37	ZNF212	FA2H
PRTFDC1	L3MBTL4	SNRPA1	TCEAL2
SNTB1	TRIM66	PPID	RPS20
SLC9B1	NEK11	VIPAS39	ZNF79
RGS9	TNFRSF1A	AL024498.2	GCNA
AC092802.1	ANKRD26	CNTROB	CD37
DAGLA	COL21A1	ATP5MPL	FAM78A
ATG10	LPP	UGDH	PDZD4
STX7	SGK3	TGFBI	CNBD2
ZBTB46	CA13	MDH2	SPA17
DUT	TTPA	ETAA1	PRKCSH
FAM76A	LAMA1	CD63	NIPSNAP3A
RHOT2	KIAA1211	FAU	PROCA1
KLHL4	SOX6	CASP2	PRDX3
BDH1	ZSWIM5	CBY1	TMEM183A
PAPSS1	PABPC1	RNF125	CCDC73
ARNT2	FARP2	SPAG6	GORAB
SART3	AC104389.5	POLD2	ZNF525
RMDN2	DSP	PLPP5	THOP1
ZNF532	NAV2	MZT2B	TFB2M
CD4	ELL	HSPA14	MLYCD
KCNIP1	CLIC4	POLA2	AC090114.2
RIMBP2	PCCA	PAICS	NME6
MEST	ANXA5	PLSCR4	AGA
TBC1D8	SPEN	GSTP1	DNPEP
RASSF8	PDPK1	CD226	AL035681.1
COLEC12	ANGPT1	TDP2	SP2.AS1
ACVR1	C2CD5	STAG3	HRH2
TMEM243	KIAA1217	CTSH	POLE2
ZNF384	HIF3A	SESN2	PSTK
CEP44	ANKIB1	ACTR1A	DTD1
NR2C1	ANGPT2	PAK1IP1	GTF2E1
ANKRD50	STAG1	MAGED2	CNTN2
UTRN	ATG4C	B4GALT6	NAALAD2
FGF13	FERMT2	ANKRD7	SH3GL3
SMAD4	PRDM15	ANKRD40	SYT6
PYROXD2	HERPUD1	FOXP4	PDCD2
KCNB1	BICRAL	MRPS36	CAMK1
AIG1	MCL1	NDUFS8	KXD1
TJP1	PRKCH	PARK7	CCNDBP1
NEK5	UBASH3B	C4orf33	CASS4
ATF7IP2	ANK3	HEBP2	TBC1D10B
GSE1	ADD3	SLC6A11	GPR34
MRPS11	SYNE1	DRC3	USE1
LRIF1	LRRC32	INPP5K	GALNT14
NBEA	TOX	CLUH	RPS6KL1
ZMIZ1	KDSR	RDH10	SCOC
UBN2	LAMC1	TMEM219	SPNS2
NCS1	CUBN	GRAMD2A	PXN.AS1
TTC38	MAP3K8	RNFT2	PLCB2
ZNF385B	KCNE1	CHCHD6	GAREM2
PDE7B	PTGFR	TYRO3	EBNA1BP2
PRPSAP1	NPAS3	ZFPM1	FCGR1A
TMEM209	LAPTM4B	SPATA17	CCAR2
CAMK1D	NTN4	MRPS23	NUDT7
ZMYM2	PRKG2	SIRT7	EXOSC9
PARP8	VPS8	KIAA1324	GRIN2C
NARS2	CRIM1	TP53INP1	MCF2L
PFKP	EPHA6	DDX27	TIMM21
MAVS	KIAA1109	HINT1	TRAPPC3
PPP2R5C	EIF4EBP2	ZDHHC1	TBP
HK2	BOC	UHRF1BP1	PRPS2
TPRG1	EPB41L4A	SLC25A45	CYTH2
DOCK10	SLC27A1	C12orf49	DNA2
DOCK5	PTH1R	NOL11	NR1D1
TBL1XR1	ROR1	ZNF587	CARHSP1
JAML	PCDH10	ZNF66	THAP3
ENTPD1.AS1	AFF4	AK6	USP35
PDK3	PICALM	CCDC28A	AAMP
CARNMT1	SPARCL1	TMEM222	ARMC6
GLUL	PML	TMEM51.AS1	SRSF9
KCTD18	FOXN3	PTDSS1	KCNC3
SLC6A12	MFSD11	ERCC2	AC011921.1
CFAP44	FGFR2	SYP	ADGRF3
LATS1	MICAL2	PLBD1	COL8A2
WWC1	WWTR1	RPL10	CD86
FAM227B	CLASP2	ZNF365	ARMT1
CYB5D2	PREX2	B3GALNT1	RASGEF1C
CPVL	OPHN1	SPEG	USP44
NFKB1	TTBK2	NDUFS6	DHX37
GUF1	CAMK2G	SENP8	LRRC20
CAPZA1	ASTN1	P4HA2	AC090579.1
CLOCK	PITRM1	RRAGD	POU2F2
IL16	ARID5B	TFAM	NECTIN1
MZF1	EPAS1	SLC27A5	NGEF
PFDN1	AHI1	NUCB1	TRUB1
IQGAP2	LINC01135	TPP1	ST8SIA4
PRRC1	TRIM22	SLC25A6	HPSE
TTC13	CROCC	HFE	OSBPL7
BUB3	UST	MRTO4	SUMO2
KLHL2	FAAH	KNTC1	MED11
TRAPPC8	BANP	TEX264	RFC2
ADNP	CEMIP2	EHD2	TMC8
HEXD	TGS1	C14orf93	TMEM169
CCNY	CCN4	PLXNA1	JRKL
GAK	LRP1B	COQ5	PTGES2
HTATIP2	RHOA	NEXN	FAM222A
MMAB	PSMF1	TIPIN	ZBTB34
TMEM245	MAPKAPK5	ADPRHL2	MED30
EFCAB7	COL5A3	HEMK1	RGS10
ADAP2	ITPR3	EPB41L4B	BHLHE41
FRG1.DT	GRB10	GPRASP1	HHLA3
ING4	PHIP	TMC6	TRIP6
ZNF341	ACTB	ISCA1	RERGL
RTTN	CPSF4	ZNF330	OTUB1
C8orf34	FOXK2	PEX5	GPR143
ANAPC4	MEIS1	CMBL	ARHGAP22
REEP5	USP36	CATSPERB	BOD1
TLE1	AHDC1	LINC00970	FRMD6.AS2
PHLPP1	ACVR1B	ECT2	FHOD1
NUP42	ITGA7	RPS25	STMN4
GDPD1	TMED5	STEAP3	AP4B1
MFAP3	ATP6V1H	VPS9D1	RDH11
PPP2R1B	CDC14A	AC105942.1	SYT16
SLC12A6	KCNQ3	RELA	FAM178B
EZH1	SLC25A19	CHCHD2	CIITA
TRA2A	TMEM204	BLVRA	CAPN5
TERF1	ZFHX4	EFHC2	AC015712.2
NBPF1	EFHC1	PDLIM3	ZNF563
CAMKMT	NFIL3	COQ2	AC073342.1
RFXAP	EIF2AK3	NSA2	VPS28
MNT	ATP2B2	DIMT1	SLC22A10
ZRANB3	JAG1	COL26A1	APC2
SLC36A1	LAMA4	TRAF3IP2	TRIM3
HP1BP3	SERP1	EBAG9	SLC29A1
AC019197.1	OSBPL8	GEM	ZNF830
MCEE	ALG1	PRDX1	CHMP6
MAST3	STX12	SP2	FBXO30
ATF2	GLCCI1	CNNM3	ARHGAP30
LRIG3	HSPA12A	DHTKD1	PDE12
FRY	CBFA2T2	DDX49	SAXO2
MRNIP	TSC22D3	RASD1	FGD2
FCHSD2	CDC37L1	SLC30A1	OSER1.DT
RGS7BP	VWA8	ITGA4	GTPBP3
VPS45	KIF13A	GSTO1	RHBDL2
TTC21A	FBXL2	RPS23	ZNF615
ATP9B	ATP13A4	GDPD5	GTF3C4
USP38	EFNA1	RBM4	STIL
AC016705.2	RHOT1	SORD	C10orf88
CPPED1	MBNL2	ALAD	IGIP
GPC3	WTAP	ZNF500	THAP2
LONRF3	LONRF1	IFIT3	BVES.AS1
ME2	CSPP1	SSR2	LRMP
GPR173	HIPK3	GABARAPL2	RASGRF1
PIK3C3	TMOD2	AC068533.4	GPER1
XPO5	ZNF423	RCC1	GALNT6
PEX1	MBOAT2	CCDC24	SPI1
TERF2	RETREG1	MASTL	LINC00222
CEP250	ST3GAL5	NUP133	MCM3
STK32B	BST2	AMPD2	DDX39A
UFL1.AS1	CDK13	BIRC6	DNASE1L1
LEPR	ALG13	LNX1	LHFPL4
APBA1	ABTB1	FOXJ2	CACNG8
CLPB	SUPT6H	DZANK1	SAMSN1
C3orf70	XPO6	ERGIC3	ZNF667.AS1
ZFPM2	MSH4	LIX1	SRSF12
SENP7	GABRA2	COL28A1	IFIT1
ACBD5	RWDD1	PLA2G12A	KCNIP3
TRMT10B	SLCO2B1	CORO2A	ARHGAP45
EEFSEC	CTSA	GLT8D2	PDE8B
EEPD1	SRSF11	ZIC5	KCNMB1
RPL34.AS1	HSD11B1	AP1S3	PSME3
MACROD1	TP53BP1	AC004594.1	MRPS26
ACSL3	PCMTD1	MSX1	OSGEPL1
ZSCAN32	THRA	CDKN1B	GSTM5
PIGB	PFN1	GMIP	LINC01483
PTGR1	SH3GLB2	KLF4	TMEM144
HOMER2	GLI2	ZNF180	PEX11B
YEATS2	RPS5	HAUS2	DUS1L
HERPUD2	HNRNPC	EHD1	MMAA
TBC1D7	GMCL1	RRAGC	BCL2L14
ZNF445	KLHL22	PPP1R15B	MGAT4A
PDCL	RUNX1T1	PPP1R42	FAM200B
TENT5A	SNX29	AFMID	DYNLRB2
PIAS2	DENND3	IQSEC2	EBI3
LDLRAP1	VPS35L	SCN1B	DDX25
GOPC	CPNE8	KCNC1	RNPEPL1
PEX3	FANCC	AC005237.1	ZBTB7B
MYO9A	NCOA1	SNHG31	ZDHHC18
GPM6B	ARID4A	UAP1	B3GAT3
GAR1	GALNT7	RGS17	ATXN7L3
TMEM45A	IQCA1	ZNF317	C22orf46
SLC16A1.AS1	SGCD	COPS6	UPP1
LTBP1	SNED1	POT1	SNAPC5
STYXL1	DHX29	HNF4G	LINC02056
PROCR	CA2	RPL24	NUDCD2
RAB1A	SMO	DESI1	PLPPR1
DHX15	ABLIM1	COX5A	CFAP74
ITSN1	NEDD4L	NCMAP	PHAX
RUBCNL	H6PD	TMPRSS5	DNAJC19
RMND5B	VEZT	CCNB1IP1	METTL17
ITGA6	DEPP1	ABO	ICA1
IGF2R	LINC01515	MAEL	TF
DST	LINC00511	CACNB2	SLC25A38
VPS4B	RARB	ENHO	LRRN3
TBC1D31	DUSP5	SNU13	Z68871.1
ARL14EP	RSPO2	ZFHX2	MUTYH
DCAF6	GALNT1	COPS9	ZNHIT1
UFL1	NCKAP5	CHST7	ZNF624
ADAM33	NR4A3	IL12RB2	IER5L
SCYL3	PKN2	MAP4K2	GRIN2D
SCAMP3	XRN2	TMEM178A	SREBF1
MED15	PNRC1	RNF139	ITGB2
LINC01006	TMEM135	GNPDA1	PPCS
AK3	PCNX1	CTSL	CXorf56
RPL31	ZYX	EXOSC10	ZNF674
PSTPIP2	HGF	PLVAP	VBP1
NOP14	DIXDC1	ATP5MD	VANGL2
AMBRA1	IFT172	B4GALNT3	GPR137
OCRL	DCLK1	SLC30A4	NINJ1
CASP7	CACNG4	AP2M1	DDX20
FTO	AC138150.1	LINC01605	PPP1R16A
RPS6KA2	H2AFY	ATG4A	TBCB
ORC3	CCDC50	POLR2H	MPST
MDC1	NRP1	PLEKHG2	DDX11.AS1
SCART1	ZNFX1	ANKRD31	BAX
GRHPR	FERMT3	KLHL26	PRDX4
ACTN2	SLC6A16	FOXP1	CFAP410
SLC1A4	EPHX2	SHISA5	VTI1B
B3GNTL1	COL4A1	UTP14A	LUC7L2
EPHX1	SPAG9	AKIP1	GPR89A
YLPM1	ERAP2	FAM120AOS	FLAD1
GNAS	XYLT2	PRKCZ	ELOVL4
RBL2	NOL9	RBM6	STRN4
WARS2.AS1	TIMP1	HPS4	ATAD5
FLI1	ZNF862	ABCD4	CHAMP1
NUBPL	REPS2	SLC41A3	ZNF677
KANK2	PSMA1	CEP85	ZMYM3
VPS26B	SAT2	IRAK1	RAB3C
ZFP30	EIF3J	NEK1	MCOLN1
PARD3	AL356056.2	KIAA0895	MRPL4
SET	NCAM1	SRSF5	MYH7B
COPS7B	RUNX1	NOL7	TMEM229B
EXOC1	PTK2B	PIGT	GNG11
CMKLR1	CNOT8	BTG3	CRNKL1
HELB	SSH2	FMNL2	DLEU7
PCBD2	SAXO1	PLEK	LYPLAL1.DT
BRD8	INO80D	STK32A	VEGFD
FBXL3	CPEB2	PRUNE1	PFKM
IPMK	NME5	GTF3A	JMJD6
VTI1A	WIPI1	NTNG1	HILPDA
DENND4C	BDNF.AS	KIAA1143	ERG28
CTBS	IPO5	ADAM15	NPTXR
SH3RF1	RHOU	ATF4	PPP1R16B
GCA	GAS7	SLC12A4	LRRN2
PMS1	SORL1	ZBTB48	MFSD4B
SNAP29	IFI16	SLU7	HCG27
SCARB1	ERC1	HUWE1	ABCA4
AC090825.1	SEMA3C	STPG1	SS18L2
SRGAP2C	ANXA4	COX7A2	VSIR
CRLF1	BCL2L13	ST8SIA6	GPR37
LAMC3	JARID2	ADIPOR1	C2orf73
KAT14	FARS2	PSMD8	PYGM
WDFY3	ZNF248	RHOXF1.AS1	SCAF1
ELOA.AS1	MRC2	BBOF1	CYB561
GATAD1	PLD3	LFNG	TMEM14C
APPL1	PGR	FKBP9	LRRC47
USP28	RPRD1B	NUBP1	CACNG2
INSR	ACAP3	TBC1D10A	AC007923.4
ACADL	TXLNA	LRP5L	NBEAL2
DICER1.AS1	SLC11A2	CA5B	TFAP4
ENO1	COG6	PHF7	PITPNM3
SEL1L3	CNTN1	AP2S1	CDON
RAB30	ISG20L2	MAPRE1	AADAT
AGK	DMTF1	APLNR	PLA2G15
ATG12	CDKL5	TMEM47	NKAPD1
PKNOX1	CLIP4	VAMP8	TMEM131L
NPHP1	CLASP1	TWIST1	P4HTM
CNOT4	NGDN	MIDN	REXO4
KDM3B	TTC39B	AC107032.2	AKTIP
LIFR.AS1	STK33	HPN	MPC2
MAPKBP1	ZHX3	CTNS	SSRP1
MIB1	HACD3	ZNF45	POLR1B
NMT1	SLC11A1	PLD5	GCNT2
MRPS31	CCDC30	CBFA2T3	BUD13
ASCC1	ILDR2	ABCC1	GVQW2
NMNAT3	PPP4R1	SLC25A30	CCDC150
R3HDM2	GALNT2	USP30	MCC
TRIM24	TEF	WDR3	TUBGCP6
MYO1B	DROSHA	PLIN2	GHRL
DHX40	ASAH1	GABRE	TRIM41
FER	GABARAPL1	SELENBP1	ANKDD1B
RPS19	IRAK1BP1	NDUFV2	AL157400.3
FBXO3	P3H2	FBXL14	MMD2
RSRP1	ELP4	LINC02694	RIOX2
SRP72	HSPB11	NUAK2	FRMD4A
LRRC27	SSH1	ZFAND1	NOVA2
PDXK	ACTR3	A2ML1	ARHGAP27
GCC2	ALDH1A2	GTF2H2	SLC29A4
WIPF1	LIN7A	ATP5F1A	FCHO1
LINC00159	GJB6	HAGHL	C2orf49
WASHC3	PHACTR4	GPATCH11	ACOX2
ZNF83	ETF1	RWDD4	ABI3
GOLGA1	SMARCAL1	RIDA	PPP2R2C
RTN4IP1	RALGPS1	SKP2	CERCAM
CEP135	DNAH6	CCDC88B	HIST1H4C
TRAM1	FADS1	RNF8	MRPL57
IFT27	CARS	GAA	PDHA1
ST7L	RAI2	DMAP1	INTS4
VPS35	SRSF7	ZNF322	TM4SF18
PARD3B	CAP2	MIPEP	EEF1B2
ENG	HVCN1	CX3CL1	CCDC15
FCGRT	LIMS1	PPP4R3A	TIMM50
EIF3M	TESK2	PEAR1	KIAA1257
BTBD7	DGKG	HYDIN	LINC01600
PLOD2	PPM1L	ZNF821	PLLP
ATP1B2	ACOT13	BET1L	ENGASE
MYEF2	TEC	KCTD15	DUOX1
SETDB1	ANK2	NECAP2	VCPKMT
SCRN3	ESYT2	SPIRE2	B3GAT1
GALK2	NDUFB7	CD82	KLC2
PARP6	BNIP3L	MOCS1	UBQLN4
RNF217.AS1	NLGN4X	RNF6	GABRA1
DNM2	KLF6	PCTP	SNRPG
FGFR1OP2	TEX9	SLC5A4.AS1	PLEKHG5
SH3BP5	PCBP3	PDK2	CLIP3
COL5A1	ZFP64	MFSD6	P2RX7
KTN1.AS1	USP47	AC005697.1	GALNT13
NSL1	ZNF362	PHKG1	KIF21B
TIGD7	TRIM56	CTH	YIPF2
SALL1	ZNF641	TRMT1	SPAG17
EXTL2	FAM20A	GPC1	CENPJ
CYP1B1	MAMLD1	PTPRU	LNP1
TMEM168	RAPH1	SLC4A10	HPGDS
TTF1	BRD4	CDH3	ZNF214
SMPD4	BBOX1	TLR5	CIC
ABCB10	PIKFYVE	FAM50A	ZFP37
CYP4V2	SH3BGRL	RCAN3	CD300A
SMIM4	WDR78	DAG1	AUP1
TENM4	PCM1	MAPKAP1	USH2A
TEX10	ADGRL2	TRAF1	MEF2C
KDM4C	UNC80	SUPT7L	NDUFB4
CMTM6	ARRDC3	SAMD12.AS1	SNORC
AKAP11	CIAO2B	ZNF71	LINC01137
CLCN6	IFIH1	SOCS4	RPH3A
ABCC5	TAF1D	MAP3K11	NFYB
GINM1	SPTLC1	PAQR5	GBP3
HNRNPH3	GARS	LINC00265	NOA1
RSU1	PAWR	AC005480.1	INTS13
CPXM2	CBX7	EPHA5	MLF2
DSE	CSMD2	TENT2	C1QTNF6
BECN1	EVC	PHLDA1	DYRK2
FRA10AC1	PYGL	NSUN7	ETV3
MAP4K4	DHX8	HSD11B1.AS1	DSEL
EVL	ELOB	RPS6	PITHD1
ARMCX4	PPP1R1B	ANXA3	FAM8A1
OGFRL1	STAU2	HSF4	MRPL15
MOV10L1	CC2D2A	TRAF4	TMEM161A
RPS6KA5	BCL7C	UBIAD1	MOBP
RAMP2.AS1	EPC1	CNTNAP5	GBP1
MRO	PRMT2	RPL13A	ANO8
TTC12	THSD7A	C7orf31	PNO1
PLS3	SLC4A4	BTN3A2	MCF2
PPARGC1A	BTG1	PLIN5	RNASEH2B.AS1
RB1CC1	PREX1	CCM2	QPRT
ATP6V1C1	MGAT1	KAT8	RGPD8
DNMT3A	PLEKHM3	MAN2B1	SLC5A11
AL359232.1	ASPH	DLG3	ACOT7
NME3	NFYC	GLIS1	BRSK2
SBNO1	STRAP	FREM2	CPT2
SERGEF	SLC7A1	PTMS	AC008667.1
RFTN2	BZW2	XYLB	VARS
CPSF7	NR6A1	LINC00407	RUNDC1
UVSSA	PHF20L1	AL603840.1	POMGNT2
CREBBP	AASS	RNF144B	DTX3
CDC37	MAP3K7	CUX2	DDX11
LZTFL1	NDRG3	ADAM19	GSTO2
AQR	LGI1	NCAPG2	SOX2
TTC19	BEST1	ZNF804A	SASH3
RAP2A	SORCS2	SMIM13	KLF8
PDLIM1	SDK1	ABHD8	LINC02355
AGO4	CNTNAP3	FBXO2	FLII
DOP1A	INVS	PAK4	ZNF558
TUBA1C	ABCD2	SAP25	OVCH1
EPSTI1	SYTL4	TCEAL3	ATP13A5
DNMBP	GLCE	TRIM69	METTL2A
KIF27	REV3L	LINC01535	WRAP73
LTBP2	NUFIP2	HS3ST3A1	GSKIP
HS1BP3	PSD3	IBTK	TRIM5
NFX1	XBP1	H3F3A	GALE
TUBGCP3	IGF1R	JUP	ZNF491
TRIT1	BUD23	PDGFRL	GTF2F1
ZNF235	ZNF518A	APBB3	DDX59.AS1
DIRC3	MVP	ITGAL	CBR3
DLEC1	NUDT6	CDK18	DPYSL5
PHTF2	FEM1C	MYBPC1	AKR7A2
LRRC40	RBM26	ALG14	SH2B2
HPS3	ACSF2	CCDC62	PTH2R
ATP10D	RAB30.DT	IFNLR1	SNPH
AC079760.1	GDI2	ST8SIA5	ARSA
AC019205.1	ANP32B	PIK3IP1	CSPG5
SERPINI1	ADGRF5	DNAJA4	RPS6KA1
HACD4	FAM155A	ROBO3	IGF1
ACO1	MYH9	ODF2	SSPO
ZC3H12B	BMPR1A	UBXN11	KCNIP2
KLHL36	DGLUCY	DMAC2L	AARS2
KIAA0825	SLC25A13	DENND10	SRARP
QDPR	CARF	LGALS1	ZSWIM3
RO60	POGZ	UBE2O	SF3B6
TFDP2	FGF1	TM9SF3	TMCC3
GRAMD2B	KANSL1L	ATP6V1G1	MFSD10
METTL2B	PTPN12	LYRM2	DBP
PPARGC1B	PSME4	AC013287.1	KDELR1
TYSND1	RALGPS2	PSMD13	SPTB
RNF214	SUCO	LIMS2	ZBTB47
FAM107A	RAPGEF5	NEIL2	RAPGEFL1
PDE6D	IREB2	KIF22	MMP24
TMEM108	NDRG1	PHF3	ATP1B1
DYNC1I2	RPL29	FAM43A	PHF13
AC010168.1	ECPAS	FBXO8	ZNF426
SLC25A12	GRAMD1A	UNG	SCN1A.AS1
KMT2A	AFAP1L2	SPEF2	SLC38A3
CHKA	BMPR1B	UNC93B1	DHCR24
ABCA2	TMEM182	SYCP2L	NDUFB9
INO80E	CYP20A1	TPP2	ZNF629
NAPEPLD	ATXN1	MID2	EHD3
MIOS	CALD1	SKAP1	ZNF35
TUBB2B	AIFM2	STEAP2	AC009690.2
HECTD1	TRAM2	SF3A1	IL7
ACOX3	VPS13D	FAM20B	NRXN2
RBFOX2	CCNL1	HDGF	NDUFC1
SMARCD3	CMSS1	IQUB	FZR1
LRRC75A	CPEB4	GTF2H2C	FRMPD1
FAM111A	WDPCP	SRI	HDAC9
ZNF704	NEK6	DARS2	TENM1
NR1D2	RANBP2	UBAC1	ACBD4
NEMP1	BTBD9	MSANTD4	POP5
AKT2	TBCK	NPC2	KIF6
KCTD13	UTP20	GALNT12	PRPF4
SETD4	PUS7L	MYO5C	AC009299.3
AP001528.1	RCSD1	ZC2HC1A	SPDYE3
CASP8	FTH1	TRIOBP	FTSJ3
MICU3	GOLGA4	BIRC3	HSD17B6
ACAT1	MEF2A	LYAR	FAM122B
EFCAB6	SRBD1	PIK3C2B	YIF1B
PHF12	AGTPBP1	ZNF257	ARAP3
NCLN	FAM160B1	CALCOCO1	IK
TLE5	USF3	SNRPN	AJAP1
FAM13A.AS1	URB1	AC096711.2	ITGB1BP1
SCFD1	UBE2H	ESYT3	IL10RA
TIMMDC1	POLDIP3	ZNF316	REX1BD
PMS2	PLPP1	ZNF250	AMER2
LMO4	TMEM232	AL590617.2	PMFBP1
EHMT2	CA12	ACVR2B	RTKN
FGFR1	OGT	AP1S2	HSP90AA1
SEL1L	SEC31A	GGA1	SAMD9
NTN1	NINL	TNC	DIPK1C
HCN1	FARSB	NAIP	AADACL2.AS1
SLC16A6	TLE4	TMEM268	PLPPR2
AKAP7	SEMA6D	GLRB	TM6SF1
UBE4B	STRN	ECI1	KCNC2
UHRF2	ADGRE5	SLC16A3	SALL2
PHC3	ACIN1	SERPINB9P1	CNOT3
YME1L1	UBE2D3	TPTE2	WDFY4
PGK1	INCENP	CSTB	SWI5
GTDC1	THBS4	ADAMTS3	GIN1
FAM227A	WAC	CCT4	RPF1
RYK	ULK3	SHMT1	SLC25A39
PELI1	NNMT	BCAT1	CPNE5
ERAP1	HEPACAM	LINC02649	RAP2C
CCDC138	SLK	PAPPA2	SETMAR
TNK2	MIR22HG	KIAA1522	GLYATL2
SPAST	NHS	ID1	FLACC1
SMAD1	UGGT2	ACTR3C	FXYD5
HDHD5	XRCC5	GPAM	FHL3
ARL17B	SDCCAG8	KCNAB2	FERMT1
ZNF839	CLTB	ATP2B4	LSM2
KIAA1549	PUS7	RPA2	ARPC5L
FOXK1	SLC19A2	MORC3	NTAN1
UQCC1	SORBS1	PTER	TMEM218
DERA	TNKS1BP1	SYF2	C9orf24
BCORL1	SNX1	MSR1	SEC14L6
GPATCH2	MDM2	COX5B	TBC1D13
RSRC1	PEBP4	DNAL1	SEZ6L2
ZGRF1	AXL	SMARCC1	AC044781.1
RGS12	SUPT16H	CD163L1	RFT1
RPS24	ZNF706	AL591368.1	FYB1
PRR14L	RRAS2	PPP5D1	AC012363.1
MFSD1	TAF1	AC005520.2	GRB14
GSTA4	SLC25A18	MYH11	NKAIN1
TAB3	SKAP2	SCNM1	CARD6
EXOC5	GPCPD1	PDIA5	ABHD10
NUP54	MAPK14	POMT1	SDC3
FNTA	SYNGR1	TCTN2	GPN3
ACAD10	ZNRF3	YPEL3	ARHGAP4
FGF12	WASF3	MICALL1	ISCU
VHL	PAX6	GAPDH	SPATA22
AP4E1	PRKAA2	MPP1	ZNF415
MAP3K7CL	RRN3	SEPHS1	DHX33
DIS3L2	REPS1	TSEN54	LSM5
KIAA0556	POLR1A	LINC00534	CT69
FAM160B2	MFHAS1	CA10	ORMDL1
SPPL2A	PGBD1	PSMC1	BEX2
HELLS	GSPT1	ADCK1	NLRP1
AC008537.1	KAT6B	CYCS	FAM181B
ARPP19	SLC39A10	UBLCP1	FRK
RERG	CDC27	CASZ1	PTCH2
RBM20	SNAP91	TTYH3	MYL6B
NT5E	CAV2	SATB2	BDH2
JMJD1C	ABCD3	MAGT1	MYPOP
TSPAN9	PCED1B	DAPK3	AHSA1
CCDC6	ELMOD2	AKR1B1	EPHB2
HEXB	ELMO2	LLGL2	RRP8
TFB1M	LTA4H	CDIP1	AC009554.1
ASPA	CXADR	ENO4	LURAP1L
COMMD2	NFATC3	LONP2	ESR1
ZDHHC5	UBE2R2	PTPRO	DTX4
PTBP3	PLCH1	ZNF730	SYS1.DBNDD2
SHFL	PHLDB1	AC107375.1	PRIM1
TEK	PCSK7	PCMT1	U2AF2
ANKRD10	LDHA	DDOST	COMMD9
NOP56	SLC13A4	RSL1D1	SMIM20
ZNF175	PLAGL1	EI24	XRCC1
ZMYM1	FP700111.1	SLC15A3	NTMT1
NUP37	MLLT10	SHE	ZFAT
ADA2	DAZAP1	NANS	CD14
RNLS	QRICH2	PGGHG	NDUFA1
AKNA	KMT2C	AC024901.1	MAPK8IP1
ZNF471	USP14	USP11	ENTPD7
LRRK2	CTNNA1	PCYT1B	SCG5
TMEFF2	GLRX3	AC087672.2	AAAS
ADAM22	NQO2	PLCG2	NAB2
SERPINE2	LRP4	AL590705.1	PLEKHA4
IFT81	ARHGEF4	SCARB2	TRPM6
DNM1	GTF2IRD1	THSD1	TSPAN12
RINT1	CHN1	SPATA5L1	SLC5A6
LAP3	ALDH2	LINC02774	SCO1
CEP162	CORO1C	FAM118A	PRH1
NUAK1	EIF4G1	TMEM132D	UNC50
XPNPEP3	TNFAIP3	IL33	FAAH2
TIMP3	SCML1	OTUD3	GLOD4
GLE1	MGAT5	NUP58	SLC24A4
SAE1	NFKBIZ	MYOM2	LMNB1
DCP1B	ARAP2	KIAA1191	TP53TG5
HADHA	PDE3B	OTUD5	LINC02284
TMEM163	RPAP3	HSDL2	TRPM2
ACTA2	PLEKHH3	TSPAN6	CYP2R1
ARHGEF3	ACTN4	PODN	PLP1
MPPE1	VPS13B	PUM2	PLEKHO1
L3MBTL1	RHOBTB2	CYTIP	C2CD2L
TNPO2	AC104123.1	GAS1RR	TMEM8A
Z94721.1	NUP155	QSER1	RNASEL
NAXD	CCDC88A	SULF1	HELZ2
TMEM38B	RAD23B	MYL9	DEF6
TSPAN3	TASP1	INTS6.AS1	AC120193.1
ZNF135	ADAMTS6	LARP1	ANOS1
SLAIN2	SASH1	GJC1	AFAP1L1
STX8	ANKRD23	PLTP	RAB34
IRF3	PDK4	TBC1D30	RBMS3.AS2
GPLD1	ZFYVE21	RAB3IL1	DUSP12
CCNC	ZNF444	LY6E	PPP1R18
ERLIN1	ZBTB1	RALB	BCL7B
IFNGR1	RARG	RAB7A	THSD4.AS1
SUGP1	METTL3	PTPN18	SEMA6B
SMARCB1	BTAF1	BAIAP2L1	KLHL6
CCNT1	IL6R	MESD	GUCA1B
FBH1	MGMT	TRIP4	VANGL1
NAALADL2	SLC20A1	PRIM2	AC005410.2
RCN3	CDH20	RSPH3	SGCB
DPY19L4	TIAM2	SEC23IP	EZH2
NSMCE1.DT	MBD3	AC079465.1	SGO2
ARHGAP5	TNRC18	CNNM4	IPO9.AS1
CRPPA	ST5	RAB9A	RGS19
DCUN1D1	ACAP2	L3MBTL2	MAT2B
CCDC112	STOM	UIMC1	CCNG1
PSMD14	NCL	BSN	MCM5
WDFY2	SLC25A1	HSD17B12	CHORDC1
RNF215	BARD1	TTLL4	MYO7A
NCK1.DT	SORBS3	TRPC1	HNRNPA0
DGKE	NFAT5	DEGS1	AL080250.1
ANXA1	LDLR	AC007285.1	FAHD2B
STARD9	OSBP	IKZF2	CADM3
CCNT2	ARHGEF12	LINC02763	DNTTIP2
CUL4A	AGT	PRKD2	PIGQ
PAFAH2	XPC	HDHD5.AS1	CLVS1
NEDD4	SERBP1	TADA1	ELF4
DCBLD2	TMEM132B	PAMR1	TOP1MT
YPEL1	SLC44A1	CD83	AC007405.1
AASDHPPT	CDK17	MASP1	RAB11FIP5
SKP1	LMO3	SLC38A11	CDKN2A
PCNX4	ARFGAP1	STARD4	LINC02008
DYM	AC092155.1	NOTCH3	TMED4
CNTRL	COG4	PPP5C	TMEM132A
SLC22A23	SCAPER	LINC01122	PM20D2
DENR	THOC2	SLC22A4	NLRP3
ZNF160	ASH2L	GLDC	CKAP2
TPD52	NLK	SCAMP4	ZBTB44.DT
CEPT1	DUSP18	SNRPF	LGR5
TBC1D8B	GABRG1	NAA30	ANTKMT
SNX14	RHOBTB3	PFKFB2	BPHL
RBBP6	NSRP1	SCARA5	COX7C
ARID1A	USP9X	NBN	TAF6L
ITGBL1	PRRC2C	2002-03-01	ZNF727
CCDC88C	CLCN4	LYVE1	SSX2IP
FZD6	NADK	SLC18B1	AP000721.2
ANP32A	NDUFAF7	RPL27A	HAUS6
BPTF	LRRC3B	ADRA1A	LRP3
RRP36	ZBTB25	SOD1	EMC7
SIK2	UBA6	PCDH11X	PRKCD
ABCA9.AS1	PTPN14	CATSPERG	WDR55
MSH6	CTDSPL	CASP9	PLS1
ELAC2	VIM	MVB12A	LRP2
ANKRD13D	ZZEF1	EPM2A	OLMALINC
ZNF462	TP53BP2	C12orf73	CA11
OPCML	LINC01252	NOC2L	AGTRAP
TAX1BP1	LTBP3	RBM18	GAD1
METTL4	COL3A1	IFI27L1	CAPS
RPTOR	TRIB1	COQ9	CASKIN2
IPP	CBFB	EMC10	PRUNE2
D2HGDH	CADM1	PALLD	RPL8
HAGH	FAM184A	HMCN1	HCFC1
HBP1	SRSF4	KCTD16	THBS3
AK9	WIPF3	GRASP	POLDIP2
IPPK	TAFA5	CS	AC018462.1
DCTD	MXI1	LIN9	RXRB
PREPL	FAM160A1	CDH13	YIPF5
KLHL13	TMEM117	PEA15	MRPL37
SLC44A2	RFX7	ASB8	MKRN2
ARFGAP2	ATOH8	FAM78B	TRAF7
EIF3E	APPBP2	PROSER2	FCGR2A
CAMTA1	THADA	ZNF738	FMNL1
RFC1	RPS11	TMEM266	TLR2
RPUSD3	ETS2	SRSF2	HYOU1
ZNF397	EIF3F	RTF1	WSCD1
SLTM	LDLRAD3	SBDS	RPS6KA4
RABGAP1L	TLL2	SQLE	HAUS8
RFLNA	ZNF131	GRIN2A	DAD1
RAB40B	PPAT	DDHD2	EPHA1.AS1
ARMC8	CDHR3	LMBR1	ABCB4
EPN2	DOT1L	NPIPB5	ZBTB26
USP46	TXLNG	NRBF2	APOC1
CEP128	FRZB	HEG1	FRMD8
C17orf80	TFPI	CTDSPL2	SPCS1
NRBP2	ANAPC1	NEB	MYH14
SEC24D	NUPR1	ZNF335	TTC34
NT5C3A	C1orf61	RPP30	FBXO15
COPB1	RIMS1	CNKSR3	LSM1
HLCS	ALKBH8	SGTB	ZNF155
COG3	EML2	MAP1LC3B2	POLR2M
AKR1A1	CPT1A	S100B	SLFN12L
ADD1	WWC2	CPNE3	FAM229B
ST3GAL4	PRKAR1A	ZNF226	SMUG1
TMCO1	STON2	DBNL	CHRNA7
TRIM16	KCNT1	VAMP7	CHMP1A
SERTAD2	MPRIP	LGALS8	ADAMTSL2
SETX	SLC25A28	RAE1	PMM1
RABEP1	INTS3	PCAT19	IRF8
BOD1L1	ELOVL2	CCDC57	CNP
NCAPD2	WDR60	PUS1	ARHGDIA
RAP1GAP2	RER1	ZNF385A	CRB2
HMGCL	SLC35F1	AC006504.5	NRGN
UBE2Q2	ATRX	RUNDC3B	PMP22
SRRM3	NDNF	GZF1	CORO1A
RIC1	PEX11A	FBRS	RHOH
ARIH2	ROBO4	MYBL1	ADAMTS19
PMPCB	ACADM	MBOAT7	CGRRF1
TUBG2	NOCT	CYP4X1	EDNRB
LSS	BACH1	ME1	SIRT6
LAMTOR1	ROBO2	ACTR2	TGFB3
LRRC37A3	GATAD2A	MARK3	SPATA20
FABP5	HERC6	NDUFB6	SLC25A48
WAPL	PDPN	AL162411.1	CACNG7
EXOSC7	UHMK1	SMU1	FSCN1
SFXN5	USP25	ARHGEF33	RAB8A
SOS2	NLRC5	IDI2.AS1	PGAP3
PBRM1	NDUFAF6	FAM114A1	MCM6
ALDH5A1	ZCWPW1	HLA.DPB1	SELPLG
PPP1R12B	TRAPPC10	CAVIN2	FGR
POLG	AKT3	PSMD2	IGSF21
CEP152	CSNK1D	ZDHHC24	NFATC2
SLC24A1	ZNF19	CD109	CXCL14
PRDM5	AHNAK	LINC02398	CASKIN1
SEPTIN8	ATP6V0B	FOXN2	PGM5
FAM102A	ZC3H13	AC099518.3	CPSF1
TEFM	GNPAT	ZCCHC10	KCNJ10
MFN1	ID2	GATM	PARP2
RCAN1	GTF3C3	SIVA1	MCAM
VRK2	USP10	TLCD5	ZNF813
SDHB	B4GALT1	ANAPC7	PLEKHB1
RAPGEF3	PIGL	ZNF766	NECAB3
TMTC2	TAF4B	AMY2B	VEGFC
ARSG	BAALC	NDST3	AC010226.1
NMI	RFX2	FAM219B	SRP14
DBF4B	SLC41A1	TMLHE.AS1	RAB11FIP4
UBE2A	PIWIL4	AC007220.1	GPN2
SMIM12	ADCY6	GRM5	PPCDC
SIRT5	TANGO6	NAGK	BICDL1
SLC25A24	LRRC6	KLKB1	CEACAM21
CEP89	CBX1	UBE2V2	MLXIPL
MAPT	RPL13	ZNF461	IRF1
TCHP	ACADVL	LRP8	TNFRSF11A
PDHX	FBLN5	NDUFB5	IZUMO4
GCDH	LUC7L3	CD81	MPLKIP
ZNF507	DICER1	LINC02198	LINC00342
IDH2	ADGRE2	AC005154.5	CPT1C
TXNDC16	AL356356.1	IGFBP2	ZNF771
UBR2	EFR3A	MRPL41	ZC3H3
COL16A1	AEBP2	AC091946.1	SCD
ZNF138	CAMSAP2	FAM210B	UFC1
TBC1D16	PCNX2	NDC1	OXA1L
PRPF38B	PTPN4	CCNYL1	PTPRB
NAB1	NKAIN3	ZNF442	APBA2
TAF4	NEMF	SNAPC4	KCNQ1
TENT4B	PHF21B	STX5	BCL11B
ZNF75A	FADS2	LCMT1	MAL
BRAT1	ADGRL1	PYGO1	TOMM40
MED23	MBD2	UNC13C	CZIB
BBS4	EOGT	NIM1K	SIGLEC10
RPS6KC1	ANKH	ZKSCAN1	TYROBP
SCCPDH	CACNA1A	RNF44	TRIM16L
PRTG	CCDC191	EIF4A3	DOK3
HACE1	OTOGL	AC004784.1	ANK1
SEPSECS	FUT8	STAT5A	HCN2
COTL1	ATP6V0A1	AC093523.1	FAM13C
SIRT1	IGSF11	CNTN6	PCOLCE
SMAD3	SH3RF3	CDK5RAP2	AC087294.1
PSEN1	CNKSR2	CNOT9	POLR2D
AL591043.2	YWHAQ	LRIG2.DT	RIT1
FMNL3	MRAS	CCK	TRIM35
DAAM2	HIBADH	TLE3	GRIK4
ATG16L2	NR4A1	RBM23	TSPAN7
POMT2	NUDT5	SLC44A5	CENPI
ADGRA2	PGS1	AL034417.2	PLBD1.AS1
CCDC174	MARK4	AC068631.1	IFFO2
CCDC170	ACCS	PIK3IP1.AS1	SPECC1
EPS15	AC025682.1	EEF1A1	DCAF8
SECISBP2L	PIK3C2A	TGFA	CCT7
TM2D1	NUCB2	CYBC1	NOLC1
DYNC1LI2	CENPC	ZNF107	PPP1CB
CBX5	JAM2	CFAP47	LINC01762
CTNNBIP1	SEM1	AC005670.2	SMIM15.AS1
SNW1	AC002066.1	AC005332.6	RPL27
AC004540.1	MLLT1	AC026316.4	TOR3A
CRELD1	FIG4	CYTOR	SH2D4A
PCID2	RHBDD1	SLC9A6	NMRK1
ZSCAN30	ZNF480	AC013394.1	CD72
DENND1A	ITGB1	AC009093.2	AC022182.1
CCDC90B	CDS1	TOMM20	TMEM126B
GPD1L	MED28	LENG8.AS1	TNFRSF10A
SPACA6	RHEB	DNAAF4	LINC01551
ANKZF1	IL6ST	MRPL20	ARPP21
ANKRD27	CHD6	AL592183.1	AACS
TRNAU1AP	ERRFI1	AGAP6	DDA1
STAM	ZNF644	UTP14C	FASN
WDR7	NREP	CTSO	TNFAIP1
TRNT1	RBM47	LINC02193	MRPS30
TMED8	PDE4B	MRPL45	DCHS2
AL050309.1	KIAA0319	COX6C	NXPH1
LACTB	TNFRSF11B	DLG4	SLC2A8
FTCDNL1	AGPS	AC096677.1	DSC2
REL	ZCCHC17	EBLN3P	CD276
MOK	DNAJC1	AL157392.5	SERPING1
AVL9	URB2	STK19	TBKBP1
ANKRD16	SVEP1	SNHG7	MLIP
LZTS1	PKD1	PHLDB3	SLC9A5
ZNF91	SEMA3B	CARNMT1.AS1	SPOCK2
METAP1	CXCL12	FP236383.3	PRKRIP1
ABCB9	UBR5	ZNF354A	RPS3A
TRMT44	CFAP70	NORAD	SRPRB
MIA3	PLXNA2	VDAC2	STAB1
DMGDH	GABPB1	ZNF213.AS1	SLC6A6
ITPK1	PHACTR3	RPL41	ENPP2
SAFB2	DUSP1	GSG1L	AC074286.1
WNT5B	RRAGB	LINC00909	PLA2G4C
SSB	CPQ	RBAK.RBAKDN	RAB39A
SLC35E4	GAPVD1	LINC02427	FER1L5
ATPAF1	SEMA3D	NOC3L	SLC4A8
BABAM2	RAB2A	NCKIPSD	NDRG4
GNE	SACS	ATXN7	ITM2C
NME7	CCAR1	TUB	MNDA
TUBE1	LPCAT3	AC020915.2	SSC5D
WDR91	USP45	NBPF19	SNIP1
KDM2B	S100A11	AC026458.2	EML3
BTNL9	KLHL23	NKIRAS1	FSTL3
KBTBD3	SHLD2	COPG1	IFI6
ANGEL1	TM4SF1	AC087280.2	GMFG
PHYKPL	ETS1	TUBB6	TTLL3
ANKMY1	MVD	GRINA	ARRB2
GTPBP10	MSN	KLHL25	SIGLEC8
GOSR1	PHEX	ZNF460.AS1	PHKG2
B4GALT4	FAM126A	ALG11	REEP2
REV1	RPRD2	MYLK4	TRPC5
DNAJC5	ZC3H14	GHITM	COQ6
SMAD7	JAK3	RPL12	TYMP
TDP1	LRP2BP	LINC01503	RFFL
UBE3D	MKLN1	CD81.AS1	TMC1
ACOT8	JOSD1	ZNF528	MCMDC2
C1orf112	NUP188	RIOK1	ACYP1
SLC30A5	SPP1	PJVK	RPL35A
SRPK2	CSNK1G2	TXNRD3	ZFYVE19
PARN	CYSTM1	AL049650.1	SEC14L2
BHMT2	COPA	AC092902.2	CEP41
FBXO25	ELK3	AC100793.2	AL355315.1
MAP2	EVA1C	FAM131A	SLC2A4RG
FAM192A	BRINP1	HMCES	NDUFA3
SH3BP2	SEMA3A	LINC01414	PAIP2B
PLD2	VAV3	ARL6IP4	CFAP61
OSTF1	LARS	PLCG1.AS1	TPRN
PDCD7	UBA52	AP003059.2	STMN3
ZC3H7B	RNF170	GEMIN7.AS1	TTBK1
TNFSF13B	SPTLC3	AC087482.1	SCIN
TYW5	ARNTL	HLA.A	KYNU
EPC2	HDLBP	LINC02210.CRHR1	PDGFB
ARHGAP32	OLFML2B	SLC9B2	MIR181A1HG
EMCN	YIPF1	AC011509.2	TTYH2
MRPL19	PUM3	AL136295.1	CKAP4
NRDC	SCMH1	MAGOH	CHAF1A
ANKRD46	BCL9	ZSWIM7	BTN2A2
NUCKS1	ACKR3	AL117339.5	FHAD1
CYREN	SESTD1	AC124947.1	CHD1
RBL1	APPL2	DENND6A.AS1	AL109811.1
KIAA1841	DDX50	SLC35E2B	AC010422.6
RMDN3	ZNF106	EFHD2	ICAM2
PIK3CB	NEK3	LYRM7	CCDC120
CSDE1	CDH11	ZNF770	GPR158
M6PR	HSPA8	C1orf122	CLEC2B
NIN	RGL2	FAM122C	CCDC80
SP4	HIPK2	AC006581.2	SOX12
LRRC29	MDGA1	TPTEP2.CSNK1E	TCP1
USP48	ZNF318	TRAPPC2	PSD2
LEPROTL1	GPHN	AC001226.2	LSM7
NAT10	CD38	LINC00649	CD320
DERL1	FBXO4	FARSA	TMEM176B
PRPF6	DPP10	GNG5	MST1
GIGYF1	WNK1	MMADHC	VASH1
TOM1	GLRX	RBIS	SOCS6
CASD1	UBE2K	PMVK	SLC10A7
LYRM1	ABCE1	PLCD1	LAMA3
RTN1	GABRB2	CCDC85C	LPIN3
RABL2A	HSPA13	PPIH	COMMD5
TCFL5	TBC1D22A	AC015908.2	NPNT
USP34	TCAF1	ZSWIM9	IPO13
NFIC	PPP3CB	AGRN	TRIM47
CREBRF	ARL3	AL158055.1	MHENCR
PRPSAP2	EGR1	AC018754.1	VSIG4
RARS	DKK3	KBTBD11	RPUSD4
NFYA	TRIM2	KLHL15	BRCA2
NECTIN3.AS1	PRPF3	SNTG2	AC079352.1
PPP1R12A	PPP2R5A	AC005225.2	BIN1
GPR107	SYT9	WAKMAR2	SNRPB2
ACTR10	FUS	TMA7	TOMM7
RIPOR2	CTNNAL1	CHST10	CEBPB
COL14A1	LSM8	LINC02641	MYCBPAP
MXD1	SLC7A2	AC091551.1	NUP210L
TRMT13	HIP1	AC110023.1	FAM3A
ZNF382	AFG1L	FSIP1	CUL7
PWP1	USP33	TSR1	CIP2A
TCF20	CCT8	PNPLA2	CREBL2
TTC26	CAPN15	AL391684.1	MINDY1
CCDC146	FUBP1	SBF2.AS1	AC013643.2
PLAT	PLEKHA1	AP000487.1	AC105094.2
C9orf85	ASAP1	FO393401.1	ERG
TMEM104	DSTYK	PDP1	PMPCA
KATNAL1	BFAR	SAMD11	ATP13A2
SLC25A3	ACSS1	SPON2	LST1
CHTOP	CHIC1	ZNF883.1	AL137186.2
ANKRD36	EPS15L1	E2F4	IL20RA
UNKL	RPS2	GIHCG	PPP1R3D
EXOC2	ZMIZ2	PIGP	IGSF8
TMCC2	PITPNM2	LINC01588	CENPQ
RAB31	MYO5B	HSBP1L1	MYL12A
SPRY2	SGTA	AC048382.5	SLC16A10
CASK	MRTFA	TMA16	ZNF441
CASP8AP2	MAP3K9	MCTS1	LPAR6
DOCK6	GYPC	CLMN	CAMK2A
NOX4	RELCH	OSGIN2	FKBP14
ATG3	SLC35E3	S100A13	AC090204.1
PRICKLE2	USP15	DHRS4.AS1	YIPF7
MAPRE3	ANKRD44	AC073941.1	PRKAB1
DGKB	GATAD2B	RABEP2	RNF135
ABL2	UBR4	FAAP20	RAB3D
SIRT3	SPAG1	PURA	FH
CDK12	WDR75	DSCAS	AC104827.1
DNAJC3	EMID1	FXYD1	PICK1
ARAP1	SLF2	LINC01285	SBF1
UNC45A	AGPAT3	AC079950.1	PPP1R3C
PTGES3	LIFR	AC008957.2	CD53
XPO7	HS3ST2	AC073343.2	MRPS22
BORCS5	PIK3CA	DYNLL2	OAS3
ABCC3	ICA1L	AC027117.2	RFNG
ZMYM4	ZNF263	HHIPL1	LINC01630
WDR48	TRAF5	ENC1	OSCP1
SYCP2	ZBTB49	CLDN10	ALAS1
SLC46A3	PLEKHB2	ZNF350.AS1	TRMT10A
AMMECR1L	TAPT1	STMP1	ACTR8
IP6K2	SUMO1	CCDC144NL	CELSR2
PIGU	SAMD5	LINC01684	CANT1
SMAD5	ZBTB7A	C4orf48	ZNF366
GANC	ITFG2	FO393400.1	CD163
OPA3	KLRG1	ADM	MID1IP1
BEND6	COL8A1	C5AR1	DNAH5
DHX34	EXOC6B	RING1	CCDC36
WDR20	SETD5	IFNG.AS1	MAFB
STAT5B	OGA	FAIM2	DGKH
CCDC186	AL356599.1	STK25	CLVS2
RBM45	FAM149A	NCOA4	LDB3
PRKACA	UTP6	ZBTB21	MEMO1
RHOBTB1	DNAJC27.AS1	AC004805.1	AL391807.1
EXPH5	TEX2	C1RL.AS1	MAP7
ZDHHC15	PRKX	ZNF169	FTL
RNF20	TUBGCP5	AC010636.2	ZDHHC11
CACUL1	HM13	IFI27L2	ZFAND5
JADE3	TCF25	SPATA9	CTIF
IQCH	VAV2	ZNF623	RPS6KA6
ARHGEF17	UGP2	PAPPA	MRPS33
ATP11C	MGST1	RPL23A	ANKRD9
ACER3	ATF3	ERICH6.AS1	GAS2L3
SHOC2	TRPM7	KIAA0895L	CIT
RIC8B	AC093772.1	ZNF589	GOLGA8M
CGGBP1	SSPN	AC073332.1	RAB11B
FAP	ARHGAP24	RBFOX3	RPL4
ZCCHC2	HIBCH	AL357507.1	KIAA1549L
AP5M1	DAAM1	TMEM254.AS1	COX18
PANX1	ZRANB2	TBCE.1	HES6
MFGE8	RABGAP1	KDM2B.DT	GNPNAT1
EIF5	FLYWCH1	PDIK1L	HMGN4
CHURC1.FNTB	CD200	MMP28	FAM124A
DNM1L	CDH23	EPCAM.DT	CMYA5
NELFCD	ADPGK	NETO2	GNA14.AS1
SZT2	ACTR3B	ATAD3A	C22orf34
TGFBR1	KCND3	TMSB4X	KCNN2
SYNJ2	MAP2K7	MEI4	TPRA1
TTI1	ALDH6A1	AC106795.3	AC097534.2
ZER1	ACOT9	BBS2	NEDD1
GSDME	ACSBG1	AC027808.1	CCDC113
TLR1	CHMP4B	B3GALT5	GALT
DZIP1L	METTL16	CTC1	KIAA0930
STARD8	MRPL3	COMMD6	RBM38
BTBD10	ABCC4	KCTD2	TPI1
MGME1	MMS22L	TNFAIP8L3	HOMEZ
CFAP46	BLCAP	SNHG30	GAL3ST4
BMERB1	ETNK1	FZD4.DT	RFX8
CCDC14	ATP1A1	AC100849.1	SLC16A14
BLZF1	CUL1	DMXL1	GABBR2
PCNT	CYP3A5	TSPAN31	BAMBI
ATXN2L	MEGF8	ZDHHC13	ARL1
DPY30	NR3C1	LINC00571	PLXNA4
ZBTB11	SCAMP1	LINC02613	MAPKAPK3
FKBP8	CDKL2	FANCI	HHIP
LINC02762	SLC41A2	AC004158.1	PLPPR4
SMARCA4	SUCLA2	LINC01950	SNX10
GLIPR2	GTF2H3	AC018618.1	HESX1
NAV3	FBN1	PRPF18	C2CD6
FAM135A	CSRNP1	HUNK	MANEA
SMC3	CKMT2.AS1	SFT2D2	ANPEP
MEAK7	DPH6	AL359715.1	IER3
MBNL3	AOPEP	TUBB4B	DRG2
SNX3	AZIN2	APOOL	SYNGR2
TBC1D19	FBXO28	PPP1R3B	C2orf88
CIZ1	KDM5A	ADAM32	TSPAN15
BLMH	IL17RD	TECPR1	TMEM9B
FUCA2	EFEMP1	DBT	ZNF714
NSFL1C	NOL10	ABCB8	PRKCQ
AC022075.1	SYT17	AL162414.1	KLC1
ZNF264	PTPN11	BORCS7.ASMT	MCRS1
EHHADH	NDE1	CIAO3	UBA7
COPS4	CCDC66	LINC00937	ZMAT5
REXO1	ARSB	BRF1	ATP5PD
ITCH	ROCK1	TRABD2B	SIGLEC9
MCCC2	PHF20	BCAP31	PSMA4
PRDM11	POLR3B	AC006030.1	CHCHD7
ZNF438	KANK3	ZFP36L1	SNAP25
CUL2	RBX1	CPLANE1	PCDH17
ZNF277	ARMC2	VCAM1	FES
CHMP2B	LCORL	PCDH9.AS2	MYO1F
RAB10	CEP170	GAN	LAMB2
BRD9	RALA	AC116366.3	VARS2
ANKRD12	ERN1	NPIPB4	AC022509.2
TMEM33	CLINT1	SLC25A21	CADM4
ZNF606	CBX3	CCDC117	PCSK2
THOC7	OSBPL9	LETM1	CPSF3
ZNF217	SLC25A36	OR3A2	BCAN
RIN2	GFM1	AC007193.2	ELMO1.AS1
STX2	ABCC9	SLC12A8	LURAP1L.AS1
CANX	CASC2	AL008633.1	CELF5
CC2D1A	PHKA1	FAM71F2	TTC32
THAP12	NHSL1	CPEB2.DT	CSNK1G3
SPATA1	NUP93	CEBPG	DACH2
ZDHHC7	BID	ELP6	ZNF510
KLF7	THRAP3	AL390957.1	GNL2
KCNK6	NCKAP1	ZNF710.AS1	RASL12
CHST12	AKAP8	NFKBID	CHDH
CD99L2	IQCG	AC025283.2	IMPDH1
DOCK11	TSHZ3	CCDC137	CHMP7
AMPH	SLC2A3	HMGN2	SMC2
TMEM94	QKI	AC078923.1	ZNF460
PLEKHA8	TAF2	LYPLA1	AC092115.3
TMEM41B	HMGCR	ZNF736	AIFM3
RPLP2	NLGN2	CEACAM19	TVP23A
COL9A2	STAMBPL1	AC009975.1	FRG1
EPB41L2	PTPN21	ZNF143	DNAJB2
SMARCAD1	GYG1	PTPN22	SGMS2
IQCE	SLC38A10	CYP7B1	CCSAP
GNG12	NAA15	AL132780.1	GRIK5
TRIB2	CEBPZ	OLA1	RPP38
MYLK	FHL1	RB1	SLC4A2
SH3GL2	AIF1L	VWF	CCDC58
PTPN23	SNX30	RPL37A	TGFB1
C7orf50	YAF2	AC009154.1	SLC16A1
PPA2	HECW2	GLIPR1	CCDC92
CNTNAP3B	CREB3L2	STK11	EFEMP2
ABHD12	DIS3	TTC39C	NQO1
GOLPH3L	PIP5K1A	LRRC69	ASF1A
DPY19L3	ITGA9	AC103923.1	ZDHHC11B
TECR	SENP6	MRPL39	WDR90
SP1	GNAI3	TAF13	FEZ1
RFC3	RECQL	NDUFS2	C16orf96
TRIM14	PTTG1IP	PHF11	CYYR1
GLS	KIAA0319L	MECR	SLC9A3R1
TSTD2	THBS1	TPMT	CD36
SLC35D2	SPIRE1	AC005833.1	SEMA6A
MSRB3	HECA	RHOG	NEURL1
TAOK3	HEATR1	AC109492.1	MYNN
SF3B1	G2E3	BRD7	SHISAL2A
PHYHD1	GPRC5B	MSL2	IFT46
AC073529.1	CRMP1	PAAF1	WIF1
WDR11.AS1	PXDC1	CEBPZOS	PTAFR
LTBP4	PPM1G	IL3RA	RPS21
LMBR1L	MIR181A2HG	PSAP	CBR1
NIBAN2	EEF1D	DRAIC	EYA4
RRP1B	CAMK2B	GTF2F2	PDGFD
NCAPD3	PARD6G	C1GALT1	MGAT5B
TASOR	DDX17	LINC00486	FAM167A
FBXW11	SSR1	C2orf92	MED22
RTCB	HSP90AB1	MAP7D1	RABGGTB
EMSY	MORN1	SLC26A2	Z84485.1
MSMO1	USPL1	ECT2L	MAP1B
SF3B2	MAP4K3	CRK	MAP3K19
ZNF227	HOMER1	AC022414.1	TICAM1
ARHGEF40	SHANK2	AC113383.1	ARVCF
XPO4	IFT57	SGPP1	IQCB1
LRCH2	MYH10	BROX	TBC1D4
TMEM62	PPFIA2	DIPK2A	RBM15.AS1
PPP6R2	PTPRJ	BHLHE40.AS1	ZNF780A
PRPF40B	PRR12	C5orf17	NXF1
POLR3A	SLCO1C1	CPSF2	MZT1
LOXL1	EIF2S3	KAT7	APLP1
GOLGA5	LINC00894	USP39	MUS81
CDC14B	LAPTM4A	CASP3	FAM189B
CLU	C19orf25	CCDC200	ACADS
ZNF385D	AL359644.1	PLXNB2	B3GAT2
PIGC	TRAK1	METTL14	APH1A
UTP23	KCNN3		SCG3
DSTN	TNFRSF1B		AC036214.1
ZFR	ATP2C1		HIP1R
CLTCL1	SPCS2		POMK
LETMD1	NUP50		SMOX
LRRC1	ZBTB38		DOC2A
FXR1	UNC13A		ZNF185
ALMS1	ITFG1		SLC6A8
G3BP2	HPS5		BTK
ASXL2	KDM3A		PRRT3.AS1
TRPM4	RCBTB2		LINC01322
TCAIM	MRE11		MS4A6A
PTK2	HNRNPL		CSMD3
PLEKHG1	ICAM1		KCTD5
FKTN	UBR1		SNX16
ARMCX3	DHRS7B		FILIP1
RASGEF1B	FAM13B		SORT1
LPIN2	SLC9A8		KIF5A
NAPA	AASDH		HNRNPR
DYNC1H1	GRK3		SMOC2
GRID1	HDAC6		PPP1R15A
RAD54L2	TIMP2		SCN1A
TENT4A	MAP3K13		RAB1B
CLIP2	PRELID2		GPR162
TSHZ2	FMR1		DCAF4
PPP6R3	RGS20		AKR1C3
SUMF2	SLC9A2		LCP1
DTX2	RAB23		TLR3
AP1M1	SCYL2		ADAMTS8
STK32C	VIT		SLC22A17
ERI3	CNIH4		SYTL3
NUDCD1	BCLAF1		SLC27A4
USB1	TAGLN		AC008438.1
RANBP9	MREG		SP140
CCDC130	SBF2		CCDC144NL.AS1
IVD	C9orf72		FAM102B
KCNAB1	EVI5		GPRC5C
MRRF	RASA1		SORCS1
NELFB	ARHGAP35		CCDC136
RLIM	DUBR		SH2D3C
DGKD	LRRC37B		BMP7
NCOA2	DNAJC13		FUCA1
CSAD	BCL2		MYRF
SECISBP2	ARL2BP		ZFYVE16
INTS6	AGO1		GSS
ZDHHC6	TMOD3		PNMA2
TCEANC2	BTG2		LRRC34
EBF4	XRN1		ALPK3
PPM1K	CHPT1		SMIM10L1
CIR1	TSBP1.AS1		CYP2J2
CEP164	NADK2		PPP1R1C
DMPK	ZC3H15		NTSR2
KDM1B	SLC9A7		LINC00158
SENP1	STAU1		AL049780.2
CYP1B1.AS1	SLC25A43		ADCY7
CCDC102B	MAOB		AC012150.1
KAT6A	AP3B1		CFAP300
DOK6	CWC22		ALG10B
RBM5	FDFT1		OLR1
CSRP1	TPD52L2		STMN1
FBXO9	NCBP3		KCNK1
NISCH	CCDC91		FAM221A
HERC1	PHF10		APEX1
PSPC1	PSMA5		TMEM140
ANXA11	PAFAH1B2		RIMS2
RNH1	SMIM14		KIF3C
LRRK1	DDX55		AC112722.1
FAM151B	STAT1		GBP4
RAP1A	PSMC6		SH3TC2
BSG	ELOC		CEP85L
CRBN	SAMHD1		CYTH3
KCNMB4	MSI2		DVL1
ZFX	AP3M2		ASIC2
RBM22	HDAC4		TRHDE
ZNHIT6	SLC6A20		CAMK4
FAM126B	LARP4B		MET
AL133410.1	SNRNP35		ENKUR
CPEB1	ELK4		ILF2
DNHD1	PNN		THEMIS2
SLC9C2	HNRNPM		CCDC181
CORO2B	CDR2		GUCY1B1
RPA1	ZNF280C		HS2ST1
MKNK1	P4HA1		GCC2.AS1
ZNF484	DCDC1		PLPP7
RNF41	LPAR1		CYBA
NIPAL2	COLQ		TNR
INPP1	G3BP1		AC068051.1
FBXL13	MARK1		ST6GALNAC5
FGF14	SH2B3		VWA3A
RFX1	NARF		TRIM29
ZNF81	TUBA1A		RAB35
SPARC	CDH2		EHD4
WBP2	FBXW7		SGPP2
SGK1	PSMA7		LINC01410
TMEM175	FBXL7		NRG2
TMEM39B	BTBD1		NECAB1
RAD51C	RAF1		GNLY
NDUFV3	METTL9		CAMKK1
HIKESHI	ZC3HAV1		GALNT8
ARFGEF1	LHX2		SCN11A
RNF34	ATXN3		AC023355.1
CLK4	DGKZ		CAV1
KIFAP3	PRRC2B		SNRPC
MAP2K4	ADAMTS1		CMTM3
RUFY1	MEGF9		NCF2
DGCR2	FLOT1		TTLL7
DNAJC17	CNOT2		SNTG1
ST6GALNAC3	UBC		COPZ2
TPGS2	TRPC4AP		CASC4
FBXO33	FUBP3		SPINDOC
USP4	PRPF4B		MBD6
NBDY	IFI44		CSMD1
GABRB3	HMGN3		AC008957.1
MAMDC2	CHI3L1		HINT3
NDUFB2	HNRNPF		FBXO44
RMND5A	ABI1		SQOR
BAZ2A	CLCN5		USH1C
TNPO1	SERPINI2		ITM2A
ZNF133	RALBP1		AL645465.1
CLASRP	BCLAF3		TRIM28
SNX8	WDR33		EIF2B5
EDEM2	ULK2		PGRMC1
LCLAT1	GSTCD		BEAN1
P4HB	SGIP1		PPFIA4
ZNF780B	USP49		ATP5IF1
ELMOD1	PCCB		TBC1D20
ZMYND11	EIF4ENIF1		CERS2
HPCAL1	PLCG1		COBL
PRELID3A	CRTC1		TEX15
CYP27A1	RPL5		HLA.F
SCAMP2	PEX2		FXR2
IFT122	SOAT1		EIF3H
TAZ	HSPA9		AF123462.1
SYNE3	CLEC16A		H2AFY2
COG7	USP22		C5AR2
PHKA2	ITGB4		ATP10B
SLC35D1	FAF1		SLC7A8
ANKMY2	CSNK1E		SNAI3.AS1
FAM149B1	RAD9A		DKC1
NFRKB	KLHL42		WDR63
ZBTB44	PSIP1		CC2D1B
ZNF189	LIG1		THAP9
ZBED5	NARS		EGF
CREB1	SFXN2		METTL22
PIGX	EIF1B		MAP1LC3A
CCDC40	TATDN1		ZNF281
SGF29	CTSC		RALYL
ZCRB1	LTO1		PARP16
DAPK2	RGS7		POGLUT3
UBE2E1	HMOX2		BASP1
CEP350	AC125613.1		PRMT1
FRYL	ACSM3		CFAP20
SEC24A	SMIM8		KHDRBS2
GOLGA2	DNAH7		GFOD1
EML5	KLF3		ELAVL3
CCT6A	DYNLRB1		ARFGEF3
MPDZ	LRPPRC		MRPL13
ARCN1	DDX18		CKMT2
BET1	CTDP1		TACC3
MAN2B2	PTCH1		FSTL5
AL683813.1	HIC2		ATP8A2
TLK2	FAM217B		HSPB1
COG2	SLC37A3		ZNF546
MED27	UQCRQ		LARP6
SMIM19	NUMBL		SMIM29
TBC1D2	AK5		FITM2
CDK14	SPAG16		SEMA3E
VCP	ANAPC5		KIAA0586
EED	WDR43		DTYMK
ZNF14	AK2		EFR3B
AC005037.1	MAST2		FANCA
ZNF117	DNER		ARHGAP25
SPPL2B	CHST15		RGS5
ERGIC2	ARHGAP44		DYRK3
GRK4	CNOT10		DUSP3
QRSL1	GPT2		ZW10
AC007038.1	BAZ1B		CTNNBL1
MLH1	SMARCA2		POU3F3
AP2B1	TNIP2		HS3ST4
E2F6	DIPK1A		ZNF134
PECR	GSR		SMAP1
EPHA4	CNOT1		TSC2
TLN1	TRIM26		UBE2Q1
BLOC1S5.TXNDC5	DNAJA1		WWC3
COL15A1	TNRC6C		CFTR
USP24	TEP1		BAG6
UBE3A	BCL2L11		FBXO36
CACNA2D1	ZC3H7A		CELF4
GLI3	PLEKHA6		SMDT1
TBL1X	EPN1		NFKB2
ZNF577	PBX1		MAPK11
PPARA	DUSP16		TXK
PPIG	STRIP2		CASP10
GLG1	LMCD1		GRAPL
UBAC2	MAT2A		MED13L
TSG101	UBXN4		LRFN2
C11orf58	ARID1B		ZNF561
ZNF682	CLDND1		ADORA1
SELENOW	DDX31		LRMDA
PARP11	UNC5D		AVIL
NXPE3	COL1A1		APMAP
TAMM41	ILF3		GFRA1
RGL1	CYLD		CCDC65
PLEC	SLC39A9		C12orf42
DCTN5	FAT3		PMP2
EXTL3	ABCA1		ODC1
ATL2	PPIP5K2		ELAVL4
PGM2L1	POU6F1		SLC35F2
OMG	DUSP6		SH3RF2
MAU2	LZIC		A2ML1.AS1
COQ7	DLG1		OMD
ANKRD52	NUP210		CNTNAP1
MCTP1	MAPK1IP1L		IFRD1
NALCN	MCPH1		ENPEP
MAP3K14	PLCD3		AL513314.2
MED6	RGS1		RHBDL3
MYLIP	RNF217		TTC23
PRDM16	JDP2		WSB2
SDHAF3	NECTIN2		CLK3
POGLUT1	ABHD13		ITGA2
EML1	NOM1		ADCYAP1R1
GJA1	SLC16A12		PHC1
FBXO38	PABPC4		PROSER3
BCAS2	SLC30A7		RNF19B
ORC5	UBAP2L		MAP7D2
MDFIC	LINC00882		PPP6R1
AC009126.1	CMTM8		ZC3H12D
SNX24	MED13		NCKAP5L
SPPL3	DHX30		KIAA2013
PLGRKT	PARP9		VIPR2
SLC2A9	SLC19A1		PRKCE
SCN8A	TNFRSF21		GRIA4
AC092958.1	UMPS		SLFN12
EIF4B	C10orf90		ARHGAP18
MALRD1	IMMP1L		FSTL4
RSF1	ATMIN		HIST1H1E
PNPLA6	RNF216		PTPRD
CMIP	FAT1		PIK3AP1
ADI1	FYN		CDC34
ILK	TIAM1		PIDD1
GCNT1	CNIH3		EGFL7
CDH12	ADAM10		SCARF1
ALKBH1	PALM		AC090912.1
DDAH1	PGM1		PAOX
ZNF586	EIF2S2		ZNF395
NT5DC3	PSPH		HLA.DMB
LASP1	ATXN10		APAF1
COX11	OAF		FAM66A
NDRG2	SFT2D1		CBWD2
ALS2	SLC38A6		P2RY1
RAB3GAP1	SRSF6		PRKCA
TEX22	IFNAR1		COL7A1
VPS26A	R3HDM1		SRPRA
DAP3	LINC02060		CDYL2
IGDCC3	GRK5		ARID3B
SNX7	EGLN3		SLAIN1
TMEM241	AC018816.1		EMILIN2
SELENOF	ADIPOR2		BAIAP2
ACSF3	ZNRF2		SLC25A44
ATRN	CLCN3		PRPF19
P2RX4	ZMAT1		ERICH1
CWF19L2	GOLPH3		HPS1
ACP1	FAHD2A		PILRA
SPSB3	PTPRE		VSNL1
ERBIN	MAP3K4		ZNF699
POLR2F	PABPN1		PKN2.AS1
CCDC141	BTBD3		FZD3
SFSWAP	HMGXB3		RPP14
INPP4A	ANKDD1A		NCKAP1L
NTPCR	TTLL9		UQCRFS1
CMTR2	TBC1D1		ZMAT4
LONP1	GCN1		HEYL
TXNL1	BAHD1		SYNPR
TOLLIP	EP300		SH3TC1
METTL25	RABEPK		DMTN
PRPF31	AP1G1		POLR3D
ANKRD17	PI4KB		ELK1
DNAJC27	PAIP2		TMEM8B
RRM2B	BMT2		URM1
RPS16	MAPK1		LGALS3
CWF19L1	NENF		NCK2
GALNS	BRI3BP		EIF2S1
RAI1	SH3PXD2A		USP2
INPPL1	SLC7A5		ANO4
LRIG2	IARS2		MSS51
LRRC23	GDAP1		CHRM3
TMEM248	THAP6		AC010884.1
OBI1	CACNA1B		NDUFA8
TRPC3	LARP1B		MPP7
ENSA	SYPL1		CNTNAP2
LMAN2L	ZFYVE26		TMEM51
ZNF630	GON4L		NDUFS1
MAP4K5	HS3ST1		CRIPT
PEX13	SLC12A9		AL157911.1
ERP44	EIF2AK2		ZKSCAN7
MADD	DEK		OLFM1
ZNF141	FBXO31		AC123768.3
KHSRP	NIPA1		ZNF486
GMPR	ZNF800		PDS5A
MEGF11	PUS10		ADAMTS18
PKIB	CIRBP		DCC
PIAS4	WDR66		FAM81A
SYT1	SDC2		KCTD21
ADAM23	LOXL3		TNFRSF25
DYNLT1	TAF3		MFAP3L
KPNA3	C4orf19		SLC35F3
GRM8	ZNF708		TXN
TMTC3	TMEM167A		TCF7
STK35	SLC35B3		DOP1B
STARD7	PNISR		TRIM36
BLM	TMCO3		VPS4A
CCN2	RNF19A		TELO2
ADSS	ANKRD6		BCAS4
MPP2	B2M		CIAO2A
BNIP3	TSHZ1		CCDC173
CLK1	KPNA6		PUDP
CHCHD3	EVI5L		IFI27
VSIG10	PHPT1		SHKBP1
ZNF33A	ZMAT3		SLC26A7
SPTY2D1	SDF2		CSK
KIAA1614	ZNF207		KLHL8
CEP68	FAM120C		PKDCC
ZBTB43	TMEM87A		KCNJ3
METRN	ARHGEF7		AKT1
PRICKLE1	DHX57		FZD4
CNOT6L	JAKMIP3		AC009950.1
ANKRD30BL	TBC1D12		CRISPLD1
PER2	ASRGL1		MRPL18
H3F3B	PPP4R2		GFOD2
MSH3	UBE2I		CCNF
SMG7	COX7A2L		MMP2
DNAJC16	PLA2G4A		ZNF514
CLIC2	WDR44		HDAC11
CRYBG3	SPATS2L		AL117348.2
INTS12	PHRF1		ADGRG6
NSMCE1	RGS16		ZSCAN31
YWHAZ	ZNF827		AC069277.1
FNBP1L	RAB11FIP1		SHC4
SEC61A2	CABIN1		PSD4
DGKI	KCTD1		MAP2K2
FEM1B	ZNF236		AFG3L2
GNB4	FNIP2		RIN3
UNC13B	CCND1		STK17B
NIPA2	KDM2A		YPEL2
TGOLN2	VPS37A		AHCY
POC1B	BTRC		AC008892.1
RMI1	PAXX		DBF4
MIER2	SYDE2		FBXO46
EDRF1	URI1		SLA
SOGA1	PARP12		FBXW5
C1orf43	SH3BP4		MANSC1
ITM2B	LMAN2		TMEM138
ACADSB	UBE2B		KIF1A
GTF2A2	TXNRD1		LRRC9
PACRGL	ERCC1		ZNF665
MED1	BICD1		ATAT1
PKD2	AK8		TPST2
NMRAL1	FAM135B		DEXI
KANSL3	IFT43		GGA2
SPRY4	CHFR		CCDC68
ACAD9	MLPH		NDUFS5
LZTR1	SERINC5		LINC01934
HEATR5A	FGD4		SLC2A5
TOMM70	HAVCR2		NCSTN
PAXIP1	PTPRM		ARMC3
WDR13	GTPBP1		NKAPL
TMEM63B	DELE1		CTSF
PCNP	KIFC3		DNAJC6
NDFIP2	UBE2D1		CHST1
AGL	AFTPH		PCP4
DCP2	FGL2		CDK6
MRPL48	ATIC		RNF103.CHMP3
TTC17	OSBPL3		NKRF
AKAP1	GALNT16		TMEM120A
TTC9C	NPHP4		SCAMP5
BCAS3	STXBP6		VAMP5
UNK	AREL1		ARHGEF2
MAPRE2	WDR35		AC002070.1
FAM182B	TRMT61B		ACVR1C
ABAT	PEX7		SLC7A7
PHF21A	DIP2C		RP2
CYHR1	MPHOSPH9		ERCC4
CREB5	RAD18		GSTM4
VDAC3	FAM13A		TMEM234
PIP4K2A	TTC7A		UBR7
SLC9A1	LHPP		FAM242A
VPS39	C5orf15		OSBPL2
PPWD1	USP12		CCNG2
DNAJB12	SLC39A12		TNFSF10
TRIM23	KIAA1671		UPRT
RTN4RL1	OFD1		ZNF93
GLO1	VPS26C		IKZF1
PPHLN1	DECR1		PCBP1
RAB18	RBBP5		NES
COLGALT1	EIF2AK4		RAB33B
UBE4A	SRPK1		PAK5
PPM1A	YTHDC1		PPT1
SMC4	RPL37		AXDND1
TMEM41A	CEP83		RIPK2
ESD	RPL38		ENOX1
COX4I1	PDSS2		MAP3K21
STK4	CRLF3		CXXC1
PRDM4	TBC1D32		C3AR1
SLIT2	SIRT2		SELENOO
AKAP10	LAMP1		HCLS1
TFG	TULP3		TMEM154
NSMCE2	INTS10		CHST9
BANK1	AARS		CNTN5
ATP8B1	WDR36		DBN1
NADSYN1	UBAP1		FASTK
MDH1	SYMPK		SLC8A1.AS1
F3	CATSPERE		LRRC4B
PRDX6	GPR37L1		SLC20A2
ZNF41	RPAP2		OXCT1
SON	EIF4H		EGLN1
CDC16	ZNF594		C16orf89
CELF2	SYNJ1		LPL
ANKAR	FBXO7		PHGDH
LAMP2	GNA14		AHNAK2
NHLRC3	GNAI1		SEPTIN6
C11orf74	SARM1		DDAH2
DCAF16	MGAT3		GINS3
SYNGAP1	SREK1		ESRRB
KLHL20	MXD4		IGBP1
USF2	ZNF451		FAF2
FBXW2	ZNF266		MZT2A
INSYN2A	FNBP4		NPL
CNST	STARD3		CTSB
PLCXD3	BCAP29		AP001628.1
C19orf12	PACRG		ZNF182
GRSF1	EFTUD2		RPL15
NAPG	KYAT3		REEP1
ZC3HC1	FBXL17		CACNA1E
TPCN2	TUT4		UBE2D3.AS1
RASGRP2	PREP		TEX41
CDC42EP3	POFUT2		ATG14
VRK3	PRR5L		MRPL52
PRPF8	SGSM2		LMTK3
WNK2	ANTXR1		PSAT1
KALRN	SLC16A2		RHOQ
GUSB	SLC25A40		PDSS1
YWHAB	PAFAH1B1		P2RY8
RPS8	SEC11A		PATZ1
MAN2A2	CDYL		AC004918.1
CBWD1	MN1		CFL2
EYA3	RNF13		SNRNP70
LRP5	TTC28		COX17
UBL3	AAGAB		CHST11
HNRNPUL1	PRMT7		CACYBP
FCHO2	FBXO21		HEATR4
PDE1C	OLFM2		ASPHD1
PRDM10	DCXR		KIRREL3
RANBP3	KLHL18		LINC01411
DNAJA3	SKI		ZBTB17
GNG12.AS1	WDR70		SHROOM1
ANO3	C20orf194		SAMD13
ABHD3	BTF3L4		FAXC
VPS13C	TP53		TRAF2
IKBKB	METTL21A		FKBP3
RSRC2	DARS		IL1RAPL2
STXBP5L	PHF1		PTPA
RNGTT	ADCY9		IFIT2
RPH3AL	GORASP1		SC5D
PRNP	PTCHD1		ZBTB4
RNASEH2C	CFAP69		AL365259.1
PRCC	WSB1		FAM162B
LINC02381	SLC15A4		DEF8
ZNF592	MROH8		TNKS2
PDCD11	PHACTR2		GRIN1
MALT1	ANKRD24		NRG4
R3HCC1L	SMG6		WBP11
MR1	PLEKHA3		SAP18
KLHL3	ABCC10		CTSS
PPIB	SWT1		AC055855.2
PSMD5	YBX1		DENND1C
LINS1	LMO2		UAP1L1
TOX4	CYP46A1		PPARG
RCN2	ITGB5		MECOM
FAM199X	PCBP4		DHFR2
RNF138	ZNF638		GAS6.AS1
RSAD2	TMEM9		SLC23A2
GPR137B	UBE3B		ALPL
PIGF	FAM49B		TSPAN4
ERI2	NFE2L2		TFEB
NCOA6	CAB39L		PCGF6
BCL7A	DENND5B		GPRC5D.AS1
UBXN7	WIPI2		YOD1
CEP120	TPM3		AC005225.3
CARMN	RTCA		MPDU1
ATOX1	ALDH1A1		RAB6B
NBAS	ID3		CU633967.1
C2CD3	PPP2R1A		ABCC8
ARL13B	DHX9		TRPC6
POLR1D	IKBIP		ERGIC1
KNOP1	MAN1A1		BTF3
BCL2L1	IGSF9B		USP2.AS1
PIP4P2	GOLGA8A		PDCD1LG2
LRATD1	SLC9A9		LNX2
B3GALNT2	NRDE2		NIPSNAP3B
SUGCT	UBXN2A		ERO1B
GPATCH8	SUPT20H		OSBPL11
LIPA	AQP4		MSI1
RNF121	POLK		PLAC9
MPC1	NELL1		JPT1
AC137770.1	PPP6C		PFKL
ZNF197	CERS5		PNKD
TUBGCP2	C11orf49		PRR5.ARHGAP8
SLC35G1	GPI		MGST2
FBXO42	FGL1		PWRN1
TM9SF4	MINK1		CPLX1
ABCB1	HNRNPLL		PLPP4
ACBD3	RPS6KB1		NBL1
CENPP	LY96		SCRG1
WDTC1	DIAPH2		SORBS2
CCDC93	FNBP1		SAMD1
TTC1	CCNH		BTN2A1
SNX4	TUSC3		ALG12
VPS53	SDF4		CYSLTR1
LRRC58	ALDH18A1		CCDC43
N4BP2L2	TBX3		TOB2
NIPSNAP2	MOXD1		CRIP2
STAT2	LNPEP		RNF166
NSF	APLF		EAF1
NKTR	ESF1		DYSF
RCHY1	GTF2H1		HES1
TAF8	NLN		HEPN1
RBSN	VTA1		ZNF208
KLHDC4	SENP2		ALOX5AP
UBA2	UBE3C		PCDHGA1
DCUN1D4	CSNK2A2		AC064807.1
CCDC122	STRN3		TMEM44
TOR1AIP2	GNAO1		API5
ATP6V0D1	CFAP221		KDM4D
HSPA5	TTC21B		LRRC63
HACL1	RNF145		LINC02588
NCOR1	ALDH1L1		LINC02642
[truncated: 2,457 more rows]
[truncated: 573 more columns]

## Sheet: FB_module_table
module	module.size	module.parent	module.hub (number of significant associations)
Module_2	2780	Module_1	LRP1(54),NR2F2.AS1(53),PPM1H(51),SPATA6(47),PLXNC1(42),ASB13(40),RNF220(39),ABCA6(38),ITIH5(37),FMO2(35),FMO4(35),PTN(34),CERT1(33),PGAP2(32),ABCA9(29),ARRB1(29),HSPG2(29),FOXP2(27),LINC01184(26),COL6A2(26),DISC1(26),SAMD4A(26),MBTPS1(26),COL15A1(26),NR2F2(25),AC092957.1(25),ZNF142(25),VAC14(25),AC012404.1(25),TTC8(24),CPS1(24),PRIMPOL(24),RORA(24),AP001528.1(24),LINC01088(23),SSBP3(22),ZIC1(22),…
Module_3	4456	Module_1	WBP1L(64),NR3C2(59),IL4R(58),STAT3(53),MPPED2(47),RANBP3L(45),ROBO1(45),MBD5(43),KCNK2(42),CMSS1(42),SNCAIP(39),ELL2(38),IL1R1(37),COL4A2(36),LAMB1(35),SAT1(35),NAMPT(35),NRG3(34),COL4A1(33),EPHA7(32),PPFIBP1(32),SLC22A3(31),LINC00461(31),TACC1(31),DPH6.DT(30),VMP1(30),SSBP2(29),MAGI2(29),DDX21(28),OSMR(28),KAT2B(28),AC092691.1(28),PHC2(28),LINC02615(28),ZNF518A(28),AKAP12(27),FNDC3B(27),NCOA7(27…
Module_4	1463	Module_1	KIN(74),C16orf58(44),NFATC4(40),PES1(39),ARRDC1(31),SLC2A10(30),LDHB(29),CHTF8(28),C2orf74(25),SPNS1(24),AC124312.1(24),CES2(24),FBF1(24),ZNF740(22),PEX6(22),NAGLU(21),LAS1L(21),MRPL45(21),KCTD10(20),PNKP(20),DRAM1(20),FGFR1OP(19),CFAP36(19),PDCD6(19),ZNF808(19),ERBB2(19),FAM92A(19),AC023632.2(19),LENG8.AS1(19),IMPA1(18),SLC66A3(18),AC006504.5(18),NCKIPSD(18),SEC16B(17),RPL34(17),GGACT(17),CAMTA2…
Module_5	2691	Module_1	ACTR6(54),CX3CR1(43),AL080276.2(37),ZNF287(37),AL513314.2(36),ASTE1(33),LINC02712(33),BCAS1(32),MOG(30),DHRS4L2(29),FGD1(28),UTP25(28),LINC00310(27),CHAMP1(27),LY86(26),ZSCAN9(26),ZNF649(26),KCNK13(26),LINC00665(25),BLNK(25),CNDP1(25),AP001453.1(24),RSAD1(24),ZNF639(24),KRI1(24),PRRT3.AS1(24),S100Z(23),HAUS5(23),AC011921.1(23),ST18(22),MORC1(22),LINC01250(22),GVQW3(22),GCAT(22),CT69(22),POU3F3(22…
Module_6	10	Module_2	XIST(6)
Module_8	96	Module_2	SPATA6(42),ABCA9(22),LINC01184(14)
Module_9	30	Module_2	LINC01088(15),SSBP3(13)
Module_10	103	Module_2	NR2F2.AS1(41),NR2F2(20),FOXP2(20),LYPLAL1(14),EXOC4(13)
Module_11	91	Module_2	PPM1H(39),FAT4(17),PKP4(14),SIDT1(13)
Module_12	23	Module_2	PTN(14)
Module_13	60	Module_2	RNF220(31)
Module_14	40	Module_2	TMEM132C(17)
Module_15	43	Module_2	TSPAN18(19),MZF1(13)
Module_16	15	Module_2	ARRDC2(7)
Module_18	40	Module_2	ITIH5(18),NBEA(11)
Module_19	48	Module_2	SLX4IP(15),ZIC1(14),LINC01197(12)
Module_20	43	Module_2	KLF12(19),ZBTB20(15),MIR99AHG(12)
Module_21	67	Module_2	PLXNC1(35),PITPNC1(16)
Module_22	76	Module_2	ABCA6(31),ABCA10(21),DISC1(19)
Module_23	33	Module_2	PGAP2(18)
Module_24	29	Module_2	TTC8(17)
Module_25	45	Module_2	HSPG2(26)
Module_26	97	Module_2	LRP1(40),DFFB(19),FMO2(13)
Module_27	25	Module_2	ATM(11)
Module_28	11	Module_2	ATG10(7)
Module_29	49	Module_2	COL6A2(25),WDR86(19),PTK7(13)
Module_30	21	Module_2	ACADL(12)
Module_31	20	Module_2	ZDHHC2(8),NCOA2(7)
Module_32	41	Module_2	CPS1(15),AC053527.2(14),AC009061.2(14)
Module_33	48	Module_2	TERF1(19),CERT1(16)
Module_34	50	Module_2	ARRB1(22),NFIX(18)
Module_35	29	Module_2	LRRCC1(12)
Module_37	42	Module_2	SAMD4A(22),TRMT1L(12)
Module_38	17	Module_2	AC004943.2(8)
Module_40	38	Module_2	CHD9(15),RBM41(13)
Module_41	29	Module_2	ZFP14(13)
Module_42	41	Module_2	ASB13(24)
Module_43	11	Module_2	LINC00467(8),SLC9B1(6)
Module_44	27	Module_2	TNRC6B(11),ATXN2(9),ANO10(8)
Module_46	11	Module_2	SCART1(7)
Module_47	11	Module_2	KANSL1(6)
Module_48	25	Module_2	AC012404.1(14)
Module_49	28	Module_2	AL359232.1(15),CCT6B(12)
Module_50	15	Module_2	()
Module_51	44	Module_2	FMO4(23),ZNF292(12)
Module_52	42	Module_2	LPXN(14),GCFC2(11)
Module_54	41	Module_2	TDRD3(17),LAMTOR1(15),SYCP2(12),CUL9(11)
Module_55	22	Module_2	KCNIP1(9)
Module_56	12	Module_2	DMXL2(7),CASP8AP2(6)
Module_57	20	Module_2	AC008537.1(14),ATP6V1D(10)
Module_58	24	Module_2	SEC24D(12)
Module_59	39	Module_2	MBTPS1(18)
Module_60	25	Module_2	NME3(11),JHY(10)
Module_61	17	Module_2	OSTM1(9),ZNF678(9)
Module_62	24	Module_2	ZNF142(13),KAT14(9)
Module_64	27	Module_2	ACP6(12),AP001528.1(12)
Module_65	39	Module_2	VAC14(16)
Module_70	12	Module_2	OAS1(8),NMI(6)
Module_71	11	Module_2	()
Module_72	26	Module_2	RENBP(16)
Module_74	12	Module_2	ANKRD10(6)
Module_77	11	Module_2	ZCRB1(7),ERI1(6)
Module_80	23	Module_2	EZH1(13)
Module_81	13	Module_2	LTBP1(8)
Module_83	29	Module_2	HERPUD2(15),PGM3(12)
Module_86	10	Module_2	MYO9B(7)
Module_87	27	Module_2	SCYL1(16)
Module_90	11	Module_2	BDH1(7)
Module_91	13	Module_2	TBC1D31(10)
Module_92	10	Module_2	RHOT2(6)
Module_94	19	Module_2	STAM(7)
Module_95	14	Module_2	GSE1(9)
Module_97	23	Module_2	SETD4(14)
Module_103	21	Module_2	SRP72(11)
Module_104	13	Module_2	RPL31(7)
Module_106	10	Module_2	()
Module_107	16	Module_2	SECISBP2(9),NFX1(8)
Module_108	13	Module_2	NBDY(7)
Module_109	12	Module_2	MYO9A(5),SNX14(5)
Module_110	18	Module_2	TUBA1C(7),PDE6D(7)
Module_111	24	Module_2	TAX1BP1(10)
Module_112	17	Module_2	()
Module_115	14	Module_2	CCDC174(6)
Module_120	10	Module_2	FBXO9(4),GOLGA2(4)
Module_121	15	Module_2	IRF3(6),TRNAU1AP(6)
Module_127	84	Module_3	COL4A2(27),CLMP(16),RASAL2(12)
Module_128	134	Module_3	SNCAIP(38),MPPED2(29),SLC13A3(22),SLC22A3(21),TRPM3(16)
Module_129	116	Module_3	NRG3(34),AC092691.1(28),CHL1(16),AL589740.1(14),LINC01748(14)
Module_130	48	Module_3	TACC1(27)
Module_131	63	Module_3	SLC24A3(18),TLN2(17)
Module_132	76	Module_3	ROBO1(22),LHFPL2(13),PDE7A(13),MPP6(12)
Module_133	56	Module_3	EPHA7(19),LRFN5(12),DPYSL2(11)
Module_135	135	Module_3	KCNK2(37),PPFIBP1(28),EHBP1(21),ADCY5(21),SETBP1(19),CEMIP(15)
Module_136	125	Module_3	STAT3(42),DDX21(21),SLC39A14(16),CRTC3(13)
Module_137	27	Module_3	NRXN1(17)
Module_138	102	Module_3	RANBP3L(38),FNDC3B(20),UCK2(16),CFLAR(13)
Module_139	66	Module_3	DPH6.DT(26),LINC02615(21)
Module_140	52	Module_3	AMOTL1(20),AKAP12(18)
Module_141	137	Module_3	WBP1L(44),OSMR(21),SLC16A7(14),C1RL(13),VMP1(12),B4GALT5(12)
Module_142	75	Module_3	LINC00461(28),PKIA(19),GRIA2(16),NRCAM(16)
Module_143	91	Module_3	MAGI2(27),BMP1(16),ANKS1B(16),GGT5(13)
Module_144	76	Module_3	LAMB1(23),NCOA7(21),TGFBR2(17),NID1(15)
Module_145	21	Module_3	ECM2(11)
Module_147	15	Module_3	SYNE2(10),KCNT2(10)
Module_148	158	Module_3	IL4R(52),NAMPT(24),FSTL1(23),PTPRA(19),SNTA1(17),GADD45B(16),DLGAP4(16)
Module_149	34	Module_3	LINC00607(16),GRIA3(13)
Module_150	90	Module_3	IL1R1(26),PCBP3(18),USP47(18)
Module_151	55	Module_3	MAN2A1(11),DENND4A(10)
Module_152	75	Module_3	ELL2(25),ATP1A2(14)
Module_153	60	Module_3	NOD1(20),ALPK1(20),RIF1(15)
Module_154	40	Module_3	ZBTB16(17),TSC22D3(12)
Module_155	43	Module_3	SAT1(22),ACBD6(10)
Module_156	94	Module_3	MBD5(39),SSBP2(24),TBC1D5(15)
Module_157	17	Module_3	APC(9),TENM2(8)
Module_160	110	Module_3	CMSS1(34),PAPLN(18),CCDC30(15),LINC02241(14),VPS8(12),CLASP2(12),NBPF11(12)
Module_161	31	Module_3	PHLDB2(14),MRTFA(10)
Module_162	40	Module_3	KAT2B(18),AGO2(14)
Module_163	41	Module_3	IFI44L(23),B2M(14)
Module_164	56	Module_3	BNC2(16),GPC6(16),CAPZB(14)
Module_165	28	Module_3	MERTK(11),TTC3(10)
Module_166	71	Module_3	TCF7L1(23),IARS(17),NAA25(15),YARS(13),CPNE8(12)
Module_167	83	Module_3	NR3C2(36)
Module_168	28	Module_3	LDLRAD3(14),ELF2(12),ACAP3(9)
Module_169	24	Module_3	NAV2(14)
Module_170	59	Module_3	LPAR1(18),SVIL(13)
Module_171	21	Module_3	ST3GAL1(8),RASA1(8)
Module_172	48	Module_3	CMTR1(18),POLR2A(15)
Module_173	58	Module_3	ZNF518A(24),LRRFIP1(23)
Module_174	30	Module_3	ACSS3(15),REV3L(12)
Module_175	35	Module_3	BCAT2(14),BCKDHB(13)
Module_176	21	Module_3	SLC27A1(9)
Module_177	22	Module_3	BCL6(11)
Module_178	49	Module_3	KIAA1671(22),PLD3(13)
Module_179	48	Module_3	PPP3CC(13),STAG1(12),FUBP1(11)
Module_180	38	Module_3	RAP1B(15),EPHX2(11)
Module_181	30	Module_3	TBC1D2B(14)
Module_182	17	Module_3	FBXL17(13)
Module_183	50	Module_3	ATL3(19),GTF3C3(13)
Module_184	10	Module_3	BZW2(6),CCDC148(5)
Module_185	19	Module_3	FNDC3A(10)
Module_186	37	Module_3	RPL36(18),ELOB(14),RPS18(13)
Module_187	47	Module_3	ATP13A3(21),BICRAL(12)
Module_188	32	Module_3	ZNF318(13),THRA(11),AL603839.3(11)
Module_189	16	Module_3	TAF11(10)
Module_190	25	Module_3	AC104574.2(17),ATXN1(10)
Module_191	17	Module_3	RGL2(12),AC008629.1(8)
Module_192	15	Module_3	SPIRE1(9)
Module_193	38	Module_3	HIST1H2AC(19)
Module_194	27	Module_3	TPCN1(14),VIT(10)
Module_197	42	Module_3	PIGN(22),THAP6(12)
Module_198	17	Module_3	TUBGCP5(7)
Module_199	23	Module_3	ATF3(11)
Module_200	14	Module_3	AC104389.5(11)
Module_201	18	Module_3	DNAJC27.AS1(9)
Module_202	12	Module_3	PAN3(5),COP1(4)
Module_203	41	Module_3	PPP1R21(16),IFT172(9)
Module_204	20	Module_3	TNIP2(12),CD59(11)
Module_205	38	Module_3	WDR60(21)
Module_206	19	Module_3	ARHGEF4(9)
Module_207	19	Module_3	CRIM1(11)
Module_208	20	Module_3	SNAP91(6),LRRC37B(6)
Module_209	23	Module_3	PKN2(13),PCM1(10)
Module_210	24	Module_3	ZNF423(10)
Module_211	41	Module_3	HACD3(15),CBX1(15)
Module_212	20	Module_3	()
Module_213	12	Module_3	()
Module_214	14	Module_3	SPG7(9),ZZEF1(8)
Module_215	15	Module_3	OGA(9),NEK6(7)
Module_216	10	Module_3	AL359220.1(5)
Module_217	14	Module_3	EFHC1(6),THADA(6)
Module_218	12	Module_3	IL6ST(7),TRIP12(7)
Module_219	18	Module_3	GFM1(10)
Module_220	19	Module_3	SMO(6),IKBIP(6)
Module_222	22	Module_3	SUCLA2(9)
Module_223	18	Module_3	BDNF.AS(9),AC046134.2(9)
Module_224	16	Module_3	()
Module_226	10	Module_3	USP9X(8)
Module_227	20	Module_3	ASPH(10)
Module_228	14	Module_3	BAALC(7)
Module_230	27	Module_3	PIM3(12),FTH1(10)
Module_231	20	Module_3	PLEKHA1(13)
Module_234	17	Module_3	()
Module_235	20	Module_3	CHIC1(10)
Module_237	14	Module_3	RER1(7)
Module_240	21	Module_3	PPP3CB(10),PLEKHH2(9)
Module_250	10	Module_3	()
Module_251	10	Module_3	ZNF28(6)
Module_252	10	Module_3	LAMP1(5)
Module_254	540	Module_4	ARRDC1(31),CHTF8(28),LDHB(27),C2orf74(25),SPNS1(24),AC124312.1(24),NAGLU(21),FGFR1OP(19),PDCD6(19),CES2(18),AC006504.5(18),SEC16B(17),GGACT(17),MAATS1(16),ADAT1(16),AC026458.2(16),HDAC8(15),WDR27(15),SLC35E2A(15),UMAD1(15),AC005670.2(15),SMARCC2(14),ADHFE1(14),RNF43(14),PAN2(14),ZNF844(14),PLEK(14),TMEM220.AS1(13),RHOXF1.AS1(13)
Module_255	689	Module_4	KIN(74),C16orf58(44),NFATC4(40),PES1(39),PEX6(22),MRPL45(21),KCTD10(20),PNKP(20),DRAM1(20),CFAP36(19),ZNF808(19),ERBB2(19),FAM92A(19),IMPA1(18),NCKIPSD(18),RPL34(17),CAMTA2(17),GTF2IRD2B(17),SHISA5(17),POLL(16),FOXRED1(15),RPS27A(15),S100A6(15),TIPRL(14),PSMD7(14),ATG2A(14),LTBR(14),RPL19(14),SLC9A6(14),MRPL20(14),TUBGCP4(13),RPS14(13),IL17RB(13),ZNF335(13),ZNF213.AS1(13)
Module_256	232	Module_4	SLC2A10(30),FBF1(24),ZNF740(22),LAS1L(21),AC023632.2(19),LENG8.AS1(19),SLC66A3(18),NOC2L(17),TMEM254(16),ADAT2(14)
Module_257	410	Module_5	ACTR6(54),AL513314.2(36),KRI1(24),PRRT3.AS1(24),CDK11A(19),CHD5(18),KAT5(18),AC007405.1(17),COX18(17),TBX19(16),RRNAD1(16),MLYCD(16),THSD4.AS1(16),ASNS(15),CFAP410(15),CHMP1A(15),CHID1(14),AC090114.2(14),OTUB1(14),HILPDA(14),FAHD2B(14)
Module_258	399	Module_5	UTP25(28),ZSCAN9(26),ZNF649(26),TARS2(20),PAXIP1.AS1(20),ANKRD54(19),YBEY(17),ZSCAN23(17),RETSAT(17),AC007923.4(17),ZNF79(16),TBC1D10B(16),RXRB(16),ASB16.AS1(16),SPATA33(15),AC105052.3(15),POLR2E(15),SYS1.DBNDD2(15),GSDMB(14)
Module_259	658	Module_5	CX3CR1(43),LINC02712(33),DHRS4L2(29),LY86(26),KCNK13(26),BLNK(25),S100Z(23),MORC1(22),CT69(22),SPNS2(21),TMEM156(20),PRAM1(20),CD84(20),RASAL3(20),APBB1IP(18),IGSF6(18),AC079015.1(18),PIK3CG(18),SYK(16),INPP5D(16),BIN2(16),CFAP74(16),TMEM273(16),PARVG(15),CSF3R(15),IPCEF1(15),FGD5.AS1(15),AC011921.1(15),FGD3(14),PIK3R5(14),ARHGAP45(14),CARD11(14),TMIGD3(13),SUSD4(13),RACGAP1(13),ST6GAL1(13)
Module_260	310	Module_5	BCAS1(32),MOG(30),CNDP1(25),ST18(22),LINC01250(22),POU3F3(22),ANLN(16),ERMN(16),ERBB3(16),GPR37(16),ARHGAP4(16),TPPP(15),SDC3(15),AIFM3(15),BRSK2(14),MAP3K19(14),DTX3(13)
Module_261	542	Module_5	AL080276.2(35),FGD1(28),LINC00310(27),AP001453.1(24),RSAD1(24),HAUS5(23),GVQW3(22),LINC00665(21),EFS(20),C1orf131(20),DCTN1(20),USP1(19),PPP2R3B(19),ZNF425(18),IMPG2(17),SYNGAP1.AS1(17),GTF2H5(17),SNAP47(16),PLCD4(16),C2orf68(16),THUMPD3(16),RAB9B(16),PRIM1(16),ZNF428(15),STMN2(15),JRKL(15),AC087294.1(15),MAFTRR(15),NIT1(14),C16orf74(13),SURF6(13)
Module_262	367	Module_5	ZNF287(37),ASTE1(33),CHAMP1(27),ZNF639(24),GCAT(22),YEATS4(19),TIRAP(18),AC009299.3(17),LRRC39(16),ZNF624(16),SAP30(15),DUS4L(14),SPRTN(14),DNAJA2(14),STK11IP(14),PPOX(14)
Module_263	24	Module_9	LINC01088(15),SSBP3(11)
Module_265	60	Module_11	PPM1H(39),FAT4(17),PKP4(13)
Module_271	52	Module_13	RNF220(30)
Module_272	21	Module_15	TSPAN18(16)
Module_274	23	Module_18	ITIH5(14),AC092958.1(9)
Module_275	14	Module_18	NBEA(10),ATRNL1(8)
Module_276	12	Module_19	ZIC1(8)
Module_277	26	Module_19	SLX4IP(14)
Module_278	39	Module_20	KLF12(19),ZBTB20(15),MIR99AHG(12)
Module_280	54	Module_21	PLXNC1(35)
Module_284	50	Module_22	ABCA6(30)
Module_285	18	Module_23	PGAP2(14)
Module_287	20	Module_24	TTC8(17)
Module_289	37	Module_25	HSPG2(23)
Module_292	45	Module_26	LRP1(35)
Module_293	23	Module_26	DFFB(17)
Module_297	16	Module_27	ATM(9)
Module_299	23	Module_29	COL6A2(17)
Module_301	14	Module_29	WDR86(11)
Module_307	20	Module_32	CPS1(15),AC009061.2(9)
Module_310	17	Module_33	CERT1(13)
Module_313	21	Module_34	NFIX(18)
Module_314	11	Module_34	ITSN1(8)
Module_318	17	Module_37	TRMT1L(12)
Module_322	14	Module_40	CHD9(8),TBC1D7(6)
Module_324	15	Module_40	SETDB2(9)
Module_326	19	Module_41	ZFP14(12),MARCH8(10)
Module_327	31	Module_42	ASB13(21),CIAO1(9)
Module_333	34	Module_51	FMO4(19),ZNF292(12)
Module_335	25	Module_52	LPXN(11),PRRC1(10),ZNF302(9)
Module_338	12	Module_54	LAMTOR1(9)
Module_339	14	Module_54	TDRD3(10)
Module_340	10	Module_54	CUL9(8)
Module_341	13	Module_55	AGAP1(7)
Module_348	19	Module_60	JHY(10)
Module_350	13	Module_64	ACP6(9)
Module_351	14	Module_64	AP001528.1(10)
Module_353	11	Module_65	VAC14(9)
Module_362	11	Module_72	RENBP(8),FAM182B(8)
Module_364	12	Module_80	EZH1(8),SPINT2(7)
Module_367	11	Module_83	PGM3(9)
Module_372	19	Module_97	SETD4(14)
Module_384	11	Module_112	ADD1(5)
Module_387	10	Module_121	IRF3(6),TRNAU1AP(6)
Module_389	50	Module_127	COL4A2(26),CLMP(16)
Module_390	11	Module_127	KDM7A(7),MEGF10(7)
Module_391	87	Module_128	SNCAIP(37),SLC13A3(20),SLC22A3(17)
Module_392	11	Module_128	MAPK4(7)
Module_393	23	Module_128	MPPED2(18)
Module_396	54	Module_129	NRG3(32)
Module_397	26	Module_129	AC092691.1(15)
Module_403	21	Module_131	TLN2(14)
Module_404	12	Module_131	SLC24A3(8)
Module_406	10	Module_131	ZHX3(6)
Module_407	26	Module_132	LHFPL2(12),MPP6(12)
Module_408	50	Module_132	ROBO1(21),PDE7A(13)
Module_409	35	Module_133	EPHA7(18),DPYSL2(11)
Module_410	21	Module_133	LRFN5(10)
Module_411	57	Module_135	KCNK2(33),CEMIP(14),PLA2R1(12)
Module_412	24	Module_135	EHBP1(15),TBCK(9)
Module_413	21	Module_135	PPFIBP1(17)
Module_414	13	Module_135	ADCY5(11),MAF(7)
Module_416	10	Module_135	FAM49B(5)
Module_417	75	Module_136	STAT3(42),DDX21(21)
Module_419	10	Module_136	MOB3A(6)
Module_423	85	Module_138	RANBP3L(38),FNDC3B(20),CFLAR(13)
Module_427	54	Module_139	DPH6.DT(26),LINC02615(21)
Module_430	10	Module_141	YBX3(7),VMP1(6),ZFHX4(6)
Module_431	13	Module_141	SLC16A7(8),C1RL(8),ODF2L(7)
Module_432	61	Module_141	WBP1L(38),OSMR(12),B4GALT5(12)
Module_434	56	Module_142	LINC00461(27),NRCAM(14),GRIA2(13)
Module_435	11	Module_142	PKIA(9)
Module_437	18	Module_143	GGT5(9),BMP1(9)
Module_438	46	Module_143	MAGI2(22),ANKS1B(15)
Module_442	44	Module_144	LAMB1(21),NCOA7(11)
Module_443	32	Module_144	TGFBR2(14)
Module_444	11	Module_145	ECM2(7),TOM1L1(7)
Module_445	10	Module_145	()
Module_446	84	Module_148	IL4R(48),FSTL1(18)
Module_447	23	Module_148	PTPRA(13)
Module_448	13	Module_148	NAMPT(11)
Module_451	13	Module_148	EIF4G1(7),CSNK1G2(6)
Module_452	23	Module_150	PCBP3(11)
Module_453	20	Module_150	SLC7A6(10)
Module_454	31	Module_150	IL1R1(15),RFX3(9)
Module_455	14	Module_150	USP47(10)
Module_462	61	Module_152	ELL2(25),ATP1A2(14)
Module_465	25	Module_153	NOD1(14)
Module_466	26	Module_153	ALPK1(17)
Module_468	28	Module_154	ZBTB16(17),TSC22D3(12)
Module_470	20	Module_156	SSBP2(15)
Module_471	45	Module_156	MBD5(36)
Module_476	20	Module_160	PAPLN(12)
Module_477	49	Module_160	CMSS1(30),CLASP2(12)
Module_478	12	Module_160	NBPF11(8)
Module_480	12	Module_160	ZNF862(7)
Module_482	18	Module_161	PHLDB2(10)
Module_485	16	Module_162	AGO2(12)
Module_486	32	Module_163	IFI44L(23),IFI44(11)
Module_488	41	Module_164	BNC2(16),GPC6(16),CAPZB(14),KAZN(13)
Module_489	15	Module_164	KCNQ3(8),GREB1(8)
Module_490	17	Module_165	MERTK(11),SEC14L1(9)
Module_492	19	Module_166	NAA25(10),CPNE8(9)
Module_493	27	Module_166	TCF7L1(18),NUP107(10)
Module_496	79	Module_167	NR3C2(36),CPD(11)
Module_499	14	Module_168	LDLRAD3(9)
Module_500	28	Module_170	LPAR1(17),DDX10(11)
Module_507	18	Module_172	CMTR1(11),KIF1BP(7)
Module_508	29	Module_172	POLR2A(14)
Module_509	32	Module_173	LRRFIP1(23),ZNF518A(12)
Module_510	13	Module_173	KIAA1109(6)
Module_512	21	Module_174	ACSS3(12),OSMR.AS1(8)
Module_519	14	Module_177	BCL6(8)
Module_521	13	Module_178	TMEM165(10),ZNRF3(8)
Module_522	12	Module_178	PI16(9)
Module_526	14	Module_179	FUBP1(8),PPP3CC(7)
Module_527	16	Module_179	()
Module_528	10	Module_179	AFF4(7)
Module_529	25	Module_180	RAP1B(15)
Module_530	11	Module_180	JADE2(6),EVC(6)
Module_532	13	Module_181	TBC1D2B(11)
Module_533	18	Module_183	ATL3(16)
Module_534	11	Module_183	PYGL(7),NOL9(6)
Module_536	12	Module_185	FNDC3A(8)
Module_538	27	Module_186	RPL36(17),ELOB(14),RPS18(12)
Module_541	17	Module_187	ATP13A3(13)
Module_542	10	Module_187	PRR5L(6)
Module_546	27	Module_193	HIST1H2AC(18)
Module_547	11	Module_193	ZNF706(5),MMP24OS(5),ARMH4(5)
Module_548	21	Module_194	TPCN1(14)
Module_550	29	Module_197	PIGN(22),THAP6(12)
Module_557	19	Module_203	PPP1R21(14),IFT172(9)
Module_561	29	Module_205	WDR60(21)
Module_565	10	Module_206	ARHGEF4(9)
Module_569	14	Module_208	SNAP91(6),LRRC37B(6)
Module_571	10	Module_210	ZNF423(6),COPA(5)
Module_575	11	Module_211	CBX1(10),HACD3(7)
Module_584	15	Module_222	SUCLA2(9)
Module_586	10	Module_223	AC046134.2(8),PCED1B(7)
Module_588	15	Module_227	ASPH(9)
Module_590	13	Module_230	FTH1(10)
Module_592	12	Module_234	PLCH1(7)
Module_599	12	Module_240	PLEKHH2(9),PPP3CB(7)
Module_600	194	Module_254	LDHB(27),SPNS1(24),C2orf74(22),CES2(18),GGACT(17),ADAT1(16),AC026458.2(16),SLC35E2A(15),AC005670.2(15),PAN2(14),ZNF844(14)
Module_601	346	Module_254	ARRDC1(31),CHTF8(28),AC124312.1(24),NAGLU(21),FGFR1OP(19),PDCD6(19),AC006504.5(18),SEC16B(17),HDAC8(15),WDR27(15),UMAD1(15),MAATS1(14),SMARCC2(14),RNF43(14),PLEK(14),TMEM220.AS1(13),RHOXF1.AS1(13)
Module_602	22	Module_255	()
Module_603	21	Module_255	IMPA1(14)
Module_604	45	Module_255	NFATC4(26)
Module_605	87	Module_255	KIN(55),PSMD7(14),CFAP36(13)
Module_606	45	Module_255	PES1(29)
Module_607	18	Module_255	ZNF335(12),FOXRED1(10)
Module_608	17	Module_255	KCTD10(10),MRPL20(9)
Module_610	50	Module_255	C16orf58(31)
Module_611	33	Module_255	ERBB2(15)
Module_612	22	Module_255	PEX6(14),PSKH1(9)
Module_613	32	Module_255	RPL34(13)
Module_614	30	Module_255	MRPL45(18),NEXN(12)
Module_615	17	Module_255	DRAM1(11)
Module_616	20	Module_255	()
Module_617	20	Module_255	TUBGCP4(10),POLM(9)
Module_618	15	Module_255	NCKIPSD(10)
Module_619	14	Module_255	ENDOV(6)
Module_620	13	Module_255	RAB5B(11)
Module_628	10	Module_255	NOL7(7)
Module_629	17	Module_255	IL17RB(13)
Module_630	19	Module_255	CAPNS1(7)
Module_631	12	Module_255	()
Module_636	47	Module_256	ZNF740(20),AC023632.2(14)
Module_637	22	Module_256	SLC2A10(19)
Module_638	32	Module_256	LENG8.AS1(14)
Module_639	17	Module_256	FBF1(13)
Module_641	32	Module_256	()
Module_642	13	Module_256	B3GALNT1(9)
Module_643	27	Module_256	NOC2L(16)
Module_644	11	Module_256	WDHD1(6)
Module_647	19	Module_257	KAT5(9)
Module_648	104	Module_257	ACTR6(52),KRI1(21),COX18(17),RRNAD1(16),MLYCD(16),AL513314.2(15)
Module_649	22	Module_257	PTOV1.AS1(11)
Module_651	39	Module_257	CDK11A(15)
Module_652	19	Module_257	RTKN(10),SHROOM1(10)
Module_655	21	Module_257	PRRT3.AS1(16)
Module_657	14	Module_257	HHLA3(10)
Module_658	36	Module_257	CHD5(15),THSD4.AS1(12)
Module_659	12	Module_257	()
Module_660	12	Module_257	PDCD2(7)
Module_661	23	Module_257	ASNS(11),CFAP410(9)
Module_662	16	Module_257	AC007405.1(10)
Module_663	14	Module_257	CA11(8)
Module_664	10	Module_257	()
Module_667	16	Module_258	RXRB(10)
Module_668	15	Module_258	MHENCR(10)
Module_669	42	Module_258	ZSCAN9(19),SYS1.DBNDD2(13),TBC1D10B(12)
Module_670	39	Module_258	UTP25(22)
Module_672	22	Module_258	ZNF79(14)
Module_673	24	Module_258	GSDMB(13)
Module_674	38	Module_258	YBEY(16)
Module_675	20	Module_258	MRPS26(12)
Module_676	27	Module_258	ANKRD54(17),RETSAT(13)
Module_678	31	Module_258	ZNF649(26)
Module_679	16	Module_258	MOGS(7),ZBTB24(7),PTGES2(7)
Module_681	15	Module_258	AGAP5(9),ZNF727(7)
Module_682	12	Module_258	ZNF546(7)
Module_683	23	Module_258	ZKSCAN2.DT(12),AC009690.2(11)
Module_684	12	Module_258	SPART.AS1(7)
Module_685	17	Module_258	MFSD10(10),SCN11A(10)
Module_686	73	Module_259	LINC02712(30),DHRS4L2(20)
Module_687	51	Module_259	LY86(18),SYK(16)
Module_688	16	Module_259	FGD3(12)
Module_689	40	Module_259	CX3CR1(22),ST6GAL1(10)
Module_690	21	Module_259	IPCEF1(10)
Module_691	47	Module_259	KCNK13(20),CARD11(14),CSF3R(11),HCK(11)
Module_692	36	Module_259	MORC1(16),RACGAP1(11)
Module_694	26	Module_259	PRAM1(16)
Module_695	18	Module_259	S100Z(12),SPNS2(9)
Module_696	32	Module_259	FGD5.AS1(15)
Module_697	19	Module_259	GPRIN3(9)
Module_698	20	Module_259	TMEM273(10),LPAR5(8)
Module_699	32	Module_259	CD84(18)
Module_700	10	Module_259	SVIP(7),AC040934.1(7)
Module_701	17	Module_259	CDH1(9)
Module_702	35	Module_259	RASAL3(20),AC012150.1(12)
Module_704	51	Module_259	CT69(21),CFAP74(13),HLA.DRB1(12)
Module_706	15	Module_259	FCHO1(8),FOXG1.AS1(7)
Module_711	15	Module_259	AC093423.3(7)
Module_714	278	Module_260	BCAS1(32),MOG(30),CNDP1(25),ST18(22),LINC01250(22),POU3F3(22),ANLN(16),ERMN(16),ERBB3(16),GPR37(16),ARHGAP4(16),TPPP(15),SDC3(15),BRSK2(13)
Module_715	32	Module_260	AIFM3(15),DTX3(13)
Module_716	58	Module_261	FGD1(18),LINC00665(18),POLR3F(12),USP1(12)
Module_717	83	Module_261	HAUS5(22),GVQW3(19),GTF2H5(17),C2orf68(14)
Module_718	59	Module_261	AL080276.2(29),DCTN1(14)
Module_719	23	Module_261	STMN2(13)
Module_720	39	Module_261	AP001453.1(19)
Module_721	71	Module_261	RSAD1(24),PLCD4(16)
Module_722	54	Module_261	LINC00310(22)
Module_723	42	Module_261	EFS(19),JRKL(15),AC087294.1(15)
Module_724	21	Module_261	MAFTRR(12),PPP2R3B(10),TOP3B(10)
Module_725	10	Module_261	DCAF15(7)
Module_726	41	Module_261	RAB9B(14)
Module_727	10	Module_261	()
Module_728	13	Module_261	()
Module_729	12	Module_261	RPS13(8)
Module_730	70	Module_262	ASTE1(31),YEATS4(16),ZNF624(16)
Module_731	195	Module_262	ZNF287(35),CHAMP1(26),ZNF639(24),GCAT(22),AC009299.3(17),LRRC39(16),TIRAP(15)
Module_732	26	Module_262	HNRNPA1(11)
Module_733	17	Module_262	PXN.AS1(11)
Module_734	31	Module_262	()
Module_735	28	Module_262	AL117348.2(11)
Module_736	11	Module_272	()
Module_738	17	Module_274	ITIH5(14)
Module_743	11	Module_277	MACF1(7),LINC01197(7)
Module_745	26	Module_278	KLF12(19)
Module_761	23	Module_333	FMO4(18)
Module_765	10	Module_348	NME3(6)
Module_773	15	Module_407	MPP6(10)
Module_774	10	Module_407	PRKAG2(6),SH3PXD2A(6)
Module_775	28	Module_408	ROBO1(17)
Module_778	13	Module_409	DPYSL2(10),FAM110B(8)
Module_781	10	Module_410	NXN(7)
Module_783	10	Module_412	TBCK(8),ZC4H2(7)
Module_788	62	Module_417	STAT3(42),DDX21(14)
Module_789	58	Module_423	RANBP3L(38),FNDC3B(18)
Module_792	15	Module_427	AC007262.2(10)
Module_793	11	Module_427	TCF25(7)
Module_794	37	Module_434	LINC00461(26),GRIA2(13)
Module_796	14	Module_437	GGT5(9)
Module_799	33	Module_438	MAGI2(22)
Module_801	29	Module_442	LAMB1(20),HDAC7(9)
Module_803	13	Module_443	CEBPD(8)
Module_804	11	Module_443	NID1(7)
Module_808	11	Module_452	SPIDR(7),CEMIP2(7)
Module_809	12	Module_452	PCBP3(9)
Module_810	11	Module_453	SLC7A6(10)
Module_814	22	Module_462	ELL2(19)
Module_816	16	Module_462	ZSWIM5(10)
Module_818	18	Module_465	NOD1(12)
Module_823	31	Module_477	CMSS1(25)
Module_825	11	Module_477	CLASP2(9)
Module_829	20	Module_488	CAPZB(13),KAZN(12)
Module_830	13	Module_488	BNC2(9)
Module_832	10	Module_489	KCNQ3(8)
Module_833	67	Module_496	NR3C2(36)
Module_838	14	Module_508	POLR2A(13)
Module_841	10	Module_519	()
Module_853	12	Module_550	THAP6(11)
Module_860	66	Module_600	LDHB(21),C2orf74(16),CES2(14)
Module_861	52	Module_600	SPNS1(21),GGACT(13)
Module_862	29	Module_600	AC026458.2(15),PAN2(13)
Module_864	26	Module_600	ZNF844(11),MARC1(10)
Module_867	66	Module_601	AC124312.1(20),HDAC8(14),SMARCC2(13)
Module_868	37	Module_601	PDCD6(15),PILRB(12)
Module_869	73	Module_601	CHTF8(25),AC006504.5(18),MAATS1(14)
Module_871	36	Module_601	RNF43(12)
Module_872	64	Module_601	ARRDC1(24),SEC16B(17)
Module_874	26	Module_601	PLEK(13)
Module_875	11	Module_601	SGTB(7)
Module_877	10	Module_601	CEP85(5),HLA.DPB1(5)
Module_879	16	Module_602	RPS27A(10),RPL7A(10)
Module_880	37	Module_604	NFATC4(26),FAM92A(10)
Module_882	79	Module_605	KIN(55),PSMD7(14),CFAP36(13)
Module_894	10	Module_611	ERBB2(8)
Module_895	12	Module_611	POLL(9)
Module_896	12	Module_612	PEX6(10)
Module_897	10	Module_612	PSKH1(8)
Module_905	12	Module_617	POLM(9),TUBGCP4(7)
Module_907	10	Module_619	ENDOV(6)
Module_914	10	Module_629	SLC22A4(7)
Module_917	11	Module_636	METTL5(8)
Module_919	21	Module_636	ZNF740(15)
Module_921	17	Module_638	LENG8.AS1(11)
Module_922	10	Module_638	CUEDC2(6)
Module_924	22	Module_641	COL28A1(11)
Module_925	10	Module_641	STEAP2(8)
Module_930	11	Module_643	NOC2L(10),RRAGC(7)
Module_933	83	Module_648	ACTR6(52),KRI1(18)
Module_937	10	Module_649	METTL23(8)
Module_938	18	Module_651	CDK11A(11),FAHD2B(11)
Module_948	27	Module_658	THSD4.AS1(12),ATP5F1B(11),CHMP1A(11)
Module_956	27	Module_669	ZSCAN9(16),SYS1.DBNDD2(10)
Module_960	19	Module_670	UTP25(17)
Module_964	14	Module_672	ZNF79(11)
Module_965	14	Module_673	GSDMB(10),POLR2E(8)
Module_966	10	Module_673	TMEM14A(8)
Module_967	17	Module_674	YBEY(10)
Module_971	16	Module_675	MRPS26(12)
Module_974	21	Module_676	ANKRD54(16)
Module_985	15	Module_683	AC009690.2(11)
Module_986	29	Module_686	LINC02712(21)
Module_987	16	Module_686	DHRS4L2(14)
Module_988	11	Module_686	BIN2(8)
Module_989	15	Module_686	SUSD4(9),DCHS2(9)
Module_991	26	Module_687	SYK(16)
Module_994	29	Module_689	CX3CR1(18)
Module_995	10	Module_689	ST6GAL1(7),PLXND1(6)
Module_997	16	Module_690	IPCEF1(9)
Module_998	28	Module_691	KCNK13(17)
Module_999	10	Module_691	HCK(7),CARD11(7)
Module_1000	18	Module_692	MORC1(12)
Module_1002	10	Module_692	()
Module_1005	16	Module_696	AC011921.1(10),FGD5.AS1(9)
Module_1008	12	Module_697	GPRIN3(8)
Module_1011	10	Module_698	TMEM273(7)
Module_1012	20	Module_699	CD84(15)
Module_1017	25	Module_702	RASAL3(19)
Module_1024	57	Module_714	MOG(25),ST18(16)
Module_1025	13	Module_714	TPPP(10),ATP13A5(8)
Module_1026	12	Module_714	CNDP1(8)
Module_1027	30	Module_714	BCAS1(23)
Module_1029	19	Module_714	ERBB3(11)
Module_1030	17	Module_714	LINC01250(15)
Module_1031	27	Module_714	POU3F3(12),TTBK1(8)
Module_1033	15	Module_714	BRSK2(7),TPRN(6)
Module_1034	12	Module_714	CASS4(6),EPHB2(6)
Module_1035	14	Module_714	ARHGAP4(10)
Module_1037	20	Module_714	SDC3(10),VWA3A(10),IFFO2(9)
Module_1039	19	Module_715	DTX3(13)
Module_1040	13	Module_715	AIFM3(12)
Module_1041	33	Module_716	LINC00665(18),FGD1(13)
Module_1042	15	Module_716	POLR3F(11),USP1(11)
Module_1043	45	Module_717	GVQW3(19),C2orf68(14),HAUS5(14)
Module_1049	35	Module_718	AL080276.2(24)
Module_1051	15	Module_718	DCTN1(10)
Module_1052	28	Module_720	AP001453.1(17)
Module_1053	11	Module_720	()
Module_1054	39	Module_721	RSAD1(22),NIT1(14)
Module_1055	16	Module_721	PLCD4(12)
Module_1056	13	Module_721	AC078846.1(8)
Module_1057	28	Module_722	LINC00310(20)
Module_1061	18	Module_723	EFS(17)
Module_1062	15	Module_723	JRKL(9)
Module_1065	12	Module_726	()
Module_1066	20	Module_726	RAB9B(12)
Module_1072	10	Module_730	TMEM14C(6)
Module_1073	15	Module_730	YEATS4(12)
Module_1078	12	Module_731	TIRAP(9),Z68871.1(9)
Module_1079	13	Module_731	ZNF639(11)
Module_1080	16	Module_731	SPRTN(12)
Module_1081	41	Module_731	ZNF287(27),STK11IP(13)
Module_1082	12	Module_731	ENPP5(10)
Module_1083	12	Module_731	AC009299.3(9)
Module_1084	27	Module_731	CHAMP1(17)
Module_1086	22	Module_731	GCAT(13)
Module_1087	14	Module_731	()
Module_1088	10	Module_732	()
Module_1089	16	Module_732	GTF3C4(10)
Module_1092	19	Module_734	AC084816.1(10)
Module_1093	12	Module_734	SLC6A17(10)
Module_1104	29	Module_799	MAGI2(22)
Module_1114	18	Module_860	LDHB(13),ADAT1(9),CES2(9)
Module_1115	15	Module_860	C2orf74(11)
Module_1117	11	Module_860	FKBP2(7)
Module_1120	28	Module_861	SPNS1(17),AC005670.2(10)
Module_1122	12	Module_861	C7orf26(7),FAM219B(7)
Module_1124	12	Module_862	PAN2(8)
Module_1125	13	Module_864	DHTKD1(8),AC107375.1(8)
Module_1126	10	Module_864	ZNF844(7)
Module_1127	18	Module_867	HDAC8(14)
Module_1131	14	Module_869	AC006504.5(11)
Module_1132	45	Module_869	CHTF8(24),MAATS1(14),TMEM220.AS1(13)
Module_1134	18	Module_871	RNF43(12),MRPS6(10)
Module_1137	45	Module_872	ARRDC1(24),NAGLU(12),SEC16B(12),RHOXF1.AS1(12)
Module_1140	21	Module_874	PLEK(13),ITGA4(8),GATM(8)
Module_1144	66	Module_882	KIN(55)
Module_1150	15	Module_919	ZNF740(12)
Module_1163	22	Module_948	THSD4.AS1(12),CHMP1A(11)
Module_1167	12	Module_956	PAXIP1.AS1(8)
Module_1169	13	Module_960	UTP25(11)
Module_1175	10	Module_974	ANKRD54(8)
Module_1178	24	Module_986	LINC02712(21)
Module_1188	34	Module_1024	MOG(25)
Module_1198	11	Module_1039	DTX3(10)
Module_1201	24	Module_1041	LINC00665(17)
Module_1205	21	Module_1043	GVQW3(16)
Module_1208	21	Module_1049	AL080276.2(18)
Module_1213	13	Module_1052	ZNF552(7)
Module_1220	16	Module_1054	RSAD1(15)
Module_1226	33	Module_1081	ZNF287(24)
Module_1233	12	Module_1084	CHAMP1(11)
Module_1234	11	Module_1084	C12orf43(7)
Module_1240	11	Module_1092	()
Module_1245	29	Module_1132	CHTF8(22)
Module_1247	11	Module_1137	NAGLU(6),RHOXF1.AS1(6)
Module_1248	31	Module_1137	ARRDC1(22)
Module_1249	15	Module_1140	PLEK(10),ITGA4(7)
Module_1257	14	Module_1248	ARRDC1(9),SEC16B(8)
