# Supplementary material for: A single nuclear transcriptomic characterisation of mechanisms responsible for impaired angiogenesis and blood-brain barrier function in Alzheimer’s disease
Source: Nat Commun. 2024 Mar 12;15:2243. doi: 10.1038/s41467-024-46630-z (PMC10933340; doi:10.1038/s41467-024-46630-z)
Supplement: Supplementary file 8 — Supplementary Data 5 [file 41467_2024_46630_MOESM8_ESM.xlsx]

## Sheet: EC_signif_modules
module	geneset	description	size	overlap	odds_ratio	pval	FDR	database	#NAME?	genes
M3	GO:0008066	glutamate receptor activity	20	16	23.82	9.4e-11	8.4e-08	GO	7.0757	GRIA1;GRIA2;GRID2;GRID1;GRIK5;GRIK3;GRIK4;GRIK1;GRIK2;GRM1;GRIN2D;GRM3;GRM5;GRM7;GRM8;GRIA4
M3	GO:0099529	neurotransmitter receptor activity involved in regulation of postsynaptic membrane potential	21	16	19.05	3.4e-10	1.5e-07	GO	6.8239	GABRA2;GRIA1;GRIA2;GABRA1;GRID2;GRID1;GRIK5;GABRA3;GRIK3;GRIK4;GRIK1;GRIK2;GABRG3;GABRG2;GABRG1;GRIA4
M3	GO:0022824	transmitter-gated ion channel activity	33	19	8.08	1.1e-08	3.3e-06	GO	5.4815	GABRB3;GRIA1;GABRA2;GRIA2;GABRA1;GABRB1;GRID2;GRID1;GRIK5;GABRA3;GRIK3;GRIK4;GRIK1;GRIK2;GABRG3;GABRG2;GABRG1;GRIN2D;GRIA4
M3	GO:0004812	aminoacyl-tRNA ligase activity	41	21	6.26	3e-08	6.8e-06	GO	5.1675	CARS;YARS;DARS;WARS;VARS;TARSL2;TARS;SARS;EPRS;NARS;LARS2;KARS;QARS;LARS;RARS;MARS;GARS;TARS2;HARS;IARS;AARS
M3	GO:0004970	ionotropic glutamate receptor activity	16	12	17.84	8.3e-08	1.5e-05	GO	4.8239	GRIA1;GRIA2;GRIN2A;GRIK5;GRIK3;GRIK4;GRIK1;GRIK2;GRIN2C;GRIN2B;GRIN2D;GRIA4
M3	GO:0022843	voltage-gated cation channel activity	100	34	3.08	7.1e-07	0.00011	GO	3.9586	RYR1;KCNC2;KCNA2;CACNA1B;CACNA1A;CACNA1D;PKD2;NALCN;CACNG7;CACNG8;NCS1;CNGA1;CACNG2;CACNG4;KCNH1;KCNH5;KCND2;KCNH7;KCNB1;CACNA2D1;KCNH8;KCNB2;OPRM1;TPCN2;CACNB1;CACNB2;KCNS3;KCNQ2;KCNMA1;IL1RAPL1;KCNQ3;KCNQ5;HCN2;HCN1
M3	GO:1904315	transmitter-gated ion channel activity involved in regulation of postsynaptic membrane potential	36	17	5.32	2.7e-06	0.00035	GO	3.4559	GRIA1;GABRA2;GRIA2;GABRA1;GRID2;GRID1;CHRNA7;GRIK5;GABRA3;GRIK3;GRIK4;GRIK1;GRIK2;GABRG3;GABRG2;GABRG1;GRIA4
M3	GO:0005245	voltage-gated calcium channel activity	37	17	5.06	4.3e-06	0.00049	GO	3.3098	RYR1;CACNA2D1;CACNA1B;CACNA1A;CACNA1D;OPRM1;PKD2;NALCN;TPCN2;CACNB1;CACNG7;CACNB2;CACNG8;NCS1;IL1RAPL1;CACNG2;CACNG4
M3	GO:0005262	calcium channel activity	93	29	2.7	3e-05	0.003	GO	2.5229	RYR1;SLC24A2;RYR2;SLC24A4;SLC24A3;CHRNA7;CACNA1B;CACNA1A;CACNA1D;PKD2;NALCN;CACNG7;TRPM2;CACNG8;NCS1;CACNG2;CACNG4;TRPC5;TRPC3;CACNA2D1;PDE2A;TRPV3;OPRM1;TPCN2;CACNB1;CACNB2;FAM155A;P2RX4;IL1RAPL1
M3	GO:0016917	GABA receptor activity	21	11	6.54	4.8e-05	0.0039	GO	2.4089	GABRA2;GABRB3;GABBR2;GABRB2;GABRA1;GABRB1;GABBR1;GABRA3;GABRG3;GABRG2;GABRG1
M3	GO:0005267	potassium channel activity	100	30	2.55	5e-05	0.0039	GO	2.4089	KCNC2;GRIK5;KCNA2;GRIK3;GRIK4;GRIK1;GRIK2;PKD2;KCNMB1;CNGA1;KCNH1;KCNH5;KCNK10;KCND2;KCNH7;ABCC8;KCNB1;KCNH8;KCNB2;KCNK13;TMEM175;KCNS3;KCNQ2;KCNMA1;KCNQ3;KCNQ5;KCNK1;KCNK2;HCN2;HCN1
M3	GO:0022851	GABA-gated chloride ion channel activity	12	8	11.88	5.4e-05	0.0039	GO	2.4089	GABRA2;GABRB3;GABRA1;GABRB1;GABRA3;GABRG3;GABRG2;GABRG1
M3	GO:0030215	semaphorin receptor binding	18	10	7.43	5.6e-05	0.0039	GO	2.4089	SEMA5A;SEMA4A;RIT2;SEMA4D;SEMA3C;SEMA3D;SEMA4B;SEMA3A;SEMA3G;SEMA3F
M3	GO:0099094	ligand-gated cation channel activity	60	20	2.98	0.00018	0.012	GO	1.9208	GRIA1;GRIA2;KCNJ10;GRIK5;CHRNA7;KCNJ14;GRIK3;GRIK4;GRIK1;GRIK2;GRIN2C;GRIN2B;GRIN2D;TRPM2;GRIN2A;P2RX4;ASIC2;KCNK1;KCNJ3;GRIA4
M3	GO:0001540	amyloid-beta binding	49	17	3.16	0.00032	0.019	GO	1.7212	GRIA1;GRIA2;MSR1;NLGN1;CHRNA7;ITGB2;CLU;SORL1;BACE1;APBA1;CD36;APBB1;APOE;EPHB2;CRYAB;APBA2;ITM2C
M3	GO:0099095	ligand-gated anion channel activity	18	9	5.94	0.00038	0.021	GO	1.6778	GABRA2;GABRB3;GABRA1;GABRB1;GLRB;GABRA3;GABRG3;GABRG2;GABRG1
M3	GO:0001614	purinergic nucleotide receptor activity	15	8	6.78	0.00047	0.025	GO	1.6021	P2RY12;P2RX7;P2RX4;GPR34;P2RY14;P2RX1;PTAFR;P2RY1
M3	GO:0005283	sodium:amino acid symporter activity	12	7	8.31	0.00053	0.026	GO	1.585	SLC38A1;SLC1A2;SLC6A13;SLC1A3;SLC6A12;SLC6A11;SLC6A1
M3	GO:0004890	GABA-A receptor activity	19	9	5.34	0.00063	0.028	GO	1.5528	GABRA2;GABRB3;GABRB2;GABRA1;GABRB1;GABRA3;GABRG3;GABRG2;GABRG1
M3	GO:0038191	neuropilin binding	19	9	5.34	0.00063	0.028	GO	1.5528	SEMA5A;SEMA4A;SEMA4D;SEMA3C;SEMA3D;SEMA4B;SEMA3A;SEMA3G;SEMA3F
M3	GO:0005249	voltage-gated potassium channel activity	85	24	2.34	0.00073	0.031	GO	1.5086	KCNH5;KCNJ10;KCND2;KCNC2;KCNH7;KCNB1;KCNIP2;KCNH8;KCNB2;KCNA2;KCNJ14;PKD2;KCNS3;KCNMA1;KCNQ2;CNGA1;KCNQ3;KCNQ5;KCNK1;KCNK2;HCN2;KCNH1;KCNJ3;HCN1
M3	GO:0005272	sodium channel activity	40	14	3.2	0.00095	0.037	GO	1.4318	GRIK5;GRIK3;GRIK4;GRIK1;GRIK2;PKD2;NALCN;SCN9A;ASIC2;KCNK1;SCN2A;HCN2;SCN1A;HCN1
M3	GO:0015085	calcium ion transmembrane transporter activity	77	22	2.38	0.001	0.037	GO	1.4318	RYR1;SLC24A2;RYR2;TRPC5;SLC24A4;SLC24A3;TRPC3;CHRNA7;PDE2A;CACNA1B;CACNA1A;TRPV3;CACNA1D;ATP2B2;ATP2C2;PKD2;CACNB2;TRPM2;ATP13A4;ATP13A5;CACNG2;CACNG4
M3	GO:0099604	ligand-gated calcium channel activity	20	9	4.86	0.001	0.037	GO	1.4318	RYR1;RYR2;TRPM2;GRIN2A;P2RX4;GRIN2C;JPH1;GRIN2B;GRIN2D
M3	GO:0046934	phosphatidylinositol-4,5-bisphosphate 3-kinase activity	68	20	2.48	0.0011	0.039	GO	1.4089	CD86;PDGFRB;IRS1;EGF;HGF;PIK3CD;NRG1;FGF1;FGF2;ESR1;PIK3CG;VAV1;PIK3R6;PIK3R5;ERBB3;NRG4;LCK;ERBB4;PIK3AP1;FGFR2
M3	GO:0008503	benzodiazepine receptor activity	10	6	8.9	0.0011	0.039	GO	1.4089	GABRA2;GABRA1;GABRA3;GABRG3;GABRG2;GABRG1
M3	GO:0052813	phosphatidylinositol bisphosphate kinase activity	71	20	2.33	0.002	0.067	GO	1.1739	CD86;PDGFRB;IRS1;EGF;HGF;PIK3CD;NRG1;FGF1;FGF2;ESR1;PIK3CG;VAV1;PIK3R6;PIK3R5;ERBB3;NRG4;LCK;ERBB4;PIK3AP1;FGFR2
M3	GO:0001608	G-protein coupled nucleotide receptor activity	8	5	9.89	0.0024	0.072	GO	1.1427	P2RY12;GPR34;P2RY14;PTAFR;P2RY1
M3	GO:0048156	tau protein binding	8	5	9.89	0.0024	0.072	GO	1.1427	DYRK1A;APOE;S100B;CLU;SNCA
M3	GO:0045028	G-protein coupled purinergic nucleotide receptor activity	8	5	9.89	0.0024	0.072	GO	1.1427	P2RY12;GPR34;P2RY14;PTAFR;P2RY1
M3	GO:0005261	cation channel activity	146	34	1.81	0.0028	0.078	GO	1.1079	RYR1;SLC24A2;RYR2;SLC24A4;SLC24A3;CHRNA7;KCNA2;CACNA1B;CACNA1A;CACNA1D;PKD2;NALCN;TRPM2;SCN9A;PIEZO2;CACNG2;CACNG4;SCN1A;TRPC5;KCNK10;TRPC3;ABCC8;KCNK13;PDE2A;TRPV3;TMEM175;TPCN2;P2RX7;CACNB2;P2RX4;P2RX1;SCN2A;KCNK1;HCN1
M3	GO:0015276	ligand-gated ion channel activity	68	19	2.31	0.0028	0.078	GO	1.1079	GABRB3;GABRA2;GABRB2;GABRA1;GABRB1;GRIK5;CHRNA7;GABRA3;GRIK3;GRIK4;GRIK1;GRIK2;GABRG3;GABRG2;GABRG1;P2RX7;P2RX4;GLRB;P2RX1
M3	GO:0005237	inhibitory extracellular ligand-gated ion channel activity	15	7	5.19	0.0029	0.078	GO	1.1079	GABRA2;GABRA1;GLRB;GABRA3;GABRG3;GABRG2;GABRG1
M3	GO:0030507	spectrin binding	19	8	4.32	0.0032	0.084	GO	1.0757	SPTBN4;DCTN2;KIF3A;ANK2;MYO7A;ANK3;DYNC1I1;ADD2
M3	GO:0008328	ionotropic glutamate receptor complex	39	23	8.57	1.6e-10	5.6e-08	GO	7.252	GRIA1;GRIA2;GRID2;GRIK5;GRIK3;GRIK4;GRIK1;GRIK2;GRIN2C;SHISA9;GRIN2B;SHISA6;GRIN2D;CACNG7;CACNG8;GRIN2A;OLFM2;DLG2;CACNG2;CACNG4;SHANK2;GRIA4;SHANK1
M3	GO:0030425	dendrite	215	65	2.6	2.1e-09	3.7e-07	GO	6.432	CNTNAP2;TENM2;KCNC2;GRIK3;KNDC1;COMT;PPP1R9A;CLU;SGCE;TRIM9;C16ORF70;ATCAY;GRM7;OPA1;DNER;SACS;KIF1B;KIF1A;EPHB2;TP63;KPNA1;EPHA5;KIRREL3;KCND2;ACAD9;MAGI2;DYRK1A;ANK3;OPRM1;GABRG3;SRCIN1;GABRG2;GABRG1;MAP1B;MAP1A;ADGRB1;IL1RAPL1;MAPT;NPTXR;SHANK2;SHANK1;GRIA1;GRIA2;NLGN1;KCNA2;LRP4;ADCY2;LRP2;PAK1;BRINP2;BRINP1;MAP2;P2RY1;APOD;APOE;BRINP3;GABRA2;GABRA1;NLGN4X;KCNB1;KCNB2;GABRA3;NSG2;NEURL1;ATXN10
M3	GO:0005887	integral component of plasma membrane	1463	280	1.44	1.9e-07	2.2e-05	GO	4.658	CNTFR;VIPR1;HHIP;AQP4;SLC4A4;MILR1;GPR176;EDNRA;ALCAM;C3AR1;EPHB2;EPHB1;TMEM8A;CMKLR1;EPHA5;CXADR;EPHA6;KCNK10;SLC11A1;KCNK13;SLC6A13;SLC6A12;SLC6A11;GABRG3;GABRG2;GABRG1;PLPP4;NINJ2;KCNQ2;ADGRB1;KCNQ3;KCNQ5;PLPP3;PLPP2;PTGFR;SLC22A3;ADCYAP1R1;ENPEP;IGSF6;SDC4;GYPC;PCDH10;SLC22A1;PCDH15;LPAR1;TGFA;SLCO5A1;SLC6A20;PCDH17;TRPM2;GRIN2A;SYNDIG1;ST3GAL5;NCKAP1L;PAG1;MSR1;CADM3;CADM4;CADM1;CADM2;SLC16A…
M3	GO:0044304	main axon	33	17	6.32	5.7e-07	5.1e-05	GO	4.292	ROBO2;SPTBN4;CNTNAP2;CNTNAP1;KCNA2;ANK3;NCMAP;DLG2;PARD3;KCNQ2;KCNQ3;SPOCK1;CNTN2;MBP;NRCAM;MAPT;SCN2A
M3	GO:0030424	axon	141	43	2.62	8.1e-07	5.8e-05	GO	4.237	CNTNAP2;PTPRS;HEPACAM;KCNC2;SEMA3A;PTPRO;KCNA2;GRIK3;IGHMBP2;ADAM22;LRP2;COMT;PAK1;ALCAM;ATCAY;GRM7;SACS;SLC38A7;TMEM108;KIF1B;KIF1A;CTNNA2;EPHB2;SNCA;KIRREL3;NTRK2;DSCAM;KCNB1;NTRK3;DYRK1A;CCK;OPRM1;SRCIN1;CCSAP;OLFM1;SHTN1;FEZ1;MAP1B;GARS;ROR2;CNTN4;MAPT;SCN2A
M3	GO:0034703	cation channel complex	65	24	3.49	5.9e-06	0.00035	GO	3.456	RYR1;GRIA1;RYR2;GRIA2;TRPC5;KCNIP2;KCNAB1;AKAP6;SHISA9;GRIN2C;GRIN2B;SHISA6;GRIN2D;CACNG7;OLFM2;CACNG8;GRIN2A;PRKACA;CACNG2;KCNK1;SCN2A;CACNG4;SHANK1;GRIA4
M3	GO:0034705	potassium channel complex	14	9	10.69	2.7e-05	0.0014	GO	2.854	ABCC8;KCNIP2;GRIK5;GRIK3;GRIK4;KCNAB1;GRIK1;GRIK2;KCNK1
M3	GO:0032281	AMPA glutamate receptor complex	18	10	7.43	5.6e-05	0.0025	GO	2.602	GRIA1;GRIA2;CACNG7;CACNG8;OLFM2;SHISA9;CACNG2;CACNG4;SHISA6;GRIA4
M3	GO:0033268	node of Ranvier	12	7	8.31	0.00053	0.021	GO	1.678	SPTBN4;KCNQ2;KCNQ3;CNTN2;SPOCK1;ANK3;SCN2A
M3	GO:1902711	GABA-A receptor complex	19	9	5.34	0.00063	0.023	GO	1.638	GABRA2;GABRB3;GABRB2;GABRA1;GABRB1;GABRA3;GABRG3;GABRG2;GABRG1
M3	GO:0032590	dendrite membrane	20	9	4.86	0.001	0.033	GO	1.481	GABRA2;SGCE;GABRA1;KCNB1;KCNC2;GABRA3;GABRG3;GABRG2;GABRG1
M3	GO:0034706	sodium channel complex	10	6	8.9	0.0011	0.034	GO	1.469	GRIK5;GRIK3;GRIK4;GRIK1;GRIK2;SCN2A
M3	GO:0016010	dystrophin-associated glycoprotein complex	14	7	5.93	0.0018	0.048	GO	1.319	SGCE;SGCD;SNTG1;DMD;SNTB1;SNTA1;SNTB2
M3	GO:0038037	G-protein coupled receptor dimeric complex	8	5	9.89	0.0024	0.061	GO	1.215	GABBR2;GABBR1;RAMP3;RAMP1;GRM1
M3	GO:0014701	junctional sarcoplasmic reticulum membrane	9	5	7.41	0.0047	0.1	GO	1	RYR1;RYR2;AKAP6;JPH1;TRDN
M3	GO:0043194	axon initial segment	9	5	7.41	0.0047	0.1	GO	1	SPTBN4;KCNQ2;KCNQ3;NRCAM;ANK3
M3	GO:0017146	NMDA selective glutamate receptor complex	9	5	7.41	0.0047	0.1	GO	1	GRIN2A;GRIN2C;GRIN2B;SHANK1;GRIN2D
M3	GO:0005593	FACIT collagen trimer	6	4	11.86	0.0051	0.1	GO	1	COL16A1;COL14A1;COL12A1;COL9A2
M3	GO:0048812	neuron projection morphogenesis	163	54	2.97	1.3e-09	5.1e-06	GO	5.2924	CNTNAP2;CNTNAP1;CTNND2;CELSR2;DOCK10;ALCAM;NRCAM;EPHB2;EPHB1;ZNF365;DCC;RHOH;ANK3;SHTN1;PARD3;MAP1B;MAP1A;ADGRB1;TNIK;SGK1;DSCAML1;SHANK2;SHANK1;BRSK1;GPM6A;SPTBN4;BRSK2;NLGN1;SDC2;LRP4;PRELP;LRP2;NYAP2;PAK1;SLITRK2;MAP2;SLIT1;MAP6;NCKAP1L;SLIT2;APBB1;CTNNA2;NTNG2;LINGO1;DCDC2;CCK;S100B;BMP7;LRFN2;LRFN5;STK26;LRRN1;CNTN4;FGFR2
M3	GO:0043039	tRNA aminoacylation	40	22	7.29	2.4e-09	5.1e-06	GO	5.2924	CARS;YARS;DARS;WARS;VARS;TARSL2;TARS;SARS;EPRS;NARS;AIMP1;LARS2;KARS;QARS;LARS;RARS;MARS;GARS;TARS2;HARS;IARS;AARS
M3	GO:0007399	nervous system development	455	110	1.92	1.9e-08	2.6e-05	GO	4.585	SEMA5A;CNTFR;SH3GL3;ANKLE2;MYT1L;GDA;MSI1;CYP46A1;FGF2;DPYSL5;CDH1;SALL3;DPYSL2;ADORA1;NRCAM;EPHB2;EPHB1;SH3GL2;KIRREL3;RBFOX1;SRRM4;RBFOX3;DSCAM;APLP1;DYRK1A;POU3F2;POU3F3;BCAN;OLFM1;FEZ1;NINJ2;NINJ1;KCNQ2;ADGRB1;MAL;NOTCH2;GPM6A;PCDH10;ZC4H2;PCDH15;PCDH17;UGT8;ATXN3;MOBP;KIF3A;MBP;ASIC2;GPM6B;STIL;BCL11B;CNTN6;POU6F2;SLC4A10;BTBD11;ABTB2;DLG2;CSPG5;CNTN4;SDK2;FGFR2;ROBO2;TENM1;NCAN;GRIK1;PKD2;N…
M3	GO:0006418	tRNA aminoacylation for protein translation	46	22	5.46	7e-08	7.4e-05	GO	4.1308	CARS;YARS;DARS;WARS;VARS;TARSL2;TARS;SARS;EPRS;NARS;AIMP1;LARS2;KARS;QARS;LARS;RARS;MARS;GARS;TARS2;HARS;IARS;AARS
M3	GO:0050804	modulation of chemical synaptic transmission	82	31	3.63	1.5e-07	0.00011	GO	3.9586	NLGN3;GRIA1;GRIA2;NLGN1;PXK;CLSTN2;GRIK5;CHRNA7;CAMK2A;GRIK3;GRIK4;GRIK1;ATP1A2;GRIK2;CPLX2;GRM1;GRM3;RIMS1;GRM5;GRM7;GRM8;TMEM108;GRIA4;LGI1;GRID2;UNC13A;NLGN4X;SYT1;GRID1;SYN3;CNTNAP4
M3	GO:0007409	axonogenesis	223	62	2.31	1.5e-07	0.00011	GO	3.9586	CYFIP2;ROBO2;CYFIP1;PTPRO;PIK3CD;GLI2;ROBO1;KIF5C;KIF5A;TNR;NRCAM;EPHB2;EPHB1;EPHA5;KIRREL1;DCC;WNT5A;UNC5C;GFRA1;ANK3;GAB2;SPTB;SHTN1;GAP43;FEZ1;PARD3;MAP1B;DOK6;MAP1A;ADGRB1;ANOS1;ULK1;PRKCQ;DSCAML1;NLGN3;SPTBN4;BRSK1;BRSK2;SEMA3C;NRXN1;SEMA3A;PRELP;SEMA3F;SLITRK2;KIF3A;GPC1;SLIT1;NCAM1;APBB1;CTNNA2;SLIT2;LGI1;NTNG2;LINGO1;CCK;S100B;NELL2;LRFN2;LRFN5;LRRN1;CNTN4;FGFR2
M3	GO:0007156	homophilic cell adhesion via plasma membrane adhesion molecules	64	26	4.08	2.8e-07	0.00017	GO	3.7696	PTPRT;ROBO2;CD84;TENM3;GYPC;CELSR2;CDH8;ROBO1;CDH4;CDH3;CDH1;CDH20;KIRREL3;CADM3;CADM4;DSCAM;CADM1;CADM2;CDH10;CDH12;PLXNB2;DSCAML1;CDH18;SDK2;CDH19;NECTIN1
M3	GO:0006022	aminoglycan metabolic process	30	16	6.8	6.6e-07	0.00033	GO	3.4815	CHST9;SDC4;SDC2;NCAN;B3GAT2;B3GAT1;XYLT1;DCN;BCAN;VCAN;GPC1;GPC3;CSPG5;GPC5;CSPG4;GPC6
M3	GO:0035249	synaptic transmission, glutamatergic	21	13	9.66	7.5e-07	0.00033	GO	3.4815	GRIA1;GRIA2;UNC13C;GRID2;UNC13A;GRID1;GRIK5;GRIK3;GRIK4;GRIK1;GRIK2;CDH8;GRIA4
M3	GO:0000902	cell morphogenesis	59	24	4.09	7.8e-07	0.00033	GO	3.4815	CYFIP2;TENM1;CYFIP1;TENM2;TENM3;TENM4;PTPRO;SHROOM3;RHOH;CLU;CDH8;GREM1;CDH4;SCFD1;CDH3;CDH1;CDH20;CDH10;PDPN;CDH12;NCKAP1L;CDH18;WNT3;CDH19
M3	GO:0048667	cell morphogenesis involved in neuron differentiation	97	33	3.08	1e-06	0.00039	GO	3.4089	BRSK1;SPTBN4;BRSK2;SDC2;LRP4;PRELP;CELSR2;SLITRK2;MAP2;SLIT1;MAP6;NRCAM;APBB1;SLIT2;CTNNA2;NTNG2;LINGO1;DCC;DCDC2;CCK;ANK3;S100B;SHTN1;LRFN2;LRFN5;PARD3;MAP1B;MAP1A;ADGRB1;LRRN1;CNTN4;DSCAML1;FGFR2
M3	GO:0061564	axon development	94	32	3.08	1.4e-06	0.0005	GO	3.301	SEMA5A;SPTBN4;BRSK1;BRSK2;PRELP;SLITRK2;SLIT1;NRCAM;SLIT2;APBB1;CTNNA2;EPHB2;LINGO1;NTNG2;DCC;CCK;ANK3;S100B;DHFR;SHTN1;LRFN2;GAP43;LRFN5;PARD3;MAP1B;MAP1A;ADGRB1;PLP1;LRRN1;CNTN4;DSCAML1;FGFR2
M3	GO:0007268	chemical synaptic transmission	289	72	1.99	1.6e-06	0.0005	GO	3.301	GABRB3;GABRB2;SNAP25;GABRB1;GRIK5;GRIK3;GRIK4;GRIK1;GRIK2;SLC6A1;CDH8;GRM1;GRM3;GPR176;GRM5;GRM7;KIF5A;DLGAP1;KIF1B;DLGAP2;UNC13C;GRID2;UNC13A;KCND2;GRID1;OPRM1;GABRG3;SYN2;GABRG2;GABRG1;SHISA6;CACNB1;CACNB2;KCNQ2;KCNQ3;AMPH;GRIA1;GRIA2;CHRNA7;NRXN1;SLC1A2;CACNA1B;SLC1A3;CACNA1A;NRXN2;ATXN3;GRIN2A;KCNMB1;MBP;APOE;ASIC2;TSPOAP1;GRIA4;GABRA2;GABBR2;GABRA1;DTNA;SYT1;KCNIP2;GAD1;GABRA3;GRIN2C;GRIN2B;…
M3	GO:0051963	regulation of synapse assembly	35	17	5.62	1.7e-06	0.0005	GO	3.301	NLGN3;ROBO2;NLGN1;GRID2;CLSTN2;NRXN1;PTPRD;CUX2;SLITRK2;IL1RAPL1;SLIT1;SYNDIG1;EPHB2;EPHB1;SNCA;LRRC4B;TLR2
M3	GO:0007215	glutamate receptor signaling pathway	36	17	5.32	2.7e-06	0.00076	GO	3.1192	GRIA2;GRID2;KCNB1;GRIK3;GRIK4;GRIK1;GRIK2;GRIN2C;GRIN2B;GRM1;GRM3;GRM5;GRIN2A;GRM7;GRM8;PLCB1;GRIA4
M3	GO:1902668	negative regulation of axon guidance	17	11	10.9	3e-06	0.00076	GO	3.1192	SEMA5A;SEMA4A;SEMA4D;SEMA3C;SEMA3D;SEMA4B;SEMA3A;PTPRO;SEMA3G;SEMA3F;SLIT2
M3	GO:0050806	positive regulation of synaptic transmission	67	25	3.55	3.1e-06	0.00076	GO	3.1192	NLGN3;SLC24A2;NLGN1;CLSTN2;CHRNA7;NRXN1;GRIK2;ADRA1A;PRKCZ;RIMS1;CACNG7;CACNG8;GRIN2A;CUX2;EPHB2;CACNG2;CACNG4;LGI1;SYT1;GRIN2C;GRIN2B;GRIN2D;SLC8A3;SHANK2;SHANK1
M3	GO:0051962	positive regulation of nervous system development	52	21	4.03	4.3e-06	0.001	GO	3	NLGN3;CAMK2B;GRID2;NLGN1;TENM4;CLSTN2;MYRF;NRXN1;OPRM1;LRP2;NCMAP;PTPRD;CUX2;SLITRK2;PARD3;IL1RAPL1;NEURL1;SYNDIG1;EPHB2;EPHB1;LRRC4B
M3	GO:0051966	regulation of synaptic transmission, glutamatergic	45	19	4.35	5.6e-06	0.0013	GO	2.8861	NLGN3;NLGN1;UNC13A;SYT1;NRXN1;GRIK3;ATP1A2;GRIK1;GRM1;GRM3;CACNG7;CACNG8;GRM5;GRM7;GRM8;CACNG2;CACNG4;SHANK2;SHANK1
M3	GO:0048813	dendrite morphogenesis	32	15	5.25	1.2e-05	0.0025	GO	2.6021	SDC2;CHRNA7;CTNND2;LRP4;DCDC2;CELSR2;DOCK10;MAP2;MAP6;CTNNA2;EPHB2;EPHB1;SHANK2;ZNF365;SHANK1
M3	GO:0007214	gamma-aminobutyric acid signaling pathway	19	11	8.17	1.4e-05	0.0028	GO	2.5528	GABRA2;GABRB3;GABBR2;GABRB2;GABRA1;GABRB1;GABBR1;GABRA3;GABRG3;GABRG2;GABRG1
M3	GO:0098742	cell-cell adhesion via plasma-membrane adhesion molecules	142	40	2.34	1.6e-05	0.0031	GO	2.5086	PTPRT;ROBO2;CRB2;TENM1;CD84;TENM2;NLGN1;TENM3;ITGAM;GYPC;TENM4;ITGB2;ITGAL;CELSR2;CDH8;ROBO1;CDH4;CDH3;ALCAM;CDH1;CDH20;KIRREL3;CADM3;GRID2;CXADR;CADM4;DSCAM;CADM1;CADM2;UNC5D;PTPRD;CDH10;IL1RAPL1;CDH12;PLXNB2;DSCAML1;SDK2;CDH18;CDH19;NECTIN1
M3	GO:0051965	positive regulation of synapse assembly	26	13	5.95	1.9e-05	0.0035	GO	2.4559	NLGN3;NLGN1;GRID2;CLSTN2;NRXN1;PTPRD;CUX2;SLITRK2;IL1RAPL1;SYNDIG1;EPHB2;EPHB1;LRRC4B
M3	GO:0007411	axon guidance	158	43	2.23	2e-05	0.0036	GO	2.4437	CYFIP2;ROBO2;CYFIP1;SPTBN4;SEMA3C;NRXN1;SEMA3A;PTPRO;PIK3CD;SEMA3F;GLI2;ROBO1;ALCAM;KIF5C;KIF3A;GPC1;KIF5A;SLIT1;TNR;NCAM1;PLXNC1;SLIT2;EPHB2;EPHB1;PLXNA4;EPHA5;LGI1;KIRREL1;DCC;WNT5A;UNC5C;GFRA1;GAB2;SPTB;NELL2;GAP43;FEZ1;DOK6;ANOS1;PLXNB2;PRKCQ;CNTN4;RNF165
M3	GO:0048666	neuron development	144	40	2.3	2.3e-05	0.0039	GO	2.4089	ALK;GPM6A;TENM1;CNTNAP2;TENM2;NLGN1;ATP8A2;TENM3;TENM4;MYT1L;RASGRF1;STMN2;BICDL1;STMN4;PPP1R9A;GLI2;CDH4;ATCAY;MAP2;TMEM108;SH3GL2;GPM6B;EPHA5;LGI1;NTRK2;WHRN;ETV1;LAMB1;RUNX3;POU3F2;CCSAP;RUNX1;MAPK10;PLP1;ULK1;CNTN4;MAPT;ATXN10;NPTXR;LRP12
M3	GO:0007417	central nervous system development	217	54	1.98	3.2e-05	0.0051	GO	2.2924	ROBO2;SH3GL3;CNTNAP2;ANKLE2;NCAN;LOXL3;GRIK1;HNMT;PKD2;AFF2;DNER;ZIC1;PHGDH;NRCAM;SOX4;SH3GL2;PAX6;PROX1;POU3F3;BCAN;VCAN;B3GNT5;IL1RAPL2;MAL;DSCAML1;MYRF;ADAM22;UGT8;GRIN2A;PTPRZ1;ADAM23;SPOCK1;APOD;MBP;ASIC2;CA10;MOG;CNTN6;PTCH1;POU6F2;ELP3;GRIN2C;S100B;GRIN2B;GRIN2D;POU6F1;SLC8A3;NR4A2;QARS;H2AFY2;PLXNB2;CNTN4;MDGA1;FGFR2
M3	GO:0007157	heterophilic cell-cell adhesion via plasma membrane cell adhesion molecules	47	18	3.69	4.8e-05	0.0075	GO	2.1249	CRB2;TENM1;TENM2;NLGN1;CADM3;GRID2;TENM3;CXADR;CADM4;TENM4;GYPC;CADM1;CADM2;ITGAL;PTPRD;ALCAM;IL1RAPL1;NECTIN1
M3	GO:0048843	negative regulation of axon extension involved in axon guidance	15	9	8.91	5.9e-05	0.0087	GO	2.0605	SEMA5A;SEMA4A;SEMA4D;SEMA3C;SEMA3D;SEMA4B;SEMA3A;SEMA3G;SEMA3F
M3	GO:0021953	central nervous system neuron differentiation	32	14	4.62	6e-05	0.0087	GO	2.0605	NTRK2;GRID2;ZC4H2;CHD5;FAIM2;KNDC1;PROX1;NR4A2;MAP2;SPOCK1;MAPT;MDGA2;MDGA1;SOX4
M3	GO:0050650	chondroitin sulfate proteoglycan biosynthetic process	25	12	5.49	6.7e-05	0.0094	GO	2.0269	CHST9;BCAN;VCAN;CHST11;NCAN;B3GAT2;B3GAT1;CSPG5;CHSY3;CSPG4;DCN;CHST3
M3	GO:0098916	anterograde trans-synaptic signaling	240	57	1.86	7.9e-05	0.011	GO	1.9586	GABRB3;GABRB2;SNAP25;GABRB1;GRIK4;GRIK1;GRIK2;SLC6A1;GRM1;GRM3;GPR176;GRM5;GRM7;KIF5A;DLGAP1;UNC13C;KCND2;OPRM1;GABRG3;SYN2;GABRG2;GABRG1;CACNB1;CACNB2;KCNQ2;KCNQ3;AMPH;GRIA1;GRIA2;CHRNA7;NRXN1;SLC1A2;CACNA1B;SLC1A3;CACNA1A;NRXN2;ATXN3;GRIN2A;KCNMB1;MBP;ASIC2;GABRA2;GABBR2;GABRA1;DTNA;SYT1;KCNIP2;GAD1;GABRA3;GRIN2B;RIT2;DLG2;GLRB;PLP1;APBA1;APBA2;GPR19
M3	GO:0031175	neuron projection development	167	43	2.07	8.4e-05	0.011	GO	1.9586	GPM6A;CNTNAP2;CNTNAP1;NLGN1;CTNND2;RASGRF1;STMN2;BICDL1;STMN4;NYAP2;PPP1R9A;DOCK10;CDH4;PAK1;ATCAY;MAP2;TMEM108;NCKAP1L;APOE;EPHB2;EPHB1;SH3GL2;GPM6B;ZNF365;LGI1;WHRN;RHOH;LAMB1;BMP7;SHTN1;GAP43;STK26;PLP1;ULK1;TNIK;CNTN4;MAPT;ATXN10;NPTXR;SGK1;LRP12;SHANK2;SHANK1
M3	GO:0010646	regulation of cell communication	71	23	2.85	0.0001	0.013	GO	1.8861	NLGN3;SASH3;GRIA1;RYR2;GRIA2;GRID2;NLGN1;PXK;CXADR;NLGN4X;GRID1;GRIK5;GRIK3;GRIK4;GRIK1;ANK2;GRIK2;NLRC4;SAMSN1;SLC8A1;TRDN;SCG5;GRIA4
M3	GO:0060402	calcium ion transport into cytosol	19	10	6.6	0.0001	0.013	GO	1.8861	RYR2;TRPM2;GRIN2A;CACNA2D1;GRIN2C;JPH1;ADRA1A;GRIN2B;SLC8A1;GRIN2D
M3	GO:0050919	negative chemotaxis	26	12	5.09	0.00011	0.013	GO	1.8861	SEMA5A;SEMA4A;SEMA3C;SEMA4D;SEMA3D;SEMA3A;SEMA4B;SEMA3G;SLIT1;SEMA3F;SLIT2;ROBO1
M3	GO:0048841	regulation of axon extension involved in axon guidance	23	11	5.45	0.00014	0.016	GO	1.7959	SEMA5A;SEMA4A;SEMA4D;SEMA3C;DSCAM;SEMA3D;SEMA4B;SEMA3A;SEMA3G;SEMA3F;PLXNA4
M3	GO:0030198	extracellular matrix organization	229	54	1.84	0.00015	0.017	GO	1.7696	DDR1;COL16A1;ITGAM;COL14A1;LAMC3;NCAN;COL12A1;ITGB2;TNC;LOXL3;ITGAL;FGF2;SH3PXD2A;CDH1;SH3PXD2B;ITGAX;TNR;ITGB8;DCN;ADAM19;GREM1;BCAN;FAM234B;VCAN;MMP16;COL6A2;ADAM12;COL6A1;COL4A6;ITGA8;COL4A5;ITGA7;LCP1;CD44;FBN2;COL13A1;LAMA1;COL11A1;HTRA1;COL19A1;GPM6B;JAM3;LAMB1;COL1A1;COL1A2;ITGA10;COL5A3;COL7A1;ITGA11;TLL2;COL9A2;KLKB1;RECK;FBN1
M3	GO:0030206	chondroitin sulfate biosynthetic process	20	10	5.94	0.00018	0.02	GO	1.699	CHST9;BCAN;VCAN;CHST11;NCAN;CSPG5;CHSY3;CSPG4;DCN;CHST3
M3	GO:1902284	neuron projection extension involved in neuron projection guidance	8	6	17.8	0.00019	0.02	GO	1.699	NELL2;ALCAM;SEMA3A;SLIT1;SLIT2;SEMA3F
M3	GO:0048846	axon extension involved in axon guidance	8	6	17.8	0.00019	0.02	GO	1.699	NELL2;ALCAM;SEMA3A;SLIT1;SLIT2;SEMA3F
M3	GO:0030203	glycosaminoglycan metabolic process	61	20	2.9	0.00023	0.023	GO	1.6383	HS3ST3B1;CHST9;HS3ST3A1;HPSE2;SDC4;NCAN;SDC2;B3GAT2;B3GAT1;XYLT1;HS3ST5;DCN;BCAN;VCAN;GPC1;GPC3;CSPG5;GPC5;CSPG4;GPC6
M3	GO:0090330	regulation of platelet aggregation	14	8	7.92	0.00025	0.023	GO	1.6383	C1QTNF1;SYK;SERPINE2;ADAMTS18;PRKCD;PDPN;PRKCQ;PRKG1
M3	GO:0086064	cell communication by electrical coupling involved in cardiac conduction	14	8	7.92	0.00025	0.023	GO	1.6383	GJC1;RYR2;PKP2;ATP1A2;ATP1B2;ATP1B1;PRKACA;SLC8A1
M3	GO:0007158	neuron cell-cell adhesion	14	8	7.92	0.00025	0.023	GO	1.6383	NLGN3;NLGN1;NLGN4X;NRXN1;NINJ2;NRXN2;CNTN4;NCAM2
M3	GO:0051932	synaptic transmission, GABAergic	11	7	10.39	0.00025	0.023	GO	1.6383	GABRA2;GABRB2;GABRA1;GABRA3;GABRG3;GABRG2;GABRG1
M3	GO:0097090	presynaptic membrane organization	11	7	10.39	0.00025	0.023	GO	1.6383	PTPRD;NLGN3;NLGN1;NLGN4X;IL1RAPL1;CNTN2;LRP4
M3	GO:0099068	postsynapse assembly	11	7	10.39	0.00025	0.023	GO	1.6383	NLGN3;NLGN1;NLGN4X;NRXN1;WNT5A;NRXN2;LRP4
M3	GO:0001764	neuron migration	40	15	3.57	0.00027	0.023	GO	1.6383	GPM6A;NTRK2;SEMA3A;DCDC2;ELP3;CCK;NR4A2;TUBB2B;DNER;SPOCK1;NRCAM;KIAA0319;MDGA1;LRP12;MARK1
M3	GO:0048699	generation of neurons	130	34	2.11	0.00032	0.028	GO	1.5528	BRSK1;GPM6A;BRSK2;MYT1L;SEMA3A;CDH1;DNER;SPOCK1;NRCAM;KIAA0319;WNT3;MARK1;NTRK2;NLGN4X;WNT5A;DCDC2;CCK;ELP3;ATP2B2;PROX1;RUNX3;POU3F2;RUNX2;RUNX1;NR4A2;PTPRD;PER2;TUBB2B;IL1RAPL1;ID4;MAPT;MDGA1;LRP12;ITM2C
M3	GO:0098815	modulation of excitatory postsynaptic potential	25	11	4.67	0.00035	0.03	GO	1.5229	NLGN3;RIMS1;NLGN1;CUX2;NLGN4X;CHRNA7;NRXN1;TMEM108;PRKCZ;SHANK2;SHANK1
M3	GO:0051968	positive regulation of synaptic transmission, glutamatergic	18	9	5.94	0.00038	0.031	GO	1.5086	NLGN3;CACNG7;NLGN1;CACNG8;NRXN1;CACNG2;CACNG4;SHANK2;SHANK1
M3	GO:0099565	chemical synaptic transmission, postsynaptic	33	13	3.86	0.00039	0.031	GO	1.5086	NLGN3;GABRA2;GABRA1;GRID2;GABRA3;ARRB2;GRIN2C;GABRG3;GRIN2B;GABRG2;GABRG1;GRIN2D;GRIN2A
M3	GO:0060078	regulation of postsynaptic membrane potential	33	13	3.86	0.00039	0.031	GO	1.5086	NLGN3;GABRA2;GABRA1;GRID2;GABRA3;ARRB2;GRIN2C;GABRG3;GRIN2B;GABRG2;GABRG1;GRIN2D;GRIN2A
M3	GO:0045665	negative regulation of neuron differentiation	64	20	2.7	0.00048	0.037	GO	1.4318	PTPRS;DCC;SEMA3A;PTPRO;STMN2;LPAR1;DTX1;CRMP1;BMP7;ADCY6;SOX2;DISP3;DPYSL3;ID4;SPOCK1;SOX9;APOE;CNTN4;ZNF365;ITM2C
M3	GO:0097104	postsynaptic membrane assembly	9	6	11.87	0.00051	0.039	GO	1.4089	NLGN3;NLGN1;NLGN4X;NRXN1;NRXN2;LRP4
M3	GO:0097106	postsynaptic density organization	9	6	11.87	0.00051	0.039	GO	1.4089	NLGN1;NRXN1;TMEM108;NRXN2;SHANK2;SHANK1
M3	GO:0030208	dermatan sulfate biosynthetic process	12	7	8.31	0.00053	0.039	GO	1.4089	BCAN;VCAN;NCAN;UST;CSPG5;CSPG4;DCN
M3	GO:0010977	negative regulation of neuron projection development	51	17	2.97	0.00054	0.039	GO	1.4089	LINGO1;PTPRS;GDI1;DCC;SEMA3A;PTPRO;STMN2;LPAR1;LRP4;CRMP1;ADCY6;DPYSL3;SPOCK1;APOE;KIAA0319;ZNF365;ITM2C
M3	GO:0030204	chondroitin sulfate metabolic process	30	12	3.96	0.00055	0.039	GO	1.4089	CHST9;BCAN;VCAN;CHST11;NCAN;B3GAT2;B3GAT1;CSPG5;CHSY3;CSPG4;DCN;CHST3
M3	GO:0006027	glycosaminoglycan catabolic process	56	18	2.82	0.00062	0.043	GO	1.3665	HPSE2;SDC4;NCAN;SDC2;PRELP;FGF2;LYVE1;DCN;SLC9A1;BCAN;VCAN;GPC1;GPC3;CSPG5;GPC5;CSPG4;GPC6;CD44
M3	GO:2000463	positive regulation of excitatory postsynaptic potential	19	9	5.34	0.00063	0.044	GO	1.3565	NLGN3;RIMS1;NLGN1;CUX2;CHRNA7;NRXN1;PRKCZ;SHANK2;SHANK1
M3	GO:0030517	negative regulation of axon extension	23	10	4.57	0.00073	0.05	GO	1.301	SEMA5A;SEMA4A;PTPRS;SEMA4D;SEMA3C;SEMA3D;SEMA4B;SEMA3A;SEMA3G;SEMA3F
M3	GO:2001257	regulation of cation channel activity	71	21	2.5	0.00079	0.053	GO	1.2757	NLGN1;DAPK1;KCNIP2;STAC;KCNAB1;ANK2;OPRM1;ANK3;SHISA9;JPH1;SHISA6;CACNB1;CACNB2;CACNG7;CACNG8;DMD;PRKACA;CACNG2;SHANK2;CACNG4;SHANK1
M3	GO:0055023	positive regulation of cardiac muscle tissue growth	16	8	5.94	0.00081	0.054	GO	1.2676	ERBB4;AKAP6;IGF1;RBPJ;FGF2;FGFR2;TBX2;BMPR1A
M3	GO:0070588	calcium ion transmembrane transport	86	24	2.3	0.00087	0.056	GO	1.2518	SLC24A2;TRPC5;SLC24A4;SLC24A3;TRPC3;CACNA2D1;CACNA1A;TRPV3;CACNA1D;ATP2C2;PKD2;GRIN2C;NALCN;GRIN2B;SLC8A1;GRIN2D;SLC8A3;CACNG7;TRPM2;CACNG8;GRIN2A;P2RX4;CACNG2;CACNG4
M3	GO:0048675	axon extension	20	9	4.86	0.001	0.063	GO	1.2007	NLGN3;NELL2;CYFIP1;ALCAM;SEMA3A;SLIT1;ULK1;SEMA3F;SLIT2
M3	GO:0030205	dermatan sulfate metabolic process	13	7	6.92	0.001	0.063	GO	1.2007	BCAN;VCAN;NCAN;UST;CSPG5;CSPG4;DCN
M3	GO:0098976	excitatory chemical synaptic transmission	7	5	14.83	0.001	0.063	GO	1.2007	GRIN2A;GRIN2C;GRIN2B;SHISA6;GRIN2D
M3	GO:0097553	calcium ion transmembrane import into cytosol	36	13	3.36	0.001	0.063	GO	1.2007	RYR1;RYR2;CACNA2D1;PKD2;GRIN2C;FGF2;GRIN2B;GRIN2D;TRPM2;FAM155A;GRIN2A;PTPRC;LCK
M3	GO:1900449	regulation of glutamate receptor signaling pathway	32	12	3.56	0.0011	0.064	GO	1.1938	CACNG7;NLGN1;CACNG8;FRRS1L;DAPK1;OPRM1;CACNG2;SHISA9;CACNG4;SHANK2;SHISA6;SHANK1
M3	GO:0019935	cyclic-nucleotide-mediated signaling	32	12	3.56	0.0011	0.064	GO	1.1938	EPHA5;PDE2A;PDE3A;AKAP6;ADCY2;ADCY1;APOE;SOX9;CD36;ADCY8;ADCY6;ADCY5
M3	GO:2000311	regulation of AMPA receptor activity	24	10	4.24	0.0011	0.064	GO	1.1938	NLGN3;CACNG7;NLGN1;CACNG8;SHISA9;CACNG2;SHANK2;CACNG4;SHISA6;SHANK1
M3	GO:0097105	presynaptic membrane assembly	10	6	8.9	0.0011	0.065	GO	1.1871	PTPRD;NLGN3;NLGN1;NLGN4X;IL1RAPL1;LRP4
M3	GO:0120036	plasma membrane bounded cell projection organization	118	30	2.03	0.0012	0.065	GO	1.1871	CFAP61;CYFIP1;CSF1R;GPM6A;CNTNAP2;NLGN1;RASGRF1;PLEK;STMN2;BICDL1;STMN4;PPP1R9A;CDH4;ATCAY;MAP2;PDPN;TMEM108;SH3GL2;GPM6B;CEP78;LGI1;LAMB1;PLP1;ULK1;CNTN4;MAPT;MNS1;ATXN10;NPTXR;LRP12
M3	GO:0006816	calcium ion transport	118	30	2.03	0.0012	0.065	GO	1.1871	RYR1;SLC24A2;RYR2;SLC24A4;RAMP3;SLC24A3;CHRNA7;CAMK2A;CACNA1B;CACNA1A;CACNA1D;ATP2C2;PKD2;NALCN;SLC8A1;TRPM2;CACNG7;CACNG8;CACNG2;CACNG4;TRPC5;TRPC3;CACNA2D1;TRPV3;ANK2;ATP2B2;SLC8A3;CACNB2;P2RX4;RAMP1
M3	GO:0030182	neuron differentiation	139	34	1.93	0.0012	0.065	GO	1.1871	ALK;BRSK1;TENM1;BRSK2;TENM2;ATP8A2;TENM3;TENM4;MYT1L;RORB;GLI2;SPOCK1;SOX4;WNT3;EPHA5;NTRK2;NLGN4X;WNT5A;PAX6;ATP2B2;PROX1;RUNX3;POU3F2;CCSAP;USH2A;RUNX2;RUNX1;NR4A2;PTPRD;MAPK10;ERCC3;IL1RAPL1;ID4;ITM2C
M3	GO:0031345	negative regulation of cell projection organization	41	14	3.08	0.0013	0.069	GO	1.1612	PTPRS;DCC;SEMA3A;PTPRO;LPAR1;STMN2;CRMP1;GRIN2B;ADCY6;DPYSL3;SPOCK1;APOE;ZNF365;ITM2C
M3	GO:0031623	receptor internalization	50	16	2.8	0.0013	0.069	GO	1.1612	FCER1G;RAMP3;SYK;LRP1;ITGB2;LILRB1;ARRB2;CACNG7;GRK3;SNX1;CACNG8;CD36;CACNG2;RAMP1;CACNG4;SNCA
M3	GO:0010959	regulation of metal ion transport	37	13	3.22	0.0014	0.073	GO	1.1367	CAMK2B;SPTBN4;CACNA2D1;ANK2;ANK3;SLC30A10;NKAIN2;P2RX7;NKAIN1;CD4;NKAIN3;P2RX4;BCL2
M3	GO:0060291	long-term synaptic potentiation	21	9	4.45	0.0015	0.08	GO	1.0969	SLC24A2;SLC8A3;GRIN2A;GRIN2C;PRKCZ;GRIN2B;SHANK2;GRIN2D;SHANK1
M3	GO:0071526	semaphorin-plexin signaling pathway	29	11	3.63	0.0016	0.08	GO	1.0969	NELL2;SEMA4A;SEMA3C;SEMA4D;SEMA3D;SEMA3A;SEMA4B;SEMA3G;PLXNB2;SEMA3F;PLXNA4
M3	GO:0086001	cardiac muscle cell action potential	29	11	3.63	0.0016	0.08	GO	1.0969	KCNIP2;CACNA2D1;PKP2;ATP1A2;CACNA1D;DMD;ANK2;ATP1B1;SLC8A1;HCN2;SCN1A
M3	GO:0051130	positive regulation of cellular component organization	106	27	2.03	0.0019	0.098	GO	1.0088	NLGN3;CAMK2B;NLGN1;CD151;CLSTN2;LRP1;FRMPD4;NRXN1;LRP4;CUX2;SLITRK2;SYNDIG1;APOE;TPPP;EPHB2;EPHB1;LRRC4B;SNCA;GRID2;WARS;TGFB3;PRKCD;BMP7;PTPRD;IL1RAPL1;NEURL1;PLEKHM2
M3	GO:0097120	receptor localization to synapse	18	8	4.75	0.0021	0.1	GO	1	CACNG7;NLGN1;CACNG8;DLG2;KIF5C;KIF5A;CACNG2;CACNG4
M3	GO:0072657	protein localization to membrane	160	37	1.79	0.0022	0.1	GO	1	DPP10;SPTBN4;NLGN1;RAMP3;FRMPD1;NRXN1;ITGB2;NRXN2;LIN7A;ITGAL;SYNE3;GOLGA7B;DPP6;RAB40C;CDH1;SH3PXD2B;P2RY1;MAP7;BBS2;KCNB1;PTCH1;TESC;KCNB2;KCNIP3;MAGI2;KCNIP4;MYO5A;ANK2;ANK3;ATP1B1;CACNB2;EHD3;DLG2;RAB37;PKP2;TNIK;RAMP1
M3	GO:2000651	positive regulation of sodium ion transmembrane transporter activity	11	6	7.12	0.0022	0.1	GO	1	WNK2;TESC;DMD;ANK3;ATP1B1;SLC9A1
M3	GO:1990090	cellular response to nerve growth factor stimulus	22	9	4.11	0.0023	0.1	GO	1	NTRK2;ACAP2;RAP1A;NTRK3;MAGI2;STMN2;TMEM108;MAPT;SH3GL2
M3	GO:1904322	cellular response to forskolin	8	5	9.89	0.0024	0.1	GO	1	ADCY2;ADCY1;GNAI1;ADCY6;ADCY5
M3	GO:1904321	response to forskolin	8	5	9.89	0.0024	0.1	GO	1	ADCY2;ADCY1;GNAI1;ADCY6;ADCY5
M3	GO:0022010	central nervous system myelination	8	5	9.89	0.0024	0.1	GO	1	CNTNAP1;TENM4;MYRF;PLP1;CLU
M3	GO:0071872	cellular response to epinephrine stimulus	8	5	9.89	0.0024	0.1	GO	1	RYR2;PDE4B;PRKACA;SLC9A1;SNCA
M3	GO:0019934	cGMP-mediated signaling	8	5	9.89	0.0024	0.1	GO	1	KCNC2;PDE2A;PDE3A;APOE;CD36
M3	GO:0043116	negative regulation of vascular permeability	8	5	9.89	0.0024	0.1	GO	1	ANGPT1;PDE2A;PDE3A;PTPRJ;SLIT2
M3	GO:0071871	response to epinephrine	8	5	9.89	0.0024	0.1	GO	1	RYR2;PDE4B;PRKACA;SLC9A1;SNCA
M3	GO:0090331	negative regulation of platelet aggregation	8	5	9.89	0.0024	0.1	GO	1	C1QTNF1;SERPINE2;ADAMTS18;PRKCD;PRKG1
M3	GO:1904861	excitatory synapse assembly	8	5	9.89	0.0024	0.1	GO	1	NLGN1;GRID2;WNT5A;SHANK2;SHANK1
M3	GO:0045216	cell-cell junction organization	72	20	2.29	0.0024	0.1	GO	1	CSF1R;CADM3;CXADR;NLGN4X;CADM1;TGFB3;CADM2;CDH8;GJC1;CDH4;CDH3;CDH1;CDH20;CDH10;PERP;CDH12;CDH18;SDK2;CDH19;NECTIN1
M3	Glutamatergic synapse	Glutamatergic synapse	114	41	3.36	8.5e-09	2.1e-06	NA	5.678	GRIA1;GRIA2;GRIK5;SLC1A2;GRIK3;SLC1A3;CACNA1A;GRIK4;CACNA1D;GRIK1;ADCY2;GRIK2;ADCY1;PLD1;ADCY8;GRM1;ADCY6;GNAI1;ADCY5;GRM3;GRIN2A;GRK3;GRM5;GNG2;GRM7;GNG7;GRM8;DLGAP1;PRKACA;GRIA4;KCNJ3;SLC38A1;GRIN2C;GRIN2B;GRIN2D;GRIN1;GNAO1;PLCB1;PLCB2;SHANK2;SHANK1
M3	Morphine addiction	Morphine addiction	91	35	3.73	1.4e-08	2.1e-06	NA	5.678	GABRB3;GABRB2;GABRB1;PDE1C;PDE1B;PDE1A;CACNA1B;CACNA1A;ADCY2;ARRB2;ADCY1;ADCY8;ADCY6;GNAI1;ADCY5;GRK3;GNG2;GNG7;PDE4B;ADORA1;PDE8B;PRKACA;KCNJ3;GABRA2;GABBR2;GABRA1;GABBR1;GABRA3;PDE2A;OPRM1;GABRG3;GABRG2;GABRG1;GNAO1;PDE3A
M3	Nicotine addiction	Nicotine addiction	40	20	5.96	1.1e-07	1.1e-05	NA	4.959	GABRB3;GRIA1;GABRA2;GRIA2;GABRB2;GABRA1;GABRB1;CHRNA7;GABRA3;CACNA1B;CACNA1A;GRIN2C;GABRG3;GRIN2B;GABRG2;GABRG1;GRIN2D;GRIN1;GRIN2A;GRIA4
M3	Cell adhesion molecules (CAMs)	Cell adhesion molecules (CAMs)	145	45	2.69	2.6e-07	1.9e-05	NA	4.721	CD86;NLGN3;CNTNAP2;CNTNAP1;NLGN1;ITGAM;SELPLG;SDC4;SDC2;NRXN1;ITGB2;NRXN2;ITGAL;PTPRF;CDH4;CDH3;ALCAM;HLA-DMB;CDH1;ITGB8;NRCAM;NCAM1;NCAM2;LRRC4C;NEO1;CD276;LRRC4B;JAM3;NTNG2;CADM3;NLGN4X;CADM1;NEGR1;PDCD1LG2;IGSF11;MAG;VCAN;CD4;PTPRC;CNTN1;ITGA8;CNTN2;SIGLEC1;CD22;NECTIN1
M3	GABAergic synapse	GABAergic synapse	89	32	3.35	3.6e-07	2.1e-05	NA	4.678	GABRB3;GABRB2;GABRB1;CACNA1B;CACNA1A;ABAT;ADCY2;CACNA1D;ADCY1;SLC6A1;ADCY8;ADCY6;GNAI1;ADCY5;GNG2;GNG7;PRKACA;GABRA2;GABBR2;GABRA1;SLC38A1;GABBR1;PLCL1;GAD1;GABRA3;SLC6A13;SLC6A12;SLC6A11;GABRG3;GABRG2;GABRG1;GNAO1
M3	Adrenergic signaling in cardiomyocytes	Adrenergic signaling in cardiomyocytes	145	42	2.44	4.7e-06	0.00023	NA	3.638	CAMK2B;RYR2;ATF6B;CAMK2A;CACNA1D;ADRB1;ATP1A2;ADCY2;ADCY1;ADRA1B;ADCY8;ADRA1A;SLC8A1;PIK3R6;PIK3CG;ADCY6;GNAI1;SLC9A1;PIK3R5;ADCY5;CACNG7;PPP2CB;CACNG8;AKT2;PRKACA;CACNG2;CACNG4;TPM2;CACNA2D1;CACNA2D3;PPP2R5A;ATP2B2;ATP1B2;ATP1B1;AGT;CACNB1;CACNB2;PPP2R2C;PPP2R2B;BCL2;PLCB1;PLCB2
M3	Dilated cardiomyopathy (DCM)	Dilated cardiomyopathy (DCM)	91	30	2.93	6.4e-06	0.00024	NA	3.62	RYR2;ADRB1;ADCY2;CACNA1D;ADCY1;ADCY8;SLC8A1;ADCY6;ADCY5;CACNG7;CACNG8;SGCD;LMNA;ITGB8;DMD;PRKACA;CACNG2;CACNG4;TGFB3;TPM2;CACNA2D1;CACNA2D3;IGF1;AGT;CACNB1;CACNB2;ITGA10;ITGA11;ITGA8;ITGA7
M3	Axon guidance	Axon guidance	181	49	2.22	6.5e-06	0.00024	NA	3.62	SEMA5A;ROBO2;PIK3CD;ROBO1;DPYSL5;DPYSL2;PLXNC1;EPHB2;EPHB1;NEO1;EPHA5;TRPC5;EPHA6;TRPC3;DCC;SEMA6D;WNT5A;UNC5C;UNC5D;RGMA;SMO;PARD3;MYL9;NGEF;CAMK2B;SEMA3C;SEMA3D;SEMA3A;CAMK2A;SEMA3G;SEMA3F;PRKCZ;GNAI1;PAK1;SLIT1;SRGAP3;SLIT2;LRRC4C;PLXNA4;PAK5;NTNG2;SEMA4A;SEMA4D;PTCH1;SEMA4B;BMP7;NFATC4;PLXNB2;BMPR1B
M3	Circadian entrainment	Circadian entrainment	97	30	2.67	2.6e-05	0.00086	NA	3.066	GRIA1;RYR1;CAMK2B;GRIA2;RYR2;ADCYAP1R1;CAMK2A;CACNA1D;ADCY2;ADCY1;ADCY8;ADCY6;GNAI1;ADCY5;GRIN2A;GNG2;RASD1;GNG7;PRKACA;PRKG1;GRIA4;KCNJ3;GRIN2C;GRIN2B;GRIN2D;GRIN1;GNAO1;PER2;PLCB1;PLCB2
M3	Calcium signaling pathway	Calcium signaling pathway	188	48	2.05	4.2e-05	0.0011	NA	2.959	RYR1;CAMK2B;PTGFR;RYR2;PDE1C;PDE1B;CHRNA7;PDE1A;PTAFR;CAMK2A;CACNA1B;CACNA1A;CACNA1D;ADRB1;ADCY2;ADCY1;ADRA1B;ADCY8;ADRA1A;SLC8A1;GRM1;EDNRA;GRIN2A;GRM5;GNA15;CYSLTR2;ERBB3;PHKG1;HRH2;ERBB4;PLCE1;CD38;PRKACA;PDGFRB;ATP2B2;GRIN2C;TPCN2;GRIN2D;GRIN1;P2RX7;SLC8A3;P2RX4;ADORA2B;CAMK4;P2RX1;PLCB1;PLCB2;PLCD4
M3	Arrhythmogenic right ventricular cardiomyopathy (ARVC)	Arrhythmogenic right ventricular cardiomyopathy (ARVC)	72	24	2.98	4.3e-05	0.0011	NA	2.959	RYR2;TCF7L2;CACNA2D1;CACNA2D3;CACNA1D;SLC8A1;CACNB1;CACNB2;CACNG7;CACNG8;SGCD;ITGA10;LMNA;ITGA11;ITGA8;PKP2;ITGB8;ITGA7;DMD;CTNNA3;CTNNA2;CACNG2;DSC2;CACNG4
M3	cAMP signaling pathway	cAMP signaling pathway	212	51	1.89	0.00013	0.0032	NA	2.495	RYR2;HHIP;PIK3CD;EDNRA;AKT2;ADORA1;PDE4B;CNGA1;PLCE1;SOX9;PRKACA;VAV3;ATP1B2;ATP1B1;SSTR2;VAV1;ACOX3;MYL9;GRIA1;CAMK2B;GRIA2;ADCYAP1R1;CAMK2A;ADCY2;ADRB1;CACNA1D;ATP1A2;ADCY1;ADCY8;PLD1;ADCY6;GNAI1;ADCY5;SLC9A1;GRIN2A;PAK1;RAP1A;GRIA4;GABBR2;GABBR1;PTCH1;ATP2B2;GRIN2C;GRIN2B;GRIN2D;GRIN1;MAPK10;CAMK4;PPP1R1B;PDE3A;HCN2
M3	Aminoacyl-tRNA biosynthesis	Aminoacyl-tRNA biosynthesis	66	21	2.78	0.00026	0.006	NA	2.222	CARS;YARS;DARS;WARS;VARS;TARSL2;SARS;TARS;EPRS;NARS;LARS2;KARS;QARS;LARS;RARS;MARS;GARS;TARS2;HARS;IARS;AARS
M3	ECM-receptor interaction	ECM-receptor interaction	82	24	2.46	0.00041	0.0086	NA	2.066	SDC4;LAMC3;LAMA1;TNC;LAMB1;THBS2;THBS4;COL1A1;COL1A2;SV2B;SV2A;COL6A2;ITGA10;COL6A1;ITGA11;ITGA8;COL4A6;TNR;ITGB8;ITGA7;COL4A5;CD36;COL9A2;CD44
M3	Cholinergic synapse	Cholinergic synapse	112	30	2.18	0.00046	0.009	NA	2.046	CAMK2B;CHRNA7;CAMK2A;CACNA1B;CACNA1A;PIK3CD;CACNA1D;ADCY2;ADCY1;ADCY8;PIK3R6;PIK3CG;ADCY6;GNAI1;PIK3R5;ADCY5;GNG2;AKT2;GNG7;PRKACA;KCNJ3;KCNJ14;GNAO1;CAMK4;KCNQ2;KCNQ3;BCL2;KCNQ5;PLCB1;PLCB2
M3	Hypertrophic cardiomyopathy (HCM)	Hypertrophic cardiomyopathy (HCM)	85	24	2.34	0.00073	0.013	NA	1.886	RYR2;PRKAA2;TGFB3;TPM2;CACNA2D1;CACNA2D3;CACNA1D;IGF1;SLC8A1;AGT;CACNB1;CACNB2;CACNG7;CACNG8;SGCD;ITGA10;LMNA;ITGA11;ITGA8;ITGB8;ITGA7;DMD;CACNG2;CACNG4
M3	Protein digestion and absorption	Protein digestion and absorption	90	25	2.29	0.00074	0.013	NA	1.886	COL15A1;COL13A1;COL14A1;COL11A1;COL12A1;ATP1A2;PRCP;SLC8A1;COL27A1;COL24A1;SLC16A10;ATP1B2;ATP1B1;COL1A1;SLC8A3;SLC7A7;COL1A2;COL6A2;COL5A3;COL7A1;COL6A1;COL4A6;COL4A5;COL21A1;COL9A2
M3	Phospholipase D signaling pathway	Phospholipase D signaling pathway	148	36	1.92	0.00096	0.016	NA	1.796	DGKG;SHC4;PTGFR;DGKD;DGKB;LPAR1;PIK3CD;ADCY2;ADCY1;PLD1;ADCY8;PIK3R6;GRM1;PIK3CG;ADCY6;AGPAT3;PIK3R5;ADCY5;GRM3;GRM5;CYTH4;GRM7;AKT2;PDGFD;GRM8;PDGFRB;FCER1G;SYK;EGF;GAB2;AGT;LPAR5;PLPP3;PLCB1;PLPP2;PLCB2
M3	Platelet activation	Platelet activation	124	31	1.98	0.0013	0.02	NA	1.699	PIK3CD;ADCY2;ADCY1;ADCY8;PRKCZ;PIK3R6;PIK3CG;ADCY6;GNAI1;PIK3R5;ADCY5;PTGS1;RAP1A;AKT2;P2RY1;PRKACA;PRKG1;P2RY12;FCER1G;SYK;COL1A1;APBB1IP;COL1A2;FCGR2A;P2RX1;TBXAS1;BTK;ARHGEF1;PLCB1;PLCB2;FERMT3
M3	Dopaminergic synapse	Dopaminergic synapse	131	32	1.92	0.0017	0.024	NA	1.62	GRIA1;CAMK2B;GRIA2;ATF6B;CAMK2A;CACNA1B;CACNA1A;CACNA1D;ARRB2;COMT;GNAI1;ADCY5;PPP2CB;GRIN2A;GNG2;KIF5C;AKT2;GNG7;KIF5A;PRKACA;SCN1A;GRIA4;KCNJ3;PPP2R5A;GRIN2B;GNAO1;MAPK10;PPP2R2C;PPP2R2B;PPP1R1B;PLCB1;PLCB2
M3	Hedgehog signaling pathway	Hedgehog signaling pathway	47	15	2.79	0.0019	0.026	NA	1.585	HHIP;PTCH1;PTCH2;TPTEP2-CSNK1E;LRP2;ARRB2;GLI2;GRK3;CCND2;EVC;SMO;KIF3A;BCL2;PRKACA;CSNK1G2
M3	Insulin secretion	Insulin secretion	86	23	2.17	0.002	0.028	NA	1.553	CAMK2B;SNAP25;RYR2;ADCYAP1R1;ATF6B;ABCC8;CAMK2A;ATP1A2;ADCY2;CACNA1D;CCK;ATP1B2;ADCY1;ATP1B1;ADCY8;ADCY6;ADCY5;PCLO;KCNMB1;KCNMA1;PRKACA;PLCB1;PLCB2
M3	Alanine, aspartate and glutamate metabolism	Alanine, aspartate and glutamate metabolism	35	12	3.1	0.0026	0.034	NA	1.469	FOLH1;CPS1;GAD1;GPT2;GFPT2;ASNS;ABAT;ASL;RIMKLA;NAT8L;ADSS;ASPA
M3	Oxytocin signaling pathway	Oxytocin signaling pathway	153	35	1.77	0.0034	0.042	NA	1.377	RYR1;CAMK2B;RYR2;PRKAA2;CAMK2A;CACNA1D;MYL6B;ADCY2;ADCY1;ADCY8;PIK3R6;PIK3CG;ADCY6;GNAI1;PIK3R5;ADCY5;TRPM2;CACNG7;CACNG8;CD38;PRKACA;CACNG2;CACNG4;KCNJ3;CACNA2D1;KCNJ14;CACNA2D3;NFATC4;CACNB1;GNAO1;CACNB2;CAMK4;PLCB1;MYL9;PLCB2
M3	Gastric acid secretion	Gastric acid secretion	75	20	2.16	0.004	0.048	NA	1.319	CAMK2B;KCNJ10;KCNK10;CAMK2A;ATP1A2;ADCY2;ATP1B2;ADCY1;SSTR2;ATP1B1;ADCY8;ADCY6;GNAI1;ADCY5;SLC9A1;HRH2;PRKACA;PLCB1;PLCB2;KCNK2
M3	Long-term potentiation	Long-term potentiation	67	18	2.18	0.0057	0.065	NA	1.187	GRIA1;CAMK2B;GRIA2;CAMK2A;ADCY1;ADCY8;GRIN2C;GRIN2B;GRM1;GRIN2D;GRIN1;GRM5;GRIN2A;RAP1A;CAMK4;PRKACA;PLCB1;PLCB2
M3	Retrograde endocannabinoid signaling	Retrograde endocannabinoid signaling	148	33	1.71	0.0065	0.072	NA	1.143	GRIA1;GABRB3;GRIA2;GABRB2;GABRB1;CACNA1B;NDUFA4L2;CACNA1A;CACNA1D;ADCY2;ADCY1;ADCY8;GRM1;ADCY6;GNAI1;ADCY5;RIMS1;GRM5;GNG2;GNG7;PRKACA;GRIA4;KCNJ3;GABRA2;GABRA1;GABRA3;GABRG3;GABRG2;GABRG1;GNAO1;MAPK10;PLCB1;PLCB2
M3	WP3945	TYROBP Causal Network	61	27	4.74	1.9e-08	7.8e-06	Wikipathway	5.108	CD84;RBM47;ITGAM;IGSF6;NCF2;ITGB2;PLEK;LOXL3;CAPG;SAMSN1;ZFP36L2;C3;ITGAX;CD37;NCKAP1L;SH2B3;GAL3ST4;IL10RA;IL18;RUNX3;APBB1IP;CD4;TYROBP;SLC7A7;MAF;BIN2;HCLS1
M3	WP4159	GABA receptor Signaling	31	16	6.35	1.2e-06	0.00024	Wikipathway	3.62	GABRB3;GABRA2;GABRB2;GABBR2;GABRA1;GABRB1;GABBR1;GAD1;GABRA3;ABAT;SLC6A11;AP2B1;SLC6A1;GABRG3;GABRG2;GABRG1
M3	WP4222	Phosphodiesterases in neuronal function	53	21	3.91	6.2e-06	0.00085	Wikipathway	3.071	GRIA1;PDE1C;PDE1B;CHRNA7;PDE1A;PDE2A;ADCY2;ADCY1;ADCY8;GRIN2C;GRIN2B;ADCY6;ADCY5;GRIN2D;GRIN1;GRIN2A;PPP1R1B;PDE4B;PDE3A;PDE6B;PDE8B
M3	WP536	Calcium Regulation in the Cardiac Cell	149	41	2.27	2.4e-05	0.0024	Wikipathway	2.62	RYR1;CAMK2B;RYR2;RGS16;CAMK2A;CACNA1B;CACNA1A;CACNA1D;ADRB1;ADCY2;ARRB2;ADCY1;ADRA1B;ADCY8;PRKCZ;ADRA1A;SLC8A1;ADCY6;GNAI1;ADCY5;GJC1;GNG2;GNG7;RGS20;PRKACA;RGS9;RGS7;KCNJ3;KCNB1;PRKCD;ATP2B2;ATP1B2;ATP1B1;CACNB1;GNAO1;SLC8A3;GJB6;CAMK4;RGS10;PRKCQ;RGS11
M3	WP2118	Arrhythmogenic Right Ventricular Cardiomyopathy	74	24	2.86	7e-05	0.0058	Wikipathway	2.237	RYR2;TCF7L2;CACNA2D1;CACNA2D3;CACNA1D;SLC8A1;CACNB1;CACNB2;CACNG7;CACNG8;SGCD;ITGA10;LMNA;ITGA11;ITGA8;PKP2;ITGB8;ITGA7;DMD;CTNNA3;CTNNA2;CACNG2;DSC2;CACNG4
M3	WP501	GPCRs, Class C Metabotropic glutamate, pheromone	15	8	6.78	0.00047	0.032	Wikipathway	1.495	GRM3;GABBR2;GABBR1;GRM5;GRM7;GRM8;GPRC5C;GRM1
M3	WP4249	Hedgehog Signaling Pathway	44	15	3.07	0.00087	0.042	Wikipathway	1.377	HHIP;PTCH1;PTCH2;TPTEP2-CSNK1E;LRP2;ARRB2;GLI2;GRK3;CCND2;EVC;SMO;KIF3A;BCL2;PRKACA;CSNK1G2
M3	WP3937	Microglia Pathogen Phagocytosis Pathway	40	14	3.2	0.00095	0.042	Wikipathway	1.377	C1QB;VAV3;ITGAM;FCER1G;SYK;NCF2;ITGB2;PIK3CD;PIK3R6;PIK3CG;VAV1;HCK;TYROBP;NCKAP1L
M3	WP2276	Glial Cell Differentiation	7	5	14.83	0.001	0.042	Wikipathway	1.377	MAG;GAP43;PLP1;MBP;TPPP
M3	WP2858	Ectoderm Differentiation	138	34	1.95	0.001	0.042	Wikipathway	1.377	GRAMD1B;NLGN1;EDA;CTNND2;FHL2;ARHGAP15;CELSR2;CDH8;SOX2;TRPM2;UBTF;DMD;CTNNA2;ANKS1B;SNCA;CLVS1;KCNK10;ELOVL2;PAX6;SORCS1;POU2F2;PTPN13;ZFHX4;RGMA;ARHGAP10;TOX3;PPFIBP2;ROR2;TCF3;KIFC3;CCDC130;FGFR2;ASTN1;BMPR1A
M3	WP2636	Common Pathways Underlying Drug Addiction	42	14	2.97	0.0016	0.056	Wikipathway	1.252	GRIA1;GRIA2;CAMK2A;ADCY1;ADCY8;GNAI1;GRM1;GRIN1;GRM5;GRIN2A;RAP1A;CAMK4;PRKACA;GRIA4
M3	WP4148	Splicing factor NOVA regulated synaptic proteins	42	14	2.97	0.0016	0.056	Wikipathway	1.252	GABBR2;CADM3;CADM1;GRIK2;ANK3;PRKCZ;GRIN2B;GABRG2;GRIN1;EPB41L2;KCNQ2;KCNMA1;NEO1;MAPK4
M3	R-HSA-112316	Neuronal System	301	103	3.16	3.6e-18	4.5e-15	Reactome	14.3468	ABAT;COMT;GRIP1;RIMS1;PPFIA1;PRKACA;PPFIA4;PPFIA2;KCNH1;SLC38A1;KCNH5;KCNK10;KCNH7;CACNA2D1;KCNH8;KCNK13;CACNA2D3;SLC6A13;SLC6A12;SLC6A11;GABRG3;GABRG2;CACNB1;CACNB2;KCNQ2;KCNQ3;KCNQ5;GRIA1;GRIA2;CHRNA7;SLC22A1;SLC1A2;CACNA1B;SLC1A3;CACNA1A;LIN7A;GJC1;GRIN2A;KCNMB1;GRIA4;SYT1;GRIN2C;GRIN2B;GRIN2D;PTPRD;LRFN2;LRFN5;GABRB3;GABRB2;SNAP25;GABRB1;PTPRS;KCNC2;GRIK5;RASGRF1;GRIK3;GRIK4;GRIK1;GRIK2;SLC6A…
M3	R-HSA-112315	Transmission across Chemical Synapses	211	73	3.19	1.5e-13	9.3e-11	Reactome	10.0315	GABRB3;GABRB2;SNAP25;GABRB1;GRIK5;RASGRF1;GRIK3;GRIK4;ABAT;GRIK1;GRIK2;SLC6A1;COMT;GRIP1;RIMS1;PPFIA1;PRKACA;PPFIA4;PPFIA2;SLC38A1;CACNA2D1;CACNA2D3;SLC6A13;SLC6A12;SLC6A11;SYN3;GABRG3;SYN2;GABRG2;CACNB1;CACNB2;PLCB1;PLCB2;GRIA1;CAMK2B;GRIA2;CHRNA7;SLC22A1;CAMK2A;SLC1A2;CACNA1B;SLC1A3;CACNA1A;ADCY2;LIN7A;ADCY1;ADCY8;ADCY6;GNAI1;ADCY5;GRIN2A;CACNG8;GNG2;GNG7;CACNG2;CACNG4;GRIA4;KCNJ3;GABRA2;GABBR2…
M3	R-HSA-379716	Cytosolic tRNA aminoacylation	24	19	22.65	2.1e-12	8.8e-10	Reactome	9.0555	YARS;CARS;DARS;WARS;VARS;SARS;TARS;EPRS;AIMP1;NARS;KARS;QARS;LARS;RARS;MARS;GARS;HARS;IARS;AARS
M3	R-HSA-112314	Neurotransmitter Receptor Binding And Downstream Transmission In The Postsynaptic Cell	142	46	2.87	4.6e-08	1.3e-05	Reactome	4.8861	GRIA1;GABRB3;CAMK2B;GRIA2;GABRB2;GABRB1;CHRNA7;GRIK5;RASGRF1;CAMK2A;GRIK3;GRIK4;GRIK1;ADCY2;GRIK2;ADCY1;ADCY8;ADCY6;GNAI1;ADCY5;GRIP1;GRIN2A;CACNG8;GNG2;GNG7;PRKACA;CACNG2;CACNG4;GRIA4;KCNJ3;GABRA2;GABBR2;GABRA1;GABBR1;KCNJ10;GABRA3;AP2B1;GRIN2C;GABRG3;GRIN2B;GABRG2;GRIN2D;GRIN1;CAMK4;PLCB1;PLCB2
M3	R-HSA-379724	tRNA Aminoacylation	42	21	5.96	5.2e-08	1.3e-05	Reactome	4.8861	CARS;YARS;DARS;WARS;VARS;TARS;SARS;EPRS;NARS;AIMP1;LARS2;KARS;QARS;LARS;RARS;MARS;GARS;TARS2;HARS;IARS;AARS
M3	R-HSA-1971475	A tetrasaccharide linker sequence is required for GAG synthesis	26	15	8.11	3.8e-07	8e-05	Reactome	4.0969	SDC4;SDC2;NCAN;B3GAT2;B3GAT1;GXYLT2;DCN;BCAN;VCAN;GPC1;GPC3;CSPG5;GPC5;CSPG4;GPC6
M3	R-HSA-2408517	SeMet incorporation into proteins	11	9	26.73	1.1e-06	0.00019	Reactome	3.7212	AIMP1;DARS;KARS;QARS;LARS;MARS;RARS;IARS;EPRS
M3	R-HSA-4420332	Defective B3GALT6 causes EDSP2 and SEMDJL1	19	12	10.19	1.5e-06	0.00019	Reactome	3.7212	BCAN;VCAN;SDC4;NCAN;SDC2;GPC1;GPC3;CSPG5;CSPG4;GPC5;GPC6;DCN
M3	R-HSA-3560783	Defective B4GALT7 causes EDS, progeroid type	19	12	10.19	1.5e-06	0.00019	Reactome	3.7212	BCAN;VCAN;SDC4;NCAN;SDC2;GPC1;GPC3;CSPG5;CSPG4;GPC5;GPC6;DCN
M3	R-HSA-3560801	Defective B3GAT3 causes JDSSDHD	19	12	10.19	1.5e-06	0.00019	Reactome	3.7212	BCAN;VCAN;SDC4;NCAN;SDC2;GPC1;GPC3;CSPG5;CSPG4;GPC5;GPC6;DCN
M3	R-HSA-1638091	Heparan sulfate/heparin (HS-GAG) metabolism	54	22	4.1	2.2e-06	0.00025	Reactome	3.6021	HS3ST3B1;HS3ST3A1;HPSE2;SDC4;NCAN;SDC2;B3GAT2;B3GAT1;HS3ST5;GXYLT2;HS3ST4;DCN;HS6ST3;BCAN;VCAN;GPC1;NDST3;GPC3;CSPG5;GPC5;CSPG4;GPC6
M3	R-HSA-1650814	Collagen biosynthesis and modifying enzymes	63	24	3.67	3.1e-06	0.00033	Reactome	3.4815	COLGALT2;COL15A1;COL16A1;COL27A1;COL13A1;COL24A1;COL14A1;COL11A1;COL12A1;COL23A1;COL19A1;COL1A1;ADAMTS2;ADAMTS14;COL1A2;COL6A2;COL5A3;COL7A1;COL6A1;COL4A6;COL4A5;COL21A1;TLL2;COL9A2
M3	R-HSA-5576894	Phase 1 - inactivation of fast Na+ channels	27	14	6.4	5.2e-06	0.0005	Reactome	3.301	KCND2;KCNIP1;KCNIP2;KCNIP3;CACNA2D1;KCNIP4;CACNA2D3;CACNA1D;CACNB1;CACNG7;CACNB2;CACNG8;CACNG2;CACNG4
M3	R-HSA-1474244	Extracellular matrix organization	283	69	1.93	5.8e-06	0.00052	Reactome	3.284	DDR1;COLGALT2;PTPRS;COL16A1;ITGAM;COL14A1;LAMC3;NCAN;COL12A1;ITGB2;TNC;LOXL3;ITGAL;FGF2;ADAMTS2;CDH1;CAPN5;ITGAX;TNR;ITGB8;COL27A1;DST;COL23A1;DCN;BCAN;VCAN;MMP16;COL6A2;COL6A1;COL4A6;ITGA8;COL21A1;COL4A5;ITGA7;CD44;FBN2;COL15A1;CD151;COL13A1;SDC4;LAMA1;SDC2;COL11A1;NRXN1;HTRA1;LRP4;FBLN1;LTBP2;LTBP1;COL19A1;ADAMTS14;ADAMTS18;DMD;NCAM1;JAM3;COL24A1;TGFB3;LAMB1;BMP7;COL1A1;COL1A2;ITGA10;COL5A3;COL…
M3	R-HSA-1793185	Chondroitin sulfate/dermatan sulfate metabolism	50	20	3.97	8.7e-06	0.00072	Reactome	3.1427	CHST9;SDC4;NCAN;SDC2;B3GAT2;B3GAT1;GXYLT2;DCN;BCAN;VCAN;CHST11;GPC1;UST;GPC3;CSPG5;GPC5;CHSY3;CSPG4;GPC6;CHST3
M3	R-HSA-3781865	Diseases of glycosylation	88	29	2.93	9.2e-06	0.00072	Reactome	3.1427	SEMA5A;NOTCH2;NOTCH3;SPON1;THSD7B;SDC4;NCAN;SDC2;PRELP;ADAMTS12;THBS2;ADAMTSL1;ADAMTS2;ADAMTS14;ADAMTS13;ADAMTS19;ADAMTSL3;GPC1;ADAMTS18;ADAMTS17;GPC3;GPC5;GPC6;DCN;BCAN;VCAN;CSPG5;SSPO;CSPG4
M3	R-HSA-8849932	SALM protein interactions at the synapse	22	12	7.13	1.3e-05	0.00093	Reactome	3.0315	GRIA1;PTPRD;LRFN2;LRFN5;GRIN2A;PTPRS;GRIN2C;GRIN2B;PTPRF;GRIN2D;GRIN1;GRIA4
M3	R-HSA-3560782	Diseases associated with glycosaminoglycan metabolism	26	13	5.95	1.9e-05	0.0013	Reactome	2.8861	SDC4;SDC2;NCAN;PRELP;DCN;BCAN;VCAN;GPC1;GPC3;CSPG5;GPC5;CSPG4;GPC6
M3	R-HSA-438066	Unblocking of NMDA receptor, glutamate binding and activation	17	10	8.49	2.9e-05	0.0019	Reactome	2.7212	GRIA1;CAMK2B;GRIA2;GRIN2A;CAMK2A;GRIN2C;GRIN2B;GRIN2D;GRIN1;GRIA4
M3	R-HSA-1474290	Collagen formation	85	27	2.77	3.9e-05	0.0024	Reactome	2.6198	COLGALT2;COL15A1;COL16A1;CD151;COL13A1;COL14A1;COL11A1;COL12A1;LOXL3;COL19A1;ADAMTS2;ADAMTS14;COL27A1;DST;COL24A1;COL23A1;COL1A1;COL1A2;COL6A2;COL5A3;COL7A1;COL6A1;COL4A6;COL4A5;COL21A1;TLL2;COL9A2
M3	R-HSA-1296071	Potassium Channels	99	30	2.59	4e-05	0.0024	Reactome	2.6198	KCNC2;KCNA2;GNG2;KCNMB1;GNG7;KCNH1;KCNJ3;GABBR2;GABBR1;KCNH5;KCNJ10;KCNK10;KCND2;KCNH7;ABCC8;KCNB1;KCNH8;KCNB2;KCNK13;KCNJ14;KCNAB1;KCNS3;KCNQ2;KCNMA1;KCNQ3;KCNQ5;KCNK1;KCNK2;HCN2;HCN1
M3	R-HSA-977443	GABA receptor activation	55	20	3.4	4.5e-05	0.0026	Reactome	2.585	GABRB3;GABRA2;GABRB2;GABBR2;GABRA1;GABRB1;GABBR1;KCNJ10;GABRA3;ADCY2;ADCY1;ADCY8;GABRG3;GABRG2;ADCY6;GNAI1;ADCY5;GNG2;GNG7;KCNJ3
M3	R-HSA-112310	Neurotransmitter Release Cycle	51	19	3.53	4.7e-05	0.0026	Reactome	2.585	SNAP25;SYT1;GAD1;SLC22A1;SLC6A13;SLC1A2;SLC6A12;SLC1A3;ABAT;SLC6A11;LIN7A;SLC6A1;SYN3;SYN2;RIMS1;PPFIA1;APBA1;PPFIA4;PPFIA2
M3	R-HSA-3595172	Defective CHST3 causes SEDCJD	7	6	35.61	5.5e-05	0.0027	Reactome	2.5686	BCAN;VCAN;NCAN;CSPG5;CSPG4;DCN
M3	R-HSA-3595177	Defective CHSY1 causes TPBS	7	6	35.61	5.5e-05	0.0027	Reactome	2.5686	BCAN;VCAN;NCAN;CSPG5;CSPG4;DCN
M3	R-HSA-3595174	Defective CHST14 causes EDS, musculocontractural type	7	6	35.61	5.5e-05	0.0027	Reactome	2.5686	BCAN;VCAN;NCAN;CSPG5;CSPG4;DCN
M3	R-HSA-5576891	Cardiac conduction	135	37	2.25	6.3e-05	0.0029	Reactome	2.5376	RYR1;CAMK2B;RYR2;KCNE4;CAMK2A;CACNA1D;ATP1A2;SLC8A1;CACNG7;CACNG8;SCN9A;PRKACA;CACNG2;CACNG4;CORIN;SCN1A;KCNK10;KCND2;KCNIP1;KCNIP2;CACNA2D1;KCNIP3;KCNK13;KCNIP4;KCNJ14;CACNA2D3;ATP2B2;ATP1B2;ATP1B1;TRDN;CACNB1;SLC8A3;CACNB2;FGF14;SCN2A;KCNK1;KCNK2
M3	R-HSA-112308	Depolarization of the Presynaptic Terminal Triggers the Opening of Calcium Channels	13	8	9.5	0.00012	0.0053	Reactome	2.2757	CACNB1;CACNB2;CACNA2D1;CACNA1B;CACNA2D3;CACNA1A;CACNG2;CACNG4
M3	R-HSA-977441	GABA A receptor activation	13	8	9.5	0.00012	0.0053	Reactome	2.2757	GABRA2;GABRB3;GABRB2;GABRA1;GABRB1;GABRA3;GABRG3;GABRG2
M3	R-HSA-1630316	Glycosaminoglycan metabolism	121	33	2.24	0.00017	0.0071	Reactome	2.1487	SLC35B3;HS3ST3A1;HPSE2;SDC4;SDC2;NCAN;PRELP;GXYLT2;HS6ST3;SLC9A1;CHST11;GPC1;NDST3;GPC3;CHP1;GPC5;CHSY3;GPC6;HS3ST3B1;CHST9;B3GAT2;B3GAT1;HS3ST5;HS3ST4;LYVE1;DCN;BCAN;VCAN;UST;CSPG5;CSPG4;CD44;CHST3
M3	R-HSA-2022870	Chondroitin sulfate biosynthesis	20	10	5.94	0.00018	0.0072	Reactome	2.1427	CHST9;BCAN;VCAN;CHST11;NCAN;CSPG5;CHSY3;CSPG4;DCN;CHST3
M3	R-HSA-442755	Activation of NMDA receptor upon glutamate binding and postsynaptic events	39	15	3.72	0.00019	0.0076	Reactome	2.1192	GRIA1;CAMK2B;GRIA2;RASGRF1;CAMK2A;ADCY1;ADCY8;GRIN2C;GRIN2B;GRIN2D;GRIN1;GRIN2A;CAMK4;PRKACA;GRIA4
M3	R-HSA-2022923	Dermatan sulfate biosynthesis	11	7	10.39	0.00025	0.0096	Reactome	2.0177	BCAN;VCAN;NCAN;UST;CSPG5;CSPG4;DCN
M3	R-HSA-5083635	Defective B3GALTL causes Peters-plus syndrome (PpS)	37	14	3.62	0.00038	0.014	Reactome	1.8539	SEMA5A;SPON1;THSD7B;ADAMTS12;THBS2;ADAMTSL1;ADAMTS14;ADAMTS2;ADAMTS13;ADAMTS19;ADAMTS18;ADAMTSL3;ADAMTS17;SSPO
M3	R-HSA-5173214	O-glycosylation of TSR domain-containing proteins	38	14	3.47	0.00053	0.018	Reactome	1.7447	SEMA5A;SPON1;THSD7B;ADAMTS12;THBS2;ADAMTSL1;ADAMTS14;ADAMTS2;ADAMTS13;ADAMTS19;ADAMTS18;ADAMTSL3;ADAMTS17;SSPO
M3	R-HSA-111997	CaM pathway	26	11	4.36	0.00053	0.018	Reactome	1.7447	PDE1C;PDE1B;PDE1A;CAMK4;PRKCD;ADCY2;ADCY1;ADCY8;PRKACA;ADCY6;ADCY5
M3	R-HSA-111933	Calmodulin induced events	26	11	4.36	0.00053	0.018	Reactome	1.7447	PDE1C;PDE1B;PDE1A;CAMK4;PRKCD;ADCY2;ADCY1;ADCY8;PRKACA;ADCY6;ADCY5
M3	R-HSA-888590	GABA synthesis, release, reuptake and degradation	19	9	5.34	0.00063	0.02	Reactome	1.699	SNAP25;RIMS1;SYT1;GAD1;SLC6A13;SLC6A12;SLC6A11;ABAT;SLC6A1
M3	R-HSA-416700	Other semaphorin interactions	19	9	5.34	0.00063	0.02	Reactome	1.699	SEMA5A;SEMA4A;CD72;TYROBP;PTPRC;SEMA4D;SEMA6D;PLXNC1;PLXNA4
M3	R-HSA-422475	Axon guidance	515	101	1.46	0.0007	0.022	Reactome	1.6576	SEMA5A;IRS1;FGF1;FGF2;ALCAM;DPYSL5;DPYSL2;DPYSL3;SCN9A;NRCAM;PLXNC1;EPHB2;EPHB1;SH3GL2;SCN1A;EPHA5;PDGFRB;EPHA6;SEMA6D;UNC5C;ANK2;UNC5D;ANK3;CACNB1;CACNB2;TYROBP;KCNQ2;KCNQ3;COL4A5;PRKCQ;MYL9;NGEF;SPTBN4;SDC2;CACNA1D;RASAL3;CSF2RA;GRIN2A;RAP1A;MYH14;SRGAP3;PLXNA4;CNTN6;GRIN2C;GRIN2B;GRIN2D;PPP5C;PTPRC;ITGA10;CNTN1;CNTN2;COL9A2;SCN2A;FGFR2;ROBO2;CNTNAP1;NCAN;RASGRF1;ARRB2;ROBO1;DUSP10;JAK3;NEO1;VA…
M3	R-HSA-212676	Dopamine Neurotransmitter Release Cycle	23	10	4.57	0.00073	0.022	Reactome	1.6576	SNAP25;RIMS1;SYT1;PPFIA1;LIN7A;APBA1;SYN3;SYN2;PPFIA4;PPFIA2
M3	R-HSA-2022928	HS-GAG biosynthesis	31	12	3.75	0.00078	0.023	Reactome	1.6383	HS3ST3B1;HS3ST3A1;SDC4;SDC2;GPC1;NDST3;GPC3;GPC5;HS3ST5;GPC6;HS3ST4;HS6ST3
M3	R-HSA-112043	PLC beta mediated events	44	15	3.07	0.00087	0.025	Reactome	1.6021	PDE1C;PDE1B;PDE1A;PRKCD;ADCY2;ADCY1;ADCY8;GNAI1;ADCY6;ADCY5;GNAO1;CAMK4;PRKACA;PLCB1;PLCB2
M3	R-HSA-5576892	Phase 0 - rapid depolarisation	44	15	3.07	0.00087	0.025	Reactome	1.6021	CAMK2B;CACNA2D1;CAMK2A;CACNA2D3;CACNA1D;CACNB1;CACNG7;CACNB2;CACNG8;FGF14;SCN9A;CACNG2;SCN2A;CACNG4;SCN1A
M3	R-HSA-397014	Muscle contraction	196	45	1.78	0.00091	0.025	Reactome	1.6021	RYR1;CAMK2B;RYR2;KCNE4;CAMK2A;LMOD1;MYL6B;CACNA1D;ATP1A2;SLC8A1;CACNG7;CACNG8;SCN9A;DMD;PRKACA;CACNG2;CORIN;CACNG4;SCN1A;TMOD1;MYBPC1;KCNK10;KCND2;KCNIP1;KCNIP2;CACNA2D1;TPM2;KCNIP3;KCNK13;KCNIP4;KCNJ14;CACNA2D3;ATP2B2;ATP1B2;ATP1B1;TRDN;SLC8A3;CACNB1;CACNB2;FGF14;MYH3;SCN2A;KCNK1;MYL9;KCNK2
M3	R-HSA-111996	Ca-dependent events	28	11	3.84	0.0011	0.03	Reactome	1.5229	PDE1C;PDE1B;PDE1A;CAMK4;PRKCD;ADCY2;ADCY1;ADCY8;PRKACA;ADCY6;ADCY5
M3	R-HSA-112040	G-protein mediated events	45	15	2.97	0.0011	0.03	Reactome	1.5229	PDE1C;PDE1B;PDE1A;PRKCD;ADCY2;ADCY1;ADCY8;GNAI1;ADCY6;ADCY5;GNAO1;CAMK4;PRKACA;PLCB1;PLCB2
M3	R-HSA-442982	Ras activation uopn Ca2+ infux through NMDA receptor	17	8	5.28	0.0013	0.035	Reactome	1.4559	CAMK2B;GRIN2A;RASGRF1;CAMK2A;GRIN2C;GRIN2B;GRIN2D;GRIN1
M3	R-HSA-975634	Retinoid metabolism and transport	42	14	2.97	0.0016	0.042	Reactome	1.3768	LRP1;SDC4;SDC2;LPL;LRP2;PLB1;GPC1;GPC3;LRAT;GPC5;APOE;BCO2;GPC6;LRP12
M3	R-HSA-5682910	LGI-ADAM interactions	14	7	5.93	0.0018	0.044	Reactome	1.3565	LGI1;CACNG8;LGI4;ADAM23;ADAM22;CACNG2;CACNG4
M3	R-HSA-212718	EGFR interacts with phospholipase C-gamma	34	12	3.24	0.002	0.048	Reactome	1.3188	PDE1C;PDE1B;EGF;PDE1A;CAMK4;PRKCD;ADCY2;ADCY1;ADCY8;PRKACA;ADCY6;ADCY5
M3	R-HSA-373760	L1CAM interactions	96	25	2.09	0.002	0.048	Reactome	1.3188	SPTBN4;CNTNAP1;LAMA1;NCAN;PAK1;ALCAM;DPYSL2;SCN9A;NRCAM;NCAM1;EPHB2;SH3GL2;SCN1A;CNTN6;ANK2;LAMB1;ANK3;AP2B1;SPTB;ITGA10;KCNQ2;KCNQ3;CNTN1;CNTN2;SCN2A
M3	R-HSA-1296072	Voltage gated Potassium channels	43	14	2.87	0.0021	0.048	Reactome	1.3188	KCNH5;KCND2;KCNC2;KCNH7;KCNB1;KCNB2;KCNH8;KCNA2;KCNAB1;KCNS3;KCNQ2;KCNQ3;KCNQ5;KCNH1
M3	R-HSA-181429	Serotonin Neurotransmitter Release Cycle	18	8	4.75	0.0021	0.048	Reactome	1.3188	SNAP25;RIMS1;SYT1;PPFIA1;SYN3;SYN2;PPFIA4;PPFIA2
M3	R-HSA-418457	cGMP effects	18	8	4.75	0.0021	0.048	Reactome	1.3188	PDE1B;PDE1A;KCNMB1;PDE2A;KCNMA1;PDE3A;MRVI1;PRKG1
M3	R-HSA-5576893	Phase 2 - plateau phase	26	10	3.71	0.0022	0.05	Reactome	1.301	CACNB1;CACNG7;CACNB2;CACNG8;KCNE4;CACNA2D1;CACNA2D3;CACNA1D;CACNG2;CACNG4
M3	R-HSA-438064	Post NMDA receptor activation events	35	12	3.1	0.0026	0.058	Reactome	1.2366	CAMK2B;GRIN2A;CAMK4;RASGRF1;CAMK2A;ADCY1;ADCY8;PRKACA;GRIN2C;GRIN2B;GRIN2D;GRIN1
M3	R-HSA-442729	CREB phosphorylation through the activation of CaMKII	15	7	5.19	0.0029	0.062	Reactome	1.2076	CAMK2B;GRIN2A;CAMK2A;GRIN2C;GRIN2B;GRIN2D;GRIN1
M3	R-HSA-2022090	Assembly of collagen fibrils and other multimeric structures	54	16	2.5	0.0031	0.066	Reactome	1.1805	COL15A1;COL27A1;CD151;DST;COL24A1;COL11A1;LOXL3;COL1A1;COL1A2;COL6A2;COL5A3;COL7A1;COL6A1;COL4A6;COL4A5;TLL2
M3	R-HSA-382551	Transmembrane transport of small molecules	594	110	1.36	0.0032	0.067	Reactome	1.1739	SLC35B3;ATP8A2;ATP8A1;TUSC3;AQP4;SLC4A4;SLC8A1;BEST1;PRKACA;SLC38A1;SLC11A1;SLC6A13;SLC6A12;SLC6A11;ATP1B2;ATP1B1;GABRG3;GABRG2;RUNX1;SLC9A5;SLCO2A1;STEAP2;SLC22A3;TTYH1;SLC41A2;SLC22A1;SLC1A2;SLC1A3;SLC6A20;NALCN;SLC9A1;TRPM2;HMOX1;APOD;ASIC2;SLC14A1;ATP8B4;ABCA6;ABCA9;SLC4A10;CYBRD1;TRPV3;SLC16A10;ABCA8;TF;WNK2;GABRB3;SLC44A5;RYR1;GABRB2;RYR2;GABRB1;SLC44A3;ABCD2;SLC44A1;SLC6A1;SLC2A5;HK2;UNC80…
M3	R-HSA-3656237	Defective EXT2 causes exostoses 2	12	6	5.93	0.0038	0.075	Reactome	1.1249	SDC4;GPC1;SDC2;GPC3;GPC5;GPC6
M3	R-HSA-3656253	Defective EXT1 causes exostoses 1, TRPS2 and CHDS	12	6	5.93	0.0038	0.075	Reactome	1.1249	SDC4;GPC1;SDC2;GPC3;GPC5;GPC6
M3	R-HSA-3000178	ECM proteoglycans	55	16	2.44	0.0038	0.075	Reactome	1.1249	PTPRS;LAMA1;TGFB3;NCAN;TNC;LRP4;LAMB1;DCN;BCAN;VCAN;ITGAX;ITGA8;TNR;ITGA7;NCAM1;COL9A2
M3	R-HSA-1489509	DAG and IP3 signaling	32	11	3.11	0.0039	0.075	Reactome	1.1249	PDE1C;PDE1B;PDE1A;CAMK4;PRKCD;ADCY2;ADCY1;ADCY8;PRKACA;ADCY6;ADCY5
M3	R-HSA-111885	Opioid Signalling	81	21	2.08	0.0047	0.09	Reactome	1.0458	PDE1C;PDE1B;PDE1A;PRKCD;ADCY2;OPRM1;ADCY1;ADCY8;ADCY6;GNAI1;ADCY5;GNAO1;PPP2CB;GNG2;GNG7;CAMK4;PPP1R1B;PDE4B;PRKACA;PLCB1;PLCB2
M4	GO:0005096	GTPase activator activity	249	62	2.98	1.7e-11	1.6e-08	GO	7.7959	USP6NL;NRP1;DOCK4;LRRK2;FAM13A;ARHGAP39;ARHGAP5;ARHGAP35;PREX2;SYDE2;SRGAP2C;RGS3;TBC1D30;DNM1L;TBC1D22A;SRGAP2B;GIT1;RALGAPA1;ARAP3;AXIN2;BCR;TBC1D1;DEPDC1B;TBC1D2;RASA3;TBC1D4;TBC1D5;CDC42EP4;RASA1;RASA2;ALDH1A1;RAPGEF2;SOS1;LLGL2;ARHGEF6;RAP1GDS1;AGAP1;ARHGAP18;ARHGAP17;RASAL2;KALRN;ARHGAP12;RASGRP3;INPP5B;ARHGAP21;CHN1;TBC1D14;TBC1D12;A2M;SRGAP2;TBC1D15;TBC1D8B;RABGAP1L;STARD13;MYO9B;ARHGAP25…
M4	GO:0030695	GTPase regulator activity	275	65	2.79	6.5e-11	2.9e-08	GO	7.5376	USP6NL;NRP1;DOCK4;LRRK2;FAM13A;ARHGAP39;ARHGAP5;ARHGAP35;PREX2;SYDE2;SRGAP2C;RGS3;TBC1D30;DNM1L;TBC1D22A;SRGAP2B;GIT1;RALGAPA1;ARAP3;AXIN2;BCR;TBC1D1;DEPDC1B;TBC1D2;RASA3;TBC1D4;TBC1D5;CDC42EP4;RASA1;RASA2;ALDH1A1;RAPGEF2;SOS1;LLGL2;ARHGEF6;RAP1GDS1;AGAP1;ARHGAP18;ARHGAP17;RASAL2;KALRN;ARHGAP12;RASGRP3;INPP5B;ARHGAP21;CHN1;PDE6D;TBC1D14;SH3BP4;TBC1D12;A2M;SRGAP2;RALGDS;TBC1D15;TBC1D8B;RABGAP1L;ST…
M4	GO:0016301	kinase activity	280	60	2.45	1.8e-08	5.6e-06	GO	5.2518	GSK3B;SMG1;DGKE;PRAG1;DGKA;LRRK2;IKBKB;NADK2;RPS6KA5;PPIP5K1;RPS6KA2;AKT3;MAP3K6;PRKACB;PDK2;MAP3K5;ACVR1;EPHA4;CSNK2A1;KSR1;PRKCA;TGFBR1;BCR;PIK3CA;PRKD3;PEAK1;PRKD1;DGKI;IPPK;PDXK;MVK;ROCK1;STK39;STK4;CKMT2;MAPK8;GRK2;CSK;IP6K1;MAP2K5;MAP4K4;PAK4;MAP3K1;EIF2AK2;GTF2H1;DCLK1;PTK2;CDK9;CDK8;CDK7;NEK10;PI4KA;POMK;ATM;PKN1;TEK;CDK13;GALK2;ATR;MAP3K12
M4	GO:0004674	protein serine/threonine kinase activity	368	72	2.19	4e-08	9.1e-06	GO	5.041	GSK3B;SMG1;MAST4;LRRK2;ILK;IKBKB;RPS6KA5;RPS6KA2;AKT3;TLK1;CPNE3;PRKACB;MAP3K4;MAP3K5;ACVR1;MAP4K2;PRKCH;CAMK1D;CSNK2A1;PRKCB;DAPK2;PRKCA;TGFBR1;TGFBR2;ERN1;PRKD3;SIK3;SIK2;PRKD1;CSNK1G1;CAB39;ROCK1;STK39;STK4;CAMKK1;CAMKK2;TTN;NUAK1;MAPK8;GRK2;GRK5;STK38;MAP2K5;MAP4K4;PAK4;SRPK2;PLK3;CDK19;MAP3K1;RIOK3;EIF2AK1;NEK6;NEK7;EIF2AK2;GTF2H1;EIF2AK4;MAPK14;CLK4;DCLK1;ACVR2A;CDK9;CDK8;CDK7;CDK6;AAK1;ATM…
M4	GO:0017016	Ras GTPase binding	184	44	2.81	5.3e-08	9.6e-06	GO	5.0177	USP6NL;DENND1B;MAPKAP1;USP33;LRRK2;CLEC16A;CHM;BICD2;STRN3;RIMS2;AKAP13;GOLGA5;RUSC2;TBC1D30;XPO5;PDE6D;TBC1D14;SH3BP4;TBC1D12;DNM1L;TBC1D22A;RAB11FIP3;TBC1D15;EXPH5;UNC13B;TBC1D8B;RABGAP1L;YIPF1;RANBP9;XPO7;MYO9B;MYRIP;RBSN;RGP1;TBC1D1;TBC1D2;MLPH;TBC1D4;ALS2;XPOT;TBC1D5;EXOC4;RAB3GAP1;LLGL2
M4	GO:0004672	protein kinase activity	513	89	1.89	3.5e-07	5.3e-05	GO	4.2757	GSK3B;SMG1;PRAG1;MAST4;LRRK2;ILK;IGF1R;IKBKB;RPS6KA5;RPS6KA2;AKT3;CNTRL;KDR;TLK1;CPNE3;MAP3K6;PRKACB;MAP3K4;PDK2;MAP3K5;ACVR1;EPHA4;MAP4K2;EPHA7;PRKCH;CAMK1D;CSNK2A1;KSR1;PRKCB;DAPK2;PRKCA;NRG2;TGFBR1;BCR;ERN1;PRKD3;PEAK1;SIK3;ROR1;PRKD1;SIK2;EPHA3;CSNK1G1;DDR2;ROCK1;CAB39;STK39;STK4;TTN;CAMKK2;NUAK1;MAPK8;GRK2;CUX1;GRK5;STK38;ERBB2;CSK;FYN;MAP2K5;MAP4K4;PAK4;SRPK2;PLK3;MAP3K1;RIOK3;RYK;NEK6;NEK7…
M4	GO:0045296	cadherin binding	313	61	2.17	4.9e-07	6.4e-05	GO	4.1938	YWHAE;CTNND1;ENO1;BZW2;GOLGA2;GOLGA3;LASP1;BAIAP2L1;MPRIP;CDH2;KIF5B;BSG;ARFIP1;TMPO;NCK1;UNC45A;DBNL;TMOD3;ARMC7;GAPVD1;SND1;CD2AP;TBC1D2;GPRC5A;CTTN;NUMB;CHMP4B;ITGA6;EZR;PHLDB2;MACF1;PDXDC1;AHNAK;ARHGAP18;PSEN1;SLC9A3R2;LIMA1;LARP1;SNX2;COBLL1;STK38;FLNB;STXBP6;PROM1;PDLIM5;SPTBN1;GCN1;PAK4;JUP;STAT1;PARVA;TJP1;PPFIBP1;MYO1B;FMNL2;PI4KA;CTNNB1;ESYT2;EIF3E;CC2D1A;EIF4G1
M4	GO:0019902	phosphatase binding	102	28	3.37	7.2e-07	8.2e-05	GO	4.0862	ELL;STX17;TANK;SLC9A3R2;SLC9A3R1;CHCHD3;ERBB2;CEP192;STAT6;CTSC;MAP3K5;SMAD2;SMAD3;PPP1R12A;ANAPC7;JUP;NFATC2;RPA2;ARMC7;AP3B1;MAPK14;TRPC4AP;SH3RF2;CRY2;TERF2IP;CTNNB1;PPP1R12C;SFI1
M4	GO:0016773	phosphotransferase activity, alcohol group as acceptor	254	51	2.25	1.7e-06	0.00015	GO	3.8239	GSK3B;SMG1;DGKE;PRAG1;DGKA;LRRK2;IKBKB;NADK2;RPS6KA5;AKT3;MAP3K6;PDK2;MAP3K5;ACVR1;EPHA4;KSR1;PRKCA;TGFBR1;NT5C3A;PIK3CA;PEAK1;FAM20B;DGKI;GNE;IPPK;PDXK;MVK;ROCK1;STK4;NT5C2;GRK2;IP6K1;MAP2K5;PAK4;MAP3K1;EIF2AK2;GTF2H1;DCLK1;PTK2;CDK9;CDK8;CDK7;NEK10;PI4KA;POMK;PKN1;TEK;CDK13;GALK2;ATR;MAP3K12
M4	GO:0017137	Rab GTPase binding	130	32	2.91	1.7e-06	0.00015	GO	3.8239	USP6NL;DENND1B;CLEC16A;CHM;BICD2;RIMS2;GOLGA5;RUSC2;TBC1D30;PDE6D;TBC1D14;TBC1D12;DNM1L;TBC1D22A;RAB11FIP3;TBC1D15;EXPH5;UNC13B;TBC1D8B;RABGAP1L;YIPF1;MYRIP;RBSN;RGP1;TBC1D1;TBC1D2;MLPH;TBC1D4;ALS2;TBC1D5;RAB3GAP1;LLGL2
M4	GO:0061630	ubiquitin protein ligase activity	192	41	2.42	3.5e-06	0.00028	GO	3.5528	UHRF2;UBE3D;RNF38;CBLB;UBE3A;UBR2;UBE3B;HERC4;ZNRF1;RNF216;HECTD2;RNF19A;HECTD4;UBR5;VHL;BTRC;LONRF1;RNF111;HERC6;BRAP;MYLIP;PPIL2;RNF24;MSL2;HUWE1;WWP1;UBE4B;BFAR;PEX2;WWP2;RBX1;RNF144A;ITCH;HECW2;TRIM13;MDM2;TRIM37;UBE2K;PDZRN3;CACUL1;RNF121
M4	GO:0061659	ubiquitin-like protein ligase activity	186	40	2.44	3.8e-06	0.00028	GO	3.5528	ZNF451;UHRF2;UBE3D;RNF38;UBE3A;CBLB;UBR2;UBE3B;HERC4;ZNRF1;RNF216;HECTD2;RNF19A;HECTD4;UBR5;VHL;BTRC;LONRF1;RNF111;HERC6;BRAP;MYLIP;PPIL2;RNF24;MSL2;HUWE1;WWP1;BFAR;PEX2;WWP2;PIAS2;RBX1;RNF144A;ITCH;HECW2;MDM2;TRIM37;PDZRN3;CACUL1;RNF121
M4	GO:0004842	ubiquitin-protein transferase activity	417	71	1.84	1e-05	0.00071	GO	3.1487	RNF13;UBE3D;UBE2D2;IPP;CBLB;UBE3A;BRCA1;UBE3B;FBXO22;HERC4;UBE2Q2;RNF19A;BTRC;RNF111;HERC6;MYLIP;WSB1;DTX3L;UBE2E1;MSL2;PEX2;RBX1;KLHL42;RNF168;RNF144A;GAN;HECW2;TRIM13;RBCK1;CACUL1;PDZRN3;BIRC2;RNF121;BIRC3;UHRF2;RNF38;UBR2;TANK;FBXL20;ZNRF1;RNF213;RNF216;HECTD2;HECTD4;UBR5;VHL;LONRF1;BARD1;BRAP;KLHL29;PPIL2;RNF24;FEM1B;FBXL19;HUWE1;WWP1;FBXL18;WWP2;BFAR;KLHL24;KLHL20;CNOT4;ITCH;KLHL8;TTC3;MDM2;…
M4	GO:0003714	transcription corepressor activity	203	41	2.26	1.4e-05	0.00094	GO	3.0269	RERE;TCERG1;ZNF451;ZNF274;URI1;SP100;CTBP2;ATN1;UBP1;CTCF;LIMD1;TOB2;HDAC9;ARHGAP35;CCAR1;ELK3;YY1;NPAT;SIN3B;BASP1;SIN3A;DNMT3B;KMT5A;DMAP1;LMCD1;TRIM22;SCAI;ZNF366;JAZF1;RBFOX2;SFMBT1;WTIP;SIRT1;SKI;GRHPR;ZEB1;ZFPM2;RCOR3;ZMYND11;SF1;MXD4
M4	GO:0019901	protein kinase binding	495	80	1.73	2.1e-05	0.0012	GO	2.9208	TOP2B;GSK3B;CLTC;PDE3B;ILK;PTPN23;PTPRK;NR3C1;RND3;IGF1R;IKBKB;GOLGA2;CCND3;RB1CC1;KDR;TRIM22;CEP68;DSP;EPHA4;MAP4K2;EPHA7;PPP1R12A;PARP1;PRKCB;NCOA3;ADAM10;EMP2;ACSL3;SIRT1;GPRC5B;KCNQ1;PICK1;ROR1;RHOU;UTRN;EZR;CACUL1;TRIB2;EPHA3;RHOQ;DDR2;CTBP2;MAPKAP1;TANK;HDAC9;RHOBTB1;TTN;GRK5;STK38;ERBB2;TBC1D14;RICTOR;CSK;PDLIM5;SASH1;CNTLN;SPAG9;SLC12A2;NPM1;MAP3K1;SMAD3;GCH1;RYK;NEK6;TRIP4;MERTK;PTK2;SKI…
M4	GO:0003723	RNA binding	1387	188	1.42	2.1e-05	0.0012	GO	2.9208	DMGDH;TCERG1;TFRC;FMR1;CASC3;MSI2;ADARB1;ENO1;IFIT1;GPATCH8;IFIT3;CCAR1;IFIT2;YY1;EIF4ENIF1;PNN;LUC7L;CPNE3;UBAP2L;DDX17;AQR;RBFOX2;TYW5;ACTN1;ALG13;TRNT1;GTPBP1;SND1;DYNC1LI1;SLFN11;PSPC1;TEP1;CLNS1A;SNRPG;FLYWCH2;EZR;SRSF7;SF1;ZCCHC8;MACF1;ZCCHC7;ANP32A;DDX1;STXBP1;NMD3;DDX60;RPF2;HNRNPLL;ZFP36L1;HELZ2;LARP1;DHX32;PCBP4;DHX35;ZC3H18;GCN1;SPTBN1;BARD1;SRPK2;SMAD2;NOP14;CPSF7;CPSF6;SMAD3;EIF2AK2;…
M4	GO:0034713	type I transforming growth factor beta receptor binding	8	6	26.53	2.6e-05	0.0014	GO	2.8539	SMAD2;TGFB1;SMAD6;ENG;SMAD7;TGFBR2
M4	GO:0044389	ubiquitin-like protein ligase binding	297	53	1.94	3.6e-05	0.0018	GO	2.7447	RB1;YWHAE;GPI;GSK3B;CD40;FAF2;SMC6;BRCA1;CASC3;CASP8;CASP10;DNM1L;PRKACB;WASHC1;GABARAPL1;DTX3L;DDX58;AXIN2;PARP9;TNFRSF1B;RBX1;HGS;UQCRC1;NDUFS2;SPOPL;TRIB2;CACUL1;RALB;HM13;PRR5L;TANK;FOXO1;DDRGK1;BTBD3;ZNF746;MFN2;TNFRSF14;SMAD2;USP25;SLF1;SMAD3;STAT1;STAT2;NEK6;TRIP4;RPA2;SMAD6;SMAD7;SKI;ITCH;MDM2;TRIM37;UBE2K
M4	GO:0035258	steroid hormone receptor binding	76	20	3.17	5.2e-05	0.0025	GO	2.6021	RB1;NCOA1;MBD4;SMAD3;PRKCB;NCOA3;LEF1;TRIP4;WIPI1;BRCA1;RERG;PIAS2;NR4A1;CDK7;NR4A3;CTNNB1;MMS19;STRN;PKN1;ZNF366
M4	GO:0070411	I-SMAD binding	10	6	13.26	0.00016	0.0073	GO	2.1367	SMAD2;SMAD4;CTNNB1;SMAD6;TGFBR1;SMAD7
M4	GO:0005114	type II transforming growth factor beta receptor binding	7	5	22.1	0.00019	0.0083	GO	2.0809	TGFBR3;TGFB2;TGFB1;TGFBR1;ENG
M4	GO:0004675	transmembrane receptor protein serine/threonine kinase activity	14	7	8.85	0.0002	0.0083	GO	2.0809	ACVR1;TGFBR3;BMPR2;LTBP4;TGFBR1;ACVR2A;TGFBR2
M4	GO:0003779	actin binding	254	44	1.87	0.00031	0.012	GO	1.9208	MACF1;HIP1;SYNPO2;LRRK2;NEXN;RCSD1;SYNE2;NCALD;CORO1C;SYNE1;TTN;LIMA1;ABLIM2;ABLIM3;COBLL1;MICALL2;FLNB;PHACTR1;SYNPO;PDLIM5;GBP1;CAP2;DBNL;DMTN;GSN;MYO10;ACTN1;MICAL3;SHROOM2;COBL;PARVA;MYO9B;SORBS1;MYRIP;SHROOM1;PTK2;SHROOM4;CCDC88A;MYO1B;MLPH;BIN1;PICK1;EZR;UTRN
M4	GO:1901981	phosphatidylinositol phosphate binding	81	19	2.72	0.0004	0.015	GO	1.8239	DENND1B;OSBPL8;HIP1;MYO10;MAPKAP1;GBF1;GOLPH3L;ARAP3;WIPI1;WIPI2;COMMD1;CYTH3;MYO1B;KIF16B;ZFYVE19;ARFIP1;OGT;TECPR1;FERMT2
M4	GO:0001085	RNA polymerase II transcription factor binding	121	25	2.31	0.00045	0.016	GO	1.7959	RB1;RERE;TCERG1;GSK3B;ATN1;LDB2;YY1;DDRGK1;SIN3A;HEY2;DMAP1;TEAD3;MEF2A;TEAD4;CREBBP;SMAD3;TAF12;LMO2;WWP2;CREB1;RBL1;TAL1;ID2;CTNNB1;ZFPM2
M4	GO:0004402	histone acetyltransferase activity	41	12	3.66	0.00057	0.02	GO	1.699	CREBBP;NAA40;TADA2A;TAF12;NCOA3;KANSL3;EPC1;ELP4;CLOCK;TAF5L;SUPT7L;SUPT3H
M4	GO:0098811	transcriptional repressor activity, RNA polymerase II activating transcription factor binding	12	6	8.84	0.00059	0.02	GO	1.699	NOTCH1;CREB1;LMO2;UTY;CLOCK;KDM6A
M4	GO:0005089	Rho guanyl-nucleotide exchange factor activity	59	15	3.02	0.00065	0.02	GO	1.699	FARP2;FARP1;ARHGEF12;PLEKHG5;KALRN;PREX2;NET1;AKAP13;TIAM1;ARHGEF9;DNMBP;ALS2;ARHGEF3;SOS1;ARHGEF6
M4	GO:0003725	double-stranded RNA binding	59	15	3.02	0.00065	0.02	GO	1.699	TFRC;DDX58;FMR1;ACTN1;CLTC;EIF2AK2;DDX60;APTX;IFIH1;SUPV3L1;OAS1;OAS2;OAS3;DGCR8;DROSHA
M4	GO:0080025	phosphatidylinositol-3,5-bisphosphate binding	21	8	5.44	0.00069	0.021	GO	1.6778	HIP1;KIF16B;MAPKAP1;GBF1;WIPI1;ATP13A2;WIPI2;COMMD1
M4	GO:0005547	phosphatidylinositol-3,4,5-trisphosphate binding	32	10	4.02	0.00092	0.026	GO	1.585	CYTH3;MYO1B;MYO10;KIF16B;MAPKAP1;GBF1;ARAP3;COMMD1;OGT;FERMT2
M4	GO:0030331	estrogen receptor binding	32	10	4.02	0.00092	0.026	GO	1.585	NCOA1;MBD4;LEF1;TRIP4;CTNNB1;WIPI1;STRN;MMS19;RERG;ZNF366
M4	GO:0033613	activating transcription factor binding	68	16	2.73	0.0011	0.03	GO	1.5229	RB1;MEF2A;SMAD2;CIITA;CREBBP;NPM1;SMAD3;TAF12;NEK6;LMO2;LDB2;RBL1;CREB1;SIN3A;HEY2;CTNNB1
M4	GO:0005160	transforming growth factor beta receptor binding	44	12	3.32	0.0011	0.03	GO	1.5229	SMAD2;TGFBR3;TGFB2;TGFB1;SMAD3;INHBB;SMAD6;TGFBR1;BMP6;SMAD7;TGFBR2;ENG
M4	GO:0001190	transcriptional activator activity, RNA polymerase II transcription factor binding	50	13	3.11	0.0012	0.03	GO	1.5229	NCOA1;MEF2A;CREBBP;NPM1;NOTCH1;LMO2;BRCA1;CREB1;CTNNB1;UTY;ZFPM2;CLOCK;KDM6A
M4	GO:0061733	peptide-lysine-N-acetyltransferase activity	39	11	3.48	0.0013	0.033	GO	1.4815	CREBBP;TADA2A;TAF12;NCOA3;KANSL3;EPC1;ELP4;CLOCK;TAF5L;SUPT3H;SUPT7L
M4	GO:0005024	transforming growth factor beta-activated receptor activity	6	4	17.67	0.0014	0.033	GO	1.4815	TGFBR3;LTBP4;TGFBR1;TGFBR2
M4	GO:0001227	transcriptional repressor activity, RNA polymerase II transcription regulatory region sequence-specific binding	159	29	1.98	0.0014	0.033	GO	1.4815	RB1;TSHZ3;ENO1;AEBP1;CTCF;PHF6;ARHGAP35;YY1;PURA;HMBOX1;DACH1;CHCHD3;DEAF1;ZNF746;HES1;ZNF148;SKIL;CREBBP;NFATC3;ARID5B;NFXL1;GCFC2;ZEB1;RBL1;SP2;MAFK;ZFPM2;CGGBP1;PPARD
M4	GO:0019900	kinase binding	418	62	1.55	0.0016	0.038	GO	1.4202	RB1;GSK3B;CLTC;WWC2;ILK;PTPN23;PTPRK;NR3C1;RND3;TTC28;IKBKB;GOLGA2;CCND3;RB1CC1;WWC3;TRIM22;CEP68;PPP1R12A;PARP1;NCOA3;ADAM10;EMP2;RAD23A;ACSL3;TIAM1;GPRC5B;RHOU;UTRN;CACUL1;RHOQ;SP100;CTBP2;CAB39;MAPKAP1;HTT;TANK;RHOBTB1;TTN;PIP5K1A;TBC1D14;RICTOR;SASH1;CNTLN;BARD1;SLC12A2;NPM1;MAP3K1;SMAD3;NEK6;TRIP4;PARP16;PTK2;SKI;ZC3HC1;MAVS;RGCC;NR4A3;CTNNB1;GRB2;CALM1;BCAR1;MAP3K12
M4	GO:0048185	activin binding	10	5	8.84	0.0018	0.04	GO	1.3979	ACVR1;ACVR2A;FSTL3;ENG;SMAD7
M4	GO:0031625	ubiquitin protein ligase binding	284	45	1.68	0.0018	0.041	GO	1.3872	RB1;YWHAE;GPI;GSK3B;CD40;RALB;HM13;FAF2;PRR5L;SMC6;BRCA1;CASC3;TANK;FOXO1;CASP8;CASP10;BTBD3;ZNF746;MFN2;TNFRSF14;DNM1L;PRKACB;WASHC1;SMAD2;USP25;GABARAPL1;SLF1;SMAD3;DDX58;NEK6;RPA2;AXIN2;SMAD6;TNFRSF1B;RBX1;SMAD7;SKI;UQCRC1;MDM2;NDUFS2;SPOPL;TRIM37;TRIB2;CACUL1;UBE2K
M4	GO:0070412	R-SMAD binding	19	7	5.16	0.0019	0.041	GO	1.3872	SMAD2;SMAD4;SMAD3;RGCC;DROSHA;LDLRAD4;SMAD6
M4	GO:0001191	transcriptional repressor activity, RNA polymerase II transcription factor binding	47	12	3.04	0.0021	0.043	GO	1.3665	RERE;YY1;TCERG1;ZNF451;URI1;CREBBP;CNOT7;SIN3B;SIN3A;ID2;ATN1;PARP9
M4	GO:0001102	RNA polymerase II activating transcription factor binding	47	12	3.04	0.0021	0.043	GO	1.3665	RB1;MEF2A;CREBBP;SMAD3;CREB1;RBL1;TAF12;SIN3A;HEY2;LMO2;CTNNB1;LDB2
M4	GO:0044212	transcription regulatory region DNA binding	374	56	1.57	0.0021	0.043	GO	1.3665	RB1;CIITA;ARID4A;BRCA1;CTCF;TTF1;NR3C1;CCAR1;ELK3;YY1;BASP1;SIN3A;ZNF649;CREB3L2;ZNF567;TEAD3;MEF2A;TEAD4;LMO2;ARID5B;NR5A2;ZEB1;CREB1;RBL1;DMTF1;TAL1;PSPC1;CRY2;RARB;CLOCK;PPARD;NOTCH1;LEF1;PURA;RAI1;ZNF746;HIVEP3;E2F3;HES1;KANSL1L;IVNS1ABP;SMAD2;MBD4;NPM1;SMAD4;TCF7L1;SMAD3;STAT1;NFYC;GRHL1;SMAD6;SMAD7;HNRNPL;CDK9;CDK13;RCOR3
M4	GO:0035091	phosphatidylinositol binding	100	20	2.22	0.0024	0.047	GO	1.3279	SCARB1;DENND1B;HIP1;EPB41;ITPR1;ITPR2;ITPR3;RUNDC3B;PITPNC1;PARD3B;EEA1;CCDC88A;SNX18;SNX2;RUFY3;RUFY2;FCHO2;WDFY3;ESYT2;AIDA
M4	GO:0070878	primary miRNA binding	7	4	11.78	0.0029	0.055	GO	1.2596	SMAD2;SMAD3;DROSHA;DGCR8
M4	GO:0008474	palmitoyl-(protein) hydrolase activity	7	4	11.78	0.0029	0.055	GO	1.2596	LYPLA1;ABHD17B;ABHD17A;LYPLAL1
M4	GO:0019199	transmembrane receptor protein kinase activity	62	14	2.58	0.0033	0.061	GO	1.2147	ACVR1;EPHA4;EPHA7;RYK;MERTK;ACVR2A;IGF1R;TGFBR2;ERBB2;KDR;ROR1;TEK;EPHA3;DDR2
M4	GO:0008373	sialyltransferase activity	21	7	4.42	0.0036	0.065	GO	1.1871	ST6GALNAC1;ST6GAL1;ST8SIA4;ST8SIA6;ST3GAL6;ST3GAL1;ST3GAL2
M4	GO:0008270	zinc ion binding	302	46	1.6	0.0036	0.065	GO	1.1871	KDM5A;VPS29;KDM5C;PDXK;USP33;MYCBP2;CBLB;PRDM2;CTCF;LIMD1;SAMHD1;PHF8;EEA1;IFIH1;YY1;NPEPPS;ZNF84;TNFSF10;S100A13;PMPCB;ZNF146;NQO2;SMAD3;SEC24A;GCH1;ERAP2;DDX58;ERAP1;MYRIP;RBSN;SKI;KLF7;RABIF;ZNF91;ZEB1;RPS29;UQCRC1;MDM2;MSRB3;ATP13A2;ZFPM2;MNAT1;ZMYND11;SHANK3;KDM7A;BIRC2
M4	GO:0001012	RNA polymerase II regulatory region DNA binding	201	33	1.74	0.004	0.07	GO	1.1549	RB1;ATF1;HLF;LEF1;PRDM2;ENO1;AEBP1;ARHGAP35;PHF21A;PURA;CUX1;DEAF1;CREB3L2;STAT6;E2F3;ZBED4;MEF2A;PARP1;LMO2;PBX2;ARID5B;NFXL1;GATAD2B;NR4A1;NR4A3;CREB1;RBL1;TAL1;CREBRF;RARB;ZMYND11;CGGBP1;PPARD
M4	GO:0000977	RNA polymerase II regulatory region sequence-specific DNA binding	460	65	1.47	0.0041	0.071	GO	1.1487	ATF1;GMEB1;ZC3H8;PRDM2;ENO1;CTCF;ZC3H6;NR3C1;ETS1;ARHGAP35;ELK3;YY1;CREB3L2;UTY;KDM6A;MEF2A;PARP1;LMO2;RFX2;ARID5B;GCFC2;NR5A2;CREB1;IRF3;TAL1;TBPL1;RARB;ZMYND11;CLOCK;CGGBP1;JDP2;PPARD;HLF;PLAG1;LEF1;NLRC5;AEBP1;PHF21A;PURA;CUX1;DEAF1;ZNF746;STAT6;E2F3;ZNF148;SKIL;ZBED4;SMAD2;SMAD4;SMAD3;STAT1;NFYC;MBD2;NFATC3;PBX2;NFATC2;NFXL1;GRHL1;SMAD6;GATAD2B;KLF7;NR4A1;NR4A3;SP2;CREBRF
M4	GO:0001104	RNA polymerase II transcription cofactor activity	84	17	2.25	0.0043	0.072	GO	1.1427	RERE;NCOA1;MEF2A;TCERG1;ZNF451;MBD4;URI1;CREBBP;NPM1;ATN1;BRCA1;ARHGAP5;MED13L;SIN3B;SIN3A;CTNNB1;ZFPM2
M4	GO:0004709	MAP kinase kinase kinase activity	78	16	2.29	0.0048	0.079	GO	1.1024	EPHA4;EPHA7;MAP3K1;RYK;STK4;MERTK;IGF1R;ERBB2;KDR;ROR1;TEK;MAP3K6;MAP3K4;EPHA3;MAP3K5;DDR2
M4	GO:0019903	protein phosphatase binding	92	18	2.16	0.0049	0.079	GO	1.1024	ANAPC7;STX17;JUP;RPA2;AP3B1;ARMC7;MAPK14;TANK;FOXO1;STRN3;SH3RF2;AKAP11;KCNQ1;ERBB2;CTNNB1;STAT6;STRN;MAP3K5
M4	GO:0017048	Rho GTPase binding	72	15	2.33	0.0054	0.085	GO	1.0706	DOCK4;LRRK2;BRK1;ARHGAP17;MYO9B;STRN3;SRGAP2C;AKAP13;CDC42EP4;STXBP6;PKN1;WASF1;SRGAP2;SRGAP2B;PAK4
M4	GO:0097718	disordered domain specific binding	23	7	3.87	0.0064	0.099	GO	1.0044	RB1;SMAD2;NCOA3;CLTC;MDM2;FYN;CALM1
M4	GO:0018024	histone-lysine N-methyltransferase activity	41	10	2.85	0.0069	0.1	GO	1	NSD3;SUZ12;SETD2;MECOM;EED;KMT2B;CXXC1;SMYD2;KMT5A;ASH1L
M4	GO:0034236	protein kinase A catalytic subunit binding	13	5	5.52	0.007	0.1	GO	1	GSK3B;KCNQ1;PKIA;CSK;EZR
M4	GO:0034450	ubiquitin-ubiquitin ligase activity	13	5	5.52	0.007	0.1	GO	1	PPIL2;UBR5;UBE4B;UBE2K;RBX1
M4	GO:0003950	NAD+ ADP-ribosyltransferase activity	18	6	4.42	0.007	0.1	GO	1	PARP6;PARP11;PARP1;PARP16;PARP14;PARP9
M4	GO:0035639	purine ribonucleoside triphosphate binding	396	56	1.47	0.0072	0.1	GO	1	LRRK2;PYGL;GIMAP7;RND3;RAB22A;ATP7B;RPS6KA5;PPIP5K1;AKT3;TLK1;MAP3K6;PRKACB;PDK2;MAP3K5;RAB2A;ACVR1;MAP4K2;DAPK2;NCOA3;TRNT1;TGFBR1;DNM2;ERN1;RAP2A;OAS1;OAS2;OAS3;PEX6;SIK3;RHOU;SIK2;RHOQ;ARL8B;PDXK;RALB;ATL1;STK4;RHOBTB1;STK38;NLRP1;RAB6A;PCK1;GBP1;MAP4K4;SRPK2;RAB4A;EIF2B2;GCH1;NEK6;MX2;MYO9B;GLUD1;MYO1B;CDK6;UBA2;EIF4G1
M4	GO:0015629	actin cytoskeleton	294	62	2.4	2e-08	7.7e-06	GO	5.1135	CLIC5;CLIC4;SPPL2B;IPP;RCSD1;AKAP13;LASP1;BAIAP2L1;MPRIP;CDH2;CAPN2;SYNPO;PGM1;PPP1R12A;NCOA5;DDX58;ACTN1;TMOD3;DENND2A;SHROOM2;COBL;MYRIP;SHROOM1;SHROOM4;CD2AP;CTTN;BIN1;PEAK1;CDC42EP4;EZR;RHOQ;LLGL2;DDR2;AHNAK;ABCB4;SYNPO2;KALRN;ACACA;CORO1C;TTN;LIMA1;SLC9A3R1;ARHGAP21;ABLIM2;ABLIM3;MICALL2;FLNB;WASF1;PDLIM5;CAP2;FYB1;DMTN;GSN;PARVA;MYO9B;KLHL20;MYO1B;MLPH;DLC1;CAPZA2;FILIP1;TEK
M4	GO:0005925	focal adhesion	356	65	2	2.3e-06	0.00043	GO	3.3665	YWHAE;NRP1;USP33;CLTC;ILK;LIMD1;RND3;SYNE2;GJA1;LASP1;MPRIP;CDH2;YWHAQ;BSG;CAPN2;CPNE3;PGM5;GIT1;NUP214;PPP1R12A;ACTN1;ADAM10;HSPG2;DNM2;PROCR;CTTN;PEAK1;NUMB;ITGA6;LAP3;EZR;PHLDB2;DDR2;ENG;FOCAD;AHNAK;FBLIM1;ABCB4;SYNPO2;NEXN;CORO1C;EFNB2;SLC9A3R2;LIMA1;TSPAN9;PIP5K1A;FLNB;RSU1;PAK4;NPM1;GSN;JUP;PARVA;SORBS1;PTK2;PPFIBP1;NFASC;RPS29;DLC1;ZYX;PI4KA;CTNNB1;FERMT2;LIMS2;BCAR1
M4	GO:0030863	cortical cytoskeleton	52	17	4.31	8.6e-06	0.0011	GO	2.9586	GSN;EPB41;SHROOM2;MYRIP;SHROOM1;SHROOM4;AKAP13;LASP1;MLPH;CDH2;CTTN;DLC1;CAPN2;NSMF;EZR;LLGL2;CAP2
M4	GO:0097517	contractile actin filament bundle	40	14	4.77	2.2e-05	0.0017	GO	2.7696	FBLIM1;SYNPO2;ACTN1;ILK;SORBS1;SHROOM4;PTK2;LIMA1;ABLIM3;MICALL2;ZYX;PGM5;TEK;SYNPO
M4	GO:0001725	stress fiber	40	14	4.77	2.2e-05	0.0017	GO	2.7696	FBLIM1;SYNPO2;ACTN1;ILK;SORBS1;SHROOM4;PTK2;LIMA1;ABLIM3;MICALL2;ZYX;PGM5;TEK;SYNPO
M4	GO:0016604	nuclear body	618	94	1.61	4.7e-05	0.0026	GO	2.585	RB1;DENND1B;CIITA;RBM25;ELL;ICE2;RAPH1;DDX42;MED19;ZC3H8;CWC25;SMC6;PTPN23;NR3C1;DCAF7;CDC14A;PNN;RBM4;MECOM;ZIC2;RSRC1;BASP1;SNAPC3;UIMC1;HABP4;POLI;TRIM22;DDX17;PPP1R16B;UNC45A;BNIP3L;IL15;SFMBT2;ATRX;SENP2;SIRT1;PIAS2;PARD3B;ITPKC;SLTM;SETBP1;CRY2;TERF2IP;WDFY3;NCBP3;DDR2;ZCCHC8;SP100;PLAG1;POLDIP3;DDX1;CXXC1;NDUFB1;ARHGAP18;STK4;NSL1;TAF5L;CENPC;NPAT;HMBOX1;GRK5;XRRA1;NHS;EP400;PIP5K1A;ZC3H18…
M4	GO:0005776	autophagosome	64	18	3.47	4.7e-05	0.0026	GO	2.585	GABARAPL1;RALB;STX17;USP33;LRRK2;HTT;WIPI1;WIPI2;ATG12;FYCO1;TBC1D5;TBC1D14;WDFY3;ATP13A2;PRKD1;TBC1D12;WASHC1;TECPR1
M4	GO:0098791	Golgi subcompartment	479	75	1.66	0.00011	0.0045	GO	2.3468	ST6GALNAC1;KDELR1;HFE;GOLGA2;NDST1;GOLGA3;GJA1;GOLGA4;ATP7B;GOLGA5;MAN1A2;GPER1;BSG;GOLGA1;AP1S2;ARFIP1;DENND5A;MAN1A1;LARGE1;RAB2A;TPTE2;ST6GAL1;ENTPD4;COG5;SACM1L;COG3;GOLPH3L;COG2;WIPI1;SCAMP1;IL17RD;DNM2;TPST2;B3GNT2;PRKD1;RNF121;HLA-DQB1;NOTCH1;SGMS1;LMAN2L;FUT10;GCNT1;SLC35D2;PDGFB;PDGFA;ZDHHC21;ATP2C1;CYTH3;FUT8;CUX1;CHST12;CHST15;ST8SIA4;SCAP;ST3GAL6;ST8SIA6;RAB6A;ST3GAL1;ST3GAL2;ATP9A;B3…
M4	GO:0016605	PML body	62	17	3.35	0.00011	0.0045	GO	2.3468	RB1;CIITA;SP100;ATRX;RPA1;RPA2;SMC6;SENP2;SIRT1;PIAS2;KLHL20;CDK9;SKI;WDFY3;EIF3E;N4BP1;ATR
M4	GO:0044451	nucleoplasm part	407	65	1.7	0.00017	0.0064	GO	2.1938	ICE2;RAPH1;MED19;ZC3H8;JADE3;PTPN23;DCAF7;CDC14A;ZIC2;SNAPC3;UIMC1;TRIM22;KDM6A;ATRX;SUPT3H;PARD3B;SLTM;SETBP1;TERF2IP;DDR2;ZCCHC8;URI1;SP100;CTDP1;PAXIP1;KMT2B;CXXC1;STK4;HDAC9;CENPC;HMBOX1;POLR2B;XRRA1;NHS;SUDS3;SUZ12;KLHDC2;CREBBP;TAF12;TAF13;WDR19;ELP1;TRIP4;RPA2;GTF2H1;ELP4;SMAD6;FLI1;SETX;SKI;CDK7;CNOT7;CENPI;KANSL3;POLR3E;MDM2;TAF8;TCEA1;MMS19;EIF3E;MNAT1;TAF4;OGT;TAF3;SUGP2
M4	GO:0042641	actomyosin	48	14	3.65	0.00021	0.0068	GO	2.1675	FBLIM1;SYNPO2;ACTN1;ILK;SORBS1;SHROOM4;PTK2;LIMA1;ABLIM3;MICALL2;ZYX;PGM5;TEK;SYNPO
M4	GO:0000139	Golgi membrane	442	69	1.65	0.00021	0.0068	GO	2.1675	USP6NL;ST6GALNAC1;KDELR1;HFE;CLTC;GOLGA2;NDST1;GOLGA3;GJA1;ATP7B;GOLGA5;MAN1A2;BSG;AP1S2;ARFIP1;MAN1A1;LARGE1;CALN1;RAB2A;TPTE2;ST6GAL1;ENTPD4;COG5;SACM1L;COG3;GOLPH3L;COG2;WIPI1;IL17RD;DNM2;TPST2;B3GNT2;RNF121;HLA-DQB1;NOTCH1;SGMS1;LMAN2L;FUT10;GCNT1;SLC35D2;PDGFB;PDGFA;ZDHHC21;ATP2C1;CYTH3;FUT8;VPS51;CUX1;CHST12;CHST15;ST8SIA4;SCAP;ST3GAL6;ST8SIA6;RAB6A;ST3GAL1;ST3GAL2;B3GALNT1;HLA-DRB5;GALNT2;…
M4	GO:0005856	cytoskeleton	520	77	1.55	0.0005	0.014	GO	1.8539	CLIC5;CLIC4;HIP1;SPPL2B;IPP;LYST;SYNE2;EPB41L4A;BAIAP2L1;CASP8;MPRIP;BASP1;SYNPO;PGM1;MYLIP;BCAS3;PPP1R12A;NCOA5;DDX58;NCOA3;TMOD3;DENND2A;CEP131;SHROOM2;NAV1;EML1;SHROOM4;CD2AP;DNM2;FRMD3;DNM3;EML6;CTTN;BIN1;PEAK1;CDC42EP4;PHIP;NSMF;RHOU;UTRN;EZR;PHLDB2;RHOQ;DDR2;KANK2;MACF1;AHNAK;ROCK1;EPB41;ABCB4;SYNPO2;DDX60;KALRN;ACACA;CORO1C;SLC9A3R1;LIMA1;ARHGAP21;NUAK1;ABLIM2;ABLIM3;FLNB;WASF1;PDLIM5;SPTB…
M4	GO:0030864	cortical actin cytoskeleton	52	14	3.26	0.00052	0.014	GO	1.8539	HIP1;GSN;SHROOM2;MYRIP;SHROOM1;SHROOM4;AKAP13;LASP1;MLPH;CDH2;DLC1;CAPN2;LLGL2;CAP2
M4	GO:0035327	transcriptionally active chromatin	22	8	5.05	0.00098	0.025	GO	1.6021	TTC37;BCAS3;EXOSC10;ELL;ICE2;ZC3H8;WDR61;PELP1
M4	GO:0005773	vacuole	62	15	2.83	0.0011	0.027	GO	1.5686	GABARAPL1;RALB;STX17;USP33;HTT;WIPI2;ATG12;FYCO1;TBC1D5;TBC1D14;WDFY3;ATP13A2;MAN2C1;TBC1D12;WASHC1
M4	GO:1902911	protein kinase complex	6	4	17.67	0.0014	0.03	GO	1.5229	CAB39;NEK10;SORBS1;MAP3K5
M4	GO:0005730	nucleolus	676	92	1.41	0.0024	0.05	GO	1.301	DOCK4;ACADVL;NARF;FMR1;CHD7;DDX42;ADAR;ADARB1;CTCF;LDB2;TTF1;CHD2;PHF6;PHF8;SMG6;SYNE1;RBM3;GOLGA3;RBM4;AKAP11;XPO6;SNAPC3;HABP4;CPNE3;BUD23;PELP1;DDX17;BCAS3;PARP1;SIRT1;ZFX;UTP18;GCFC2;GPRC5B;GPRC5A;RCN2;C1D;CMPK1;WDFY3;KDM7A;IPPK;ZCCHC7;DDX1;MRPS31;DDX21;NMD3;SPTY2D1;RPF2;ORC4;RNF213;EXOSC10;TCOF1;VPS51;DDRGK1;PODXL;TRA2A;S100A13;RRP36;ZNF146;N4BP1;SPTBN1;SRPK2;SUZ12;PLK3;MBD4;NOP14;NPM1;MYO10…
M4	GO:0048471	perinuclear region of cytoplasm	378	56	1.55	0.0027	0.054	GO	1.2676	PATJ;CLIC4;TFRC;HFE;FMR1;USP33;TNFSF13B;ATP7B;KIF5B;GPER1;CAPN2;BUD23;DNM1L;CD34;TPD52;PPP1R16B;NCOA3;ANXA4;STX7;ANGEL1;ADAM10;COBL;PRKCA;ACSL3;MYRIP;DNM3;INF2;OAS2;NOS1AP;TRIM13;RAPGEF2;PICK1;EZR;JCAD;ANP32A;PSEN2;HTT;PSEN1;SLC9A3R1;UBR5;S100A13;ATP9A;RAB4A;DMTN;STAT1;GALNT2;OSBPL3;MX1;EIF2AK2;MYO9B;INHBB;PUM2;MYO1B;MLPH;TAF8;CTNNB1
M4	GO:0035097	histone methyltransferase complex	49	12	2.87	0.0031	0.059	GO	1.2291	SUZ12;PAXIP1;AEBP2;EED;KMT2B;CXXC1;TRIM37;UTY;SIRT1;HDAC9;EZH1;KDM6A
M4	GO:0031410	cytoplasmic vesicle	215	35	1.73	0.0036	0.065	GO	1.1871	USP6NL;NRP1;TFRC;SH3KBP1;HFE;LRRK2;CLCN3;RND3;RHOBTB1;BICD2;TRAK2;ATP7B;RUSC2;PDE6D;RAB6A;DNM1L;RAB11FIP3;DMTN;GCH1;PLEKHG5;STX7;ADAM10;EMP2;DNM2;DNM3;CCDC88A;OCLN;SNX18;TBC1D2;RABEP1;ADGRF5;RAPGEF2;RHOU;AMOTL1;RHOQ
M4	GO:0005802	trans-Golgi network	185	31	1.79	0.0038	0.066	GO	1.1805	USP6NL;CLTC;GCNT1;ATP2C1;GOLGA4;ATP7B;VPS51;GPER1;GOLGA1;AP1S2;ARFIP1;DENND5A;RAB6A;ATP9A;CALN1;HLA-DRB5;YIPF1;COG5;COG3;GBF1;GOLPH3L;COG2;WIPI1;SCAMP1;AP4B1;KLHL20;RGP1;MYO1B;RAB12;PRKD1;HLA-DQB1
M4	GO:0000785	chromatin	296	45	1.59	0.0041	0.068	GO	1.1675	RB1;TOP2B;AHCTF1;PARPBP;ELL;ICE2;ZC3H8;WDR61;LOXL2;YY1;NIPBL;EXOSC10;SIN3B;HLCS;SIN3A;UTY;TMPO;PELP1;KDM6A;MEF2A;NCOA1;SMAD2;MBD4;TTC37;BCAS3;CREBBP;SMAD4;SMAD3;STAT1;NCOA3;MBD2;CBX1;RPA2;SIRT1;APTX;LEMD2;GATAD2B;CDK9;FAM111A;RBL1;TAL1;EIF3E;TAF4;ASF1A;PPARD
M4	GO:0032588	trans-Golgi network membrane	85	17	2.21	0.0049	0.077	GO	1.1135	USP6NL;HLA-DRB5;COG5;CLTC;COG3;GOLPH3L;COG2;AP4B1;RGP1;MYO1B;ATP7B;VPS51;AP1S2;ARFIP1;RAB6A;CALN1;HLA-DQB1
M4	GO:0005815	microtubule organizing center	507	70	1.43	0.0053	0.078	GO	1.1079	ITSN2;GSK3B;PATJ;CLIC4;TRAF3IP1;SPPL2B;USP33;CEP120;CDC14A;BICD2;RNF19A;KIF5B;CNTRL;CEP95;IFT57;PRKACB;CEP290;CTSC;CEP68;PPP1R12A;CEP131;RAD23A;AXIN2;SYTL4;DYNC1LI1;PSMA1;ALS2;IFT81;ZFYVE19;LRIF1;ATP6V0D1;CTDP1;NLRC5;PSEN2;PSEN1;TAF1D;HAUS8;PODXL;PPP2R3C;POC1B;CEP192;DCAF12;RAB11FIP3;PIBF1;CNTLN;SPAG9;PLK3;DYNC1H1;SLF1;NPM1;SMAD4;YTHDF2;ODF2;NEK6;CEP350;EYA3;TRIP4;SORBS1;PLEKHA7;SMAD7;SKI;CCDC88A…
M4	GO:0097038	perinuclear endoplasmic reticulum	8	4	8.83	0.0054	0.078	GO	1.1079	OSBPL3;CAPN2;TRIM13;ADAM10
M4	GO:0016580	Sin3 complex	13	5	5.52	0.007	0.094	GO	1.0269	CSNK2A1;SIN3B;SIN3A;HEY2;SUDS3
M4	GO:0035098	ESC/E(Z) complex	18	6	4.42	0.007	0.094	GO	1.0269	SUZ12;AEBP2;EED;TRIM37;SIRT1;EZH1
M4	GO:0030659	cytoplasmic vesicle membrane	54	12	2.53	0.0071	0.094	GO	1.0269	YWHAE;RAB4A;YWHAQ;TBC1D4;GPER1;AP1S2;ITPR1;VOPP1;ITPR2;HTT;SPIRE1;ITPR3
M4	GO:0005902	microvillus	42	10	2.76	0.0082	0.1	GO	1	SLC9A3R1;CLIC4;TGFB1;VCAM1;PODXL;LRRK2;PDGFA;TEK;PROM1;EZR
M4	GO:0080008	Cul4-RING E3 ubiquitin ligase complex	36	9	2.95	0.0086	0.1	GO	1	DCAF16;WDR70;DCAF8;ERCC8;DCAF12;TRPC4AP;CACUL1;DCAF7;RBX1
M4	GO:0016591	DNA-directed RNA polymerase II, holoenzyme	90	17	2.06	0.0088	0.1	GO	1	URI1;CTDP1;TAF12;TAF13;PEX2;WDR61;GTF2H1;SUPT3H;TAF5L;CDK7;POLR2B;TAF8;TCEA1;MMS19;MNAT1;TAF4;TAF3
M4	GO:0006468	protein phosphorylation	470	97	2.36	7.9e-12	3.3e-08	GO	7.4815	IGF1R;EFEMP1;RPS6KA5;RPS6KA2;AKT3;KDR;MAP3K6;PRKACB;MAP3K5;ACVR1;EPHA4;PRKCH;CSNK2A1;PRKCB;DAPK2;ADAM10;PRKCA;BCR;ERN1;SIK3;PRKD1;SIK2;EPHA3;CSNK1G1;PDGFB;STK39;STK4;NUAK1;PRDX4;GRK2;GRK5;STK38;SRPK2;SMAD2;CDK19;TGFB2;FYB1;TGFB1;EIF2AK1;NEK6;NEK7;EIF2AK2;PHKB;EIF2AK4;DCLK1;PTK2;SMAD7;CDK9;CDK8;CDK7;CDK6;AAK1;ATM;CDK13;CDK14;MAP3K12;ATR;GSK3B;SMG1;MAST4;LRRK2;ILK;IKBKB;TLK1;MAP4K2;CAMK1D;KSR1;TGFB…
M4	GO:0006357	regulation of transcription from RNA polymerase II promoter	1478	223	1.64	5.5e-10	1.2e-06	GO	5.9208	ATF1;RB1;TCERG1;ENO1;ELK3;ZNF608;RPS6KA5;EPC1;CCNL2;RNF111;MEF2A;ACVR1;DDX17;PRKCB;RFX2;EBF1;TBPL1;PRKD1;EZR;ZFPM2;CLOCK;CGGBP1;URI1;CTBP2;TSHZ3;WDR61;CIAO1;HELZ2;BRIP1;ZNF148;ZBED4;PLK3;CREBBP;JUP;NFATC3;PBX2;NFATC2;FLI1;MED13L;SETX;TADA2A;CREBRF;RCOR3;CDK13;CC2D1A;CD40;GMEB1;TCF25;MED19;OTUD7B;CTCF;BRCA1;PHF6;IKBKB;NIPBL;ZMYM1;MECOM;ZMYM3;ZMYM4;HEY2;ZNF366;TEAD3;NCOA1;TEAD4;BRD3;PARP1;NCOA3;ANX…
M4	GO:0016310	phosphorylation	386	79	2.32	1e-09	1.5e-06	GO	5.8239	GSK3B;DGKE;DGKA;LRRK2;ILK;LIMD1;IKBKB;RPS6KA5;RPS6KA2;AKT3;TLK1;MAP3K6;PRKACB;MAP3K5;ACVR1;MAP4K2;EPHA7;PRKCH;CSNK2A1;KSR1;PRKCB;DAPK2;ADAM10;PRKCA;TGFBR1;TGFBR2;BCR;ERN1;CREB1;PIK3CA;PEAK1;UQCRC1;SIK3;FAM20B;PICK1;PRKD1;SIK2;GAS6;DGKI;PDGFB;STK39;STK4;CAMKK2;MAPK9;NUAK1;MAPK8;STK38;ERBB2;CSK;FYN;MAP4K4;SRPK2;CDK19;TGFB2;FYB1;MAP3K1;TGFB1;NEK6;NEK7;ELP1;EIF2AK2;PHKB;EIF2AK4;MERTK;DCLK1;CDK9;CDK8;…
M4	GO:0051056	regulation of small GTPase mediated signal transduction	140	38	3.33	1.1e-08	1.2e-05	GO	4.9208	FAM13A;ARHGAP18;ARHGAP39;ARHGAP17;ARHGAP5;KALRN;ARHGAP35;RHOBTB1;ARHGAP12;SYDE2;INPP5B;ARHGAP21;AKAP13;CHN1;A2M;SRGAP2;CGNL1;STARD13;ARHGEF12;NCOA3;PLEKHG5;ARAP3;MYO9B;ARHGAP25;CD2AP;BCR;NET1;TIAM1;DEPDC1B;ARHGAP31;ARHGEF9;DLC1;ARHGEF3;TRIP10;RHOU;SOS1;RHOQ;ARHGEF6
M4	GO:0022603	regulation of anatomical structure morphogenesis	82	27	4.37	1.8e-08	1.4e-05	GO	4.8539	SP100;PLXND1;LRRK2;EFNA5;ETS1;DLL1;AKAP13;ZMYM1;ZMYM3;ADGRA2;ZMYM4;HEY2;ERBB2;ZRANB1;TGFB1;STAT2;EMP2;VASH1;WTIP;INF2;FMNL2;BCL6;NF1;CTNNB1;PHIP;QRICH1;PHLDB2
M4	GO:0045892	negative regulation of transcription, DNA-templated	813	133	1.78	1.9e-08	1.4e-05	GO	4.8539	RB1;TCERG1;NAB1;WWC2;ATN1;UBP1;ARID4A;ENO1;NR3C1;ARHGAP35;LOXL2;ELK3;YY1;DACH1;ZNF608;RPS6KA5;CHCHD3;BASP1;SCMH1;WWC3;EPC1;KMT5A;ZNF567;BTRC;MEF2A;RBFOX2;SFMBT1;ARID5B;ZNF91;PSPC1;ZFPM2;EZR;CLOCK;CGGBP1;URI1;NOTCH1;CTBP2;TSHZ3;PDGFB;GLIS3;PSEN1;AEBP1;FOXO1;PHF21A;HMBOX1;DEAF1;SMYD2;SUDS3;DMAP1;ZNF148;SKIL;MAP2K5;SMAD2;PLK3;CREBBP;SMAD4;TGFB1;SMAD3;ATP8B1;FOXN3;SUPT5H;BMP6;SMAD7;CNOT7;NR4A3;SP2;BC…
M4	GO:1902531	regulation of intracellular signal transduction	422	80	2.11	3.1e-08	1.8e-05	GO	4.7447	PPP1R13B;LRRK2;ZFAND6;FAM13A;ARHGAP39;BRCA1;ARHGAP5;ARHGAP35;SYDE2;AKAP13;AKAP11;CPNE1;KMT5A;PPP1R16B;ARHGEF12;CSNK2A1;DAPK2;PLEKHG5;NCOA3;PPP2R5B;ARAP3;BCR;TIAM1;DEPDC1B;ARHGEF9;ARHGEF3;RHOU;SOS1;BIRC2;RHOQ;BIRC3;ARHGEF6;NLRX1;SGMS1;ARHGAP18;NOD1;ARHGAP17;RPF2;KALRN;RHOBTB1;ARHGAP12;INPP5B;ARHGAP21;NUAK1;BRIP1;CHN1;SMYD2;PIP5K1A;PIP5K1B;RICTOR;SRGAP2;A2M;GBP1;PAK4;BARD1;PLK3;STARD13;TGFB2;TGFB1;…
M4	GO:0000122	negative regulation of transcription from RNA polymerase II promoter	565	99	1.92	4.7e-08	2.5e-05	GO	4.6021	RB1;ZNF451;TCERG1;WWC2;ATN1;ENO1;NR3C1;ARHGAP35;LOXL2;YY1;ZNF608;CHCHD3;WWC3;EPC1;ZNF567;KMT5A;MEF2A;ARID5B;ZFPM2;EZR;CGGBP1;URI1;NOTCH1;PDGFB;GLIS3;AEBP1;PSEN1;PHF21A;HMBOX1;DEAF1;SMYD2;SUDS3;DMAP1;ZNF148;SKIL;MAP2K5;SMAD2;PLK3;CREBBP;SMAD4;SMAD3;NFATC3;SUPT5H;BMP6;SMAD7;CNOT7;NR4A3;SP2;BCL6;MDM2;MAFK;RCOR3;CC2D1A;MXD4;CIITA;TCF25;OTUD7B;CTCF;HMGB1;LDB2;PHF6;NIPBL;SIN3B;SIN3A;ZNF649;HEY2;DNMT3B;…
M4	GO:0010718	positive regulation of epithelial to mesenchymal transition	40	17	6.56	1.1e-07	5.1e-05	GO	4.2924	ACVR1;SMAD2;TGFB2;SMAD4;NOTCH1;TGFB1;SMAD3;LEF1;AXIN2;TGFBR1;LOXL2;TGFBR2;TIAM1;RGCC;GCNT2;CTNNB1;ENG
M4	GO:0051865	protein autoubiquitination	49	19	5.63	1.2e-07	5.1e-05	GO	4.2924	RNF13;DTX3L;UHRF2;UBE3D;UBE2D2;UBE3A;BFAR;WWP2;BRCA1;KLHL24;TANK;CNOT4;ITCH;RNF213;TRIM13;MDM2;ERCC8;TRIM37;RNF220
M4	GO:0030334	regulation of cell migration	316	63	2.23	1.4e-07	5.2e-05	GO	4.284	CLIC4;PLXND1;PTEN;MIA3;ADARB1;LDLRAD4;PTPRK;LDB2;RND3;CX3CL1;SYNE2;CCAR1;IGF1R;SRGAP2C;DACH1;GPER1;KDR;CYP1B1;CPNE3;ARID2;WASHC1;SRGAP2B;ACVR1;DDX58;ADAM10;ARAP3;PRKCA;TGFBR1;TIAM1;RUFY3;NUMB;ITGA6;ENG;MACF1;CEMIP;NOTCH1;LEF1;SEMA3B;PDGFB;PDGFA;NEXN;PRKX;PRR5L;RHOBTB1;CORO1C;DDRGK1;PODXL;GCNT2;PLXNA2;SRGAP2;ARSB;SCAI;SPAG9;TGFB1;ELP1;SULF1;PTK2;SMAD7;DLC1;DLG5;NF1;AMOTL1;BCAR1
M4	GO:0060412	ventricular septum morphogenesis	21	12	11.82	1.5e-07	5.2e-05	GO	4.284	ACVR1;TGFBR3;TGFB2;SMAD4;BMPR2;NOTCH1;HEY2;HES1;ZFPM2;TGFBR1;SMAD7;TGFBR2
M4	GO:0018105	peptidyl-serine phosphorylation	145	36	2.95	3.1e-07	0.0001	GO	4	GSK3B;SMG1;MAST4;CAB39;LRRK2;PDGFB;STK39;PRKX;STK4;CAMKK1;CAMKK2;IKBKB;MAPK9;MAPK8;GRK2;AKT3;STK38;RICTOR;PRKCH;CAMK1D;PRKCB;DAPK2;NEK6;PRKCA;MAPK14;DCLK1;TGFBR1;TGFBR2;ERN1;ATM;PRKD1;PKN1;GAS6;CSNK1G1;MAP3K12;ATR
M4	GO:0006355	regulation of transcription, DNA-templated	1598	223	1.48	3.9e-07	0.00012	GO	3.9208	RB1;ENO1;ELK3;RPS6KA5;CREB3L2;EPC1;BTRC;TRIM22;RNF111;DDX17;ACVR1;RBFOX2;PRKCB;SFMBT1;ZFP2;RFX2;ZNF711;ZFPM2;CLOCK;ZNF155;URI1;ZNF274;CTBP2;TSHZ3;PDGFB;BAZ2B;ZNF26;CIAO1;SEC14L2;BRIP1;HMGXB4;HIVEP3;ZNF148;ZBED4;ZNF146;CREBBP;AFAP1L2;NFATC3;NFATC2;TRIP4;FLI1;MED13L;TADA2A;ID2;MMS19;RCOR3;ZNF496;GMEB1;ZNF493;RSF1;CTCF;PTPRK;BRCA1;LIMD1;PHF8;IKBKB;NIPBL;ZMYM1;MECOM;ZMYM3;ZMYM4;UIMC1;HEY2;TEAD3;TEAD4…
M4	GO:0010629	negative regulation of gene expression	618	102	1.78	5.9e-07	0.00016	GO	3.7959	RB1;NAB1;FMR1;UBP1;ARID4A;ENO1;ARHGAP35;ELK3;LOXL2;YY1;DACH1;RPS6KA5;BASP1;SCMH1;KDR;CPNE1;EPC1;DIP2A;KMT5A;LGALS9;BTRC;RBFOX2;SFMBT1;SFMBT2;ARID5B;ERN1;ZNF91;PSPC1;ZFPM2;CLOCK;DNMT1;NOTCH1;CTBP2;TSHZ3;PDGFB;FOXO1;HMBOX1;LARP1;DDRGK1;DEAF1;SUDS3;DMAP1;ZNF148;SMAD2;TGFB2;SMAD4;TGFB1;ATP8B1;EIF2AK2;FOXN3;PARP14;CNOT7;BCL6;ID2;CAPRIN1;MDM2;CIITA;KDM5C;ZC3H8;RSF1;CTCF;ZC3H6;PTPRK;BRCA1;LDB2;LIMD1;RBM…
M4	GO:0051058	negative regulation of small GTPase mediated signal transduction	27	13	8.23	6.2e-07	0.00016	GO	3.7959	TGFB2;MAPKAP1;RASAL2;ARHGAP25;ARHGAP12;CD2AP;RASA3;RASA1;RASA2;NF1;MFN2;SPRY1;CGNL1
M4	GO:0000209	protein polyubiquitination	283	56	2.21	8.6e-07	0.00021	GO	3.6778	UBE3D;UBE2D2;UBE3A;BRCA1;UBE3B;FBXO22;NPEPPS;UBE2Q2;RNF19A;BTRC;RNF111;HERC6;MYLIP;WSB1;ANAPC7;DTX3L;UBE2E1;UBE4B;RBX1;KLHL42;RNF144A;RNF168;PSMA3;PSMA4;PSMA1;HECW2;RBCK1;BIRC2;PSMD11;CBFB;UBR2;TANK;FBXL20;ZNRF1;RNF213;RNF216;HECTD2;UBR5;LONRF1;SASH1;BARD1;PPIL2;RNF24;FBXL19;HUWE1;WWP1;FBXL18;WWP2;BFAR;KLHL20;ITCH;PSMC1;TTC3;ERCC8;FBXL4;UBE2K
M4	GO:0010717	regulation of epithelial to mesenchymal transition	68	21	3.97	2.2e-06	0.00051	GO	3.2924	SMAD2;TGFB2;SMAD4;NOTCH1;TGFB1;SMAD3;LEF1;PTEN;LDLRAD4;AXIN2;USF3;TGFBR1;LOXL2;TGFBR2;SMAD7;TIAM1;RGCC;GCNT2;CTNNB1;PHLDB2;EPHA3
M4	GO:0018209	peptidyl-serine modification	170	38	2.57	2.5e-06	0.00052	GO	3.284	GSK3B;SMG1;MAST4;CAB39;GALNT18;LRRK2;PDGFB;STK39;PRKX;STK4;CAMKK1;CAMKK2;IKBKB;MAPK9;MAPK8;GRK2;AKT3;STK38;RICTOR;PRKCH;CAMK1D;PARP1;PRKCB;GALNT2;DAPK2;NEK6;PRKCA;MAPK14;DCLK1;TGFBR1;TGFBR2;ATM;PRKD1;PKN1;GAS6;CSNK1G1;MAP3K12;ATR
M4	GO:0007010	cytoskeleton organization	126	31	2.91	2.5e-06	0.00052	GO	3.284	MAST4;SH3KBP1;LIMD1;SYNE2;SYNE1;ZMYM1;FGD5;ZMYM3;ZMYM4;PPP2R3C;FLNB;PAK4;ZRANB1;SEMA6A;DMTN;JUP;MICAL3;ARAP3;WTIP;PTK2;KLHL20;FMNL3;FMNL2;BIN1;PFDN1;PHIP;RHOU;QRICH1;EZR;BRWD1;RHOQ
M4	GO:0010628	positive regulation of gene expression	771	118	1.63	3.9e-06	0.00076	GO	3.1192	RB1;FMR1;HFE;ETS1;RIMS2;CREB3L2;HABP4;EPC1;UBAP2L;LGALS9;BTRC;RNF111;MAP3K5;ACVR1;DDX17;PIAS2;ERN1;HGS;ZNF711;PHIP;EZR;CLOCK;DNMT1;NOTCH1;PDGFB;CREBL2;PSEN1;HNRNPLL;FOXO1;SEC14L2;NPAT;RAI1;DEAF1;DDRGK1;UBR5;HIVEP3;IVNS1ABP;SRPK2;SMAD2;CREBBP;AFAP1L2;SMAD4;TGFB1;SMAD3;TRIP4;NFATC2;FOXN3;FLI1;SETX;CDK7;RGCC;ID2;FUBP1;MMS19;ZNF496;KDM5A;GSK3B;CIITA;ILK;RSF1;CTCF;BRCA1;PHF8;IKBKB;RBM3;MECOM;ZIC2;GPER…
M4	GO:2000113	negative regulation of cellular macromolecule biosynthetic process	512	85	1.79	4e-06	0.00076	GO	3.1192	RB1;GSK3B;CIITA;KDM5C;BMPR2;NAB1;FMR1;UBP1;ZC3H8;ARID4A;RSF1;ENO1;CTCF;ZC3H6;PTPRK;BRCA1;LDB2;LIMD1;ARHGAP35;ELK3;LOXL2;RBM4;NIPBL;DACH1;RPS6KA5;MECOM;YWHAQ;ZIC2;SIN3A;BASP1;HEY2;SCMH1;UIMC1;EPC1;KMT5A;BTRC;USP47;RBFOX2;SFMBT1;EED;ARID5B;SIRT1;GCFC2;ZNF91;ZEB1;PSPC1;CRY2;GAS6;ZFPM2;CLOCK;PPARD;NOTCH1;CTBP2;TSHZ3;LEF1;PDGFB;HDAC9;FOXO1;HMBOX1;LARP1;DEAF1;ZNF746;HES1;SUDS3;DMAP1;ZNF148;SMAD2;SMAD4;…
M4	GO:0016567	protein ubiquitination	506	84	1.79	4.6e-06	0.00083	GO	3.0809	RNF13;UBE3D;UBE2D2;IPP;UBE3A;BRCA1;UBE3B;FBXO22;NPEPPS;HERC4;UBE2Q2;RNF19A;BTRC;RNF111;HERC6;MYLIP;WSB1;DTX3L;UBE2E1;MSL2;UBE4B;PEX2;COMMD1;SIRT1;TRPC4AP;RBX1;KLHL42;RNF168;RNF144A;PSMA3;PSMA4;PSMA1;GAN;HECW2;PEX5;TRIM13;SPOPL;RBCK1;CACUL1;PDZRN3;BIRC2;BIRC3;PSMD11;CBFB;UHRF2;RNF38;WDR61;UBR2;TANK;FBXL20;ZNRF1;VCPIP1;RNF213;HECTD2;BTBD3;HECTD4;UBR5;VHL;LONRF1;SASH1;BARD1;BRAP;KLHL29;PPIL2;RNF24;F…
M4	GO:0045893	positive regulation of transcription, DNA-templated	1120	160	1.51	5.1e-06	0.0009	GO	3.0458	ATF1;RB1;ICE2;PRDM2;NR3C1;ETS1;ELK3;RPS6KA5;CREB3L2;EPC1;CCNL2;ZNF567;BTRC;RNF111;MAP3K5;MEF2A;ACVR1;DDX17;LMO2;EBF1;PIAS2;TBPL1;ZNF711;PHIP;PRKD1;ZFPM2;CLOCK;ASF1A;NOTCH1;CTBP2;KMT2B;PDGFB;GLIS3;CREBL2;WDR61;PSEN1;FOXO1;SEC14L2;HELZ2;NPAT;RAI1;DEAF1;DDRGK1;HIVEP3;MAP2K5;IVNS1ABP;ESRRA;SMAD2;CREBBP;AFAP1L2;SMAD4;TGFB1;SMAD3;JUP;NFATC3;PBX2;TRIP4;NFATC2;FOXN3;SUPT5H;FLI1;BMP6;SMAD7;SETX;CDK9;CDK8;…
M4	GO:0031532	actin cytoskeleton reorganization	61	19	4.02	5.8e-06	0.00097	GO	3.0132	FARP2;NRP1;GSN;DMTN;NCOA3;GAB1;PARVA;FRY;ATP2C1;MKLN1;RAP2A;CTTN;MICALL2;PIP5K1A;PHACTR1;RICTOR;EZR;BCAR1;FRYL
M4	GO:0051222	positive regulation of protein transport	56	18	4.21	6.2e-06	0.001	GO	3	UNC13B;BCAS3;PLK3;TGFB2;TGFB1;CEP131;GOLPH3L;PRR5L;ACSL3;SYTL4;BMP6;TTN;RUFY3;ATP13A2;DNM1L;EZR;CEP290;EXPH5
M4	GO:0007015	actin filament organization	120	29	2.84	7.6e-06	0.0012	GO	2.9208	HIP1;ARHGAP17;FRY;RND3;RHOBTB1;ARHGAP12;TTN;BAIAP2L1;COBLL1;CGNL1;CAP2;GSN;DMTN;ACTN1;TMOD3;NCOA3;SHROOM2;COBL;EMP2;SHROOM1;ARHGAP25;SHROOM4;CD2AP;MYO1B;RUFY3;RHOU;RHOQ;BCAR1;FRYL
M4	GO:0003281	ventricular septum development	28	12	6.65	7.7e-06	0.0012	GO	2.9208	ACVR1;TGFBR3;TGFB2;SMAD4;BMPR2;NOTCH1;HEY2;HES1;ZFPM2;TGFBR1;SMAD7;TGFBR2
M4	GO:0006511	ubiquitin-dependent protein catabolic process	341	61	1.95	9e-06	0.0013	GO	2.8861	GSK3B;UBXN2A;UBE2D2;USP33;OTUD7B;UBE3A;UBE3B;PTPN23;FBXO22;RNF19A;BTRC;RNF111;MYLIP;ANAPC7;DTX3L;UBE2E1;UBE4B;SIRT1;TRPC4AP;RBX1;KLHL42;RNF144A;RNF168;PSMA3;PSMA4;PSMA1;HECW2;TRIM13;SPOPL;RBCK1;CLOCK;CACUL1;BIRC2;PSMD11;RNF38;ZNRF1;RNF213;RNF216;BTBD3;HECTD4;UBR5;ZRANB1;RNF24;FBXL19;HUWE1;WWP1;WWP2;BFAR;KLHL24;NTAN1;KLHL20;ITCH;UBXN11;PSMC1;KLHL8;TTC3;MDM2;CTNNB1;ERCC8;FBXL4;UBE2K
M4	GO:0016192	vesicle-mediated transport	410	70	1.84	1.1e-05	0.0015	GO	2.8239	USP6NL;VPS29;DENND1B;LRRK2;CLTC;MIA3;PTPN23;RAB22A;EEA1;GOLGA4;GOLGA5;CPNE1;CPNE3;DENND5A;BVES;WASHC1;GIT1;MFSD2A;BCAS3;DTX3L;NCOA3;DENND2A;STX7;ARAP3;COMMD1;TC2N;SYTL4;RBSN;DNM2;DNM3;RABEP1;TBC1D4;BIN1;KIF16B;TBC1D5;RHOU;PRKD1;SFT2D2;RHOQ;CSNK1G1;NAPA;NAPB;STX17;CLEC16A;AGAP1;VPS26B;LRP8;KALRN;NCALD;CYTH3;HMGXB4;SNX2;VPS51;CUX1;VPS50;MICALL2;STX2;RAB6A;RAB11FIP3;ATP9A;EXPH5;SPAG9;VTA1;GBF1;SYT7;…
M4	GO:0006464	cellular protein modification process	1001	144	1.52	1.1e-05	0.0015	GO	2.8239	UBE2D2;DCAF8;FBXO22;DCAF7;LOXL2;GOLGA2;PTAR1;RPS6KA5;CDH2;RPS6KA2;AKT3;MAP3K6;LARGE1;BTRC;PRKACB;MAP3K5;ACVR1;RAB2A;WSB1;PRKCH;CSNK2A1;PRKCB;IGFBP4;DAPK2;ALG5;COG3;UBE2E1;ALG3;ADAM10;PRKCA;RBX1;KLHL42;BCR;ERN1;SIK3;PRKD1;SIK2;PSMD11;FUT10;PDGFB;STK39;STK4;KRBOX4;NUAK1;HLCS;STK38;ST8SIA4;ST3GAL6;ST3GAL1;ARSB;ST3GAL2;SRPK2;B3GALNT1;CDK19;TGFB2;FYB1;TGFB1;NEK6;NEK7;EIF2AK2;PHKB;EIF2AK4;DCLK1;KLHL20;…
M4	GO:1903507	negative regulation of nucleic acid-templated transcription	444	74	1.79	1.4e-05	0.0019	GO	2.7212	RB1;CIITA;KDM5C;NAB1;UBP1;ZC3H8;ARID4A;RSF1;ENO1;CTCF;ZC3H6;PTPRK;BRCA1;LDB2;LIMD1;ARHGAP35;ELK3;LOXL2;NIPBL;DACH1;RPS6KA5;MECOM;YWHAQ;ZIC2;SIN3A;BASP1;HEY2;SCMH1;UIMC1;EPC1;KMT5A;BTRC;USP47;RBFOX2;SFMBT1;EED;ARID5B;SIRT1;GCFC2;ZNF91;ZEB1;PSPC1;CRY2;GAS6;ZFPM2;CLOCK;PPARD;NOTCH1;CTBP2;TSHZ3;LEF1;PDGFB;HDAC9;FOXO1;HMBOX1;DEAF1;ZNF746;HES1;SUDS3;DMAP1;ZNF148;SMAD2;SMAD4;TGFB1;ATP8B1;MBD2;WWP1;WWP2;…
M4	GO:0071357	cellular response to type I interferon	65	19	3.67	1.6e-05	0.002	GO	2.699	SP100;RSAD2;STAT1;HFE;MX2;STAT2;MX1;IFI6;ADAR;IFI35;IFIT1;SAMHD1;IFIT3;IFIT2;OAS1;IRF3;OAS2;OAS3;XAF1
M4	GO:0060337	type I interferon signaling pathway	65	19	3.67	1.6e-05	0.002	GO	2.699	SP100;RSAD2;STAT1;HFE;MX2;STAT2;MX1;IFI6;ADAR;IFI35;IFIT1;SAMHD1;IFIT3;IFIT2;OAS1;IRF3;OAS2;OAS3;XAF1
M4	GO:0043122	regulation of I-kappaB kinase/NF-kappaB signaling	204	41	2.24	1.6e-05	0.002	GO	2.699	CD40;NLRX1;SLC20A1;ZFAND6;OTUD7B;NOD1;ATP2C1;TANK;IKBKB;AKAP13;GJA1;CASP8;CASP10;MIER1;CPNE1;TNFSF10;S100A13;LGALS9;NLRP1;TRIM22;APOL3;PRKCB;STAT1;RIOK3;CARD8;NEK6;PLEKHG5;TNFRSF19;SIRT1;GPRC5B;MAVS;TRIM13;TERF2IP;ROR1;TAB2;RBCK1;PRKD1;ZMYND11;CC2D1A;BIRC2;BIRC3
M4	GO:0009966	regulation of signal transduction	233	45	2.14	1.9e-05	0.0022	GO	2.6576	SAMD5;SP100;CBFB;USP33;ILK;DLL1;IGF1R;RGS3;UBASH3B;GRK5;GNG4;TMEM204;ERBB2;KDR;NCK2;CSK;GIT1;SASH1;NCK1;ACVR1;BRAP;EPHA4;EPHA7;CREBBP;TCF7L1;RYK;IGFBP4;SULF1;SENP2;MERTK;SIRT1;DHRS3;DOK5;VWA2;ROR1;SIK2;PRKD1;TEK;OGT;EPHA3;MGLL;BIRC2;LLGL2;DDR2;BIRC3
M4	GO:0045595	regulation of cell differentiation	121	28	2.68	2.6e-05	0.0029	GO	2.5376	CBFB;ZBTB46;LTBP4;DLL1;KIAA1109;SPOCK2;HEY2;VHL;SKIL;DDX17;SUZ12;CREBBP;TGFB1;PRKCB;EIF2AK2;EMP2;PTK2;TGFBR1;SMAD7;CDK9;SKI;TIAM1;CDK6;BCL6;TAF8;PHLDB2;EPHA3;BIRC2
M4	GO:0032869	cellular response to insulin stimulus	110	26	2.75	3.3e-05	0.0037	GO	2.4318	ATP6V1A;PDE3B;HDAC9;FOXO1;IGF1R;ZFP36L1;BAIAP2L1;AP3S1;PCK1;ATP6V1E2;PDK2;ATP6V1C1;SH2B2;GOT1;PARP1;DENND4C;GAB1;INHBB;SORBS1;TBC1D4;PHIP;GRB2;ATP6V0D1;SOS1;RHOQ;BCAR1
M4	GO:1902533	positive regulation of intracellular signal transduction	479	77	1.72	3.5e-05	0.0038	GO	2.4202	CD40;HIP1;ILK;HMGB1;IGF1R;IKBKB;AKAP13;GJA1;CASP8;CASP10;GPER1;KDR;CPNE1;TNFSF10;LGALS9;DNM1L;TRIM22;EPHA4;EPHA7;KSR1;PRKCB;UNC5B;PLEKHG5;TNFRSF19;GAB1;NRG2;TNFRSF1B;SIRT1;TGFBR1;GPRC5B;PIK3CA;NOS1AP;TRIM13;RAPGEF2;TERF2IP;ROR1;TNFRSF25;RBCK1;PRKD1;GAS6;BIRC2;EPHA3;JCAD;ENG;BIRC3;DDR2;SLC20A1;PDGFB;PDGFA;NOD1;DDX60;ATP2C1;SLC9A3R1;MIER1;ERBB2;S100A13;GCNT2;RICTOR;FYN;APOL3;SASH1;OSBPL8;TGFB2;TGFB…
M4	GO:0043067	regulation of programmed cell death	268	49	2	3.7e-05	0.0039	GO	2.4089	CD40;RBM25;HIP1;PPP1R13B;LRRK2;DDX42;CHM;BRCA1;CASP8;MECOM;CASP10;DIP2A;IFT57;MAP3K4;MAP4K2;BNIP3L;USP47;PTGIS;ACTN1;DAPK2;TNFRSF1B;SIRT1;NOS1AP;TNFRSF25;BIRC2;BIRC3;KANK2;ANP32A;STK39;STK4;TANK;HS1BP3;TNFRSF14;FYN;RELT;MAP2K5;MAP4K4;PAK4;ZNF420;CREBBP;TGFB2;MAP3K1;TGFB1;STAT1;INHBB;BMP6;BCL6;ATM;BCAR1
M4	GO:0032446	protein modification by small protein conjugation	398	66	1.78	4.8e-05	0.0049	GO	2.3098	ZNF451;TOP2B;NUP188;UBE2D2;IPP;UBE3A;BRCA1;UBE3B;IFIH1;HERC4;UBE2Q2;NFATC2IP;BTRC;RNF111;HERC6;NUP214;MYLIP;UBE2E1;MSL2;PEX2;COMMD1;SENP2;SIRT1;TRPC4AP;PIAS2;RBX1;KLHL42;NUP93;RNF168;RNF144A;GAN;HECW2;PEX5;PDZRN3;BIRC2;NUP58;BIRC3;UHRF2;RNF38;DCUN1D4;WDR61;UBR2;ZNRF1;VCPIP1;RNF213;HECTD2;HECTD4;UBR5;VHL;BARD1;BRAP;KLHL29;HUWE1;WWP1;WWP2;KLHL24;KLHL20;CNOT4;ITCH;UFM1;KLHL8;MDM2;UBA2;SAE1;UBE2K;RNF…
M4	GO:0042981	regulation of apoptotic process	815	118	1.52	5.1e-05	0.0051	GO	2.2924	ZFAND6;IFIT3;IGF1R;IFIT2;RPS6KA2;KDR;TNFSF10;ARL6IP5;CYP1B1;DIP2A;MAP3K4;MAP3K5;UNC13B;BNIP3L;EPHA4;EPHA7;ACTN1;DAPK2;TIAM1;BIN1;ROR1;PHIP;NSMF;EPHA3;ANP32A;STK39;PSEN2;PSEN1;STK4;KALRN;FOXO1;GRK5;DDRGK1;TNFRSF14;SUDS3;MAP2K5;ZNF420;BARD1;PLK3;CREBBP;TGFB2;TGFB1;INHBB;BFAR;SMAD6;PTK2;BMP6;KLHL20;SETX;NET1;BCL6;NF1;ATM;GSK3B;CD40;RBM25;PPP1R13B;HIP1;DDX42;CHM;BRCA1;HMGB1;IKBKB;AKAP13;CASP10;GPER1;…
M4	GO:0071363	cellular response to growth factor stimulus	139	30	2.45	5.5e-05	0.0054	GO	2.2676	NRP1;URI1;NOTCH1;BMPR2;PDGFB;NR3C1;ZFP36L1;ERBB2;KDR;CPNE3;MAP2K5;ACVR1;MBD4;SMAD4;TGFB1;SMAD3;KIDINS220;MAPK14;BMP6;TGFBR1;ACVR2A;SMAD7;ERN1;SETX;NR4A1;GAREM1;RAPGEF2;CTNNB1;PRKD1;BCAR1
M4	GO:1905005	regulation of epithelial to mesenchymal transition involved in endocardial cushion formation	6	5	44.2	6e-05	0.0057	GO	2.2441	ACVR1;TGFB2;TGFBR1;ENG;TGFBR2
M4	GO:0051493	regulation of cytoskeleton organization	95	23	2.84	6.2e-05	0.0058	GO	2.2366	GSK3B;CLIC4;DMTN;ROCK1;TRAF3IP1;NEXN;ARHGAP18;PDGFA;ARHGAP17;EFNA5;RND3;BICD2;ARHGAP35;RHOBTB1;PTK2;CCDC88A;DLC1;CAPN2;RHOU;RICTOR;PHLDB2;RHOQ;EPHA3
M4	GO:1902532	negative regulation of intracellular signal transduction	161	33	2.29	7.1e-05	0.0064	GO	2.1938	URI1;NLRX1;WWC2;PDE3B;ITPR1;PTEN;OTUD7B;UBR2;LIMD1;TANK;ARHGAP12;PREX2;SLC9A3R1;DEPTOR;CASP8;GPER1;CPNE1;WWC3;SH3BP4;NLRP1;CGNL1;STAT1;RIOK3;CARD8;PPP2R5B;WTIP;ARHGAP25;SIRT1;CD2AP;DLG5;MDM2;NF1;ZMYND11
M4	GO:0051893	regulation of focal adhesion assembly	44	14	4.14	7.4e-05	0.0066	GO	2.1805	NRP1;MACF1;BCAS3;DMTN;ROCK1;PTEN;EFNA5;PTK2;CORO1C;DLC1;KDR;TEK;PHLDB2;EPHA3
M4	GO:0001934	positive regulation of protein phosphorylation	412	67	1.74	7.8e-05	0.0068	GO	2.1675	NRP1;CD40;BMPR2;FMR1;LRRK2;HFE;ILK;HMGB1;IGF1R;CCND3;RPS6KA5;GPER1;RB1CC1;KDR;NPTN;CCNL2;ACVR1;EPHA4;EPHA7;KSR1;AXIN2;TNFRSF1B;SIRT1;TGFBR1;RAP2A;ALS2;RAPGEF2;TERF2IP;ROR1;TNFRSF25;PRKD1;GAS6;CACUL1;EPHA3;JCAD;ENG;DDR2;CEMIP;RALB;CAB39;PDGFB;PDGFA;CREBL2;EFNA5;STK4;LRP8;CAMKK1;CAMKK2;DDRGK1;ERBB2;TGFB2;SMAD4;TGFB1;RYK;INHBB;MERTK;PTK2;BMP6;ACVR2A;CDK9;MAVS;NEK10;TAB2;TEK;CALM1;UBE2K;EIF4G1
M4	GO:0031401	positive regulation of protein modification process	163	33	2.26	9.1e-05	0.0077	GO	2.1135	CD40;RALB;FMR1;LRRK2;ILK;EFNA5;STK4;CAMKK2;GOLGA2;CCND3;GPER1;RB1CC1;PPP1R7;ERBB2;KDR;NPTN;PPP1R16B;TGFB1;AXIN2;SIRT1;PTK2;ACVR2A;MAVS;RAP2A;DLC1;NOS1AP;TERF2IP;NSMF;TEK;CALM1;GAS6;RAB3GAP1;ENG
M4	GO:0008286	insulin receptor signaling pathway	67	18	3.26	9.1e-05	0.0077	GO	2.1135	ATP6V1A;GAB1;SORBS1;FOXO1;IGF1R;BAIAP2L1;PIK3CA;PHIP;GRB2;AP3S1;SOS1;ATP6V0D1;ATP6V1E2;PDK2;RHOQ;SH2B2;ATP6V1C1;BCAR1
M4	GO:0045765	regulation of angiogenesis	177	35	2.19	9.3e-05	0.0077	GO	2.1135	CD40;SP100;PLXND1;ROCK1;PDE3B;BRCA1;ETS1;ADGRA2;ERBB2;KDR;CYP1B1;CD34;SASH1;PAK4;TGFB2;SEMA6A;PTGIS;JUP;PRKCB;STAT1;GAB1;VEGFC;PRKCA;EMP2;VASH1;SULF1;HSPG2;SIRT1;RGCC;HGS;NF1;CTNNB1;PRKD1;ANGPTL4;TEK
M4	GO:0000165	MAPK cascade	278	49	1.91	9.6e-05	0.0078	GO	2.1079	YWHAE;LRRK2;ILK;IKBKB;KDR;LGALS9;BTRC;MAP3K5;MEF2A;MAP4K2;KSR1;NRG2;IL17RD;RBX1;PSMA3;PSMA4;PSMA1;RASA3;RASA1;RASA2;RAPGEF2;SOS1;SHANK3;PSMD11;PDGFB;PDGFA;RASAL2;CAMKK2;ZFP36L1;RASGRP3;MAPK8;ERBB2;FYN;SPTBN1;MAP4K4;BRAP;MBD4;TGFB1;RANBP9;PTK2;SETX;KITLG;PSMC1;NF1;GRB2;CCM2;TEK;CALM1;MAP3K12
M4	GO:0006486	protein glycosylation	130	28	2.44	9.9e-05	0.0079	GO	2.1024	KCNE1;ST6GALNAC1;GALNT18;FUT10;GOLGA2;FUT8;ST8SIA4;GCNT2;ST8SIA6;LARGE1;ST3GAL1;ST3GAL2;B3GALNT1;PARP6;PARP1;GALNT2;ALG5;COG3;GFPT1;ALG3;PARP16;ALG11;PARP14;PARP9;EOGT;POMK;B3GNT2;OGT
M4	GO:0002793	positive regulation of peptide secretion	35	12	4.62	0.00011	0.0082	GO	2.0862	UNC13B;TGFB2;TGFB1;HFE;GOLPH3L;ATP13A2;DNM1L;EZR;SYTL4;BMP6;TTN;EXPH5
M4	GO:0030335	positive regulation of cell migration	221	41	2.03	0.00011	0.0082	GO	2.0862	NRP1;CEMIP;NOTCH1;BMPR2;LEF1;SEMA3B;PDGFB;PDGFA;MIA3;SYNE2;CCAR1;IGF1R;SRGAP2C;NIPBL;DDRGK1;PODXL;GPER1;KDR;GCNT2;CPNE3;WASHC1;ACVR1;SPAG9;TGFB2;DMTN;SEMA6A;TGFB1;GAB1;ELP1;ADAM10;PRKCA;PTK2;TGFBR1;TIAM1;RUFY3;NUMB;RAPGEF2;NSMF;ITGA6;BCAR1;DDR2
M4	GO:0051571	positive regulation of histone H3-K4 methylation	13	7	10.32	0.00011	0.0082	GO	2.0862	SMAD4;DNMT1;PAXIP1;DNMT3B;CTNNB1;WDR61;BRCA1
M4	GO:0060389	pathway-restricted SMAD protein phosphorylation	13	7	10.32	0.00011	0.0082	GO	2.0862	ACVR1;TGFBR3;TGFB2;TGFB1;TGFBR1;SMAD7;TGFBR2
M4	GO:0038127	ERBB signaling pathway	80	20	2.96	0.00011	0.0083	GO	2.0809	PTPN18;TGFB1;GAB1;CBLB;PRKCA;NRG2;PTK2;RPS6KA5;EFEMP1;GAREM1;PIK3CA;KIF16B;ERBB2;NCK2;REPS2;CPNE3;CSK;GRB2;SOS1;BCAR1
M4	GO:0045944	positive regulation of transcription from RNA polymerase II promoter	848	120	1.48	0.00012	0.0084	GO	2.0757	ATF1;PLXND1;PRDM2;NR3C1;ETS1;ELK3;RPS6KA5;EPC1;CCNL2;ZNF567;RNF111;MEF2A;ACVR1;DDX17;LMO2;EBF1;TBPL1;PHIP;PRKD1;ZFPM2;CLOCK;PAXIP1;NOTCH1;CTBP2;PDGFB;GLIS3;WDR61;FOXO1;HELZ2;RAI1;DDRGK1;SCAP;GCN1;MAP2K5;ESRRA;SMAD2;CREBBP;TGFB2;SMAD4;TGFB1;SMAD3;JUP;NFATC3;PBX2;NFATC2;SUPT5H;BMP6;SMAD7;SETX;CDK9;CDK8;NR4A1;CDK7;MAVS;RGCC;NR4A3;CREBRF;MNAT1;CDK13;OGT;CIITA;CD40;BMPR2;ELL;MED19;BRCA1;HMGB1;LDB2;IKB…
M4	GO:0051270	regulation of cellular component movement	46	14	3.88	0.00013	0.0089	GO	2.0506	SP100;ROCK1;ACTN1;ARHGAP18;MEMO1;NRG2;ETS1;TGFBR1;TGFBR3;CDK6;ERBB2;ZSWIM6;PKN1;ZSWIM5
M4	GO:0045597	positive regulation of cell differentiation	194	37	2.1	0.00013	0.009	GO	2.0458	NOTCH1;BMPR2;LEF1;CREBL2;LOXL2;ZFP36L1;RBM4;MAPK9;CDH2;BOC;KDR;GCNT2;VHL;CD34;ACVR1;MEF2A;SMAD2;SPAG9;TGFB2;SMAD4;PRKCH;TGFB1;SMAD3;AXIN2;MAPK14;BMP6;TGFBR1;ACVR2A;TGFBR2;TIAM1;RGCC;CREB1;RAPGEF2;CTNNB1;PRKD1;DDR2;PPARD
M4	GO:0032886	regulation of microtubule-based process	26	10	5.53	0.00013	0.009	GO	2.0458	MACF1;GSK3B;TRAF3IP1;ERBB2;MEMO1;EFNA5;PHLDB2;BICD2;EPHA3;KLHL42
M4	GO:0034613	cellular protein localization	327	55	1.8	0.00014	0.009	GO	2.0458	USP6NL;VPS29;KDELR1;LRRK2;CLTC;PTPRK;RAB22A;NIPBL;HEY2;TBC1D30;TLK1;ARFIP1;TBC1D22A;CEP68;RAB2A;COG3;STX7;EMP2;AP3B1;WIPI1;AXIN2;WIPI2;TBC1D1;RAP2A;TBC1D2;CTTN;TBC1D4;HGS;TBC1D5;PICK1;EZR;NAPA;NAPB;STX17;VPS26B;NAPG;FBLN5;MFN2;TBC1D14;TBC1D12;STX2;RAB6A;TBC1D15;CNTLN;TBC1D8B;RABGAP1L;NPM1;RAB4A;AP3D1;SMAD7;ABHD17A;RAB12;RAB18;CTNNB1;FERMT2
M4	GO:0043087	regulation of GTPase activity	188	36	2.11	0.00015	0.0097	GO	2.0132	USP6NL;GSK3B;CD40;PLXND1;LRRK2;RAP1GDS1;EFNA5;ARHGAP35;CX3CL1;SYDE2;ARHGAP21;FGD5;TBC1D30;ERBB2;CHN1;PLXNA2;SH3BP4;RSU1;SRGAP2;BVES;TBC1D15;EPHA4;BCAS3;PTK2;BCR;NET1;RGP1;TBC1D2;SNX18;DNMBP;ALS2;NF1;RAPGEF2;ITGA6;EPHA3;RAB3GAP1
M4	GO:0003148	outflow tract septum morphogenesis	22	9	6.13	0.00017	0.011	GO	1.9586	NRP1;TGFB2;SMAD4;BMPR2;PARVA;SMAD6;ZFPM2;TGFBR2;ENG
M4	GO:0006368	transcription elongation from RNA polymerase II promoter	95	22	2.68	0.00018	0.011	GO	1.9586	SETD2;PBRM1;CTDP1;ELL;NCBP1;TAF12;TAF13;ELP1;WDR61;GTF2H1;ELP4;MLLT3;SUPT5H;IWS1;CDK9;CDK7;POLR2B;TCEA1;CDK13;MNAT1;TAF4;TAF3
M4	GO:0030336	negative regulation of cell migration	121	26	2.43	0.00018	0.011	GO	1.9586	CLIC4;PTEN;MIA3;ADARB1;LDLRAD4;PTPN23;PTPRK;CX3CL1;CORO1C;PTPRG;SRGAP2C;ADGRG1;DACH1;CYP1B1;ARID2;SRGAP2;SRGAP2B;SCAI;ARAP3;SULF1;SMAD7;DLG5;DLC1;NF1;PHLDB2;ENG
M4	GO:0006354	DNA-templated transcription, elongation	108	24	2.54	0.00018	0.011	GO	1.9586	SETD2;PBRM1;CTDP1;ELL;NCBP1;TAF12;TAF13;ELP1;WDR61;GTF2H1;ELP4;SUPT5H;MLLT3;IWS1;CDK9;CDK7;TAF1D;TAF1B;POLR2B;TCEA1;CDK13;MNAT1;TAF4;TAF3
M4	GO:0001837	epithelial to mesenchymal transition	37	12	4.25	0.0002	0.012	GO	1.9208	DDX17;TGFBR3;GSK3B;TGFB2;NOTCH1;TGFB1;DLG5;LEF1;HEY2;CTNNB1;TGFBR1;LOXL2
M4	GO:0046580	negative regulation of Ras protein signal transduction	37	12	4.25	0.0002	0.012	GO	1.9208	TGFB2;RASA3;MAPKAP1;RASA1;DLC1;RASA2;NF1;MFN2;ARAP3;SPRY1;RASAL2;SCAI
M4	GO:0016579	protein deubiquitination	257	45	1.89	0.00021	0.012	GO	1.9208	PSMD11;MINDY2;USP33;USP11;PTEN;OTUD7B;NOD1;BRCA1;TANK;IFIH1;YY1;POLB;VCPIP1;UIMC1;SUDS3;BARD1;SMAD2;USP46;USP47;USP25;ZRANB1;SMAD4;USP48;SMAD3;USP42;DDX58;USP9Y;RAD23A;AXIN2;UCHL5;SUPT3H;TGFBR1;SMAD7;PSMA3;MAVS;PSMA4;PSMA1;HGS;PSMC1;MDM2;EIF3F;STAM2;OGT;BIRC2;BIRC3
M4	GO:0072359	circulatory system development	109	24	2.51	0.00021	0.012	GO	1.9208	MEF2A;TGFB2;NOTCH1;TGFB1;TCF25;NXN;PDGFB;PTEN;SMG9;HSPG2;HDAC9;TGFBR1;TGFBR2;AKAP13;GJA1;NIPBL;NF1;RARB;RBM20;TAB2;TEK;ZFPM2;BVES;FGF12
M4	GO:0043547	positive regulation of GTPase activity	192	36	2.05	0.00023	0.013	GO	1.8861	USP6NL;GSK3B;CD40;RAP1GDS1;CX3CL1;CORO1C;SYDE2;ARHGAP21;TBC1D30;ERBB2;PIP5K1A;TBC1D14;RSU1;TBC1D12;SRGAP2;TBC1D22A;TBC1D15;TBC1D8B;BCAS3;RABGAP1L;RALGAPA1;BCR;NET1;RGP1;TIAM1;TBC1D1;TBC1D2;SNX18;DNMBP;TBC1D4;ALS2;TBC1D5;NF1;RAPGEF2;ITGA6;RAB3GAP1
M4	GO:2000146	negative regulation of cell motility	97	22	2.6	0.00025	0.014	GO	1.8539	CLIC4;PTEN;ARAP3;MIA3;ADARB1;LDLRAD4;PTPRK;SULF1;CX3CL1;SMAD7;SRGAP2C;DACH1;DLG5;DLC1;SPOCK3;NF1;CYP1B1;ARID2;SRGAP2;SRGAP2B;SCAI;ENG
M4	GO:0010605	negative regulation of macromolecule metabolic process	124	26	2.36	0.00027	0.015	GO	1.8239	RB1;NOTCH1;PDGFB;YY1;DDRGK1;GPER1;HEY2;KDR;CPNE1;DIP2A;LGALS9;VHL;ZNF148;CD34;TGFB2;TGFB1;SFMBT2;WWP2;PARP14;PARP9;SIRT1;CNOT7;RBL1;ID2;NEIL1;ENG
M4	GO:1901342	regulation of vasculature development	28	10	4.92	0.00027	0.015	GO	1.8239	SP100;PLXND1;ADGRA2;HEY2;ERBB2;NF1;CTNNB1;EMP2;VASH1;ETS1
M4	GO:0007265	Ras protein signal transduction	223	40	1.95	0.00028	0.015	GO	1.8239	RB1;DNMT1;ROCK1;BRK1;ARHGAP5;RND3;NTN1;RAB22A;RHOBTB1;ADGRG1;RAB6A;WASF1;RALGDS;CTNNAL1;PAK4;BRAP;FARP2;RAB2A;RAB4A;DBNL;KSR1;NCOA3;MYO9B;IPCEF1;MAPK14;TIAM1;RAP2A;CDC42EP4;RAB12;GNB1;ARHGEF3;ELMO1;NF1;RAB18;RAPGEF2;GRB2;RHOU;PRKD1;SOS1;RHOQ
M4	GO:0001936	regulation of endothelial cell proliferation	79	19	2.81	0.00029	0.016	GO	1.7959	PPP1R16B;NRP1;EGFL7;BMPR2;STAT1;PDGFB;VEGFC;PRKCA;VASH1;SULF1;SIRT1;TGFBR1;NR4A1;RGCC;AKT3;KDR;NF1;PRKD1;TEK
M4	GO:0010508	positive regulation of autophagy	67	17	3.02	0.0003	0.016	GO	1.7959	BNIP3L;PLK3;ROCK1;LRRK2;HTT;EIF2AK4;SUPT5H;SIRT1;FOXO1;CAMKK2;DHRSX;LARP1;KDR;TRIM13;SH3BP4;PRKD1;TRIM22
M4	GO:1901889	negative regulation of cell junction assembly	19	8	6.43	0.00031	0.016	GO	1.7959	IKBKB;BCAS3;DMTN;ROCK1;DLC1;PTEN;PHLDB2;CORO1C
M4	GO:0051570	regulation of histone H3-K9 methylation	11	6	10.61	0.00033	0.017	GO	1.7696	ZNF274;DNMT1;ATRX;DNMT3B;BRCA1;SIRT1
M4	GO:0043535	regulation of blood vessel endothelial cell migration	50	14	3.45	0.00034	0.017	GO	1.7696	CD40;TGFB1;JUP;PDGFB;PRKCA;HMGB1;VASH1;ETS1;SIRT1;RGCC;AKT3;KDR;NF1;PRKD1
M4	GO:0003181	atrioventricular valve morphogenesis	15	7	7.74	0.00035	0.018	GO	1.7447	ACVR1;TGFB2;BMPR2;NOTCH1;HEY2;SMAD6;TGFBR2
M4	GO:0031062	positive regulation of histone methylation	24	9	5.31	0.00036	0.018	GO	1.7447	SMAD4;DNMT1;PAXIP1;DNMT3B;CTNNB1;WDR61;BRCA1;SIRT1;OGT
M4	GO:2000772	regulation of cellular senescence	24	9	5.31	0.00036	0.018	GO	1.7447	ARG2;NUAK1;RBL1;CDK6;NEK6;AKT3;VASH1;SIRT1;YPEL3
M4	GO:0010468	regulation of gene expression	1037	139	1.39	0.00041	0.02	GO	1.699	RB1;NAB1;HFE;PRDM2;NR3C1;DACH2;ETS1;YY1;RIMS2;EFEMP1;DACH1;RPS6KA5;ZNF84;KDR;CPNE1;DIP2A;UBAP2L;LGALS9;TRIM22;SFMBT2;ZFP2;MARF1;DMTF1;PSPC1;HGS;ZNF678;EZR;CLOCK;ZNF432;ZNF155;ZNF274;DNMT1;NLRX1;ZNF790;NOTCH1;PDGFB;BAZ2B;ZNF26;PHF21A;ZFP36L1;NPAT;HMGXB4;DDRGK1;ZNF429;UBR5;HIVEP3;ZNF148;ZKSCAN1;ZNF146;ZNF420;ESRRA;SRPK2;CREBBP;TGFB2;TGFB1;SMAD3;TRIP4;NFATC2;PARP14;CLK4;PUM2;RGCC;CNOT7;CDK6;ID2;FUBP…
M4	GO:0015031	protein transport	326	53	1.73	0.00042	0.02	GO	1.699	USP6NL;VPS29;TFRC;KDELR1;HFE;CLTC;MIA3;HIKESHI;RAB22A;GOLGA4;TBC1D30;TLK1;ARFIP1;ATP6V1E2;TBC1D22A;CEP290;RAB2A;PRKCB;STX7;GOLPH3L;AP3B1;SCAMP1;DNM2;TBC1D1;TBC1D2;CTTN;TBC1D4;TBC1D5;PICK1;ATP6V0D1;NAPA;ATP6V1A;MACF1;NAPB;CALCRL;LMAN2L;STX17;VPS26B;NAPG;TBC1D14;TBC1D12;STX2;RAB6A;ATP6V1C1;SPTBN1;TBC1D15;TBC1D8B;RABGAP1L;NPM1;RAB4A;AP3D1;RAB12;RAB18
M4	GO:0006366	transcription from RNA polymerase II promoter	485	73	1.58	0.00043	0.021	GO	1.6778	INTS11;KDM5A;TCERG1;SETD2;BMPR2;ELL;ICE2;ZC3H8;ARID4A;CASC3;TTF2;NR3C1;ETS1;NR3C2;SNAPC3;TEAD3;TEAD4;PBRM1;PARP1;NCBP1;LMO2;ASH1L;WDR33;NR5A2;IRF3;SNRPG;TBPL1;RARB;SRSF7;PPARD;CTDP1;NOTCH1;HLF;CBFB;RNMT;POLDIP3;LEF1;GLIS3;DDX21;WDR61;MLLT3;TAF5L;IWS1;POLR2B;E2F3;HIVEP3;ZNF148;ESRRA;MBD4;CREBBP;CPSF7;TAF12;TAF13;NFATC3;ELP1;NFATC2;NFXL1;GTF2H1;ELP4;SUPT5H;CDK9;CDK8;NR4A1;CDK7;TADA2A;NR4A3;FUBP1;TA…
M4	GO:0007173	epidermal growth factor receptor signaling pathway	57	15	3.17	0.00044	0.021	GO	1.6778	TGFB1;GAB1;CBLB;PTK2;RPS6KA5;EFEMP1;GAREM1;PIK3CA;KIF16B;NCK2;REPS2;CSK;GRB2;SOS1;BCAR1
M4	GO:0045069	regulation of viral genome replication	63	16	3.02	0.00044	0.021	GO	1.6778	SRPK2;RSAD2;MX1;EIF2AK2;ADAR;RAD23A;ADARB1;IFIT1;FAM111A;MAVS;NR5A2;LARP1;CNOT7;OAS1;OAS2;OAS3
M4	GO:1903508	positive regulation of nucleic acid-templated transcription	502	75	1.57	0.00045	0.021	GO	1.6778	RB1;ZNF496;KDM5A;CIITA;ILK;RSF1;CTCF;BRCA1;ETS1;PHF8;IKBKB;MECOM;ZIC2;CREB3L2;EPC1;BTRC;CEP290;RNF111;MAP3K5;DDX17;ACVR1;NCOA1;DTX3L;NCOA3;PARP9;PIAS2;SUPT3H;TGFBR1;DNM2;NR5A2;CREB1;TAL1;PHIP;ZNF711;CLOCK;PPARD;SP100;NOTCH1;LEF1;PDGFB;CXXC1;CREBL2;PSEN1;MLLT3;FOXO1;CAMKK2;SEC14L2;NPAT;RAI1;DEAF1;SPP1;HIVEP3;VHL;IVNS1ABP;SMAD2;MBD4;ARNT2;CREBBP;AFAP1L2;NPM1;SMAD4;TGFB1;SMAD3;STAT1;TRIP4;NFATC2;FOX…
M4	GO:0043123	positive regulation of I-kappaB kinase/NF-kappaB signaling	163	31	2.09	0.00046	0.021	GO	1.6778	CD40;SLC20A1;NOD1;ATP2C1;IKBKB;AKAP13;GJA1;CASP8;DDRGK1;CASP10;MIER1;TNFSF10;S100A13;LGALS9;TRIM22;APOL3;PRKCB;NEK6;PLEKHG5;TNFRSF19;MAVS;GPRC5B;TRIM13;TERF2IP;ROR1;TAB2;RBCK1;PRKD1;CC2D1A;BIRC2;BIRC3
M4	GO:0035331	negative regulation of hippo signaling	8	5	14.73	0.00047	0.021	GO	1.6778	DLG5;WWC2;WWC3;WTIP;LIMD1
M4	GO:0043491	protein kinase B signaling	35	11	4.06	0.00049	0.022	GO	1.6576	SETX;PLK3;NR4A1;TGFB1;CREB1;PTEN;KDR;MDM2;GAS6;FOXO1;ZFP36L1
M4	GO:0043542	endothelial cell migration	35	11	4.06	0.00049	0.022	GO	1.6576	NRP1;NR4A1;STARD13;PLXND1;PIK3CA;ADGRA2;PLEKHG5;CYP1B1;PRKX;EMP2;LOXL2
M4	GO:0048844	artery morphogenesis	30	10	4.43	0.00052	0.022	GO	1.6576	NRP1;TGFB2;BMPR2;NOTCH1;HEY2;NF1;HES1;TGFBR1;SMAD7;ENG
M4	GO:0035329	hippo signaling	30	10	4.43	0.00052	0.022	GO	1.6576	YWHAE;TEAD4;TJP1;MOB1A;AMOTL1;LIMD1;STK4;WTIP;SAV1;TEAD3
M4	GO:0010595	positive regulation of endothelial cell migration	70	17	2.84	0.00052	0.022	GO	1.6576	NRP1;SCARB1;BCAS3;CD40;BMPR2;TGFB1;PDGFB;PRKCA;HMGB1;ETS1;SIRT1;AKT3;KDR;PRKD1;TEK;SASH1;BCAR1
M4	GO:1903532	positive regulation of secretion by cell	52	14	3.26	0.00052	0.022	GO	1.6576	UNC13B;TGFB2;TGFB1;GOLPH3L;SYTL4;BMP6;TTN;GRK2;RGCC;GPER1;ATP13A2;DNM1L;EZR;EXPH5
M4	GO:0071359	cellular response to dsRNA	16	7	6.88	0.00056	0.022	GO	1.6576	IFIH1;NPM1;MAVS;RALB;DDX58;RIOK3;IFIT1
M4	GO:2000810	regulation of bicellular tight junction assembly	16	7	6.88	0.00056	0.022	GO	1.6576	TJP1;IKBKB;OCLN;PRKCH;ROCK1;CBFB;NPHP1
M4	GO:0060317	cardiac epithelial to mesenchymal transition	16	7	6.88	0.00056	0.022	GO	1.6576	TGFBR3;TGFB2;NOTCH1;HEY2;SPRY1;TGFBR1;ENG
M4	GO:0060840	artery development	16	7	6.88	0.00056	0.022	GO	1.6576	NRP1;BMPR2;NF1;HES1;TGFBR1;SMAD7;ENG
M4	GO:0051569	regulation of histone H3-K4 methylation	16	7	6.88	0.00056	0.022	GO	1.6576	SMAD4;DNMT1;PAXIP1;DNMT3B;CTNNB1;WDR61;BRCA1
M4	GO:0048762	mesenchymal cell differentiation	41	12	3.66	0.00057	0.022	GO	1.6576	DDX17;TGFBR3;GSK3B;TGFB2;NOTCH1;TGFB1;DLG5;LEF1;HEY2;CTNNB1;TGFBR1;LOXL2
M4	GO:0001932	regulation of protein phosphorylation	261	44	1.81	0.00057	0.022	GO	1.6576	CD40;RALB;TRAF3IP1;FMR1;LRRK2;PTEN;PDGFA;ILK;PRR5L;EFNA5;STK4;CAMKK2;CORO1C;TTN;SLC9A3R1;CCND3;GPER1;RB1CC1;ERBB2;KDR;NPTN;FYN;PAK4;EPHA7;NPM1;TGFB2;TGFB1;KIDINS220;STAT2;INHBB;EIF2AK4;AXIN2;SIRT1;PTK2;BMP6;ACVR2A;CCDC88A;RAP2A;MAVS;TERF2IP;PHIP;TEK;GAS6;ENG
M4	GO:0070646	protein modification by small protein removal	261	44	1.81	0.00057	0.022	GO	1.6576	PSMD11;USP33;USP11;PTEN;OTUD7B;NOD1;BRCA1;TANK;IFIH1;YY1;POLB;VCPIP1;UIMC1;SUDS3;BARD1;SMAD2;USP46;USP47;USP25;ZRANB1;SMAD4;USP48;SMAD3;USP42;DDX58;USP9Y;RAD23A;AXIN2;SENP2;UCHL5;TGFBR1;SMAD7;PSMA3;MAVS;PSMA4;PSMA1;HGS;PSMC1;MDM2;EIF3F;STAM2;OGT;BIRC2;BIRC3
M4	GO:0060391	positive regulation of SMAD protein import into nucleus	12	6	8.84	0.00059	0.023	GO	1.6383	NUP93;SMAD4;TGFB1;SMAD3;TGFBR1;BMP6
M4	GO:0010631	epithelial cell migration	36	11	3.9	0.00064	0.024	GO	1.6198	NUP93;NRP1;STARD13;PLXND1;NUP188;PIK3CA;ADGRA2;CYP1B1;PRKX;PKN1;LOXL2
M4	GO:0010769	regulation of cell morphogenesis involved in differentiation	36	11	3.9	0.00064	0.024	GO	1.6198	EPHA4;RAP2A;CDH2;FMR1;HECW2;RUFY3;CHN1;NSMF;ARHGAP35;PTK2;CORO1C
M4	GO:0051147	regulation of muscle cell differentiation	36	11	3.9	0.00064	0.024	GO	1.6198	MEF2A;SPAG9;CDK9;RBM4;CDH2;BOC;TRIP4;CTNNB1;MAPK14;HDAC9;ZFP36L1
M4	GO:0060393	regulation of pathway-restricted SMAD protein phosphorylation	59	15	3.02	0.00065	0.024	GO	1.6198	ACVR1;TGFB2;SMAD4;BMPR2;TGFB1;HFE;INHBB;LDLRAD4;SMAD6;TGFBR1;ACVR2A;BMP6;SMAD7;SNX25;ENG
M4	GO:0048523	negative regulation of cellular process	534	78	1.53	0.0007	0.026	GO	1.585	BMPR2;PPP1R13B;PLXND1;PDE3B;PTEN;TXNDC12;MIA3;ADARB1;ENO1;CTCF;PTPRK;ETS1;IFIT3;RERG;GJA1;RPS6KA2;GPER1;NCK2;CYP1B1;ARID2;CD34;NCK1;BNIP3L;PBRM1;ACTN1;ADAM10;AXIN2;SIRT1;TGFBR3;DDAH1;HGS;RASA1;RAPGEF2;CHMP4B;PRKD1;KANK2;SP100;NOTCH1;CTBP2;CAB39;ZBTB46;STK39;UBR2;DLL1;SLC9A3R1;ADGRG1;SERTAD2;PODXL;GNG4;PLXNA2;SMYD2;SH3BP4;CSK;APBB2;VHL;SKIL;SUZ12;NPM1;TGFB2;SMAD4;TGFB1;SMAD3;BTN2A2;EIF2AK2;PARP16;…
M4	GO:0046777	protein autophosphorylation	175	32	1.99	0.00077	0.028	GO	1.5528	GSK3B;SMG1;LRRK2;STK39;PRKX;STK4;IGF1R;CAMKK2;GRK5;ERBB2;KDR;CSK;FYN;EPHA4;DAPK2;NEK6;EIF2AK1;EIF2AK2;EIF2AK4;PTK2;ERN1;PEAK1;AAK1;GRB2;ATM;ATP13A2;SIK2;PRKD1;TEK;MAP3K12;ATR;DDR2
M4	GO:0061025	membrane fusion	54	14	3.1	0.00079	0.029	GO	1.5376	NAPA;NAPB;UBXN2A;MX2;MX1;NAPG;DNM2;DNM3;AFG3L2;RABIF;CHCHD3;RABEP1;MFN2;DNM1L
M4	GO:0007420	brain development	119	24	2.24	0.00083	0.03	GO	1.5229	ARNT2;EPHA7;SLC6A17;PTEN;SHROOM2;UBE3A;SMG9;SPATA5;EML1;HSPG2;SHROOM4;PHF8;TGFBR2;ADGRG1;NIPBL;CDH2;ZIC2;NF1;POMK;RAB18;RAPGEF2;RARB;SHANK3;RAB3GAP1
M4	GO:0007264	small GTPase mediated signal transduction	99	21	2.39	0.00086	0.031	GO	1.5086	RB1;BRAP;DNMT1;KSR1;RAP1GDS1;ARHGAP18;IPCEF1;MAPK14;NTN1;RERG;RASGRP3;ARHGAP31;DNMBP;GNB1;NF1;RAB18;RAPGEF2;GRB2;PRKD1;SOS1;RALGDS
M4	GO:2000300	regulation of synaptic vesicle exocytosis	17	7	6.19	0.00087	0.031	GO	1.5086	NAPA;RIMS2;NAPB;STXBP1;FMR1;LRRK2;RAB3GAP1
M4	GO:0001938	positive regulation of endothelial cell proliferation	67	16	2.78	0.00092	0.032	GO	1.4949	PPP1R16B;NRP1;EGFL7;BMPR2;PDGFB;VEGFC;PRKCA;HMGB1;SIRT1;TGFBR1;NR4A1;AKT3;KDR;PRKD1;TEK;JCAD
M4	GO:0033043	regulation of organelle organization	113	23	2.27	0.00092	0.032	GO	1.4949	USP6NL;TBC1D8B;RABGAP1L;CLIC4;STX18;CLEC16A;NEXN;RBSN;PTK2;TBC1D1;MAVS;TBC1D2;TBC1D4;TBC1D5;TBC1D30;CAPN2;TBC1D14;ATP13A2;TBC1D12;EZR;DNM1L;TBC1D22A;TBC1D15
M4	GO:0001570	vasculogenesis	32	10	4.02	0.00092	0.032	GO	1.4949	TGFBR3;EGFL7;NOTCH1;TGFB1;RASA1;HEY2;KDR;CCM2;TGFBR2;ENG
M4	GO:0048585	negative regulation of response to stimulus	127	25	2.18	0.00094	0.032	GO	1.4949	NLRX1;NOD1;IGF1R;UBASH3B;AKT3;ERBB2;KDR;CD34;MAP2K5;ACVR1;BRAP;EPHA4;EPHA7;TGFB2;TGFB1;RYK;MERTK;SIRT1;CDK6;RBL1;DDAH1;ROR1;TEK;EPHA3;DDR2
M4	GO:0045444	fat cell differentiation	55	14	3.03	0.00096	0.032	GO	1.4949	MBD4;OSBPL8;CTBP2;ERAP1;INHBB;SENP2;SMAD6;SIRT1;FOXO1;NR4A1;NR4A3;FAM120B;BBS9;SDF4
M4	GO:0036444	mitochondrial calcium uptake	9	5	11.05	0.00097	0.032	GO	1.4949	AFG3L2;MCUB;MICU2;MICU1;MCU
M4	GO:0003374	dynamin family protein polymerization involved in mitochondrial fission	9	5	11.05	0.00097	0.032	GO	1.4949	DNM3;MX2;MX1;DNM1L;DNM2
M4	GO:0003373	dynamin family protein polymerization involved in membrane fission	9	5	11.05	0.00097	0.032	GO	1.4949	DNM3;MX2;MX1;DNM1L;DNM2
M4	GO:0090527	actin filament reorganization	9	5	11.05	0.00097	0.032	GO	1.4949	GSN;DMTN;FRY;FRYL;BCAR1
M4	GO:0034502	protein localization to chromosome	27	9	4.42	0.00099	0.032	GO	1.4949	RB1;SLF1;ATRX;RPA1;RPA2;TERF2IP;CTCF;LEMD2;ATR
M4	GO:0050708	regulation of protein secretion	107	22	2.3	0.001	0.033	GO	1.4815	UNC13B;TGFB2;TGFB1;RSAD2;GOLPH3L;ITPR1;ITPR2;PRKCA;ITPR3;SYTL4;SLC8B1;SYT7;BMP6;TTN;DNAJC1;ARFIP1;ATP13A2;EZR;DNM1L;CLOCK;LLGL2;EXPH5
M4	GO:0051726	regulation of cell cycle	215	37	1.85	0.001	0.033	GO	1.4815	RB1;LIN54;PPP1R13B;UHRF2;STK39;ADARB1;PTPRK;STK4;TTC28;MECOM;GRK5;RPS6KA2;MAP3K4;MAP2K5;MAP4K4;PAK4;SRPK2;MAP4K2;MBD4;CDK19;AFAP1L2;TGFB2;MAP3K1;TGFB1;NEK6;MX2;GBF1;NEK7;RAD23A;SIRT1;NR4A1;CDK8;CDK6;RBL1;ID2;C6ORF89;BIRC2
M4	GO:0010923	negative regulation of phosphatase activity	68	16	2.73	0.0011	0.035	GO	1.4559	TMEM132D;GSK3B;FARP1;URI1;TGFB2;RBM26;PPP1R12A;ELL;PCDH11X;SH3RF2;MARF1;CRY2;CEP192;PPP1R12C;SFI1;ARFGEF3
M4	GO:0051099	positive regulation of binding	81	18	2.53	0.0011	0.035	GO	1.4559	GSK3B;RALB;DTX3L;NCBP1;EPB41;USP33;HFE;LRRK2;NMD3;HMGB1;PSEN1;PARP9;STK4;SKI;TIAM1;HMBOX1;RAPGEF2;HES1
M4	GO:0032970	regulation of actin filament-based process	62	15	2.83	0.0011	0.035	GO	1.4559	DMTN;ROCK1;ARHGAP18;PDGFA;ARHGAP17;EFNA5;RND3;ARHGAP35;RHOBTB1;CCDC88A;DLC1;RHOU;RICTOR;RHOQ;EPHA3
M4	GO:0051403	stress-activated MAPK cascade	62	15	2.83	0.0011	0.035	GO	1.4559	MAP4K2;TNFRSF19;NOD1;MAPK14;ZFP36L1;IKBKB;MAPK9;MAPK8;CCM2;TAB2;LGALS9;BTRC;MAP3K5;ARHGEF6;MAP3K12
M4	GO:0007169	transmembrane receptor protein tyrosine kinase signaling pathway	396	60	1.59	0.0011	0.035	GO	1.4559	NRP1;BMPR2;BRK1;PTPRG;IGF1R;BAIAP2L1;UBASH3B;NCK2;KDR;AP3S1;ATP6V1E2;PDK2;GIT1;NCK1;EPHA4;EPHA7;RBFOX2;NCBP1;GAB1;TIAM1;PIK3CA;HNRNPH1;KIF16B;RASA1;ELMO1;RAPGEF2;PHIP;PRKD1;SOS1;ATP6V0D1;EPHA3;RHOQ;DDR2;ATP6V1A;ROCK1;ARHGEF28;PDGFB;PSEN2;PDGFA;PSEN1;EFNA5;KALRN;FOXO1;EFNB2;POLR2B;CHN1;ERBB2;CSK;FYN;SH2B2;ATP6V1C1;VEGFC;SORBS1;SULF1;MAPK14;PTK2;SETX;GRB2;TEK;BCAR1
M4	GO:0003007	heart morphogenesis	50	13	3.11	0.0012	0.036	GO	1.4437	ACVR1;TGFB2;NOTCH1;CHD7;TGFBR1;PTK2;TTN;TGFBR3;NIPBL;DLC1;HEY2;HES1;ENG
M4	GO:0007411	axon guidance	158	29	2	0.0012	0.037	GO	1.4318	NRP1;PLXND1;SH3KBP1;USP33;SEMA3B;EFNA5;NTN1;ARHGAP35;EFNB2;RPS6KA5;KIF5B;CHN1;PLXNA2;FYN;SPTBN1;EPHA4;SEMA6A;RYK;GAB1;RANBP9;PRKCA;PTK2;CREB1;PIK3CA;DOK5;GRB2;EZR;SOS1;SHANK3
M4	GO:0010594	regulation of endothelial cell migration	69	16	2.68	0.0013	0.037	GO	1.4318	NRP1;SCARB1;BCAS3;SP100;BMPR2;EMP2;PRKCA;VASH1;ETS1;PTK2;KDR;NF1;PRKD1;TEK;SASH1;BCAR1
M4	GO:0007178	transmembrane receptor protein serine/threonine kinase signaling pathway	144	27	2.05	0.0013	0.037	GO	1.4318	BMPR2;HFE;LEF1;PTPRK;GCNT2;RNF111;ACVR1;SMAD2;TGFB2;SMAD4;TGFB1;SMAD3;USP9Y;INHBB;SMAD6;SIRT1;PTK2;BMP6;TGFBR1;ACVR2A;SMAD7;TGFBR2;TGFBR3;SKI;ZYX;FERMT2;ENG
M4	GO:0009251	glucan catabolic process	18	7	5.63	0.0013	0.037	GO	1.4318	MGAM;AGL;PGM2;PHKB;PYGL;CALM1;PGM1
M4	GO:1903391	regulation of adherens junction organization	18	7	5.63	0.0013	0.037	GO	1.4318	MACF1;ROCK1;PTPN23;EFNA5;PTK2;EPHA3;CORO1C
M4	GO:0005980	glycogen catabolic process	18	7	5.63	0.0013	0.037	GO	1.4318	AGL;RB1CC1;PGM2;PHKB;PYGL;CALM1;PGM1
M4	GO:0007045	cell-substrate adherens junction assembly	18	7	5.63	0.0013	0.037	GO	1.4318	CTTN;ACTN1;DLC1;PIP5K1A;SORBS1;PTPRK;FERMT2
M4	GO:0048041	focal adhesion assembly	18	7	5.63	0.0013	0.037	GO	1.4318	CTTN;ACTN1;DLC1;PIP5K1A;SORBS1;PTPRK;FERMT2
M4	GO:1903844	regulation of cellular response to transforming growth factor beta stimulus	18	7	5.63	0.0013	0.037	GO	1.4318	SMAD2;SMAD4;TGFB1;SMAD3;LTBP4;SMAD7;ENG
M4	GO:0050714	positive regulation of protein secretion	82	18	2.49	0.0013	0.037	GO	1.4318	UNC13B;GPI;TGFB2;TGFB1;GOLPH3L;PTPN23;MYRIP;SYTL4;BMP6;TTN;GLUD1;RGCC;GPER1;ATP13A2;DNM1L;EZR;MCU;EXPH5
M4	GO:2000145	regulation of cell motility	109	22	2.24	0.0013	0.038	GO	1.4202	MACF1;TGFB1;PLXND1;ROCK1;DDX58;ARHGAP18;NEXN;MEMO1;PRKX;LDB2;NRG2;RND3;NTN1;RHOBTB1;NKD1;CDK6;SPOCK2;SPOCK3;ERBB2;PLXNA2;AMOTL1;PKN1
M4	GO:0022604	regulation of cell morphogenesis	28	9	4.19	0.0013	0.038	GO	1.4202	ZMYM1;ZRANB1;FMNL2;ZMYM3;ZMYM4;PHIP;QRICH1;EFNA5;WTIP
M4	GO:0097084	vascular smooth muscle cell development	6	4	17.67	0.0014	0.038	GO	1.4202	NOTCH1;HEY2;HES1;ENG
M4	GO:1900038	negative regulation of cellular response to hypoxia	6	4	17.67	0.0014	0.038	GO	1.4202	DDAH1;ENO1;NOL3;CD34
M4	GO:0032069	regulation of nuclease activity	6	4	17.67	0.0014	0.038	GO	1.4202	OAS1;OAS2;OAS3;NEIL1
M4	GO:0007179	transforming growth factor beta receptor signaling pathway	76	17	2.55	0.0014	0.039	GO	1.4089	ACVR1;SMAD2;TGFB2;SMAD4;TGFB1;SMAD3;USP9Y;PTPRK;SIRT1;TGFBR1;PTK2;TGFBR2;TGFBR3;SKI;GCNT2;ZYX;FERMT2
M4	GO:0043536	positive regulation of blood vessel endothelial cell migration	45	12	3.22	0.0014	0.039	GO	1.4089	CD40;TGFB1;AKT3;PDGFB;KDR;PRKCA;HMGB1;PRKD1;ETS1;HDAC9;SIRT1;JCAD
M4	GO:0048010	vascular endothelial growth factor receptor signaling pathway	70	16	2.63	0.0015	0.041	GO	1.3872	NRP1;BMPR2;ROCK1;BRK1;VEGFC;MAPK14;SULF1;PTK2;PIK3CA;KDR;NCK2;ELMO1;FYN;PRKD1;BCAR1;NCK1
M4	GO:0042787	protein ubiquitination involved in ubiquitin-dependent protein catabolic process	70	16	2.63	0.0015	0.041	GO	1.3872	MYLIP;HUWE1;WWP1;UBE3A;WWP2;UBE3B;KLHL24;RBX1;RNF144A;ITCH;RNF19A;HECW2;BTBD3;UBR5;SPOPL;CACUL1
M4	GO:0055010	ventricular cardiac muscle tissue morphogenesis	34	10	3.69	0.0016	0.042	GO	1.3768	DSP;TGFBR3;TGFB2;SMAD4;NOTCH1;TGFB1;ZFPM2;TGFBR1;SMAD7;ENG
M4	GO:0051895	negative regulation of focal adhesion assembly	14	6	6.63	0.0016	0.043	GO	1.3665	BCAS3;DMTN;DLC1;PTEN;PHLDB2;CORO1C
M4	GO:0090101	negative regulation of transmembrane receptor protein serine/threonine kinase signaling pathway	77	17	2.51	0.0016	0.044	GO	1.3565	ACVR1;SMAD2;ZNF451;NOTCH1;TGFB1;SMAD3;LDLRAD4;SMAD6;SIRT1;LEMD2;TGFBR1;TGFBR2;FSTL3;SMAD7;SKI;SNX25;SKIL
M4	GO:1904018	positive regulation of vasculature development	104	21	2.24	0.0017	0.044	GO	1.3565	CD40;PTGIS;JUP;PRKCB;PDGFB;GAB1;VEGFC;PRKCA;BRCA1;ETS1;SIRT1;KDR;CYP1B1;RAPGEF2;PRKD1;ANGPTL4;TEK;CD34;SASH1;ENG;PAK4
M4	GO:0006892	post-Golgi vesicle-mediated transport	58	14	2.82	0.0017	0.044	GO	1.3565	GBF1;VPS13A;EXOC6B;AP3D1;COMMD1;SCAMP1;RBSN;KLHL20;RABIF;MYO1B;KIF16B;EXOC4;EXOC6;STXBP6
M4	GO:0009967	positive regulation of signal transduction	206	35	1.82	0.0017	0.045	GO	1.3468	MACF1;NOTCH1;CTBP2;PTEN;ILK;DLL1;RIMS2;GPER1;NPTN;TSPAN5;SASH1;UNC13B;CREBBP;ZRANB1;TGFB2;DMTN;PTGIS;CSNK2A1;PRKCB;PRKCA;EMP2;SULF1;SIRT1;BMP6;TGFBR1;SKI;ERN1;DEPDC1B;DLG5;AAK1;PHIP;TEK;GAS6;SHANK3;JCAD
M4	GO:0001952	regulation of cell-matrix adhesion	52	13	2.95	0.0017	0.045	GO	1.3468	GSK3B;MACF1;ROCK1;JUP;EMP2;EFNA5;PTK2;CORO1C;CDK6;RASA1;NF1;UTRN;EPHA3
M4	GO:0090630	activation of GTPase activity	84	18	2.42	0.0017	0.045	GO	1.3468	USP6NL;TBC1D8B;BCAS3;RABGAP1L;RALGAPA1;CORO1C;SYDE2;TIAM1;TBC1D1;TBC1D2;TBC1D4;TBC1D5;TBC1D30;TBC1D14;PIP5K1A;TBC1D12;TBC1D22A;TBC1D15
M4	GO:0043161	proteasome-mediated ubiquitin-dependent protein catabolic process	291	46	1.67	0.0017	0.045	GO	1.3468	GSK3B;PSMD11;UBXN2A;FAF2;RNF38;UBE3A;UBR2;FBXL20;ZNRF1;RNF216;BTBD3;HECTD4;BTRC;RNF111;ANAPC7;RNF24;FBXL19;UBE2E1;WWP1;FBXL18;WWP2;UBE4B;BFAR;SIRT1;RBX1;KLHL42;KLHL20;PSMA3;ITCH;PSMA4;PSMA1;UBXN11;NEMF;HECW2;PSMC1;TRIM13;MDM2;CTNNB1;SPOPL;ERCC8;RBCK1;STT3B;CLOCK;UBE2K;BIRC2;RNF121
M4	GO:0043065	positive regulation of apoptotic process	307	48	1.65	0.0018	0.045	GO	1.3468	PSEN2;HTT;NOD1;PSEN1;HMGB1;STK4;KALRN;FOXO1;IFIT2;C3ORF38;AKAP13;MAPK9;MAPK8;RPS6KA2;GPER1;ARL6IP5;TNFSF10;CYP1B1;SUDS3;DNM1L;MAP3K5;UNC13B;SRPK2;BARD1;BNIP3L;EPHA7;TGFB2;ARHGEF12;PTGIS;CARD8;PLEKHG5;SIRT1;TGFBR1;DNM2;NET1;TIAM1;ARHGEF9;BCL6;BIN1;DLC1;ARHGEF3;NF1;CTNNB1;ATM;ITGA6;SOS1;ITGB3BP;ARHGEF6
M4	GO:0031053	primary miRNA processing	10	5	8.84	0.0018	0.045	GO	1.3468	SMAD2;SMAD3;NCBP1;DROSHA;DGCR8
M4	GO:0071634	regulation of transforming growth factor beta production	10	5	8.84	0.0018	0.045	GO	1.3468	TGFB2;SMAD4;SMAD3;LGALS9;CD34
M4	GO:0010604	positive regulation of macromolecule metabolic process	276	44	1.69	0.0018	0.046	GO	1.3372	GSK3B;DNMT1;ROCK1;HFE;FMR1;LEF1;PDGFB;BRCA1;CTCF;ETS1;TTN;RIMS2;MAPK9;MAPK8;DDRGK1;GPER1;UBR5;DNMT3B;UBAP2L;LGALS9;BVES;CD34;MAP2K5;SRPK2;MBD4;GSN;TGFB1;SMAD3;DTX3L;DDX58;NCOA3;SERPINB9;MAPK14;TGFBR1;ITCH;RGCC;HGS;TBC1D5;FUBP1;ID2;NOS1AP;PICK1;EZR;GAS6
M4	GO:0044247	cellular polysaccharide catabolic process	19	7	5.16	0.0019	0.046	GO	1.3372	MGAM;AGL;PGM2;PHKB;PYGL;CALM1;PGM1
M4	GO:0016601	Rac protein signal transduction	19	7	5.16	0.0019	0.046	GO	1.3372	FARP2;TIAM1;DBNL;NCOA3;ELMO1;BRK1;WASF1
M4	GO:2001222	regulation of neuron migration	19	7	5.16	0.0019	0.046	GO	1.3372	SRGAP2C;NIPBL;ADGRG1;SEMA6A;RAPGEF2;NSMF;SRGAP2
M4	GO:0051560	mitochondrial calcium ion homeostasis	19	7	5.16	0.0019	0.046	GO	1.3372	AFG3L2;RAP1GDS1;MCUB;MICU2;MICU1;SLC8B1;MCU
M4	GO:2001236	regulation of extrinsic apoptotic signaling pathway	59	14	2.76	0.002	0.049	GO	1.3098	ACVR1;SP100;FEM1B;HTT;NOL3;TANK;TGFBR1;CASP8;DEPTOR;GPER1;TNFSF10;ITGA6;PHIP;ZMYND11
M4	GO:0042327	positive regulation of phosphorylation	208	35	1.8	0.002	0.049	GO	1.3098	NRP1;CD40;RALB;FMR1;LRRK2;ILK;PSEN1;EFNA5;STK4;CAMKK2;IGF1R;CCND3;GPER1;RB1CC1;ERBB2;KDR;NPTN;EPHA4;EPHA7;TGFB1;RYK;AXIN2;MERTK;SIRT1;PTK2;ACVR2A;RAP2A;MAVS;ROR1;ITGA6;TEK;GAS6;EPHA3;DDR2;ENG
M4	GO:1903845	negative regulation of cellular response to transforming growth factor beta stimulus	53	13	2.88	0.0021	0.05	GO	1.301	SMAD2;ZNF451;TGFB1;SMAD3;LDLRAD4;SMAD6;SIRT1;TGFBR1;TGFBR2;SMAD7;SKI;SNX25;SKIL
M4	GO:0007507	heart development	149	27	1.96	0.0022	0.052	GO	1.284	NOTCH1;BMPR2;TCF25;CHD7;PDGFB;PTEN;SMG9;HDAC9;AKAP13;GJA1;NIPBL;BVES;MEF2A;TGFB2;TGFB1;PTK2;TGFBR1;TGFBR2;TGFBR3;DLC1;NF1;RARB;RBM20;TAB2;TEK;ZFPM2;FGF12
M4	GO:0017015	regulation of transforming growth factor beta receptor signaling pathway	79	17	2.43	0.0022	0.052	GO	1.284	SMAD2;ZNF451;SMAD4;TGFB1;SMAD3;LTBP4;LDLRAD4;SMAD6;SIRT1;TGFBR1;TGFBR2;SMAD7;SKI;SNX25;SKIL;RNF111;ENG
M4	GO:2000147	positive regulation of cell motility	179	31	1.86	0.0023	0.053	GO	1.2757	CEMIP;NOTCH1;LEF1;SEMA3B;PDGFB;PDGFA;NTN1;SYNE2;CCAR1;IGF1R;DDRGK1;PODXL;GPER1;SPOCK2;KDR;GCNT2;CPNE3;WASHC1;ACVR1;SPAG9;TGFB1;ELP1;ADAM10;PRKCA;PTK2;TGFBR1;TIAM1;RUFY3;NUMB;ITGA6;BCAR1
M4	GO:0050691	regulation of defense response to virus by host	30	9	3.79	0.0023	0.053	GO	1.2757	MAVS;RNF216;DTX3L;SIN3A;DDX58;STAT1;EIF2AK4;IFIT1;PARP9
M4	GO:0071560	cellular response to transforming growth factor beta stimulus	100	20	2.22	0.0024	0.056	GO	1.2518	ACVR1;SMAD2;TGFB2;SMAD4;TGFB1;SMAD3;USP9Y;PTPRK;NR3C1;SIRT1;PTK2;TGFBR1;ZFP36L1;SMAD7;TGFBR2;TGFBR3;SKI;GCNT2;ZYX;FERMT2
M4	GO:0090109	regulation of cell-substrate junction assembly	15	6	5.89	0.0025	0.057	GO	1.2441	MACF1;ROCK1;EFNA5;PTK2;EPHA3;CORO1C
M4	GO:0072527	pyrimidine-containing compound metabolic process	15	6	5.89	0.0025	0.057	GO	1.2441	NT5C3A;TPK1;SLC19A3;CTPS2;UPRT;TYMP
M4	GO:1903392	negative regulation of adherens junction organization	15	6	5.89	0.0025	0.057	GO	1.2441	BCAS3;DMTN;DLC1;PTEN;PHLDB2;CORO1C
M4	GO:0000904	cell morphogenesis involved in differentiation	54	13	2.81	0.0025	0.057	GO	1.2441	RB1;NRP1;YTHDF2;ACTN1;LEF1;ILK;PARVA;PEAK1;MICALL2;TEK;SRGAP2;BVES;FERMT2
M4	GO:0090407	organophosphate biosynthetic process	36	10	3.4	0.0025	0.057	GO	1.2441	IPPK;AGPAT5;PDXK;DGKE;PPIP5K1;GPAM;TPK1;PIP5K1A;GALK2;DDR2
M4	GO:0043068	positive regulation of programmed cell death	257	41	1.69	0.0025	0.057	GO	1.2441	LRRK2;PSEN2;HTT;PSEN1;HMGB1;STK4;KALRN;FOXO1;IFIT2;C3ORF38;AKAP13;MAPK9;MAPK8;RPS6KA2;GPER1;ARL6IP5;TNFSF10;CYP1B1;SUDS3;DNM1L;MAP3K5;UNC13B;BARD1;BNIP3L;ARHGEF12;PLEKHG5;SIRT1;DNM2;NET1;TIAM1;ARHGEF9;BCL6;BIN1;ARHGEF3;NF1;CTNNB1;ATM;ITGA6;SOS1;ITGB3BP;ARHGEF6
M4	GO:0035924	cellular response to vascular endothelial growth factor stimulus	25	8	4.16	0.0025	0.057	GO	1.2441	ERN1;NRP1;NR4A1;NOTCH1;KDR;GAB1;PRKD1;MAPK14
M4	GO:0009100	glycoprotein metabolic process	48	12	2.95	0.0026	0.057	GO	1.2441	ERP44;FUT8;MAN1A2;GCNT1;ST8SIA4;ST8SIA6;MAN1A1;MAN2C1;STT3B;LARGE1;USF3;ST3GAL2
M4	GO:0070936	protein K48-linked ubiquitination	48	12	2.95	0.0026	0.057	GO	1.2441	ZNRF1;ITCH;RNF216;DTX3L;UBE2Q2;UBE2D2;UBR5;TTC3;UBE2E1;UBE3A;BFAR;UBE2K
M4	GO:0048592	eye morphogenesis	20	7	4.76	0.0026	0.058	GO	1.2366	SKI;NIPBL;EFEMP1;COL5A2;SHROOM2;NF1;NKD1
M4	GO:0043549	regulation of kinase activity	101	20	2.19	0.0027	0.059	GO	1.2291	RB1;EPHA4;EPHA7;RYK;KIDINS220;NLRC5;EMP2;LDB2;MERTK;IGF1R;TTN;CAMKK2;SLC9A3R1;RBL1;ERBB2;KDR;ROR1;TEK;EPHA3;DDR2
M4	GO:0051346	negative regulation of hydrolase activity	108	21	2.14	0.0027	0.059	GO	1.2291	TMEM132D;KDM5A;BCAS3;FARP1;URI1;RBM26;PPP1R12A;ELL;LRRK2;PCDH11X;IFIT1;SIRT1;SH3RF2;MARF1;SH3BP4;CEP192;NEIL1;PPP1R12C;SFI1;ARFGEF3;PLIN5
M4	GO:0031338	regulation of vesicle fusion	61	14	2.64	0.0028	0.061	GO	1.2147	USP6NL;TBC1D8B;RABGAP1L;STXBP1;TBC1D1;TBC1D2;TBC1D4;TBC1D5;TBC1D30;TBC1D14;STXBP6;TBC1D12;TBC1D22A;TBC1D15
M4	GO:0035507	regulation of myosin-light-chain-phosphatase activity	7	4	11.78	0.0029	0.061	GO	1.2147	IKBKB;NUAK1;PPP1R12A;ROCK1
M4	GO:0034340	response to type I interferon	7	4	11.78	0.0029	0.061	GO	1.2147	SP100;SETD2;MX1;IFIT1
M4	GO:0044387	negative regulation of protein kinase activity by regulation of protein phosphorylation	7	4	11.78	0.0029	0.061	GO	1.2147	NPM1;ADAR;ADARB1;CORO1C
M4	GO:1902416	positive regulation of mRNA binding	7	4	11.78	0.0029	0.061	GO	1.2147	CDK9;FMR1;EIF3E;EIF4G1
M4	GO:0034351	negative regulation of glial cell apoptotic process	7	4	11.78	0.0029	0.061	GO	1.2147	PRKCH;PRKCA;GAS6;DLL1
M4	GO:0046825	regulation of protein export from nucleus	31	9	3.62	0.0029	0.061	GO	1.2147	YWHAE;BARD1;GSK3B;SP100;SETD2;ZC3H3;XPO5;GAS6;IWS1
M4	GO:0031648	protein destabilization	31	9	3.62	0.0029	0.061	GO	1.2147	CREBBP;GSN;MDM2;HTT;RAD23A;PEX2;BTRC;SENP2;SIRT1
M4	GO:0030512	negative regulation of transforming growth factor beta receptor signaling pathway	55	13	2.74	0.003	0.061	GO	1.2147	SMAD2;ZNF451;TGFB1;SMAD3;LDLRAD4;SMAD6;SIRT1;TGFBR1;TGFBR2;SMAD7;SKI;SNX25;SKIL
M4	GO:0060148	positive regulation of posttranscriptional gene silencing	11	5	7.36	0.003	0.061	GO	1.2147	FMR1;XPO5;WTIP;LIMD1;PUM2
M4	GO:0031935	regulation of chromatin silencing	11	5	7.36	0.003	0.061	GO	1.2147	UHRF2;SIN3A;MIER1;SIRT1;ASF1A
M4	GO:1905331	negative regulation of morphogenesis of an epithelium	11	5	7.36	0.003	0.061	GO	1.2147	STAT1;PTEN;SULF1;PHLDB2;NKD1
M4	GO:0035330	regulation of hippo signaling	11	5	7.36	0.003	0.061	GO	1.2147	DLG5;WWC2;WWC3;WTIP;LIMD1
M4	GO:0018107	peptidyl-threonine phosphorylation	68	15	2.51	0.003	0.062	GO	1.2076	ACVR1;GSK3B;CAMK1D;CSNK2A1;LRRK2;DAPK2;STK39;TGFBR1;CAMKK1;DCLK1;TGFBR2;CAMKK2;MAPK8;PRKD1;MAP3K12
M4	GO:0043280	positive regulation of cysteine-type endopeptidase activity involved in apoptotic process	109	21	2.12	0.003	0.062	GO	1.2076	IFI27L1;SMAD3;HIP1;GSN;CARD8;RPS27L;NOD1;HMGB1;SIRT1;TANK;BCL2L13;CASP8;CASP10;GPER1;DLC1;ARL6IP5;TNFSF10;LGALS9;NLRP1;IFT57;MAP3K5
M4	GO:0010498	proteasomal protein catabolic process	237	38	1.7	0.0032	0.066	GO	1.1805	GSK3B;PSMD11;UBXN2A;RNF38;UBE3A;ZNRF1;RNF216;BTBD3;HECTD4;BTRC;RNF111;ANAPC7;RNF24;FBXL19;UBE2E1;WWP1;WWP2;UBE4B;BFAR;SIRT1;RBX1;KLHL42;KLHL20;PSMA3;ITCH;PSMA4;PSMA1;UBXN11;HECW2;PSMC1;TRIM13;CTNNB1;SPOPL;ERCC8;RBCK1;CLOCK;UBE2K;BIRC2
M4	GO:0006446	regulation of translational initiation	62	14	2.58	0.0033	0.066	GO	1.1805	EIF5B;NPM1;EIF2B2;NCBP1;FMR1;DDX1;EIF2AK4;RBM4;HABP4;NCK2;EIF3E;PAIP2;NCK1;EIF4G1
M4	GO:0090100	positive regulation of transmembrane receptor protein serine/threonine kinase signaling pathway	82	17	2.32	0.0033	0.066	GO	1.1805	ACVR1;SMAD2;TGFB2;SMAD4;BMPR2;NOTCH1;TGFB1;SMAD3;HFE;INHBB;SULF1;TGFBR1;ACVR2A;BMP6;NUP93;RNF111;ENG
M4	GO:0048013	ephrin receptor signaling pathway	82	17	2.32	0.0033	0.066	GO	1.1805	EPHA4;EPHA7;ROCK1;ARHGEF28;PSEN2;PSEN1;EFNA5;KALRN;PTK2;EFNB2;TIAM1;RASA1;CHN1;NCK2;FYN;GIT1;EPHA3
M4	GO:0032774	RNA biosynthetic process	26	8	3.93	0.0033	0.066	GO	1.1805	SETX;TAF12;TAF13;PRIM1;RSF1;TTF2;TTF1;TAF4
M4	GO:0071375	cellular response to peptide hormone stimulus	110	21	2.09	0.0034	0.067	GO	1.1739	GOT1;PARP1;DENND4C;PDE3B;INHBB;SORBS1;GNG12;ADCY7;HDAC9;FOXO1;ZFP36L1;NR4A1;NR4A3;TBC1D4;GNG4;GPER1;GNB1;GNB4;PCK1;PRKACB;RHOQ
M4	GO:0045947	negative regulation of translational initiation	16	6	5.3	0.0036	0.069	GO	1.1612	RBM4;FMR1;EIF2AK1;EIF3E;EIF2AK4;PAIP2
M4	GO:0060390	regulation of SMAD protein import into nucleus	16	6	5.3	0.0036	0.069	GO	1.1612	NUP93;SMAD4;TGFB1;SMAD3;TGFBR1;BMP6
M4	GO:0032647	regulation of interferon-alpha production	16	6	5.3	0.0036	0.069	GO	1.1612	IFIH1;SETD2;MAVS;IRF3;STAT1;DDX58
M4	GO:0010611	regulation of cardiac muscle hypertrophy	21	7	4.42	0.0036	0.069	GO	1.1612	MEF2A;SMAD4;NR4A3;PARP1;GLRX3;PRKCA;LMCD1
M4	GO:0002230	positive regulation of defense response to virus by host	21	7	4.42	0.0036	0.069	GO	1.1612	MAVS;DTX3L;STAT1;DDX58;SIN3A;EIF2AK4;PARP9
M4	GO:0006851	mitochondrial calcium ion transmembrane transport	21	7	4.42	0.0036	0.069	GO	1.1612	AFG3L2;MCUB;PMPCB;MICU2;MICU1;SLC8B1;MCU
M4	GO:0042060	wound healing	50	12	2.8	0.0037	0.07	GO	1.1549	SCARB1;MACF1;TGFB2;SMAD3;FUT10;ERBB2;C6ORF89;NF1;PDGFA;MIA3;TGFBR1;SYT7
M4	GO:0022407	regulation of cell-cell adhesion	32	9	3.46	0.0037	0.07	GO	1.1549	EPHA7;TGFB1;PODXL;LEF1;CD47;EFNA5;PTK2;FSTL3;SMAD7
M4	GO:0034446	substrate adhesion-dependent cell spreading	32	9	3.46	0.0037	0.07	GO	1.1549	NRP1;PEAK1;MICALL2;ILK;PARVA;TEK;SRGAP2;BVES;FERMT2
M4	GO:0016482	cytosolic transport	118	22	2.03	0.0037	0.07	GO	1.1549	SPAG9;VPS29;CLTC;DENND2A;GBF1;VPS13A;EMP2;VPS26B;PTPN23;RBSN;SYT7;KLHL20;EEA1;RGP1;SNX2;VPS51;KIF16B;TBC1D5;WDR91;DENND5A;RAB6A;WASHC1
M4	GO:0035305	negative regulation of dephosphorylation	63	14	2.53	0.0038	0.071	GO	1.1487	PPP1R16B;TMEM132D;FARP1;URI1;RBM26;PPP1R12A;ELL;PCDH11X;SH3RF2;MARF1;CEP192;PPP1R12C;SFI1;ARFGEF3
M4	GO:0048814	regulation of dendrite morphogenesis	44	11	2.95	0.0038	0.071	GO	1.1487	EPHA4;RAP2A;CUX1;FMR1;LRRK2;CAPRIN1;HECW2;RAPGEF2;NSMF;PDLIM5;SHANK3
M4	GO:0002040	sprouting angiogenesis	44	11	2.95	0.0038	0.071	GO	1.1487	EFNB2;NRP1;NR4A1;RNF213;ADGRA2;LEF1;KDR;PARVA;TEK;DLL1;LOXL2
M4	GO:1903902	positive regulation of viral life cycle	44	11	2.95	0.0038	0.071	GO	1.1487	SRPK2;LARP1;NR5A2;CNOT7;FMR1;CHMP4B;ADAR;RAD23A;ADARB1;LGALS9;IFIT1
M4	GO:1901216	positive regulation of neuron death	38	10	3.16	0.0038	0.071	GO	1.1487	EFNB2;SRPK2;GSK3B;TGFB2;EPHA7;ZNF746;NF1;CTNNB1;FYN;MAP3K5
M4	GO:0080135	regulation of cellular response to stress	104	20	2.11	0.0038	0.071	GO	1.1487	NUP214;YWHAE;GSK3B;CREBBP;SMG1;NPM1;NUP188;NEK6;RPA1;RPA2;HIKESHI;VASH1;EIF2AK4;SIRT1;NUP93;NUAK1;ATM;NUP58;EIF4G1;ATR
M4	GO:0051240	positive regulation of multicellular organismal process	202	33	1.73	0.0043	0.079	GO	1.1024	PAXIP1;NOTCH1;BMPR2;TFRC;ROCK1;LEF1;PDGFB;ENO1;LOXL2;GCNT2;CD34;ACVR1;SMAD2;MBD4;TGFB2;SMAD4;PRKCH;TGFB1;SMAD3;IL15;NCOA3;EIF2AK2;INHBB;AXIN2;SIRT1;TGFBR1;TGFBR2;TIAM1;RGCC;BMP1;CTNNB1;GAS6;EIF4G1
M4	GO:0045860	positive regulation of protein kinase activity	172	29	1.8	0.0046	0.082	GO	1.0862	RALB;CAB39;PDGFB;STK39;STK4;LRP8;CAMKK1;CAMKK2;MAP3K4;MAP2K5;PAK4;MAP4K4;EPHA4;MAP4K2;TGFB2;MAP3K1;PARP16;EMP2;PTK2;TGFBR2;ERN1;GPRC5B;ALS2;RAPGEF2;TAB2;CALM1;GAS6;CACUL1;DDR2
M4	GO:0065003	macromolecular complex assembly	120	22	1.99	0.0046	0.082	GO	1.0862	CREBBP;CD40;DMTN;HFE;ELP1;RANBP9;IL1RAP;TANK;NAPG;CD2AP;SLC9A3R2;AFG3L2;SLC9A3R1;OCLN;SLC7A6;CAPZA2;MDM2;REPS2;HES1;MNAT1;WASF1;KPNA3
M4	GO:0001954	positive regulation of cell-matrix adhesion	33	9	3.32	0.0046	0.082	GO	1.0862	NRP1;GSK3B;CDK6;ROCK1;JUP;KDR;EMP2;TEK;UTRN
M4	GO:0006891	intra-Golgi vesicle-mediated transport	33	9	3.32	0.0046	0.082	GO	1.0862	NAPA;GOLGA3;GOLGA5;COG5;COG3;COG2;COPG2;RAB6A;NAPG
M4	GO:0001678	cellular glucose homeostasis	33	9	3.32	0.0046	0.082	GO	1.0862	UNC13B;ERN1;GPER1;PCK1;GAS6;SIRT1;OGT;FOXO1;IGF1R
M4	GO:0033157	regulation of intracellular protein transport	33	9	3.32	0.0046	0.082	GO	1.0862	PLK3;BCAS3;TGFB1;RUFY3;XPO5;CEP131;PRR5L;ATP13A2;CEP290
M4	GO:0019693	ribose phosphate metabolic process	12	5	6.31	0.0047	0.082	GO	1.0862	TALDO1;PGM2;PHACTR1;PGD;DDR2
M4	GO:0033158	regulation of protein import into nucleus, translocation	12	5	6.31	0.0047	0.082	GO	1.0862	MAVS;UBR5;PSEN1;GAS6;SIRT1
M4	GO:2001224	positive regulation of neuron migration	12	5	6.31	0.0047	0.082	GO	1.0862	SRGAP2C;NIPBL;SEMA6A;RAPGEF2;NSMF
M4	GO:2001212	regulation of vasculogenesis	12	5	6.31	0.0047	0.082	GO	1.0862	HEY2;KDR;RAPGEF2;EMP2;CD34
M4	GO:0006098	pentose-phosphate shunt	12	5	6.31	0.0047	0.082	GO	1.0862	TALDO1;PGM2;PHACTR1;PGD;DDR2
M4	GO:0051252	regulation of RNA metabolic process	39	10	3.05	0.0047	0.082	GO	1.0862	MBD4;AHNAK;OAS1;OAS2;HNRNPH1;NCOA3;RASA1;OAS3;MBNL3;CLK4
M4	GO:0007346	regulation of mitotic cell cycle	165	28	1.81	0.0048	0.083	GO	1.0809	RB1;CLTC;STK39;STK4;TTC28;SLC9A3R1;MAP3K4;MAP2K5;LINC00598;PAK4;MAP4K4;MAP4K2;DYNC1H1;CDK19;AFAP1L2;TGFB1;SMAD3;MAP3K1;NEK6;NEK7;GBF1;PRKCA;SIRT1;CDK8;RBL1;TAL1;MDM2;CDK13
M4	GO:0009435	NAD biosynthetic process	22	7	4.13	0.0048	0.083	GO	1.0809	PTGIS;NNMT;RNLS;KYNU;NMNAT3;PARP16;PARP9
M4	GO:0006351	transcription, DNA-templated	356	52	1.52	0.005	0.086	GO	1.0655	KDM5A;TCERG1;BMPR2;ELL;ARID4A;RSF1;TTF2;TTF1;NR3C1;SNAPC3;EPC1;MEF2A;NCOA1;PARP1;NCBP1;ASH1L;IRF3;TBPL1;CTDP1;HLF;CBFB;RNMT;LEF1;GLIS3;DDX21;WDR61;BAZ2B;MLLT3;TAF5L;IWS1;TAF1B;POLR2B;HIVEP3;ZNF148;IVNS1ABP;TAF12;TAF13;NFATC3;NFATC2;NFXL1;GTF2H1;SUPT5H;SETX;CDK9;CDK7;TADA2A;FUBP1;TCEA1;MMS19;MNAT1;TAF4;TAF3
M4	GO:0007030	Golgi organization	121	22	1.97	0.0051	0.087	GO	1.0605	USP6NL;RAB2A;PLK3;BCAS3;LMAN2L;ATP8B2;STX17;UBXN2A;ATP8B1;LRRK2;COG3;GBF1;GOLPH3L;COG2;HTT;SYNE1;GOLGA2;ARHGAP21;GOLGA5;VPS51;GOLGB1;PRKD1
M4	GO:0051101	regulation of DNA binding	52	12	2.66	0.0052	0.087	GO	1.0605	RB1;SKI;SP100;MAPK8;TGFB1;ID2;LEF1;CPNE1;HABP4;RSF1;HES1;HMGB1
M4	GO:0006461	protein complex assembly	189	31	1.74	0.0052	0.087	GO	1.0605	NAPA;GSK3B;AHNAK;LRRK2;LEF1;NOD1;NOL3;TANK;CX3CL1;GOLGA2;PPP6C;SNX2;CASP8;NLRP1;DNM1L;STX2;CTSC;FARP2;CREBBP;NPM1;TCF7L1;DBNL;SEC24A;AXIN2;PYGO1;AFG3L2;GRHPR;CTNNB1;TEK;FERMT2;MCU
M4	GO:0009101	glycoprotein biosynthetic process	72	15	2.33	0.0054	0.087	GO	1.0605	B3GALNT1;ST6GALNAC1;BMPR2;FUT10;ALG5;COG3;GCNT1;ALG3;GOLGA2;FAM20B;ST8SIA4;GCNT2;B3GNT2;LARGE1;ST3GAL2
M4	GO:0019388	galactose catabolic process	8	4	8.83	0.0054	0.087	GO	1.0605	GALE;PGM2;PGM5;PGM1
M4	GO:0030033	microvillus assembly	8	4	8.83	0.0054	0.087	GO	1.0605	SLC9A3R1;RAP2A;RAPGEF2;EZR
M4	GO:0003222	ventricular trabecula myocardium morphogenesis	8	4	8.83	0.0054	0.087	GO	1.0605	TGFB2;NOTCH1;TGFBR1;ENG
M4	GO:0046466	membrane lipid catabolic process	8	4	8.83	0.0054	0.087	GO	1.0605	SGPL1;FUCA1;MGST2;CYP1B1
M4	GO:0031937	positive regulation of chromatin silencing	8	4	8.83	0.0054	0.087	GO	1.0605	DNMT1;SIN3A;MIER1;SIRT1
M4	GO:1901203	positive regulation of extracellular matrix assembly	8	4	8.83	0.0054	0.087	GO	1.0605	TGFB1;SMAD3;RGCC;PHLDB2
M4	GO:0032528	microvillus organization	8	4	8.83	0.0054	0.087	GO	1.0605	SLC9A3R1;RAP2A;RAPGEF2;EZR
M4	GO:0007183	SMAD protein complex assembly	8	4	8.83	0.0054	0.087	GO	1.0605	SMAD2;SMAD4;TGFB1;SMAD3
M4	GO:0060977	coronary vasculature morphogenesis	8	4	8.83	0.0054	0.087	GO	1.0605	TGFBR3;NRP1;NOTCH1;TGFBR1
M4	GO:0033144	negative regulation of intracellular steroid hormone receptor signaling pathway	28	8	3.54	0.0055	0.089	GO	1.0506	KANK2;CRY2;BRCA1;SIRT1;CLOCK;ZNF366;PIAS2;STRN3
M4	GO:0090092	regulation of transmembrane receptor protein serine/threonine kinase signaling pathway	28	8	3.54	0.0055	0.089	GO	1.0506	SMAD2;SMAD4;TGFB1;SMAD3;LTBP4;FSTL3;SMAD7;ENG
M4	GO:0016197	endosomal transport	229	36	1.66	0.0056	0.091	GO	1.041	VPS29;DENND1B;CLTC;CLEC16A;VPS26B;PTPN23;EEA1;SNX2;HMGXB4;VPS51;VPS50;WDR91;MICALL2;DENND5A;RAB6A;RAB11FIP3;WASHC1;SPAG9;DTX3L;VTA1;DENND2A;GBF1;VPS13A;EMP2;RBSN;DCLK1;KLHL20;RGP1;SNX18;BIN1;KIF16B;HGS;TBC1D5;RAB12;CHMP4B;STAM2
M4	GO:0030518	intracellular steroid hormone receptor signaling pathway	66	14	2.38	0.0059	0.095	GO	1.0223	RB1;NCOA1;DDX17;MBD4;RBFOX2;NCOA3;TRIP4;UBE3A;BRCA1;PIAS2;CDK7;GPER1;UBR5;CTNNB1
M4	GO:0007254	JNK cascade	66	14	2.38	0.0059	0.095	GO	1.0223	SPAG9;MAP4K2;DBNL;TNFRSF19;NOD1;ERN1;MAPK9;MAPK8;TAB2;PKN1;MAP3K6;MAP3K5;ARHGEF6;MAP3K12
M4	GO:0042307	positive regulation of protein import into nucleus	53	12	2.59	0.0061	0.097	GO	1.0132	NUP93;SMAD4;MAVS;TGFB1;SMAD3;JUP;DDX58;UBR5;PSEN1;DMAP1;TGFBR1;BMP6
M4	GO:0048568	embryonic organ development	53	12	2.59	0.0061	0.097	GO	1.0132	TEAD4;TGFB2;KITLG;TGFB1;TAL1;HEY2;KDR;COBL;RARB;PDGFA;TEAD3;TGFBR2
M4	GO:0043254	regulation of protein complex assembly	73	15	2.29	0.0061	0.097	GO	1.0132	NAPA;FARP2;GSK3B;NAPB;SLF1;RALB;TGFB1;GSN;TRAF3IP1;FBLIM1;STXBP1;EIF2AK2;TAL1;STXBP6;DNM1L
M4	GO:0044089	positive regulation of cellular component biogenesis	87	17	2.15	0.0062	0.098	GO	1.0088	GSK3B;SLF1;TGFB1;SMAD3;SYNPO2;STX18;PRKCA;IL1RAP;RGCC;TAL1;HGS;ERCC1;DLG5;ATP13A2;ATM;SYNPO;ATR
M4	GO:0061001	regulation of dendritic spine morphogenesis	23	7	3.87	0.0064	0.1	GO	1	EPHA4;LRRK2;CAPRIN1;PTEN;PDLIM5;LRP8;SHANK3
M4	GO:0016241	regulation of macroautophagy	116	21	1.96	0.0064	0.1	GO	1	ATP6V1A;BNIP3L;LRRK2;CLEC16A;VPS26B;SUPT5H;SIRT1;ERN1;MAPK8;LARP1;PIK3CA;RB1CC1;KDR;TRIM13;EXOC4;TBC1D14;ATP13A2;TBC1D12;ATP6V0D1;ATP6V1E2;ATP6V1C1
M4	GO:0048193	Golgi vesicle transport	271	41	1.58	0.0065	0.1	GO	1	NAPA;NBAS;LMAN2L;STX17;KDELR1;STX18;HTT;MIA3;NAPG;BICD2;GOLGA2;CYTH3;GOLGA3;GOLGA5;SNX2;CUX1;VPS51;BCAP29;TBC1D14;RAB6A;SPTBN1;CTSC;ATP9A;DYNC1H1;SEC24A;COG5;COG3;GBF1;GOLPH3L;COG2;SCAMP1;RBSN;DYNC1LI1;RABIF;MYO1B;GOLGB1;CAPZA2;PICK1;COPG2;PRKD1;GAS6
M4	GO:0032092	positive regulation of protein binding	60	13	2.45	0.0065	0.1	GO	1	GSK3B;RALB;DTX3L;EPB41;USP33;HFE;LRRK2;NMD3;PSEN1;STK4;TANK;TIAM1;RAPGEF2
M4	GO:0019751	polyol metabolic process	47	11	2.7	0.0065	0.1	GO	1	IPPK;INPP5B;INPP4A;ITPKC;INPP5A;PLCB4;PPIP5K1;ITPK1;PTEN;IP6K1;CALM1
M4	GO:0043967	histone H4 acetylation	47	11	2.7	0.0065	0.1	GO	1	NAA40;KANSL3;LEF1;EP400;MSL2;EPC1;JADE3;DMAP1;ELP4;OGT;MSL1
M4	GO:0043647	inositol phosphate metabolic process	47	11	2.7	0.0065	0.1	GO	1	IPPK;INPP5B;INPP4A;ITPKC;INPP5A;PLCB4;PPIP5K1;ITPK1;PTEN;IP6K1;CALM1
M4	GO:0010862	positive regulation of pathway-restricted SMAD protein phosphorylation	47	11	2.7	0.0065	0.1	GO	1	ACVR1;TGFB2;SMAD4;BMPR2;TGFB1;HFE;INHBB;TGFBR1;ACVR2A;BMP6;ENG
M4	GO:0000245	spliceosomal complex assembly	41	10	2.85	0.0069	0.1	GO	1	SRPK2;SETX;GCFC2;NCBP1;DDX1;SNRPG;LUC7L;NOL3;SF3B1;SF1
M4	GO:0030865	cortical cytoskeleton organization	29	8	3.37	0.0069	0.1	GO	1	IKBKB;FMNL2;ROCK1;PPP2R3C;RHOU;EZR;RHOQ;LLGL2
M4	GO:0000002	mitochondrial genome maintenance	13	5	5.52	0.007	0.1	GO	1	MEF2A;PARP1;AKT3;SLC25A36;TYMP
M4	GO:0071360	cellular response to exogenous dsRNA	13	5	5.52	0.007	0.1	GO	1	IFIH1;MAVS;RALB;DDX58;IFIT1
M4	GO:0061384	heart trabecula morphogenesis	18	6	4.42	0.007	0.1	GO	1	TGFBR3;TGFB2;NOTCH1;TEK;TGFBR1;ENG
M4	GO:0019682	glyceraldehyde-3-phosphate metabolic process	18	6	4.42	0.007	0.1	GO	1	ALDH1A1;TALDO1;PGM2;PHACTR1;PGD;DDR2
M4	GO:0006643	membrane lipid metabolic process	18	6	4.42	0.007	0.1	GO	1	SGPL1;MGST2;CYP1B1;ST3GAL6;SERINC1;TEX2
M4	GO:0051254	positive regulation of RNA metabolic process	35	9	3.06	0.007	0.1	GO	1	SUPV3L1;ERN1;SETX;TGFB1;HABP4;RBM20;NMD3;BUD23;HNRNPLL
M4	Hepatitis B	Hepatitis B	163	37	2.62	2.3e-06	0.00036	NA	3.4437	RB1;IFIH1;IKBKB;MAPK9;MAPK8;CASP8;YWHAQ;CASP10;CREB3L2;AKT3;STAT6;E2F3;SMAD2;TGFB2;CREBBP;SMAD4;TGFB1;SMAD3;MAP3K1;PRKCB;DDX58;STAT1;STAT2;NFATC3;NFATC2;PRKCA;MAPK14;HSPG2;TGFBR1;TGFBR2;MAVS;CREB1;PIK3CA;IRF3;TAB2;GRB2;SOS1
M4	Focal adhesion	Focal adhesion	199	42	2.39	3.6e-06	0.00036	NA	3.4437	GSK3B;ROCK1;LAMA2;LAMA4;LAMA3;PDGFB;PTEN;PDGFA;ILK;ARHGAP5;ARHGAP35;IGF1R;MAPK9;CCND3;MAPK8;AKT3;ERBB2;KDR;SPP1;CAPN2;FLNB;FYN;PAK4;PPP1R12A;PRKCB;ACTN1;VEGFC;PRKCA;PARVA;PTK2;PIK3CA;ZYX;CTNNB1;COL6A3;GRB2;ITGA6;SOS1;PPP1R12C;BIRC2;BCAR1;BIRC3;ITGA9
M4	Phosphatidylinositol signaling system	Phosphatidylinositol signaling system	99	26	3.17	4.4e-06	0.00036	NA	3.4437	IPPK;DGKE;DGKA;ITPR1;PTEN;ITPR2;ITPR3;INPP5B;INPP5A;PPIP5K1;PIP5K1A;PIP5K1B;IP6K1;PRKCB;SACM1L;ITPK1;PRKCA;SYNJ2;INPP4A;ITPKC;PLCB4;PIK3CA;PI4KA;CALM1;DGKI;CDS2
M4	Pathways in cancer	Pathways in cancer	530	87	1.76	4.9e-06	0.00036	NA	3.4437	RB1;GSK3B;PTEN;ETS1;IGF1R;IKBKB;CCND3;RPS6KA5;CASP8;MECOM;AKT3;HEY2;POLK;PRKACB;NCOA1;ARHGEF12;PRKCB;IL15;DAPK2;PLEKHG5;NCOA3;PRKCA;AXIN2;TGFBR1;RBX1;TGFBR2;BCR;PLCB4;PIK3CA;MSH3;RARB;ITGA6;SOS1;BIRC2;PPARD;BIRC3;NOTCH1;RALB;CTBP2;ROCK1;LAMA2;LAMA4;LEF1;LAMA3;PDGFB;PDGFA;MGST2;STK4;ADCY7;DLL1;FOXO1;RASGRP3;MAPK9;MAPK8;GNG4;ERBB2;STAT6;E2F3;HES1;VHL;RALGDS;GSTM4;SMAD2;ARNT2;CREBBP;FZD3;TGFB2;SMAD4…
M4	Pancreatic cancer	Pancreatic cancer	75	21	3.45	1.2e-05	0.00073	NA	3.1367	RB1;SMAD2;TGFB2;SMAD4;RALB;TGFB1;SMAD3;STAT1;TGFBR1;TGFBR2;IKBKB;MAPK9;MAPK8;CDK6;PIK3CA;AKT3;ERBB2;E2F3;POLK;RALGDS;ARHGEF6
M4	Adherens junction	Adherens junction	72	20	3.42	2.2e-05	0.0011	NA	2.9586	FARP2;SMAD2;CREBBP;TCF7L1;SMAD4;SMAD3;CSNK2A1;ACTN1;CTNND1;LEF1;SORBS1;TGFBR1;IGF1R;TGFBR2;TJP1;PTPRB;ERBB2;CTNNB1;FYN;WASF1
M4	Colorectal cancer	Colorectal cancer	86	22	3.05	3.6e-05	0.0015	NA	2.8239	SMAD2;GSK3B;TGFB2;TCF7L1;SMAD4;RALB;TGFB1;SMAD3;LEF1;AXIN2;TGFBR1;TGFBR2;MAPK9;MAPK8;PIK3CA;MSH3;AKT3;CTNNB1;GRB2;POLK;SOS1;RALGDS
M4	Ubiquitin mediated proteolysis	Ubiquitin mediated proteolysis	137	30	2.49	4.1e-05	0.0015	NA	2.8239	UBE2D2;UBE3A;CBLB;UBE3B;BRCA1;RHOBTB1;HERC4;UBE2Q2;UBR5;VHL;BTRC;MAP3K1;PPIL2;ANAPC7;UBE2E1;HUWE1;WWP1;UBE4B;WWP2;PIAS2;RBX1;ITCH;MDM2;UBA2;ERCC8;TRIM37;SAE1;UBE2K;BIRC2;BIRC3
M4	NOD-like receptor signaling pathway	NOD-like receptor signaling pathway	178	36	2.26	4.6e-05	0.0015	NA	2.8239	NLRX1;ITPR1;ITPR2;ITPR3;NOD1;ANTXR2;TANK;IKBKB;MAPK9;MAPK8;CASP8;MFN2;NLRP1;DNM1L;GBP1;GBP4;GBP3;GABARAPL1;STAT1;CARD8;STAT2;NEK7;MAPK14;ATG12;MAVS;PLCB4;OAS1;IRF3;OAS2;OAS3;TAB2;RBCK1;SUGT1;MCU;BIRC2;BIRC3
M4	FoxO signaling pathway	FoxO signaling pathway	132	29	2.5	5.1e-05	0.00152	NA	2.8182	PTEN;STK4;FOXO1;IGF1R;IKBKB;MAPK9;MAPK8;AKT3;TNFSF10;PCK1;SMAD2;PLK3;GABARAPL1;TGFB2;CREBBP;SMAD4;TGFB1;SMAD3;MAPK14;SIRT1;ATG12;TGFBR1;TGFBR2;BCL6;PIK3CA;MDM2;GRB2;ATM;SOS1
M4	Cellular senescence	Cellular senescence	160	33	2.31	6.2e-05	0.00167	NA	2.7773	RB1;LIN54;ITPR1;PTEN;ITPR2;ITPR3;ETS1;FOXO1;ZFP36L1;CCND3;AKT3;CAPN2;E2F3;NBN;BTRC;SMAD2;TGFB2;TGFB1;SMAD3;NFATC3;NFATC2;MAPK14;SIRT1;TGFBR1;TGFBR2;CDK6;RBL1;PIK3CA;MDM2;ATM;CALM1;MCU;ATR
M4	Human papillomavirus infection	Human papillomavirus infection	330	56	1.82	9.3e-05	0.00229	NA	2.6402	RB1;GSK3B;PATJ;PTEN;UBE3A;IKBKB;CCND3;CASP8;PPP2R5E;CREB3L2;AKT3;HEY2;ATP6V1E2;PRKACB;MAGI1;PPP2R5B;AXIN2;CREB1;RBL1;PIK3CA;IRF3;TBPL1;COL6A3;ITGA6;ATP6V0D1;SOS1;LLGL2;ITGA9;ATP6V1A;NOTCH1;LAMA2;LAMA4;LAMA3;PSEN1;FOXO1;SLC9A3R1;PPP2R3C;SPP1;HES1;ATP6V1C1;CREBBP;FZD3;TCF7L1;STAT1;STAT2;MX1;EIF2AK2;PTK2;CDK6;PSMC1;GNAS;MDM2;CTNNB1;GRB2;ATM;ATR
M4	Hippo signaling pathway	Hippo signaling pathway	160	32	2.22	0.00015	0.00332	NA	2.4789	YWHAE;GSK3B;PATJ;BMPR2;LEF1;LIMD1;NKD1;SAV1;CCND3;YWHAQ;CCN2;BTRC;TEAD3;SMAD2;TEAD4;TGFB2;FZD3;SMAD4;TCF7L1;TGFB1;SMAD3;AXIN2;WTIP;BMP6;TGFBR1;SMAD7;TGFBR2;MOB1A;ID2;CTNNB1;BIRC2;LLGL2
M4	Chronic myeloid leukemia	Chronic myeloid leukemia	76	19	2.96	0.00017	0.00354	NA	2.451	RB1;TGFB2;SMAD4;TGFB1;SMAD3;CTBP2;TGFBR1;TGFBR2;IKBKB;BCR;CDK6;MECOM;PIK3CA;AKT3;MDM2;E2F3;GRB2;POLK;SOS1
M4	Influenza A	Influenza A	171	33	2.13	0.00023	0.00435	NA	2.3615	GSK3B;CIITA;NLRX1;ADAR;IFIH1;IKBKB;MAPK9;MAPK8;HLA-DMA;AKT3;TNFSF10;BCL2L2-PABPN1;IVNS1ABP;CREBBP;HLA-DRB5;RSAD2;PRKCB;DDX58;STAT1;EIF2AK1;STAT2;MX1;EIF2AK2;PRKCA;EIF2AK4;MAPK14;MAVS;OAS1;PIK3CA;IRF3;OAS2;OAS3;HLA-DQB1
M4	Prostate cancer	Prostate cancer	97	22	2.6	0.00025	0.00435	NA	2.3615	RB1;GSK3B;CREBBP;TCF7L1;LEF1;PDGFB;PTEN;PDGFA;FOXO1;IGF1R;IKBKB;CREB1;ZEB1;PIK3CA;CREB3L2;AKT3;ERBB2;MDM2;CTNNB1;GRB2;E2F3;SOS1
M4	Endocytosis	Endocytosis	244	43	1.91	0.00025	0.00435	NA	2.3615	VPS29;TFRC;SH3KBP1;CLTC;AGAP1;CBLB;VPS26B;RAB22A;IGF1R;EEA1;CYTH3;SNX2;GRK2;GRK5;KIF5B;PIP5K1A;PIP5K1B;RAB11FIP3;WASHC1;GIT1;SMAD2;RAB4A;SMAD3;IQSEC1;VTA1;GBF1;WWP1;ARAP3;RBSN;TGFBR1;DNM2;TGFBR2;DNM3;ITCH;RABEP1;BIN1;HGS;DNAJC6;CAPZA2;MDM2;CHMP4B;STAM2;SMAP1
M4	Hepatitis C	Hepatitis C	155	30	2.13	0.00042	0.00686	NA	2.1637	RB1;YWHAE;SCARB1;GSK3B;IFIT1;IKBKB;CASP8;YWHAQ;AKT3;E2F3;RSAD2;DDX58;STAT1;EIF2AK1;STAT2;MX1;EIF2AK2;EIF2AK4;OCLN;MAVS;CDK6;OAS1;PIK3CA;IRF3;OAS2;OAS3;CTNNB1;GRB2;EIF3E;SOS1
M4	Dopaminergic synapse	Dopaminergic synapse	131	26	2.2	0.00066	0.01002	NA	1.9991	GSK3B;ITPR1;ITPR2;ITPR3;MAPK9;MAPK8;PPP2R5E;GNG4;PPP2R3C;KIF5B;CREB3L2;AKT3;PRKACB;KCNJ6;PRKCB;PPP2R5B;PRKCA;GNG12;MAPK14;CREB1;PLCB4;GNB1;GNAS;GNB4;CALM1;CLOCK
M4	Axon guidance	Axon guidance	181	33	1.98	0.00068	0.01002	NA	1.9991	GSK3B;NRP1;BMPR2;ROCK1;SEMA3B;ILK;EFNA5;NTN1;EFNB2;RGS3;ABLIM2;ABLIM3;BOC;PLXNA2;NCK2;FYN;SRGAP2;NCK1;PAK4;EPHA4;EPHA7;FZD3;SEMA6A;ARHGEF12;UNC5B;RYK;NFATC3;NFATC2;PRKCA;PTK2;PIK3CA;RASA1;EPHA3
M4	Hepatocellular carcinoma	Hepatocellular carcinoma	168	31	2.01	0.00079	0.0111	NA	1.9547	RB1;GSK3B;LEF1;PTEN;MGST2;IGF1R;AKT3;E2F3;POLK;ARID2;SMAD2;GSTM4;TGFB2;FZD3;SMAD4;PBRM1;TCF7L1;TGFB1;SMAD3;PRKCB;GAB1;PRKCA;AXIN2;ARID1B;TGFBR1;TGFBR2;CDK6;PIK3CA;CTNNB1;GRB2;SOS1
M4	Choline metabolism in cancer	Choline metabolism in cancer	99	21	2.39	0.00086	0.01162	NA	1.9348	DGKE;LYPLA1;PRKCB;DGKA;PDGFB;PDGFA;PLA2G4A;PRKCA;GPCPD1;MAPK9;MAPK8;PIK3CA;AKT3;PIP5K1A;PIP5K1B;GRB2;CHPT1;SOS1;WASF1;RALGDS;DGKI
M4	Ras signaling pathway	Ras signaling pathway	232	39	1.8	0.0012	0.01439	NA	1.8419	RALB;PDGFB;PDGFA;RASAL2;EFNA5;STK4;ETS1;IGF1R;RASGRP3;IKBKB;MAPK9;MAPK8;GNG4;AKT3;KDR;PRKACB;RALGDS;PAK4;BRAP;KSR1;PRKCB;GAB1;VEGFC;PLA2G4A;PRKCA;GNG12;TIAM1;KITLG;PIK3CA;RASA3;RASA1;GNB1;RASA2;GNB4;NF1;GRB2;TEK;CALM1;SOS1
M4	Glioma	Glioma	75	17	2.6	0.0012	0.01439	NA	1.8419	RB1;CAMK1D;PRKCB;PTEN;PDGFB;PDGFA;PRKCA;IGF1R;CDK6;PIK3CA;AKT3;MDM2;E2F3;GRB2;POLK;SOS1;CALM1
M4	Wnt signaling pathway	Wnt signaling pathway	158	29	2	0.0012	0.01439	NA	1.8419	GSK3B;CTBP2;LEF1;PSEN1;NKD1;MAPK9;CCND3;MAPK8;BTRC;PRKACB;CREBBP;FZD3;SMAD4;TCF7L1;SMAD3;CSNK2A1;PRKCB;RYK;NFATC3;NFATC2;PRKCA;AXIN2;SENP2;DKK2;RBX1;PLCB4;CTNNB1;ROR1;PPARD
M4	Human cytomegalovirus infection	Human cytomegalovirus infection	225	38	1.81	0.0013	0.01439	NA	1.8419	RB1;GSK3B;ROCK1;ITPR1;ITPR2;ITPR3;ADCY7;CX3CL1;IKBKB;AKAP13;CASP8;GNG4;CREB3L2;AKT3;E2F3;PRKACB;ARHGEF12;PRKCB;NFATC3;NFATC2;PRKCA;GNG12;MAPK14;PTK2;PLCB4;CDK6;CREB1;PIK3CA;IRF3;GNB1;GNAS;GNB4;MDM2;CTNNB1;GRB2;CALM1;SOS1;BCAR1
M4	MAPK signaling pathway	MAPK signaling pathway	295	47	1.69	0.0013	0.0145	NA	1.8386	PDGFB;PDGFA;IL1RAP;EFNA5;STK4;IGF1R;RASGRP3;IKBKB;MAPK9;MAPK8;RPS6KA5;MECOM;RPS6KA2;AKT3;ERBB2;KDR;FLNB;MAP3K6;PRKACB;MAP3K4;MAP2K5;MAP4K4;MAP3K5;MAP4K2;TGFB2;MAP3K1;TGFB1;PRKCB;NFATC3;VEGFC;PLA2G4A;PRKCA;GNG12;MAPK14;TGFBR1;TGFBR2;NR4A1;KITLG;RASA1;RASA2;NF1;RAPGEF2;GRB2;TAB2;TEK;SOS1;MAP3K12
M4	Measles	Measles	138	26	2.06	0.0015	0.01481	NA	1.8294	GSK3B;CBLB;ADAR;IFIH1;IKBKB;MAPK9;CCND3;MAPK8;CASP8;AKT3;CSNK2A1;DDX58;STAT1;EIF2AK1;STAT2;MX1;EIF2AK2;EIF2AK4;MAVS;CDK6;OAS1;PIK3CA;IRF3;OAS2;OAS3;TAB2
M4	TNF signaling pathway	TNF signaling pathway	110	22	2.22	0.0015	0.01481	NA	1.8294	VCAM1;IL15;VEGFC;TNFRSF1B;MAPK14;CX3CL1;IKBKB;MAPK9;MAPK8;ITCH;RPS6KA5;CASP8;CREB1;PIK3CA;CASP10;CREB3L2;AKT3;TAB2;DNM1L;BIRC2;MAP3K5;BIRC3
M4	Cell cycle	Cell cycle	124	24	2.13	0.0015	0.01481	NA	1.8294	RB1;SMAD2;YWHAE;GSK3B;TGFB2;CREBBP;SMAD4;TGFB1;SMAD3;ANAPC7;CDC14A;RBX1;ORC5;ORC4;CCND3;STAG1;CDK7;CDK6;RBL1;YWHAQ;MDM2;ATM;E2F3;ATR
M4	TGF-beta signaling pathway	TGF-beta signaling pathway	90	19	2.37	0.0016	0.01509	NA	1.8213	ACVR1;SMAD2;TGFB2;CREBBP;SMAD4;BMPR2;TGFB1;SMAD3;ROCK1;INHBB;SMAD6;TGFBR1;ACVR2A;BMP6;TGFBR2;RBX1;SMAD7;RBL1;ID2
M4	Human T-cell leukemia virus 1 infection	Human T-cell leukemia virus 1 infection	219	36	1.75	0.0027	0.02481	NA	1.6054	RB1;NRP1;CD40;PTEN;ADCY7;ETS1;IKBKB;POLB;MAPK9;HLA-DMA;CCND3;MAPK8;CREB3L2;AKT3;E2F3;PRKACB;SMAD2;CREBBP;HLA-DRB5;TGFB2;SMAD4;MAP3K1;TGFB1;SMAD3;ANAPC7;IL15;NFATC3;NFATC2;TGFBR1;TGFBR2;CREB1;PIK3CA;TBPL1;ATM;ATR;HLA-DQB1
M4	Relaxin signaling pathway	Relaxin signaling pathway	130	24	2.01	0.0029	0.02594	NA	1.586	SMAD2;TGFB1;SMAD3;VEGFC;PRKCA;GNG12;MAPK14;ADCY7;TGFBR1;TGFBR2;MAPK9;MAPK8;CREB1;PLCB4;PIK3CA;GNG4;CREB3L2;AKT3;GNB1;GNAS;GNB4;GRB2;SOS1;PRKACB
M4	Vibrio cholerae infection	Vibrio cholerae infection	50	12	2.8	0.0037	0.03213	NA	1.4931	ATP6V1A;SLC12A2;TJP1;SEC61A1;KDELR1;KCNQ1;GNAS;PRKCA;ATP6V0D1;ATP6V1E2;PRKACB;ATP6V1C1
M4	C-type lectin receptor signaling pathway	C-type lectin receptor signaling pathway	104	20	2.11	0.0038	0.03213	NA	1.4931	PLK3;ARHGEF12;KSR1;STAT1;STAT2;ITPR1;NFATC3;ITPR2;NFATC2;CBLB;ITPR3;MAPK14;IKBKB;MAPK9;MAPK8;CASP8;PIK3CA;AKT3;MDM2;CALM1
M4	Epstein-Barr virus infection	Epstein-Barr virus infection	201	33	1.74	0.004	0.03213	NA	1.4931	RB1;CD40;PSMD11;IKBKB;MAPK9;HLA-DMA;CCND3;MAPK8;CASP8;SIN3A;AKT3;E2F3;HES1;CD58;POLK;ENTPD1;HLA-DRB5;STAT1;DDX58;STAT2;EIF2AK2;MAPK14;MAVS;CDK6;OAS1;PIK3CA;IRF3;OAS2;PSMC1;OAS3;MDM2;TAB2;HLA-DQB1
M4	Phospholipase D signaling pathway	Phospholipase D signaling pathway	148	26	1.89	0.004	0.03213	NA	1.4931	AGPAT5;DGKE;RALB;DGKA;PDGFB;PDGFA;ADCY7;CYTH3;AKT3;PIP5K1A;PIP5K1B;FYN;RALGDS;GAB1;PLA2G4A;PRKCA;DNM2;DNM3;KITLG;PLCB4;PIK3CA;LPAR6;GNAS;GRB2;SOS1;DGKI
M4	Neurotrophin signaling pathway	Neurotrophin signaling pathway	119	22	2.01	0.0042	0.03233	NA	1.4904	YWHAE;GSK3B;ZNF274;MAP3K1;KIDINS220;PSEN2;GAB1;PSEN1;MAPK14;IKBKB;MAPK9;MAPK8;RPS6KA5;PIK3CA;RPS6KA2;AKT3;GRB2;CALM1;SOS1;MAP2K5;SH2B2;MAP3K5
M4	Aldosterone synthesis and secretion	Aldosterone synthesis and secretion	98	19	2.13	0.0043	0.03299	NA	1.4816	ATF1;SCARB1;CAMK1D;PRKCB;ITPR1;ITPR2;PRKCA;ITPR3;ATP2B1;ADCY7;NR4A1;CREB1;PLCB4;PRKD3;CREB3L2;GNAS;PRKD1;CALM1;PRKACB
M4	Toxoplasmosis	Toxoplasmosis	113	21	2.02	0.0047	0.03401	NA	1.4684	TGFB2;HLA-DRB5;CD40;CIITA;TGFB1;LAMA2;STAT1;LAMA4;LAMA3;MAPK14;IKBKB;MAPK9;MAPK8;HLA-DMA;CASP8;AKT3;TAB2;ITGA6;BIRC2;BIRC3;HLA-DQB1
M4	Endometrial cancer	Endometrial cancer	58	13	2.56	0.0048	0.03401	NA	1.4684	GSK3B;TCF7L1;LEF1;PTEN;ILK;AXIN2;PIK3CA;AKT3;ERBB2;CTNNB1;GRB2;POLK;SOS1
M4	ErbB signaling pathway	ErbB signaling pathway	85	17	2.21	0.0049	0.03401	NA	1.4684	GSK3B;PRKCB;GAB1;CBLB;PRKCA;NRG2;PTK2;MAPK9;MAPK8;PIK3CA;AKT3;ERBB2;NCK2;GRB2;SOS1;NCK1;PAK4
M4	Autophagy	Autophagy	128	23	1.94	0.0049	0.03401	NA	1.4684	GABARAPL1;STX17;DAPK2;ITPR1;PTEN;WIPI1;EIF2AK4;HMGB1;WIPI2;ATG12;IGF1R;CAMKK2;ERN1;MAPK9;MAPK8;DEPTOR;PIK3CA;RB1CC1;AKT3;ATG4C;SUPT20H;PRKACB;ATG2B
M4	AGE-RAGE signaling pathway in diabetic complications	AGE-RAGE signaling pathway in diabetic complications	100	19	2.08	0.0055	0.03629	NA	1.4402	SMAD2;TGFB2;SMAD4;TGFB1;VCAM1;SMAD3;PRKCB;STAT1;VEGFC;PRKCA;MAPK14;FOXO1;TGFBR1;TGFBR2;MAPK9;MAPK8;PLCB4;PIK3CA;AKT3
M4	GnRH signaling pathway	GnRH signaling pathway	93	18	2.13	0.0055	0.03629	NA	1.4402	MAP3K1;PRKCB;ITPR1;PLA2G4A;ITPR2;PRKCA;ITPR3;MAPK14;ADCY7;MAPK9;MAPK8;PLCB4;GNAS;GRB2;SOS1;CALM1;PRKACB;MAP3K4
M4	Gap junction	Gap junction	88	17	2.12	0.007	0.04511	NA	1.3457	GUCY1A2;PRKCB;ITPR1;PDGFB;ITPR2;PDGFA;PRKCA;ITPR3;ADCY7;TJP1;GJA1;PLCB4;GNAS;GRB2;SOS1;PRKACB;MAP2K5
M4	Proteoglycans in cancer	Proteoglycans in cancer	201	32	1.68	0.0072	0.0455	NA	1.342	ROCK1;ITPR1;ITPR2;ITPR3;IGF1R;AKT3;ERBB2;KDR;DROSHA;FLNB;PRKACB;SMAD2;FZD3;TGFB2;TGFB1;ARHGEF12;PPP1R12A;PRKCB;GAB1;PRKCA;MAPK14;HSPG2;PTK2;TIAM1;CTTN;PIK3CA;MDM2;CTNNB1;GRB2;EZR;SOS1;PPP1R12C
M4	Glucagon signaling pathway	Glucagon signaling pathway	103	19	2	0.0076	0.04571	NA	1.34	CREBBP;PDE3B;ITPR1;ITPR2;ITPR3;PHKB;PYGL;SIRT1;FOXO1;ACACA;CREB1;PLCB4;CREB3L2;AKT3;GNAS;SIK2;PCK1;CALM1;PRKACB
M4	Kaposi sarcoma-associated herpesvirus infection	Kaposi sarcoma-associated herpesvirus infection	186	30	1.71	0.0076	0.04571	NA	1.34	RB1;GSK3B;PDGFB;ITPR1;ITPR2;ITPR3;IKBKB;MAPK9;MAPK8;CASP8;GNG4;AKT3;E2F3;GABARAPL1;CREBBP;STAT1;STAT2;NFATC3;EIF2AK2;NFATC2;GNG12;MAPK14;CDK6;CREB1;PIK3CA;IRF3;GNB1;GNB4;CTNNB1;CALM1
M4	Epithelial cell signaling in Helicobacter pylori infection	Epithelial cell signaling in Helicobacter pylori infection	68	14	2.3	0.0078	0.04616	NA	1.3357	ATP6V1A;ADAM10;NOD1;MAPK14;IKBKB;TJP1;MAPK9;MAPK8;CSK;ATP6V0D1;ATP6V1E2;GIT1;JAM2;ATP6V1C1
M4	Gastric cancer	Gastric cancer	149	25	1.79	0.0086	0.04905	NA	1.3094	RB1;GSK3B;ABCB1;LEF1;AKT3;ERBB2;E2F3;POLK;SMAD2;TGFB2;FZD3;SMAD4;TCF7L1;TGFB1;SMAD3;JUP;GAB1;AXIN2;TGFBR1;TGFBR2;PIK3CA;RARB;CTNNB1;GRB2;SOS1
M4	Circadian entrainment	Circadian entrainment	97	18	2.02	0.0086	0.04905	NA	1.3094	GUCY1A2;KCNJ6;PRKCB;ITPR1;PRKCA;ITPR3;GNG12;ADCY7;RPS6KA5;CREB1;PLCB4;GNG4;GNB1;NOS1AP;GNAS;GNB4;CALM1;PRKACB
M4	Renal cell carcinoma	Renal cell carcinoma	69	14	2.25	0.0089	0.04937	NA	1.3065	ARNT2;TGFB2;CREBBP;TGFB1;GAB1;PDGFB;ETS1;RBX1;PIK3CA;AKT3;GRB2;VHL;SOS1;PAK4
M4	D-Glutamine and D-glutamate metabolism	D-Glutamine and D-glutamate metabolism	5	3	13.25	0.009	0.04937	NA	1.3065	GLUD1;DGLUCY;GLS
M4	mRNA surveillance pathway	mRNA surveillance pathway	91	17	2.03	0.0098	0.05285	NA	1.277	UPF2;DAZAP1;SMG1;CPSF7;CPSF6;NCBP1;RNMT;PPP2R5B;CASC3;MSI2;SMG6;WDR33;PNN;PPP2R5E;PPP2R3C;ETF1;BCL2L2-PABPN1
M4	RIG-I-like receptor signaling pathway	RIG-I-like receptor signaling pathway	70	14	2.21	0.01	0.05336	NA	1.2728	NLRX1;MAP3K1;DDX58;MAPK14;TANK;ATG12;IFIH1;IKBKB;MAPK9;MAPK8;MAVS;CASP8;IRF3;CASP10
M4	Rap1 signaling pathway	Rap1 signaling pathway	206	32	1.63	0.01	0.05348	NA	1.2718	DOCK4;RALB;CTNND1;PDGFB;PDGFA;EFNA5;ADCY7;IGF1R;RASGRP3;AKT3;KDR;RALGDS;FARP2;MAGI1;FYB1;PRKCB;VEGFC;ARAP3;PRKCA;MAPK14;TIAM1;KITLG;PLCB4;PIK3CA;PRKD3;GNAS;RAPGEF2;CTNNB1;PRKD1;TEK;CALM1;BCAR1
M4	Pyrimidine metabolism	Pyrimidine metabolism	57	12	2.36	0.011	0.05657	NA	1.2474	NT5C3A;NT5C;ENTPD1;DUT;ENTPD4;CMPK1;CTPS2;CMPK2;UPRT;NT5C2;TYMP;AK9
M4	Transcriptional misregulation in cancer	Transcriptional misregulation in cancer	186	29	1.64	0.013	0.06601	NA	1.1804	ATF1;CD40;PDGFA;MLLT3;FOXO1;IGF1R;FUT8;SIN3A;UTY;POLK;PROM1;KDM6A;ARNT2;JUP;LMO2;KLF3;FLI1;PTK2;SUPT3H;TGFBR2;CDK9;NR4A3;ZEB1;BCL6;ID2;MDM2;ATM;CDK14;BIRC3
M4	Basal transcription factors	Basal transcription factors	45	10	2.53	0.013	0.06601	NA	1.1804	CDK7;TAF12;TAF13;TAF8;TBPL1;GTF2H1;MNAT1;TAF4;TAF3;TAF5L
M4	Breast cancer	Breast cancer	147	24	1.73	0.014	0.06601	NA	1.1804	RB1;NCOA1;GSK3B;FZD3;TCF7L1;NOTCH1;NCOA3;LEF1;PTEN;BRCA1;AXIN2;DLL1;IGF1R;CDK6;PIK3CA;AKT3;HEY2;ERBB2;CTNNB1;GRB2;E2F3;HES1;POLK;SOS1
M4	Non-small cell lung cancer	Non-small cell lung cancer	66	13	2.17	0.015	0.06975	NA	1.1565	RB1;PRKCB;PRKCA;STK4;CDK6;PIK3CA;AKT3;ERBB2;RARB;E2F3;GRB2;POLK;SOS1
M4	Inositol phosphate metabolism	Inositol phosphate metabolism	74	14	2.06	0.016	0.07638	NA	1.117	IPPK;SACM1L;ITPK1;PTEN;SYNJ2;INPP4A;INPP5B;ITPKC;PLCB4;INPP5A;PIK3CA;PI4KA;PIP5K1A;PIP5K1B
M4	Sphingolipid signaling pathway	Sphingolipid signaling pathway	119	20	1.79	0.017	0.07889	NA	1.103	CERS4;ROCK1;SGMS1;PRKCB;PTEN;PPP2R5B;PRKCA;MAPK14;SGPP2;MAPK9;SGPL1;MAPK8;PLCB4;PIK3CA;PPP2R5E;SPTLC3;PPP2R3C;AKT3;FYN;MAP3K5
M4	Cholinergic synapse	Cholinergic synapse	112	19	1.81	0.018	0.0819	NA	1.0867	KCNJ6;PRKCB;ITPR1;ITPR2;PRKCA;ITPR3;GNG12;ADCY7;CREB1;PLCB4;PIK3CA;GNG4;KCNQ1;CREB3L2;AKT3;GNB1;GNB4;FYN;PRKACB
M4	Fanconi anemia pathway	Fanconi anemia pathway	54	11	2.26	0.019	0.08354	NA	1.0781	BRIP1;FANCM;ERCC1;REV3L;RPA1;POLI;RPA2;HES1;BRCA1;POLK;ATR
M4	Homologous recombination	Homologous recombination	41	9	2.49	0.02	0.08883	NA	1.0514	BARD1;RAD51B;BRIP1;UIMC1;RPA1;RPA2;ATM;BRCA1;NBN
M4	Th17 cell differentiation	Th17 cell differentiation	107	18	1.79	0.023	0.09835	NA	1.0072	SMAD2;SMAD4;HLA-DRB5;TGFB1;SMAD3;STAT1;NFATC3;NFATC2;IL1RAP;MAPK14;TGFBR1;TGFBR2;IKBKB;MAPK9;MAPK8;HLA-DMA;STAT6;HLA-DQB1
M4	Tight junction	Tight junction	170	26	1.6	0.023	0.0989	NA	1.0048	PATJ;ROCK1;ARHGAP17;SLC9A3R1;MAPK9;MAPK8;ERBB2;MICALL2;MYH11;SYNPO;BVES;PRKACB;CGNL1;JAM2;MAP3K5;MAGI1;MAP3K1;ACTN1;TJP1;TIAM1;OCLN;CTTN;RAPGEF2;AMOTL1;EZR;LLGL2
M4	WP3874	Canonical and Non-Canonical TGF-B signaling	17	12	21.28	4.6e-09	1.9e-06	Wikipathway	5.7212	SMAD2;MAPK9;SMAD4;MAPK8;TGFB1;SMAD3;BMPR2;BMP1;MAPK14;TGFBR1;TGFBR2;LOXL2
M4	WP437	EGF/EGFR Signaling Pathway	162	41	3.03	2.7e-08	5.8e-06	Wikipathway	5.2366	USP6NL;ATF1;RALB;ROCK1;SH3KBP1;STXBP1;PTEN;CBLB;FOXO1;MAPK9;GJA1;MAPK8;RPS6KA5;RPS6KA2;ERBB2;NCK2;REPS2;RICTOR;CSK;RALGDS;MAP3K4;MAP2K5;NCK1;MEF2A;MAP3K1;PRKCB;IQSEC1;STAT1;NCOA3;GAB1;PRKCA;MAPK14;PTK2;ITCH;CREB1;HGS;RASA1;GRB2;SOS1;STAM2;BCAR1
M4	WP366	TGF-beta Signaling Pathway	132	35	3.22	8e-08	1.1e-05	Wikipathway	4.9586	ROCK1;ETS1;MAPK9;MAPK8;SIN3A;BTRC;SKIL;RNF111;SPTBN1;NUP214;MEF2A;SMAD2;CREBBP;SMAD4;TGFB1;SMAD3;WWP1;MAPK14;PIAS2;PTK2;UCHL5;TGFBR1;RBX1;SMAD7;TGFBR2;TGFBR3;SKI;ITCH;ZEB1;RBL1;HGS;GRB2;DCP1A;SOS1;BCAR1
M4	WP3888	VEGFA-VEGFR2 Signaling Pathway	236	51	2.47	1.6e-07	1.7e-05	Wikipathway	4.7696	YWHAE;GSK3B;NRP2;CLTC;CTNND1;ETS1;EEA1;GJA1;RPS6KA5;KDR;CAPN2;MAP3K5;NCK1;TEAD4;PRKCB;GAB1;PLA2G4A;PRKCA;ERN1;CREB1;PIK3CA;BIN1;HGS;PRKD1;EZR;ROCK1;MAPKAP1;HDAC9;ACACA;FOXO1;CAMKK2;MAPK9;MAPK8;STAT6;RICTOR;FLNB;CSK;FYN;WASF1;RAB4A;STAT1;NFATC2;MAPK14;PTK2;NR4A1;OCLN;ITCH;NR4A3;CTNNB1;GRB2;BCAR1
M4	WP306	Focal Adhesion	198	42	2.4	3.2e-06	0.00024	Wikipathway	3.6198	GSK3B;ROCK1;LAMA2;LAMA4;LAMA3;PDGFB;PTEN;PDGFA;ILK;ARHGAP5;ARHGAP35;IGF1R;MAPK9;CCND3;MAPK8;AKT3;ERBB2;KDR;SPP1;CAPN2;FLNB;FYN;PAK4;PPP1R12A;PRKCB;ACTN1;VEGFC;PRKCA;PARVA;PTK2;PIK3CA;COL5A2;ZYX;CTNNB1;GRB2;ITGA6;SOS1;PPP1R12C;BIRC2;BCAR1;BIRC3;ITGA9
M4	WP560	TGF-beta Receptor Signaling	54	18	4.44	3.4e-06	0.00024	Wikipathway	3.6198	SMAD2;CREBBP;SMAD4;TGFB1;SMAD3;STAT1;LEF1;SMAD6;TGFBR1;TGFBR2;SMAD7;TGFBR3;SKI;MAPK9;SPP1;CTNNB1;SKIL;ENG
M4	WP481	Insulin Signaling	160	35	2.49	1e-05	0.00061	Wikipathway	3.2147	GSK3B;STXBP1;PTEN;CBLB;FOXO1;IGF1R;IKBKB;CYTH3;MAPK9;MAPK8;RPS6KA5;KIF5B;RPS6KA2;MAP3K6;MAP3K4;MAP2K5;SH2B2;MAP3K5;MAP4K4;MAP4K2;RAB4A;PRKCH;MAP3K1;PRKCB;GAB1;PRKCA;SORBS1;MAPK14;INPP4A;PIK3CA;TBC1D4;GRB2;SOS1;RHOQ;MAP3K12
M4	WP4263	Pancreatic adenocarcinoma pathway	89	23	3.1	2e-05	0.0011	Wikipathway	2.9586	RB1;SMAD2;TGFB2;SMAD4;RALB;TGFB1;SMAD3;STAT1;TGFBR1;TGFBR2;IKBKB;TIAM1;MAPK9;MAPK8;CDK6;PIK3CA;AKT3;ERBB2;E2F3;POLK;RALGDS;ARHGEF6;PAK4
M4	WP4216	Chromosomal and microsatellite instability in colorectal cancer	73	20	3.35	2.8e-05	0.0013	Wikipathway	2.8861	SMAD2;GSK3B;TGFB2;TCF7L1;SMAD4;RALB;TGFB1;SMAD3;LEF1;AXIN2;NTN1;TGFBR1;TGFBR2;MAPK9;MAPK8;MSH3;AKT3;CTNNB1;POLK;RALGDS
M4	WP363	Wnt Signaling Pathway	52	16	3.94	3.7e-05	0.0016	Wikipathway	2.7959	GSK3B;PRKCB;RYK;LEF1;NFATC2;PRKCA;AXIN2;MAPK9;GJA1;MAPK8;CDK6;CTNNB1;ROR1;PIP5K1B;TEK;CSNK1G1
M4	WP1984	Integrated Breast Cancer Pathway	151	32	2.39	4.6e-05	0.0018	Wikipathway	2.7447	RB1;ATF1;BMPR2;NAB1;MYCBP2;PTEN;BRCA1;FOXO1;RASGRP3;CASP8;SMAD2;BARD1;PLK3;SMAD4;RALGAPA1;STAT1;NCOA3;SMAD6;SIRT1;TGFBR1;SMAD7;TGFBR2;ITPKC;CDK7;CREB1;PKIA;MDM2;NF1;CTNNB1;ATM;FILIP1;ATR
M4	WP3981	miRNA regulation of prostate cancer signaling pathways	33	12	5.06	5.5e-05	0.002	Wikipathway	2.699	GSK3B;CREBBP;PIK3CA;AKT3;PLCL2;NFATC2IP;MDM2;PDGFA;CTNNB1;GRB2;SOS1;FOXO1
M4	WP2857	Mesodermal Commitment Pathway	147	31	2.38	6.6e-05	0.0021	Wikipathway	2.6778	MACF1;SETD2;BMPR2;CTBP2;LEF1;HTT;PHF6;DLL1;ACACA;ZIC2;UBR5;DNMT3B;DIP2A;KDM6A;ACVR1;SMAD2;SMAD4;TCF7L1;SMAD3;ATP8B2;ARID5B;AXIN2;ELP4;ZIC5;SMAD6;ACVR2A;CCDC88A;DDAH1;AEBP2;RARB;AHDC1
M4	WP3972	PDGFR-beta pathway	29	11	5.41	7.2e-05	0.0022	Wikipathway	2.6576	MAPK8;MAP3K1;PIK3CA;STAT1;PRKCB;RASA1;EIF2AK2;STAT6;PRKCA;GRB2;SOS1
M4	WP2795	Cardiac Hypertrophic Response	55	16	3.64	7.9e-05	0.0022	Wikipathway	2.6576	MEF2A;GSK3B;TGFB1;MAP3K1;NFATC2;PRKCA;MAPK14;HDAC9;TGFBR1;IKBKB;CDK9;MAPK8;CDK7;PRKD1;CALM1;MAP2K5
M4	WP23	B Cell Receptor Signaling Pathway	97	23	2.76	8.8e-05	0.0023	Wikipathway	2.6383	GSK3B;PTPN18;PRKCB;NFATC3;GAB1;NFATC2;MAPK14;ETS1;FOXO1;RASGRP3;IKBKB;MAPK9;MAPK8;CREB1;BCL6;SH3BP2;PIP5K1A;PIP5K1B;GRB2;E2F3;FYN;SOS1;NCK1
M4	WP2870	Extracellular vesicle-mediated signaling in recipient cells	30	11	5.13	0.0001	0.0026	Wikipathway	2.585	SMAD2;TGFBR3;TGFB2;SMAD4;TGFB1;SMAD3;ERBB2;CTNNB1;PROM1;TGFBR1;TGFBR2
M4	WP2942	DDX1 as a regulatory component of the Drosha microprocessor	7	5	22.1	0.00019	0.0045	Wikipathway	2.3468	DDX1;DROSHA;DGCR8;ATM;NBN
M4	WP1971	Integrated Cancer Pathway	44	13	3.72	0.00031	0.0068	Wikipathway	2.1675	RB1;ATF1;SMAD2;BARD1;SMAD3;STAT1;PTEN;BRCA1;CASP8;MDM2;ATM;MAP3K5;ATR
M4	WP4223	Ras Signaling	184	34	2.02	0.00044	0.0093	Wikipathway	2.0315	RALB;RASAL2;STK4;ETS1;IGF1R;RASGRP3;IKBKB;MAPK9;MAPK8;GNG4;AKT3;KDR;PRKACB;RALGDS;PAK4;BRAP;KSR1;PRKCB;GAB1;PLA2G4A;PRKCA;GNG12;TIAM1;PIK3CA;RASA3;RASA1;GNB1;RASA2;GNB4;NF1;GRB2;TEK;CALM1;SOS1
M4	WP3668	Hypothesized Pathways in Pathogenesis of Cardiovascular Disease	25	9	4.98	0.00052	0.01	Wikipathway	2	SMAD2;TGFBR3;MAPK8;SMAD4;SMAD3;MAPK14;TGFBR1;TGFBR2;ENG
M4	WP2916	Interactome of polycomb repressive complex 2 (PRC2)	16	7	6.88	0.00056	0.011	Wikipathway	1.9586	SUZ12;SETX;ELL;AEBP2;EED;STK38;EZH1
M4	WP138	Androgen receptor signaling pathway	90	20	2.53	0.00061	0.011	Wikipathway	1.9586	RB1;NCOA1;GSK3B;CREBBP;SMAD4;SMAD3;ROCK1;NCOA3;PTEN;UBE3A;BRCA1;EFCAB6;SIRT1;PIAS2;FOXO1;PTK2;CREB1;SIN3A;MDM2;CTNNB1
M4	WP710	DNA Damage Response (only ATM dependent)	110	23	2.35	0.00062	0.011	Wikipathway	1.9586	GSK3B;SMAD4;TCF7L1;TGFB1;SMAD3;MAP3K1;LEF1;PTEN;HMGB1;MAPK9;CCND3;MAPK8;BCL6;PIK3CA;PPP2R5E;AKT3;ERBB2;MDM2;CTNNB1;GRB2;ATM;SOS1;MAP3K4
M4	WP4239	Epithelial to mesenchymal transition in colorectal cancer	159	30	2.07	0.00065	0.011	Wikipathway	1.9586	GSK3B;NRP2;NOTCH1;DLL1;MAPK8;CDH2;AKT3;SMAD2;DSP;SUZ12;TGFB2;FZD3;SMAD4;TGFB1;SMAD3;JUP;EED;MAPK14;TGFBR1;TGFBR2;TJP1;OCLN;ZEB1;FMNL2;PIK3CA;CTDSP1;ID2;CTNNB1;GRB2;SOS1
M4	WP4018	Pathways in clear cell renal cell carcinoma	85	19	2.55	0.00077	0.012	Wikipathway	1.9208	GPI;KDM5C;SETD2;PBRM1;TGFB2;CREBBP;TGFB1;KSR1;PTEN;PDGFB;ENO1;ACACA;DEPTOR;ZEB1;KDR;PGM2;VHL;CEP290;PGM1
M4	WP2324	AGE/RAGE pathway	66	16	2.84	0.00077	0.012	Wikipathway	1.9208	SMAD2;SMAD3;ROCK1;PRKCB;STAT1;PLA2G4A;PRKCA;INHBB;MAPK14;FOXO1;IKBKB;MAPK9;MAPK8;CASP8;ALPL;EZR
M4	WP3865	RIG-I-like Receptor Signaling	60	15	2.95	0.00079	0.012	Wikipathway	1.9208	DDX17;NLRX1;MAP3K1;DDX58;MAPK14;TANK;ATG12;IFIH1;IKBKB;MAPK9;MAPK8;MAVS;CASP8;IRF3;CASP10
M4	WP4262	Breast cancer pathway	154	29	2.06	0.00082	0.012	Wikipathway	1.9208	RB1;GSK3B;NOTCH1;LEF1;PTEN;BRCA1;DLL1;IGF1R;AKT3;HEY2;ERBB2;E2F3;HES1;NBN;POLK;NCOA1;FZD3;TCF7L1;CSNK2A1;PARP1;NCOA3;AXIN2;CDK6;PIK3CA;CTNNB1;GRB2;ATM;SOS1;ATR
M4	WP231	TNF alpha Signaling Pathway	92	20	2.46	0.00082	0.012	Wikipathway	1.9208	MAP4K2;CREBBP;MAP3K1;KSR1;CSNK2A1;OTUD7B;PYGL;TNFRSF1B;TANK;IKBKB;MAPK9;MAPK8;CASP8;TAB2;GRB2;BTRC;SOS1;BIRC2;MAP3K5;BIRC3
M4	WP2355	Corticotropin-releasing hormone signaling pathway	93	20	2.43	0.00095	0.013	Wikipathway	1.8861	GSK3B;TGFB1;PARP1;JUP;PRKCB;PRKCA;MAPK14;TBX19;ACACA;PTK2;ERN1;MAPK9;NR4A1;GJA1;MAPK8;CREB1;GNB1;GNAS;CTNNB1;MAP3K5
M4	WP3646	Hepatitis C and Hepatocellular Carcinoma	49	13	3.2	0.00096	0.013	Wikipathway	1.8861	SMAD4;TGFB1;SMAD3;LEF1;BRCA1;MAPK14;TGFBR1;MAPK8;CTTN;PODXL;GRB2;SOS1;BIRC3
M4	WP4533	Transcription co-factors SKI and SKIL protein partners	18	7	5.63	0.0013	0.016	Wikipathway	1.7959	TEAD4;SKI;SIN3A;NF1;MERTK;SKIL;TEAD3
M4	WP2261	Signaling Pathways in Glioblastoma	82	18	2.49	0.0013	0.016	Wikipathway	1.7959	RB1;PRKCH;PRKCB;PTEN;GAB1;PRKCA;BRCA1;FOXO1;IGF1R;CDK6;PIK3CA;AKT3;ERBB2;NF1;MDM2;ATM;GRB2;MAP2K5
M4	WP4186	Somatroph axis (GH) and its relationship to dietary restriction and aging	6	4	17.67	0.0014	0.016	Wikipathway	1.7959	PTEN;SIRT1;FOXO1;IGF1R
M4	WP712	Estrogen signaling pathway	23	8	4.72	0.0014	0.016	Wikipathway	1.7959	IKBKB;MAPK9;CREB1;PIK3CA;GPER1;GNB1;GNAS;MAPK14
M4	WP2034	Leptin signaling pathway	76	17	2.55	0.0014	0.016	Wikipathway	1.7959	NCOA1;GSK3B;ROCK1;STAT1;PDE3B;PTEN;MAPK14;FOXO1;ACACA;PTK2;IKBKB;MAPK8;CREB1;ERBB2;FYN;GRB2;SOS1
M4	WP400	p38 MAPK Signaling Pathway	34	10	3.69	0.0016	0.017	Wikipathway	1.7696	TGFB2;RPS6KA5;MAP3K1;CREB1;STAT1;PLA2G4A;GRB2;MAPK14;TGFBR1;MAP3K5
M4	WP673	ErbB Signaling Pathway	91	19	2.34	0.0018	0.02	Wikipathway	1.699	GSK3B;PRKCB;GAB1;CBLB;PRKCA;NRG2;FOXO1;PTK2;MAPK9;MAPK8;PIK3CA;AKT3;ERBB2;NCK2;MDM2;GRB2;SOS1;NCK1;PAK4
M4	WP4534	Mechanoregulation and pathology of YAP/TAZ via Hippo and non-Hippo mechanisms	47	12	3.04	0.0021	0.022	Wikipathway	1.6576	TEAD4;MAPK9;MAP4K2;MAPK8;SGMS1;YWHAQ;CTNNB1;LIMD1;SAV1;PAK4;MAP4K4;TEAD3
M4	WP179	Cell Cycle	120	23	2.1	0.0021	0.022	Wikipathway	1.6576	RB1;SMAD2;YWHAE;GSK3B;TGFB2;SMAD4;TGFB1;SMAD3;ANAPC7;CDC14A;RBX1;ORC5;ORC4;CCND3;STAG1;CDK7;CDK6;RBL1;YWHAQ;MDM2;ATM;E2F3;ATR
M4	WP3657	Hematopoietic Stem Cell Gene Regulation by GABP alpha/beta Complex	20	7	4.76	0.0026	0.027	Wikipathway	1.5686	CREBBP;SMAD4;DNMT1;PTEN;DNMT3B;ATM;ZFX
M4	WP2380	Brain-Derived Neurotrophic Factor (BDNF) signaling pathway	144	26	1.96	0.0027	0.027	Wikipathway	1.5686	GSK3B;IKBKB;MAPK9;MAPK8;RPS6KA5;CDH2;NCK2;SPP1;FYN;MAP2K5;SH2B2;NCK1;MEF2A;MAP3K1;CSNK2A1;KSR1;STAT1;KIDINS220;RANBP9;MAPK14;TIAM1;CREB1;DOK5;ALPL;CTNNB1;GRB2
M4	WP3303	RAC1/PAK1/p38/MMP2 Pathway	68	15	2.51	0.003	0.029	Wikipathway	1.5376	MAPK14;FOXO1;PTK2;IKBKB;MAPK9;MAPK8;PIK3CA;RASA1;ERBB2;CTNNB1;GRB2;TEK;SOS1;ANGPTL1;NCK1
M4	WP3915	Angiopoietin Like Protein 8 Regulatory Pathway	132	24	1.97	0.0035	0.033	Wikipathway	1.4815	GSK3B;MAP4K2;MAP3K1;MAPKAP1;CBLB;MAPK14;FOXO1;MAPK9;MAPK8;RPS6KA5;PIK3CA;RPS6KA2;TRIP10;RICTOR;SLC16A2;MAP3K6;PCK1;SOS1;MAP3K4;MAP2K5;RHOQ;MAP3K5;MAP3K12;MAP4K4
M4	WP2853	Endoderm Differentiation	141	25	1.91	0.0042	0.038	Wikipathway	1.4202	NOTCH1;CTBP2;LEF1;NR3C1;PHF6;FOXO1;ACACA;UBR5;DNMT3B;DIP2A;SMAD2;SMAD4;TCF7L1;TGFB1;SMAD3;ATP8B2;SFMBT1;STAT1;FOXN3;ELP4;ZIC5;DDAH1;AEBP2;CTNNB1;AHDC1
M4	WP45	G1 to S cell cycle control	64	14	2.48	0.0044	0.04	Wikipathway	1.3979	RB1;PRIM1;RPA1;RPA2;ORC5;ORC4;CCND3;CDK7;CREB1;CDK6;MDM2;E2F3;ATM;MNAT1
M4	WP244	Alpha 6 Beta 4 signaling pathway	33	9	3.32	0.0046	0.04	Wikipathway	1.3979	LAMA2;LAMA3;GAB1;PRKCA;ITGA6;GRB2;MAPK14;SOS1;PTK2
M4	WP4341	Non-genomic actions of 1,25 dihydroxyvitamin D3	71	15	2.37	0.0047	0.04	Wikipathway	1.3979	CD40;PRKCH;RSAD2;PRKCB;STAT1;STAT2;PRKCA;MAPK14;ETS1;IFI44L;IKBKB;MAPK9;MAPK8;PLCB4;OAS2
M4	WP2526	PDGF Pathway	39	10	3.05	0.0047	0.04	Wikipathway	1.3979	TIAM1;MAPK8;MAP3K1;STAT1;RASA1;PDGFB;PDGFA;PLA2G4A;GRB2;SOS1
M4	WP1424	Globo Sphingolipid Metabolism	22	7	4.13	0.0048	0.04	Wikipathway	1.3979	B3GALNT1;ST6GALNAC1;ST6GAL1;GALNT2;GCNT1;ST3GAL1;ST3GAL2
M4	WP3651	Pathways Affected in Adenoid Cystic Carcinoma	65	14	2.43	0.0051	0.042	Wikipathway	1.3768	MAGI1;SETD2;CREBBP;NOTCH1;ATRX;PTEN;ARID5B;BRCA1;IL17RD;PIK3CA;ERBB2;TLK1;ATM;KDM6A
M4	WP2572	Primary Focal Segmental Glomerulosclerosis FSGS	72	15	2.33	0.0054	0.043	Wikipathway	1.3665	NOTCH1;TGFB1;ILK;PARVA;PTK2;CD2AP;INF2;CDH2;YWHAQ;PODXL;CTNNB1;FYN;SYNPO;UTRN;NCK1
M4	WP382	MAPK Signaling Pathway	246	38	1.62	0.0061	0.048	Wikipathway	1.3188	LRRK2;PDGFB;PDGFA;STK4;RASGRP3;IKBKB;MAPK9;MAPK8;RPS6KA5;AKT3;FLNB;MAP3K6;PRKACB;MAP3K4;MAP2K5;MAP4K4;MAP3K5;MAP4K2;TGFB2;MAP3K1;TGFB1;NFATC3;PLA2G4A;PRKCA;GNG12;MAPK14;TGFBR1;TGFBR2;NR4A1;RASA1;RASA2;NF1;RAPGEF2;GRB2;TAB2;SOS1;FGF12;MAP3K12
M4	WP4197	The human immune response to tuberculosis	23	7	3.87	0.0064	0.049	Wikipathway	1.3098	OAS1;STAT1;STAT2;MX1;IFI35;IFIT1;IFIT3
M4	WP399	Wnt Signaling Pathway and Pluripotency	102	19	2.03	0.0068	0.051	Wikipathway	1.2924	GSK3B;CREBBP;FZD3;TCF7L1;PRKCH;CTBP2;PRKCB;LRRK2;CTNND1;LEF1;PRKCA;AXIN2;NKD1;MAPK9;CCND3;PPP2R5E;CTNNB1;PRKD1;PPARD
M4	WP2012	miRs in Muscle Cell Differentiation	29	8	3.37	0.0069	0.051	Wikipathway	1.2924	MEF2A;PRKCH;PRKCB;PRKD3;ID2;PRKCA;PRKD1;PRKACB
M4	WP1539	Angiogenesis	24	7	3.64	0.0082	0.059	Wikipathway	1.2291	CREBBP;PIK3CA;PDGFB;KDR;TEK;MAPK14;PTK2
M4	WP4148	Splicing factor NOVA regulated synaptic proteins	42	10	2.76	0.0082	0.059	Wikipathway	1.2291	MAPK9;KCNJ6;PLCB4;CDH2;EPB41;CHL1;TERF2IP;ATP2B1;EFNA5;STX2
M4	WP4540	Pathways Regulating Hippo Signaling	98	18	1.99	0.0096	0.068	Wikipathway	1.1675	SMAD2;TEAD4;TCF7L1;PRKCH;SMAD3;PRKCB;LEF1;PRKCA;IGF1R;PLCB4;CDH2;PRKD3;KDR;GNAS;CTNNB1;TEK;PRKACB;TEAD3
M4	WP4155	Endometrial cancer	63	13	2.3	0.0099	0.069	Wikipathway	1.1612	GSK3B;TCF7L1;LEF1;PTEN;ILK;AXIN2;PIK3CA;AKT3;ERBB2;CTNNB1;GRB2;POLK;SOS1
M4	WP428	Wnt Signaling	115	20	1.86	0.012	0.081	Wikipathway	1.0915	GSK3B;FZD3;TCF7L1;CSNK2A1;CTBP2;PRKCB;RYK;LEF1;NFATC3;NFATC2;PRKCA;SENP2;DKK2;NKD1;MAPK9;CCND3;MAPK8;PLCB4;CTNNB1;ROR1
M4	WP35	G Protein Signaling Pathways	93	17	1.98	0.012	0.081	Wikipathway	1.0915	PRKCH;PRKCB;PDE4D;ITPR1;PRKCA;GNG12;ADCY7;AKAP13;AKAP10;AKAP11;PRKD3;GNG4;GNB1;GNAS;PRKD1;CALM1;PRKACB
M4	WP3927	BMP Signaling Pathway in Eyelid Development	20	6	3.79	0.012	0.081	Wikipathway	1.0915	MAPK9;SMAD4;NOTCH1;MAP3K1;INHBB;DKK2
M4	WP3658	Wnt/beta-catenin Signaling Pathway in Leukemia	26	7	3.26	0.013	0.085	Wikipathway	1.0706	PYGO1;GSK3B;JUP;LEF1;CTNNB1;AXIN2;PPARD
M4	WP2032	Human Thyroid Stimulating Hormone (TSH) signaling pathway	66	13	2.17	0.015	0.092	Wikipathway	1.0362	RB1;STAT1;PDE4D;TTF2;TTF1;MAPK14;IGF1R;CCND3;CREB1;PIK3CA;GNB1;GNAS;RALGDS
M4	WP4255	Non-small cell lung cancer	66	13	2.17	0.015	0.092	Wikipathway	1.0362	RB1;PRKCB;PRKCA;STK4;CDK6;PIK3CA;AKT3;ERBB2;RARB;E2F3;GRB2;POLK;SOS1
M4	WP289	Myometrial Relaxation and Contraction Pathways	156	25	1.69	0.015	0.093	Wikipathway	1.0315	ATF1;YWHAE;ITPR1;ITPR2;ITPR3;ADCY7;GJA1;RGS3;GRK5;YWHAQ;GNG4;PRKACB;PRKCH;IGFBP4;PRKCB;PDE4D;PRKCA;GNG12;CREB1;PKIA;GNB1;GNAS;GNB4;PRKD1;CALM1
M4	WP3929	Chemokine signaling pathway	164	26	1.67	0.015	0.093	Wikipathway	1.0315	GSK3B;ROCK1;PRKX;ADCY7;CX3CL1;IKBKB;GRK2;GRK5;GNG4;AKT3;CSK;PRKACB;PRKCB;STAT1;STAT2;GNG12;PTK2;TIAM1;PLCB4;PIK3CA;GNB1;ELMO1;GNB4;GRB2;SOS1;BCAR1
M4	WP3845	Canonical and Non-canonical Notch signaling	27	7	3.09	0.016	0.097	Wikipathway	1.0132	NOTCH1;LEF1;PSEN2;ADAM10;HES1;PSEN1;DLL1
M4	WP2805	exRNA mechanism of action and biogenesis	6	3	8.83	0.017	0.098	Wikipathway	1.0088	XPO5;DROSHA;DGCR8
M4	WP2338	miRNA Biogenesis	6	3	8.83	0.017	0.098	Wikipathway	1.0088	XPO5;DROSHA;DGCR8
M4	R-HSA-194840	Rho GTPase cycle	122	34	3.45	3.2e-08	4.2e-05	Reactome	4.3768	FAM13A;ARHGAP18;ARHGAP39;ARHGAP17;ARHGAP5;KALRN;ARHGAP35;RHOBTB1;ARHGAP12;SYDE2;INPP5B;AKAP13;CHN1;A2M;SRGAP2;STARD13;ARHGEF12;PLEKHG5;ARAP3;MYO9B;ARHGAP25;BCR;NET1;TIAM1;DEPDC1B;ARHGAP31;ARHGEF9;DLC1;ARHGEF3;TRIP10;RHOU;SOS1;RHOQ;ARHGEF6
M4	R-HSA-166520	Signalling by NGF	450	78	1.88	1.9e-06	0.0012	Reactome	2.9208	ATF1;YWHAE;GSK3B;AHCYL1;PTEN;IKBKB;SPRED3;AKAP13;RPS6KA5;PPP2R5E;RPS6KA2;AKT3;PRKACB;MEF2A;ARHGEF12;KSR1;PLEKHG5;GAB1;PPP2R5B;PRKCA;NRG2;IL17RD;RBX1;DNM2;DNM3;TIAM1;PSMA3;ARHGEF9;PSMA4;CREB1;PSMA1;PIK3CA;RASA3;RASA1;RASA2;ARHGEF3;RAPGEF2;SOS1;ITGB3BP;ARHGEF6;PSMD11;RALB;MAPKAP1;PDGFB;ITPR1;PSEN2;PDGFA;ITPR2;ITPR3;RASAL2;ADCY7;KALRN;FOXO1;RASGRP3;MAPK8;ERBB2;PIP5K1A;PIP5K1B;RICTOR;CSK;FYN;RALGDS;M…
M4	R-HSA-3304349	Loss of Function of SMAD2/3 in Cancer	7	6	53.06	7.1e-06	0.0023	Reactome	2.6383	SMAD2;SMAD4;TGFB1;SMAD3;TGFBR1;TGFBR2
M4	R-HSA-3315487	SMAD2/3 MH2 Domain Mutants in Cancer	7	6	53.06	7.1e-06	0.0023	Reactome	2.6383	SMAD2;SMAD4;TGFB1;SMAD3;TGFBR1;TGFBR2
M4	R-HSA-1266738	Developmental Biology	786	118	1.59	9.8e-06	0.0025	Reactome	2.6021	PLXND1;ARHGAP39;ARHGAP35;YY1;CCND3;RPS6KA5;CDH2;RPS6KA2;AKT3;KDR;MEF2A;EPHA4;EPHA7;SEMA6A;CSNK2A1;UNC5B;EBF1;ADAM10;PIAS2;RBX1;TIAM1;EZR;EPHA3;PAXIP1;PSMD11;NOTCH1;ARHGEF28;PDGFB;PSEN2;PDGFA;RASAL2;EFNA5;KALRN;FOXO1;RASGRP3;HELZ2;EFNB2;ST8SIA4;PLXNA2;MYH11;PCK1;SRGAP2;SPTBN1;BRAP;SMAD2;CREBBP;CDK19;SMAD4;TGFB1;SMAD3;PTK2;MED13L;CDK8;NF1;GRB2;CALM1;NRP1;GSK3B;NRP2;CLTC;MED19;CTCF;SPRED3;CHL1;PPP2R…
M4	R-HSA-194138	Signaling by VEGF	328	58	1.92	2.1e-05	0.0037	Reactome	2.4318	NRP1;NRP2;AHCYL1;CTNND1;BRK1;SPRED3;PPP2R5E;AKT3;KDR;NCK2;PRKACB;NCK1;KSR1;PRKCB;PPP2R5B;PRKCA;NRG2;IL17RD;RBX1;PSMA3;PSMA4;PSMA1;PIK3CA;RASA3;RASA1;RASA2;ELMO1;RAPGEF2;SOS1;PSMD11;ROCK1;MAPKAP1;PDGFB;ITPR1;PDGFA;ITPR2;ITPR3;RASAL2;RASGRP3;ERBB2;RICTOR;CSK;FYN;WASF1;SPTBN1;BRAP;JUP;VEGFC;MAPK14;PTK2;KITLG;PSMC1;NF1;CTNNB1;GRB2;TEK;CALM1;BCAR1
M4	R-HSA-187037	NGF signalling via TRKA from the plasma membrane	374	64	1.85	2.3e-05	0.0037	Reactome	2.4318	ATF1;GSK3B;AHCYL1;PTEN;SPRED3;RPS6KA5;PPP2R5E;RPS6KA2;AKT3;PRKACB;MEF2A;KSR1;GAB1;PPP2R5B;PRKCA;NRG2;IL17RD;RBX1;DNM2;DNM3;PSMA3;PSMA4;CREB1;PSMA1;PIK3CA;RASA3;RASA1;RASA2;RAPGEF2;SOS1;PSMD11;RALB;MAPKAP1;PDGFB;ITPR1;PDGFA;ITPR2;ITPR3;RASAL2;ADCY7;FOXO1;RASGRP3;ERBB2;PIP5K1A;PIP5K1B;RICTOR;CSK;FYN;RALGDS;SPTBN1;MAP2K5;BRAP;KIDINS220;MAPK14;PTK2;NR4A1;KITLG;PSMC1;MDM2;NF1;GRB2;TEK;CALM1;TNRC6B
M4	R-HSA-5607763	CLEC7A (Dectin-1) induces NFAT activation	11	7	15.48	2.6e-05	0.0037	Reactome	2.4318	AHCYL1;NFATC3;ITPR1;ITPR2;NFATC2;ITPR3;CALM1
M4	R-HSA-3304351	Signaling by TGF-beta Receptor Complex in Cancer	8	6	26.53	2.6e-05	0.0037	Reactome	2.4318	SMAD2;SMAD4;TGFB1;SMAD3;TGFBR1;TGFBR2
M4	R-HSA-422475	Axon guidance	515	81	1.67	4.9e-05	0.0063	Reactome	2.2007	NRP1;GSK3B;NRP2;PLXND1;CLTC;ARHGAP39;ARHGAP35;SPRED3;RPS6KA5;CHL1;PPP2R5E;RPS6KA2;NCK2;KDR;GIT1;NCK1;EPHA4;EPHA7;SEMA6A;ARHGEF12;CSNK2A1;KSR1;UNC5B;PPP2R5B;ADAM10;NRG2;IL17RD;RBX1;DNM2;DNM3;TIAM1;PSMA3;PSMA4;CREB1;PSMA1;RASA3;RASA1;RASA2;NUMB;RAPGEF2;COL6A3;SOS1;EZR;EPHA3;ITGA9;PSMD11;ROCK1;ARHGEF28;PDGFB;PSEN2;PDGFA;RASAL2;EFNA5;NTN1;KALRN;RASGRP3;EFNB2;ABLIM2;ABLIM3;ERBB2;PLXNA2;ST8SIA4;CSK;FYN…
M4	R-HSA-3304356	SMAD2/3 Phosphorylation Motif Mutants in Cancer	6	5	44.2	6e-05	0.0064	Reactome	2.1938	SMAD2;TGFB1;SMAD3;TGFBR1;TGFBR2
M4	R-HSA-5663202	Diseases of signal transduction	288	51	1.92	6.2e-05	0.0064	Reactome	2.1938	GSK3B;PPP2R5E;AKT3;CNTRL;HEY2;NCBP1;GAB1;PPP2R5B;ADAM10;NRG2;DKK2;TGFBR1;RBX1;TGFBR2;BCR;PSMA3;PSMA4;CREB1;PSMA1;PIK3CA;SOS1;NOTCH1;PSMD11;CTBP2;MAPKAP1;PDGFB;PSEN2;PDGFA;DLL1;HDAC9;FOXO1;CUX1;POLR2B;ERBB2;RICTOR;HES1;FYN;SMAD2;CREBBP;SMAD4;TGFB1;CPSF6;SMAD3;STAT1;NR4A1;CDK8;KITLG;PSMC1;MDM2;CTNNB1;GRB2
M4	R-HSA-186763	Downstream signal transduction	341	58	1.83	6.6e-05	0.0064	Reactome	2.1938	GSK3B;AHCYL1;PTEN;SPRED3;PPP2R5E;AKT3;NCK2;PRKACB;NCK1;KSR1;GAB1;PPP2R5B;PRKCA;NRG2;IL17RD;RBX1;PSMA3;PSMA4;CREB1;PSMA1;PIK3CA;RASA3;RASA1;RASA2;RAPGEF2;SOS1;PSMD11;MAPKAP1;PDGFB;ITPR1;PDGFA;ITPR2;ITPR3;RASAL2;ADCY7;FOXO1;RASGRP3;ERBB2;PIP5K1A;PIP5K1B;STAT6;RICTOR;CSK;FYN;SPTBN1;BRAP;STAT1;PTK2;NR4A1;KITLG;PSMC1;MDM2;NF1;GRB2;TEK;CALM1;BCAR1;TNRC6B
M4	R-HSA-446353	Cell-extracellular matrix interactions	16	8	8.85	6.9e-05	0.0064	Reactome	2.1938	FBLIM1;ACTN1;ILK;PARVA;RSU1;FERMT2;LIMS2;ARHGEF6
M4	R-HSA-4420097	VEGFA-VEGFR2 Pathway	320	55	1.85	7.5e-05	0.0065	Reactome	2.1871	AHCYL1;CTNND1;BRK1;SPRED3;PPP2R5E;AKT3;KDR;NCK2;PRKACB;NCK1;KSR1;PRKCB;PPP2R5B;PRKCA;NRG2;IL17RD;RBX1;PSMA3;PSMA4;PSMA1;PIK3CA;RASA3;RASA1;RASA2;ELMO1;RAPGEF2;SOS1;PSMD11;ROCK1;MAPKAP1;PDGFB;ITPR1;PDGFA;ITPR2;ITPR3;RASAL2;RASGRP3;ERBB2;RICTOR;CSK;FYN;WASF1;SPTBN1;BRAP;JUP;MAPK14;PTK2;KITLG;PSMC1;NF1;CTNNB1;GRB2;TEK;CALM1;BCAR1
M4	R-HSA-194315	Signaling by Rho GTPases	367	61	1.78	8.5e-05	0.0069	Reactome	2.1612	YWHAE;AHCTF1;FAM13A;BRK1;ARHGAP39;ARHGAP5;ARHGAP35;SYDE2;AKAP13;YWHAQ;PPP2R5E;KIF5B;NCK1;ARHGEF12;PPP1R12A;PLEKHG5;PPP2R5B;ARAP3;BCR;TIAM1;DEPDC1B;ARHGEF9;CTTN;ARHGEF3;RHOU;SOS1;RHOQ;ITGB3BP;ARHGEF6;ROCK1;ARHGAP18;ARHGAP17;KALRN;RHOBTB1;NSL1;CENPC;ARHGAP12;INPP5B;CHN1;MYH11;A2M;SRGAP2;WASF1;SCAI;PPP1R14A;STARD13;MYO9B;ARHGAP25;PTK2;NET1;FMNL3;ARHGAP31;DIAPH2;FMNL2;CENPI;DLC1;TRIP10;CTNNB1;GRB2;PK…
M4	R-HSA-177929	Signaling by EGFR	355	59	1.78	0.00011	0.0084	Reactome	2.0757	GSK3B;AHCYL1;SH3KBP1;PTEN;PTPRK;SPRED3;PPP2R5E;AKT3;PRKACB;KSR1;GAB1;PPP2R5B;ADAM10;PRKCA;NRG2;IL17RD;RBX1;PSMA3;PSMA4;CREB1;PSMA1;PIK3CA;RASA3;HGS;RASA1;RASA2;RAPGEF2;SOS1;STAM2;PSMD11;MAPKAP1;PDGFB;ITPR1;PDGFA;ITPR2;ITPR3;RASAL2;ADCY7;FOXO1;RASGRP3;ERBB2;PIP5K1A;PIP5K1B;RICTOR;CSK;FYN;SPTBN1;BRAP;PTK2;NR4A1;KITLG;PSMC1;MDM2;NF1;GRB2;SPRY1;TEK;CALM1;TNRC6B
M4	R-HSA-186797	Signaling by PDGF	364	60	1.76	0.00012	0.0088	Reactome	2.0555	GSK3B;AHCYL1;PTEN;SPRED3;PPP2R5E;AKT3;NCK2;PRKACB;NCK1;KSR1;GAB1;PPP2R5B;PRKCA;NRG2;IL17RD;RBX1;PSMA3;PSMA4;CREB1;PSMA1;PIK3CA;RASA3;RASA1;RASA2;RAPGEF2;COL6A3;SOS1;PSMD11;MAPKAP1;PDGFB;ITPR1;PDGFA;ITPR2;ITPR3;RASAL2;ADCY7;FOXO1;RASGRP3;ERBB2;SPP1;PIP5K1A;PIP5K1B;STAT6;RICTOR;CSK;FYN;SPTBN1;BRAP;STAT1;PTK2;NR4A1;KITLG;PSMC1;MDM2;NF1;GRB2;TEK;CALM1;BCAR1;TNRC6B
M4	R-HSA-3656534	Loss of Function of TGFBR1 in Cancer	7	5	22.1	0.00019	0.012	Reactome	1.9208	SMAD2;TGFB1;SMAD3;TGFBR1;TGFBR2
M4	R-HSA-3656532	TGFBR1 KD Mutants in Cancer	7	5	22.1	0.00019	0.012	Reactome	1.9208	SMAD2;TGFB1;SMAD3;TGFBR1;TGFBR2
M4	R-HSA-199991	Membrane Trafficking	420	66	1.67	0.00024	0.015	Reactome	1.8239	USP6NL;YWHAE;TFRC;KDELR1;CLTC;MIA3;BICD2;GOLGA2;PPP6C;GJA1;GOLGA4;GOLGA5;YWHAQ;MAN1A2;KIF5B;GOLGA1;AP1S2;MAN1A1;AP3S1;CTSC;TPD52;COG5;COG3;COG2;PLA2G4A;AP3B1;DNM2;TBC1D1;TBC1D4;DNAJC6;KIF16B;HGS;EXOC4;CHMP4B;EXOC6;STAM2;RHOQ;NAPA;NAPB;NBAS;LMAN2L;STX17;STX18;NAPG;CYTH3;SNX2;VPS51;CUX1;RAB6A;SPTBN1;TBC1D8B;DYNC1H1;RAB4A;SEC24A;GALNT2;VTA1;GBF1;AP4B1;TJP1;RGP1;GOLGB1;KIF26B;RAB18;COPG2;CALM1;RAB3GA…
M4	R-HSA-983705	Signaling by the B Cell Receptor (BCR)	233	41	1.9	0.00035	0.018	Reactome	1.7447	GSK3B;AHCYL1;PSMD11;SH3KBP1;MAPKAP1;PDGFB;ITPR1;PTEN;PDGFA;ITPR2;CBLB;ITPR3;FOXO1;RASGRP3;IKBKB;PPP2R5E;AKT3;ERBB2;PIP5K1A;PIP5K1B;RICTOR;FYN;BTRC;NCK1;PRKCB;GAB1;PPP2R5B;NRG2;NR4A1;PSMA3;KITLG;PSMA4;CREB1;PSMA1;PIK3CA;PSMC1;MDM2;GRB2;CALM1;SOS1;TNRC6B
M4	R-HSA-909733	Interferon alpha/beta signaling	68	17	2.96	0.00036	0.018	Reactome	1.7447	RSAD2;STAT1;MX2;STAT2;MX1;IFI6;ADAR;IFI35;IFIT1;SAMHD1;IFIT3;IFIT2;OAS1;IRF3;OAS2;OAS3;XAF1
M4	R-HSA-4839726	Chromatin organization	226	40	1.91	0.00037	0.018	Reactome	1.7447	KDM5A;SETD2;KDM5C;KMT2B;ARID4A;JADE3;TAF5L;PHF21A;PHF8;MECOM;SMYD2;EP400;EPC1;SUPT20H;SUDS3;DMAP1;UTY;ARID2;KDM6A;NCOA1;SUZ12;CREBBP;PBRM1;KDM2A;TAF12;EED;MSL2;ARID5B;ELP4;ARID1B;SUPT3H;GATAD2B;SUPT7L;MSL1;TADA2A;AEBP2;KANSL3;CLOCK;OGT;KDM7A
M4	R-HSA-3247509	Chromatin modifying enzymes	226	40	1.91	0.00037	0.018	Reactome	1.7447	KDM5A;SETD2;KDM5C;KMT2B;ARID4A;JADE3;TAF5L;PHF21A;PHF8;MECOM;SMYD2;EP400;EPC1;SUPT20H;SUDS3;DMAP1;UTY;ARID2;KDM6A;NCOA1;SUZ12;CREBBP;PBRM1;KDM2A;TAF12;EED;MSL2;ARID5B;ELP4;ARID1B;SUPT3H;GATAD2B;SUPT7L;MSL1;TADA2A;AEBP2;KANSL3;CLOCK;OGT;KDM7A
M4	R-HSA-936440	Negative regulators of RIG-I/MDA5 signaling	34	11	4.23	0.00037	0.018	Reactome	1.7447	IFIH1;ITCH;MAVS;NLRX1;RNF216;IRF3;DDX58;UBE2D2;NLRC5;UBE2K;ATG12
M4	R-HSA-5654696	Downstream signaling of activated FGFR2	329	53	1.71	0.00052	0.023	Reactome	1.6383	GSK3B;AHCYL1;PTEN;SPRED3;PPP2R5E;AKT3;PRKACB;KSR1;GAB1;PPP2R5B;PRKCA;NRG2;IL17RD;RBX1;PSMA3;PSMA4;CREB1;PSMA1;PIK3CA;RASA3;RASA1;RASA2;RAPGEF2;SOS1;PSMD11;MAPKAP1;PDGFB;ITPR1;PDGFA;ITPR2;ITPR3;RASAL2;ADCY7;FOXO1;RASGRP3;ERBB2;PIP5K1A;PIP5K1B;RICTOR;CSK;FYN;SPTBN1;BRAP;PTK2;NR4A1;KITLG;PSMC1;MDM2;NF1;GRB2;TEK;CALM1;TNRC6B
M4	R-HSA-5654716	Downstream signaling of activated FGFR4	329	53	1.71	0.00052	0.023	Reactome	1.6383	GSK3B;AHCYL1;PTEN;SPRED3;PPP2R5E;AKT3;PRKACB;KSR1;GAB1;PPP2R5B;PRKCA;NRG2;IL17RD;RBX1;PSMA3;PSMA4;CREB1;PSMA1;PIK3CA;RASA3;RASA1;RASA2;RAPGEF2;SOS1;PSMD11;MAPKAP1;PDGFB;ITPR1;PDGFA;ITPR2;ITPR3;RASAL2;ADCY7;FOXO1;RASGRP3;ERBB2;PIP5K1A;PIP5K1B;RICTOR;CSK;FYN;SPTBN1;BRAP;PTK2;NR4A1;KITLG;PSMC1;MDM2;NF1;GRB2;TEK;CALM1;TNRC6B
M4	R-HSA-5654708	Downstream signaling of activated FGFR3	329	53	1.71	0.00052	0.023	Reactome	1.6383	GSK3B;AHCYL1;PTEN;SPRED3;PPP2R5E;AKT3;PRKACB;KSR1;GAB1;PPP2R5B;PRKCA;NRG2;IL17RD;RBX1;PSMA3;PSMA4;CREB1;PSMA1;PIK3CA;RASA3;RASA1;RASA2;RAPGEF2;SOS1;PSMD11;MAPKAP1;PDGFB;ITPR1;PDGFA;ITPR2;ITPR3;RASAL2;ADCY7;FOXO1;RASGRP3;ERBB2;PIP5K1A;PIP5K1B;RICTOR;CSK;FYN;SPTBN1;BRAP;PTK2;NR4A1;KITLG;PSMC1;MDM2;NF1;GRB2;TEK;CALM1;TNRC6B
M4	R-HSA-5654738	Signaling by FGFR2	361	57	1.67	0.00055	0.024	Reactome	1.6198	GSK3B;AHCYL1;PTEN;SPRED3;PPP2R5E;AKT3;PRKACB;RBFOX2;KSR1;NCBP1;GAB1;PPP2R5B;PRKCA;NRG2;IL17RD;RBX1;PSMA3;PSMA4;CREB1;PSMA1;PIK3CA;RASA3;HNRNPH1;RASA1;RASA2;RAPGEF2;SOS1;PSMD11;MAPKAP1;PDGFB;ITPR1;PDGFA;ITPR2;ITPR3;RASAL2;ADCY7;FOXO1;RASGRP3;POLR2B;ERBB2;PIP5K1A;PIP5K1B;RICTOR;CSK;FYN;SPTBN1;BRAP;PTK2;NR4A1;KITLG;PSMC1;MDM2;NF1;GRB2;TEK;CALM1;TNRC6B
M4	R-HSA-933543	NF-kB activation through FADD/RIP-1 pathway mediated by caspase-8 and -10	12	6	8.84	0.00059	0.025	Reactome	1.6021	IFIH1;IKBKB;MAVS;CASP8;DDX58;CASP10
M4	R-HSA-5654743	Signaling by FGFR4	332	53	1.69	0.00065	0.025	Reactome	1.6021	GSK3B;AHCYL1;PTEN;SPRED3;PPP2R5E;AKT3;PRKACB;KSR1;GAB1;PPP2R5B;PRKCA;NRG2;IL17RD;RBX1;PSMA3;PSMA4;CREB1;PSMA1;PIK3CA;RASA3;RASA1;RASA2;RAPGEF2;SOS1;PSMD11;MAPKAP1;PDGFB;ITPR1;PDGFA;ITPR2;ITPR3;RASAL2;ADCY7;FOXO1;RASGRP3;ERBB2;PIP5K1A;PIP5K1B;RICTOR;CSK;FYN;SPTBN1;BRAP;PTK2;NR4A1;KITLG;PSMC1;MDM2;NF1;GRB2;TEK;CALM1;TNRC6B
M4	R-HSA-5654687	Downstream signaling of activated FGFR1	332	53	1.69	0.00065	0.025	Reactome	1.6021	GSK3B;AHCYL1;PTEN;SPRED3;PPP2R5E;AKT3;PRKACB;KSR1;GAB1;PPP2R5B;PRKCA;NRG2;IL17RD;RBX1;PSMA3;PSMA4;CREB1;PSMA1;PIK3CA;RASA3;RASA1;RASA2;RAPGEF2;SOS1;PSMD11;MAPKAP1;PDGFB;ITPR1;PDGFA;ITPR2;ITPR3;RASAL2;ADCY7;FOXO1;RASGRP3;ERBB2;PIP5K1A;PIP5K1B;RICTOR;CSK;FYN;SPTBN1;BRAP;PTK2;NR4A1;KITLG;PSMC1;MDM2;NF1;GRB2;TEK;CALM1;TNRC6B
M4	R-HSA-1500931	Cell-Cell communication	131	26	2.2	0.00066	0.025	Reactome	1.6021	FBLIM1;CTNND1;LAMA3;ILK;NTN1;MAPK8;CDH2;NCK2;FYN;RSU1;SPTBN1;NCK1;JUP;ACTN1;PARVA;MAPK14;PTK2;CD2AP;PIK3CA;CTNNB1;GRB2;ITGA6;CD47;FERMT2;LIMS2;ARHGEF6
M4	R-HSA-5654741	Signaling by FGFR3	333	53	1.69	0.0007	0.025	Reactome	1.6021	GSK3B;AHCYL1;PTEN;SPRED3;PPP2R5E;AKT3;PRKACB;KSR1;GAB1;PPP2R5B;PRKCA;NRG2;IL17RD;RBX1;PSMA3;PSMA4;CREB1;PSMA1;PIK3CA;RASA3;RASA1;RASA2;RAPGEF2;SOS1;PSMD11;MAPKAP1;PDGFB;ITPR1;PDGFA;ITPR2;ITPR3;RASAL2;ADCY7;FOXO1;RASGRP3;ERBB2;PIP5K1A;PIP5K1B;RICTOR;CSK;FYN;SPTBN1;BRAP;PTK2;NR4A1;KITLG;PSMC1;MDM2;NF1;GRB2;TEK;CALM1;TNRC6B
M4	R-HSA-913531	Interferon Signaling	196	35	1.93	0.0007	0.025	Reactome	1.6021	SP100;CIITA;NUP188;IFI6;ADAR;IFI35;IFIT1;SAMHD1;IFIT3;IFIT2;FLNB;KPNA3;GBP1;TRIM22;GBP4;GBP3;NUP214;HLA-DRB5;VCAM1;RSAD2;STAT1;DDX58;STAT2;MX2;MX1;UBE2E1;EIF2AK2;NUP93;OAS1;IRF3;OAS2;OAS3;XAF1;HLA-DQB1;EIF4G1
M4	R-HSA-8849471	PTK6 Regulates RHO GTPases, RAS GTPase and MAP kinases	26	9	4.68	0.00072	0.025	Reactome	1.6021	SPRED3;RASA3;RASA1;RASA2;ELMO1;NF1;RASAL2;ARHGAP35;BCAR1
M4	R-HSA-3000171	Non-integrin membrane-ECM interactions	42	12	3.54	0.00072	0.025	Reactome	1.6021	TGFB1;LAMA2;LAMA4;ACTN1;LAMA3;SDC3;PDGFB;PDGFA;PRKCA;ITGA6;HSPG2;DDR2
M4	R-HSA-190236	Signaling by FGFR	366	57	1.64	0.00077	0.026	Reactome	1.585	GSK3B;AHCYL1;PTEN;SPRED3;PPP2R5E;AKT3;PRKACB;RBFOX2;KSR1;NCBP1;GAB1;PPP2R5B;PRKCA;NRG2;IL17RD;RBX1;PSMA3;PSMA4;CREB1;PSMA1;PIK3CA;RASA3;HNRNPH1;RASA1;RASA2;RAPGEF2;SOS1;PSMD11;MAPKAP1;PDGFB;ITPR1;PDGFA;ITPR2;ITPR3;RASAL2;ADCY7;FOXO1;RASGRP3;POLR2B;ERBB2;PIP5K1A;PIP5K1B;RICTOR;CSK;FYN;SPTBN1;BRAP;PTK2;NR4A1;KITLG;PSMC1;MDM2;NF1;GRB2;TEK;CALM1;TNRC6B
M4	R-HSA-168256	Immune System	1547	195	1.3	0.00082	0.026	Reactome	1.585	ATF1;AHCYL1;CBLB;IFI35;IFIT1;IFIT3;IFIT2;HERC4;RPS6KA5;RPS6KA2;AKT3;AP1S2;LGALS9;BTRC;PRKACB;ATP6V1E2;TRIM22;RNF111;HERC6;NUP214;MEF2A;WSB1;RSAD2;PRKCB;PRKCA;ATG12;NUP93;HECW2;RBCK1;ATP6V0D1;NLRX1;MAPKAP1;PDGFB;PDGFA;RNF213;RNF216;C7;PIP5K1A;PIP5K1B;ATP6V1C1;SPTBN1;BRAP;CREBBP;HLA-DRB5;NFATC3;EIF2AK2;NFATC2;PTK2;UBAC1;GRB2;CALM1;FBXL4;RNF220;CD40;SH3KBP1;CLTC;CTSS;IFIH1;EEA1;IKBKB;CASP10;CD34;CTS…
M4	R-HSA-168928	RIG-I/MDA5 mediated induction of IFN-alpha/beta pathways	79	18	2.62	0.00082	0.026	Reactome	1.585	CREBBP;NLRX1;MAP3K1;DDX58;UBE2D2;NLRC5;HMGB1;TANK;ATG12;IFIH1;IKBKB;ITCH;MAVS;CASP8;IRF3;RNF216;CASP10;UBE2K
M4	R-HSA-5654736	Signaling by FGFR1	336	53	1.67	0.00086	0.026	Reactome	1.585	GSK3B;AHCYL1;PTEN;SPRED3;PPP2R5E;AKT3;PRKACB;KSR1;GAB1;PPP2R5B;PRKCA;NRG2;IL17RD;RBX1;PSMA3;PSMA4;CREB1;PSMA1;PIK3CA;RASA3;RASA1;RASA2;RAPGEF2;SOS1;PSMD11;MAPKAP1;PDGFB;ITPR1;PDGFA;ITPR2;ITPR3;RASAL2;ADCY7;FOXO1;RASGRP3;ERBB2;PIP5K1A;PIP5K1B;RICTOR;CSK;FYN;SPTBN1;BRAP;PTK2;NR4A1;KITLG;PSMC1;MDM2;NF1;GRB2;TEK;CALM1;TNRC6B
M4	R-HSA-2424491	DAP12 signaling	344	54	1.66	0.00087	0.026	Reactome	1.585	GSK3B;AHCYL1;PTEN;SPRED3;PPP2R5E;AKT3;PRKACB;KSR1;GAB1;PPP2R5B;PRKCA;NRG2;IL17RD;RBX1;PSMA3;PSMA4;CREB1;PSMA1;PIK3CA;RASA3;RASA1;RASA2;RAPGEF2;SOS1;PSMD11;MAPKAP1;PDGFB;ITPR1;PDGFA;ITPR2;ITPR3;RASAL2;ADCY7;FOXO1;RASGRP3;ERBB2;PIP5K1A;PIP5K1B;RICTOR;CSK;FYN;SPTBN1;BRAP;PTK2;NR4A1;KITLG;PSMC1;MDM2;NF1;GRB2;KLRD1;TEK;CALM1;TNRC6B
M4	R-HSA-4086398	Ca2+ pathway	61	15	2.89	0.00095	0.028	Reactome	1.5528	TCF7L1;FZD3;LEF1;ITPR1;ITPR2;PRKCA;ITPR3;AXIN2;GNG12;GNG4;GNB1;GNB4;CTNNB1;CALM1;TNRC6B
M4	R-HSA-1502540	Signaling by Activin	13	6	7.58	0.001	0.029	Reactome	1.5376	SMAD2;SMAD4;SMAD3;INHBB;ACVR2A;FSTL3
M4	R-HSA-6811438	Intra-Golgi traffic	44	12	3.32	0.0011	0.032	Reactome	1.4949	NAPA;CYTH3;RGP1;NAPB;GOLGA5;CUX1;MAN1A2;COG5;COG3;COG2;MAN1A1;NAPG
M4	R-HSA-1839117	Signaling by cytosolic FGFR1 fusion mutants	18	7	5.63	0.0013	0.036	Reactome	1.4437	BCR;CPSF6;PIK3CA;CUX1;STAT1;CNTRL;GRB2
M4	R-HSA-418885	DCC mediated attractive signaling	14	6	6.63	0.0016	0.044	Reactome	1.3565	ABLIM2;ABLIM3;FYN;NTN1;PTK2;NCK1
M4	R-HSA-1236394	Signaling by ERBB4	330	51	1.63	0.0017	0.044	Reactome	1.3565	GSK3B;PTEN;SPRED3;PPP2R5E;AKT3;BTRC;KSR1;GAB1;PPP2R5B;NRG2;IL17RD;RBX1;PSMA3;PSMA4;CREB1;PSMA1;PIK3CA;RASA3;RASA1;RASA2;RAPGEF2;SOS1;PSMD11;MAPKAP1;PDGFB;PSEN2;PDGFA;RASAL2;FOXO1;RASGRP3;ERBB2;PIP5K1A;PIP5K1B;RICTOR;CSK;FYN;SPTBN1;BRAP;WWP1;PTK2;NR4A1;KITLG;ITCH;PSMC1;MDM2;NF1;GRB2;TAB2;TEK;CALM1;TNRC6B
M4	R-HSA-180292	GAB1 signalosome	125	24	2.11	0.0017	0.044	Reactome	1.3565	GSK3B;MAPKAP1;PDGFB;PTEN;GAB1;PPP2R5B;PDGFA;NRG2;FOXO1;NR4A1;KITLG;CREB1;PIK3CA;PPP2R5E;AKT3;ERBB2;MDM2;PIP5K1A;PIP5K1B;GRB2;CSK;FYN;RICTOR;TNRC6B
M4	R-HSA-2454202	Fc epsilon receptor (FCERI) signaling	395	59	1.56	0.0018	0.044	Reactome	1.3565	GSK3B;AHCYL1;UBE2D2;PTEN;IKBKB;SPRED3;PPP2R5E;AKT3;BTRC;KSR1;GAB1;PPP2R5B;NRG2;IL17RD;RBX1;PSMA3;PSMA4;CREB1;PSMA1;PIK3CA;RASA3;RASA1;RASA2;RAPGEF2;SOS1;PSMD11;MAPKAP1;PDGFB;ITPR1;PDGFA;ITPR2;ITPR3;RASAL2;FOXO1;RASGRP3;MAPK9;MAPK8;ERBB2;PIP5K1A;PIP5K1B;RICTOR;CSK;FYN;SPTBN1;BRAP;MAP3K1;NFATC3;NFATC2;PTK2;NR4A1;KITLG;PSMC1;MDM2;NF1;GRB2;TAB2;TEK;CALM1;TNRC6B
M4	R-HSA-983168	Antigen processing: Ubiquitination & Proteasome degradation	260	42	1.71	0.0018	0.044	Reactome	1.3565	PSMD11;UBE3D;UBE2D2;CBLB;UBE3A;UBR2;UBE3B;HERC4;NPEPPS;ZNRF1;RNF213;HECTD2;UBE2Q2;RNF19A;VHL;BTRC;LONRF1;RNF111;HERC6;MYLIP;WSB1;ANAPC7;DTX3L;HUWE1;UBE2E1;WWP1;UBAC1;LRRC41;RBX1;KLHL20;PSMA3;ITCH;PSMA4;PSMA1;GAN;HECW2;PSMC1;TRIM37;RBCK1;FBXL4;UBE2K;RNF220
M4	R-HSA-3700989	Transcriptional Regulation by TP53	348	53	1.6	0.0019	0.047	Reactome	1.3279	YWHAE;GPI;PPP1R13B;ELL;PTEN;CHM;BRCA1;GLS;YWHAQ;CASP10;AKT3;NBN;BNIP3L;CSNK2A1;RBL1;CTDP1;MAPKAP1;NUAK1;BRIP1;PCBP4;POLR2B;SMYD2;RICTOR;ZNF420;BARD1;PLK3;CREBBP;NPM1;TAF12;TAF13;RPA1;RPA2;GTF2H1;SUPT5H;MAPK14;GATAD2B;CNOT4;CDK9;CDK7;CNOT7;RGCC;BCL6;TTC5;CCNG1;MDM2;TCEA1;ATM;CDK13;MNAT1;TAF4;TAF3;ATR;TNRC6B
M4	R-HSA-212436	Generic Transcription Pathway	812	108	1.37	0.0023	0.05	Reactome	1.301	NR3C1;NR3C2;GLS;AKT3;ZNF721;ZNF567;NBN;RNF111;ZNF287;BNIP3L;CSNK2A1;ZFP2;ZNF678;ZNF711;ZNF432;ZNF430;ZNF155;ZNF274;ZNF791;ZNF273;ZNF394;ZNF790;NOTCH1;MAPKAP1;ZNF26;KRBOX4;HELZ2;BRIP1;NUAK1;PCBP4;ZNF429;SMYD2;SKIL;ZKSCAN1;ZNF420;BARD1;ESRRA;SMAD2;PLK3;CREBBP;SMAD4;SMAD3;SUPT5H;SMAD7;CNOT4;CDK9;CDK8;NR4A1;CDK7;RGCC;CNOT7;NR4A3;BCL6;MDM2;ATM;MNAT1;CDK13;ATR;ZNF496;YWHAE;GPI;ZNF493;PPP1R13B;ELL;PTEN;…
M4	R-HSA-6811442	Intra-Golgi and retrograde Golgi-to-ER traffic	179	31	1.86	0.0023	0.05	Reactome	1.301	USP6NL;NAPA;NAPB;NBAS;KDELR1;STX18;BICD2;NAPG;CYTH3;GOLGA4;GOLGA5;VPS51;CUX1;MAN1A2;KIF5B;GOLGA1;MAN1A1;RAB6A;DYNC1H1;COG5;GALNT2;COG3;GBF1;COG2;PLA2G4A;RGP1;KIF16B;KIF26B;RAB18;COPG2;RAB3GAP1
M4	R-HSA-2172127	DAP12 interactions	359	54	1.58	0.0023	0.05	Reactome	1.301	GSK3B;AHCYL1;PTEN;SPRED3;PPP2R5E;AKT3;PRKACB;KSR1;GAB1;PPP2R5B;PRKCA;NRG2;IL17RD;RBX1;PSMA3;PSMA4;CREB1;PSMA1;PIK3CA;RASA3;RASA1;RASA2;RAPGEF2;SOS1;PSMD11;MAPKAP1;PDGFB;ITPR1;PDGFA;ITPR2;ITPR3;RASAL2;ADCY7;FOXO1;RASGRP3;ERBB2;PIP5K1A;PIP5K1B;RICTOR;CSK;FYN;SPTBN1;BRAP;PTK2;NR4A1;KITLG;PSMC1;MDM2;NF1;GRB2;KLRD1;TEK;CALM1;TNRC6B
M4	R-HSA-70221	Glycogen breakdown (glycogenolysis)	15	6	5.89	0.0025	0.05	Reactome	1.301	AGL;PGM2;PHKB;PYGL;CALM1;PGM1
M4	R-HSA-5674400	Constitutive Signaling by AKT1 E17K in Cancer	25	8	4.16	0.0025	0.05	Reactome	1.301	GSK3B;NR4A1;CREB1;MAPKAP1;AKT3;MDM2;RICTOR;FOXO1
M4	R-HSA-3214842	HDMs demethylate histones	25	8	4.16	0.0025	0.05	Reactome	1.301	KDM5A;KDM5C;KDM2A;ARID5B;UTY;KDM7A;PHF8;KDM6A
M4	R-HSA-167172	Transcription of the HIV genome	67	15	2.56	0.0026	0.05	Reactome	1.301	CTDP1;ELL;NCBP1;TAF12;RNMT;TAF13;GTF2H1;SUPT5H;CDK9;CDK7;POLR2B;TCEA1;MNAT1;TAF4;TAF3
M4	R-HSA-8848021	Signaling by PTK6	67	15	2.56	0.0026	0.05	Reactome	1.301	KHDRBS2;LRRK2;NRG2;RASAL2;NR3C1;ARHGAP35;SPRED3;RASA3;RASA1;RASA2;ERBB2;ELMO1;NF1;BCAR1;PELP1
M4	R-HSA-983169	Class I MHC mediated antigen processing & presentation	305	47	1.62	0.0026	0.05	Reactome	1.301	PSMD11;UBE3D;UBE2D2;CBLB;UBE3A;UBR2;UBE3B;CTSS;HERC4;NPEPPS;SEC61A1;ZNRF1;RNF213;HECTD2;UBE2Q2;RNF19A;VHL;BTRC;LONRF1;RNF111;HERC6;MYLIP;WSB1;SEC24A;ANAPC7;DTX3L;ERAP2;ERAP1;HUWE1;UBE2E1;WWP1;UBAC1;LRRC41;RBX1;KLHL20;PSMA3;ITCH;PSMA4;PSMA1;GAN;HECW2;PSMC1;TRIM37;RBCK1;FBXL4;UBE2K;RNF220
M4	R-HSA-5654689	PI-3K cascade:FGFR1	122	23	2.06	0.0027	0.05	Reactome	1.301	GSK3B;MAPKAP1;PDGFB;PTEN;GAB1;PPP2R5B;PDGFA;NRG2;FOXO1;NR4A1;KITLG;CREB1;PIK3CA;PPP2R5E;AKT3;ERBB2;MDM2;PIP5K1A;PIP5K1B;GRB2;FYN;RICTOR;TNRC6B
M4	R-HSA-5654710	PI-3K cascade:FGFR3	122	23	2.06	0.0027	0.05	Reactome	1.301	GSK3B;MAPKAP1;PDGFB;PTEN;GAB1;PPP2R5B;PDGFA;NRG2;FOXO1;NR4A1;KITLG;CREB1;PIK3CA;PPP2R5E;AKT3;ERBB2;MDM2;PIP5K1A;PIP5K1B;GRB2;FYN;RICTOR;TNRC6B
M4	R-HSA-1250342	PI3K events in ERBB4 signaling	122	23	2.06	0.0027	0.05	Reactome	1.301	GSK3B;MAPKAP1;PDGFB;PTEN;GAB1;PPP2R5B;PDGFA;NRG2;FOXO1;NR4A1;KITLG;CREB1;PIK3CA;PPP2R5E;AKT3;ERBB2;MDM2;PIP5K1A;PIP5K1B;GRB2;FYN;RICTOR;TNRC6B
M4	R-HSA-1257604	PIP3 activates AKT signaling	122	23	2.06	0.0027	0.05	Reactome	1.301	GSK3B;MAPKAP1;PDGFB;PTEN;GAB1;PPP2R5B;PDGFA;NRG2;FOXO1;NR4A1;KITLG;CREB1;PIK3CA;PPP2R5E;AKT3;ERBB2;MDM2;PIP5K1A;PIP5K1B;GRB2;FYN;RICTOR;TNRC6B
M4	R-HSA-5654720	PI-3K cascade:FGFR4	122	23	2.06	0.0027	0.05	Reactome	1.301	GSK3B;MAPKAP1;PDGFB;PTEN;GAB1;PPP2R5B;PDGFA;NRG2;FOXO1;NR4A1;KITLG;CREB1;PIK3CA;PPP2R5E;AKT3;ERBB2;MDM2;PIP5K1A;PIP5K1B;GRB2;FYN;RICTOR;TNRC6B
M4	R-HSA-5654695	PI-3K cascade:FGFR2	122	23	2.06	0.0027	0.05	Reactome	1.301	GSK3B;MAPKAP1;PDGFB;PTEN;GAB1;PPP2R5B;PDGFA;NRG2;FOXO1;NR4A1;KITLG;CREB1;PIK3CA;PPP2R5E;AKT3;ERBB2;MDM2;PIP5K1A;PIP5K1B;GRB2;FYN;RICTOR;TNRC6B
M4	R-HSA-204998	Cell death signalling via NRAGE, NRIF and NADE	61	14	2.64	0.0028	0.052	Reactome	1.284	YWHAE;ARHGEF12;PLEKHG5;PSEN2;KALRN;NET1;AKAP13;TIAM1;ARHGEF9;MAPK8;ARHGEF3;SOS1;ITGB3BP;ARHGEF6
M4	R-HSA-4411364	Binding of TCF/LEF:CTNNB1 to target gene promoters	7	4	11.78	0.0029	0.053	Reactome	1.2757	TCF7L1;LEF1;CTNNB1;AXIN2
M4	R-HSA-199920	CREB phosphorylation	7	4	11.78	0.0029	0.053	Reactome	1.2757	ATF1;RPS6KA5;CREB1;RPS6KA2
M4	R-HSA-2682334	EPH-Ephrin signaling	95	19	2.22	0.003	0.054	Reactome	1.2676	EPHA4;EPHA7;ROCK1;ARHGEF28;CLTC;PSEN2;ADAM10;EFNA5;KALRN;PTK2;EFNB2;TIAM1;RASA1;KDR;NCK2;MYH11;FYN;GIT1;EPHA3
M4	R-HSA-6811440	Retrograde transport at the Trans-Golgi-Network	49	12	2.87	0.0031	0.054	Reactome	1.2676	USP6NL;NAPA;RGP1;NAPB;GOLGA4;VPS51;COG5;GOLGA1;COG3;COG2;RAB6A;NAPG
M4	R-HSA-111465	Apoptotic cleavage of cellular proteins	37	10	3.28	0.0031	0.054	Reactome	1.2676	DSP;TJP1;OCLN;CASP8;GSN;DBNL;ROCK1;CTNNB1;PTK2;BIRC2
M4	R-HSA-416482	G alpha (12/13) signalling events	75	16	2.4	0.0032	0.055	Reactome	1.2596	ARHGEF12;ROCK1;PLEKHG5;GNG12;KALRN;NET1;AKAP13;TIAM1;ARHGEF9;PIK3CA;GNG4;GNB1;ARHGEF3;GNB4;SOS1;ARHGEF6
M4	R-HSA-1433557	Signaling by SCF-KIT	325	49	1.58	0.0034	0.057	Reactome	1.2441	GSK3B;PTEN;SPRED3;PPP2R5E;AKT3;KSR1;GAB1;PPP2R5B;PRKCA;NRG2;IL17RD;RBX1;PSMA3;PSMA4;CREB1;PSMA1;PIK3CA;RASA3;RASA1;RASA2;RAPGEF2;SOS1;PSMD11;MAPKAP1;PDGFB;PDGFA;RASAL2;FOXO1;RASGRP3;ERBB2;PIP5K1A;PIP5K1B;RICTOR;CSK;FYN;SPTBN1;SH2B2;BRAP;STAT1;PTK2;NR4A1;KITLG;PSMC1;MDM2;NF1;GRB2;TEK;CALM1;TNRC6B
M4	R-HSA-1280218	Adaptive Immune System	762	101	1.37	0.0034	0.057	Reactome	1.2441	AHCYL1;UBE3D;UBE2D2;CBLB;UBE3A;UBE3B;NPEPPS;HERC4;RNF19A;KIF5B;AKT3;AP1S2;BTRC;PRKACB;RNF111;HERC6;MYLIP;WSB1;ANAPC7;PRKCB;UBE2E1;RBX1;HECW2;KLRF1;RBCK1;PSMD11;MAPKAP1;PDGFB;ITPR1;PDGFA;ITPR2;ITPR3;UBR2;FOXO1;RASGRP3;RNF213;PIP5K1A;PIP5K1B;TNFRSF14;LONRF1;HLA-DRB5;VCAM1;UBAC1;KLHL20;NR4A1;MDM2;GRB2;KLRD1;TAB2;CALM1;FBXL4;UBE2K;RNF220;GSK3B;CD40;SH3KBP1;CLTC;PTEN;CTSS;IKBKB;SEC61A1;PPP2R5E;UBE2Q2;…
M4	R-HSA-1433559	Regulation of KIT signaling	16	6	5.3	0.0036	0.057	Reactome	1.2441	KITLG;PRKCA;FYN;GRB2;SOS1;SH2B2
M4	R-HSA-1168372	Downstream signaling events of B Cell Receptor (BCR)	192	32	1.78	0.0036	0.057	Reactome	1.2441	GSK3B;PSMD11;MAPKAP1;PDGFB;PTEN;PDGFA;FOXO1;RASGRP3;IKBKB;PPP2R5E;AKT3;ERBB2;PIP5K1A;PIP5K1B;FYN;RICTOR;BTRC;PRKCB;GAB1;PPP2R5B;NRG2;NR4A1;PSMA3;KITLG;CREB1;PSMA4;PIK3CA;PSMA1;PSMC1;MDM2;GRB2;TNRC6B
M4	R-HSA-198203	PI3K/AKT activation	125	23	2	0.0036	0.057	Reactome	1.2441	GSK3B;MAPKAP1;PDGFB;PTEN;GAB1;PPP2R5B;PDGFA;NRG2;FOXO1;NR4A1;KITLG;CREB1;PIK3CA;PPP2R5E;AKT3;ERBB2;MDM2;PIP5K1A;PIP5K1B;GRB2;FYN;RICTOR;TNRC6B
M4	R-HSA-1489509	DAG and IP3 signaling	32	9	3.46	0.0037	0.057	Reactome	1.2441	AHCYL1;CREB1;ITPR1;ITPR2;ITPR3;PRKCA;CALM1;ADCY7;PRKACB
M4	R-HSA-2173793	Transcriptional activity of SMAD2/SMAD3:SMAD4 heterotrimer	44	11	2.95	0.0038	0.057	Reactome	1.2441	SMAD2;CDK9;SKI;CDK8;SMAD4;SMAD3;RBL1;PARP1;SKIL;RNF111;SMAD7
M4	R-HSA-112043	PLC beta mediated events	44	11	2.95	0.0038	0.057	Reactome	1.2441	AHCYL1;CREB1;PLCB4;ITPR1;ITPR2;PLA2G4A;ITPR3;PRKCA;CALM1;ADCY7;PRKACB
M4	R-HSA-1483249	Inositol phosphate metabolism	44	11	2.95	0.0038	0.057	Reactome	1.2441	IPPK;INPP5B;INPP4A;ITPKC;INPP5A;PLCB4;PPIP5K1;ITPK1;PTEN;IP6K1;CALM1
M4	R-HSA-166166	MyD88-independent TLR3/TLR4 cascade	97	19	2.16	0.0039	0.057	Reactome	1.2441	ATF1;MEF2A;UBE2D2;NOD1;HMGB1;MAPK14;TANK;IKBKB;MAPK9;MAPK8;RPS6KA5;CASP8;CREB1;IRF3;RPS6KA2;TAB2;BTRC;BIRC2;BIRC3
M4	R-HSA-168164	Toll Like Receptor 3 (TLR3) Cascade	97	19	2.16	0.0039	0.057	Reactome	1.2441	ATF1;MEF2A;UBE2D2;NOD1;HMGB1;MAPK14;TANK;IKBKB;MAPK9;MAPK8;RPS6KA5;CASP8;CREB1;IRF3;RPS6KA2;TAB2;BTRC;BIRC2;BIRC3
M4	R-HSA-937061	TRIF-mediated TLR3/TLR4 signaling	97	19	2.16	0.0039	0.057	Reactome	1.2441	ATF1;MEF2A;UBE2D2;NOD1;HMGB1;MAPK14;TANK;IKBKB;MAPK9;MAPK8;RPS6KA5;CASP8;CREB1;IRF3;RPS6KA2;TAB2;BTRC;BIRC2;BIRC3
M4	R-HSA-5218921	VEGFR2 mediated cell proliferation	248	39	1.66	0.0041	0.06	Reactome	1.2218	AHCYL1;PSMD11;PDGFB;ITPR1;PDGFA;ITPR2;ITPR3;RASAL2;RASGRP3;SPRED3;PPP2R5E;ERBB2;KDR;CSK;FYN;SPTBN1;BRAP;KSR1;PRKCB;PPP2R5B;PRKCA;NRG2;IL17RD;PTK2;RBX1;PSMA3;KITLG;PSMA4;PSMA1;RASA3;PSMC1;RASA1;RASA2;NF1;RAPGEF2;GRB2;TEK;CALM1;SOS1
M4	R-HSA-114508	Effects of PIP2 hydrolysis	27	8	3.72	0.0043	0.063	Reactome	1.2007	DGKE;PRKCH;DGKA;ITPR1;ITPR2;ITPR3;MGLL;DGKI
M4	R-HSA-75153	Apoptotic execution phase	51	12	2.72	0.0044	0.063	Reactome	1.2007	DSP;TJP1;OCLN;CASP8;DBNL;GSN;ROCK1;CTNNB1;HMGB1;DNM1L;BIRC2;PTK2
M4	R-HSA-674695	RNA Polymerase II Pre-transcription Events	64	14	2.48	0.0044	0.063	Reactome	1.2007	CTDP1;ELL;NCBP1;TAF12;TAF13;GTF2H1;SUPT5H;CDK9;CDK7;POLR2B;TCEA1;MNAT1;TAF4;TAF3
M4	R-HSA-112040	G-protein mediated events	45	11	2.86	0.0046	0.064	Reactome	1.1938	AHCYL1;CREB1;PLCB4;ITPR1;ITPR2;PLA2G4A;ITPR3;PRKCA;CALM1;ADCY7;PRKACB
M4	R-HSA-193648	NRAGE signals death through JNK	45	11	2.86	0.0046	0.064	Reactome	1.1938	NET1;AKAP13;TIAM1;MAPK8;ARHGEF9;ARHGEF12;PLEKHG5;ARHGEF3;SOS1;KALRN;ARHGEF6
M4	R-HSA-4085001	Sialic acid metabolism	33	9	3.32	0.0046	0.064	Reactome	1.1938	ST6GALNAC1;ST6GAL1;ST8SIA4;ST8SIA6;ST3GAL6;NANS;ST3GAL1;ST3GAL2;GNE
M4	R-HSA-373753	Nephrin interactions	22	7	4.13	0.0048	0.066	Reactome	1.1805	PIK3CA;ACTN1;NCK2;FYN;SPTBN1;CD2AP;NCK1
M4	R-HSA-446388	Regulation of cytoskeletal remodeling and cell spreading by IPP complex components	8	4	8.83	0.0054	0.072	Reactome	1.1427	ACTN1;PARVA;RSU1;ARHGEF6
M4	R-HSA-2219528	PI3K/AKT Signaling in Cancer	86	17	2.18	0.0055	0.073	Reactome	1.1367	GSK3B;MAPKAP1;GAB1;PDGFB;PDGFA;NRG2;FOXO1;NR4A1;KITLG;CREB1;PIK3CA;AKT3;ERBB2;MDM2;FYN;RICTOR;GRB2
M4	R-HSA-166016	Toll Like Receptor 4 (TLR4) Cascade	122	22	1.95	0.0056	0.073	Reactome	1.1367	ATF1;MEF2A;MAP3K1;UBE2D2;NOD1;HMGB1;MAPK14;TANK;DNM2;IKBKB;DNM3;MAPK9;MAPK8;RPS6KA5;CASP8;CREB1;IRF3;RPS6KA2;TAB2;BTRC;BIRC2;BIRC3
M4	R-HSA-76002	Platelet activation, signaling and aggregation	253	39	1.62	0.0057	0.073	Reactome	1.1367	DGKE;DGKA;PDGFB;ITPR1;PDGFA;ITPR2;ITPR3;TTN;GNG4;AKT3;HABP4;PHACTR2;CSK;FYN;A2M;TGFB2;PRKCH;TGFB1;PRKCB;ACTN1;VEGFC;PLA2G4A;PRKCA;GNG12;MAPK14;PTK2;TMX3;PIK3CA;MMRN1;GNB1;CALU;GNB4;GRB2;CALM1;GAS6;SOS1;MGLL;DGKI;BCAR1
M4	R-HSA-3928663	EPHA-mediated growth cone collapse	34	9	3.18	0.0057	0.073	Reactome	1.1367	EPHA4;EPHA7;ROCK1;KDR;FYN;MYH11;EFNA5;PTK2;EPHA3
M4	R-HSA-212718	EGFR interacts with phospholipase C-gamma	34	9	3.18	0.0057	0.073	Reactome	1.1367	AHCYL1;CREB1;ITPR1;ITPR2;ITPR3;PRKCA;CALM1;ADCY7;PRKACB
M4	R-HSA-167021	PLC-gamma1 signalling	34	9	3.18	0.0057	0.073	Reactome	1.1367	AHCYL1;CREB1;ITPR1;ITPR2;ITPR3;PRKCA;CALM1;ADCY7;PRKACB
M4	R-HSA-109582	Hemostasis	552	75	1.4	0.0059	0.074	Reactome	1.1308	DGKE;DOCK4;DGKA;PDE3B;AKAP10;SIN3A;PPP2R5E;KIF5B;AKT3;BSG;HABP4;PHACTR2;PRKACB;GUCY1A2;PRKCH;PRKCB;ACTN1;ITPK1;PPP2R5B;PLA2G4A;PRKCA;SERPINB6;RAD51B;SLC7A5;PROCR;SLC7A6;TMX3;PIK3CA;MMRN1;IRF3;KIF16B;ITGA6;CD47;GAS6;SOS1;ZFPM2;MGLL;DGKI;PDGFB;ITPR1;PDGFA;ITPR2;ITPR3;LRP8;PHF21A;TTN;GNG4;MFN2;CSK;FYN;CD58;A2M;JAM2;SH2B2;CREBBP;TGFB2;PPIL2;TGFB1;VEGFC;ATP2B1;MERTK;GNG12;MAPK14;PTK2;KIF26B;CAPZA2;GNB…
M4	R-HSA-170834	Signaling by TGF-beta Receptor Complex	73	15	2.29	0.0061	0.076	Reactome	1.1192	SMAD2;SMAD4;TGFB1;SMAD3;PARP1;TGFBR1;UCHL5;TGFBR2;SMAD7;CDK9;SKI;CDK8;RBL1;SKIL;RNF111
M4	R-HSA-418346	Platelet homeostasis	87	17	2.15	0.0062	0.077	Reactome	1.1135	GUCY1A2;PDE3B;PPP2R5B;ITPR1;PLA2G4A;ITPR2;ITPR3;ATP2B1;GNG12;MAPK14;LRP8;PPP2R5E;GNG4;GNB1;GNAS;GNB4;CALM1
M4	R-HSA-2173795	Downregulation of SMAD2/3:SMAD4 transcriptional activity	23	7	3.87	0.0064	0.078	Reactome	1.1079	SMAD2;SKI;SMAD4;SMAD3;PARP1;SKIL;RNF111
M4	R-HSA-983695	Antigen activates B Cell Receptor (BCR) leading to generation of second messengers	47	11	2.7	0.0065	0.079	Reactome	1.1024	AHCYL1;SH3KBP1;ITPR1;ITPR2;ITPR3;CBLB;FYN;GRB2;CALM1;SOS1;NCK1
M4	R-HSA-168249	Innate Immune System	807	104	1.32	0.0069	0.083	Reactome	1.0809	ATF1;AHCYL1;UBE2D2;RPS6KA5;RPS6KA2;AKT3;BTRC;PRKACB;MEF2A;PRKCA;ATG12;RBX1;ELMO1;NLRX1;PSMD11;MAPKAP1;PDGFB;ITPR1;PDGFA;ITPR2;ITPR3;RASAL2;FOXO1;RASGRP3;C7;RNF216;PIP5K1A;PIP5K1B;NLRP1;SPTBN1;BRAP;CREBBP;NFATC3;NFATC2;PTK2;NR4A1;MAVS;MDM2;NF1;GRB2;TAB2;KLRD1;CALM1;UBE2K;GSK3B;PTEN;BRK1;HMGB1;CTSS;EEA1;IKBKB;IFIH1;SPRED3;CASP8;CASP10;PPP2R5E;NCK1;KSR1;DDX58;GAB1;PPP2R5B;NRG2;IL17RD;DNM2;DNM3;PSMA3…
M4	R-HSA-111885	Opioid Signalling	81	16	2.18	0.007	0.083	Reactome	1.0809	AHCYL1;PDE4D;ITPR1;PLA2G4A;ITPR2;PRKCA;ITPR3;GNG12;ADCY7;PLCB4;CREB1;GNG4;GNB1;GNB4;CALM1;PRKACB
M4	R-HSA-432722	Golgi Associated Vesicle Biogenesis	54	12	2.53	0.0071	0.084	Reactome	1.0757	TPD52;NAPA;TBC1D8B;SNX2;TFRC;DNAJC6;CLTC;AP1S2;AP3B1;AP3S1;AP4B1;DNM2
M4	R-HSA-6796648	TP53 Regulates Transcription of DNA Repair Genes	61	13	2.4	0.0075	0.087	Reactome	1.0605	CTDP1;ELL;GTF2H1;BRCA1;SUPT5H;CDK9;CDK7;POLR2B;TCEA1;ATM;CDK13;MNAT1;ATR
M4	R-HSA-168898	Toll-Like Receptors Cascades	140	24	1.83	0.0076	0.087	Reactome	1.0605	ATF1;MEF2A;MAP3K1;UBE2D2;NOD1;HMGB1;MAPK14;TANK;CTSS;DNM2;EEA1;IKBKB;DNM3;MAPK9;MAPK8;RPS6KA5;CASP8;CREB1;IRF3;RPS6KA2;TAB2;BTRC;BIRC2;BIRC3
M4	R-HSA-6804756	Regulation of TP53 Activity through Phosphorylation	89	17	2.09	0.0079	0.09	Reactome	1.0458	BARD1;PLK3;CSNK2A1;TAF12;TAF13;RPA1;RPA2;BRCA1;MAPK14;NUAK1;BRIP1;MDM2;ATM;NBN;TAF4;TAF3;ATR
M4	R-HSA-1280215	Cytokine Signaling in Immune system	620	82	1.36	0.0082	0.093	Reactome	1.0315	CIITA;CD40;NUP188;ADAR;IL1RAP;IFI35;IFIT1;IFIT3;TNFSF13B;IFIT2;IKBKB;SPRED3;PPP2R5E;LGALS9;BTRC;KPNA3;TRIM22;NUP214;KSR1;RSAD2;IL15;DDX58;UBE2E1;PPP2R5B;NRG2;TNFRSF1B;IL17RD;RBX1;NUP93;PSMA3;PSMA4;PSMA1;PIK3CA;OAS1;IRF3;RASA3;OAS2;RASA1;OAS3;RASA2;RAPGEF2;TNFRSF25;SOS1;BIRC2;HLA-DQB1;BIRC3;SP100;PSMD11;PDGFB;IFI6;PDGFA;NOD1;RASAL2;SAMHD1;RASGRP3;ERBB2;FLNB;TNFRSF14;CSK;FYN;GBP1;SPTBN1;GBP4;GBP3;B…
M4	R-HSA-446203	Asparagine N-linked glycosylation	259	39	1.57	0.0084	0.094	Reactome	1.0269	NAPA;NAPB;ST6GALNAC1;LMAN2L;STX17;KDELR1;MIA3;NAPG;GOLGA2;PPP6C;FUT8;GMDS;MAN1A2;ST8SIA4;ST3GAL6;ST8SIA6;MAN1A1;NANS;ST3GAL1;UGGT1;ST3GAL2;SPTBN1;CTSC;DYNC1H1;ST6GAL1;SEC24A;COG5;FUCA1;ALG5;COG3;GBF1;GFPT1;COG2;ALG3;ALG13;ALG11;GOLGB1;COPG2;GNE
M4	R-HSA-5653656	Vesicle-mediated transport	492	67	1.4	0.0084	0.094	Reactome	1.0269	USP6NL;YWHAE;SCARB1;TFRC;KDELR1;CLTC;MIA3;BICD2;GOLGA2;PPP6C;GJA1;GOLGA4;GOLGA5;YWHAQ;MAN1A2;KIF5B;GOLGA1;AP1S2;MAN1A1;AP3S1;CTSC;TPD52;COG5;COG3;COG2;PLA2G4A;AP3B1;DNM2;TBC1D1;TBC1D4;DNAJC6;KIF16B;HGS;EXOC4;CHMP4B;EXOC6;STAM2;RHOQ;NAPA;NAPB;NBAS;LMAN2L;STX17;STX18;NAPG;CYTH3;SNX2;VPS51;CUX1;RAB6A;SPTBN1;TBC1D8B;DYNC1H1;RAB4A;SEC24A;GALNT2;VTA1;GBF1;AP4B1;TJP1;RGP1;GOLGB1;KIF26B;RAB18;COPG2;CALM1…
M4	R-HSA-450282	MAPK targets/ Nuclear events mediated by MAP kinases	30	8	3.22	0.0086	0.095	Reactome	1.0223	ATF1;MEF2A;MAPK9;MAPK8;RPS6KA5;CREB1;RPS6KA2;MAPK14
M4	R-HSA-198693	AKT phosphorylates targets in the nucleus	9	4	7.07	0.0089	0.096	Reactome	1.0177	NR4A1;CREB1;AKT3;FOXO1
M4	R-HSA-166054	Activated TLR4 signalling	112	20	1.93	0.009	0.096	Reactome	1.0177	ATF1;MEF2A;MAP3K1;UBE2D2;NOD1;HMGB1;MAPK14;TANK;IKBKB;MAPK9;MAPK8;RPS6KA5;CASP8;CREB1;IRF3;RPS6KA2;TAB2;BTRC;BIRC2;BIRC3
M4	R-HSA-3134973	LRR FLII-interacting protein 1 (LRRFIP1) activates type I IFN production	5	3	13.25	0.009	0.096	Reactome	1.0177	CREBBP;IRF3;CTNNB1
M4	R-HSA-70370	Galactose catabolism	5	3	13.25	0.009	0.096	Reactome	1.0177	GALE;PGM2;PGM1
M4	R-HSA-5357801	Programmed Cell Death	166	27	1.72	0.0098	0.1	Reactome	1	YWHAE;PSMD11;PPP1R13B;ROCK1;HMGB1;MAPK8;CASP8;YWHAQ;AKT3;TNFSF10;DNM1L;DSP;DBNL;GSN;UNC5B;DAPK2;PTK2;TJP1;OCLN;PSMA3;PSMA4;PSMA1;PSMC1;NMT1;CTNNB1;BIRC2;BIRC3
M4	R-HSA-167169	HIV Transcription Elongation	43	10	2.68	0.0098	0.1	Reactome	1	CDK9;CDK7;CTDP1;ELL;NCBP1;POLR2B;TCEA1;GTF2H1;SUPT5H;MNAT1
M4	R-HSA-167246	Tat-mediated elongation of the HIV-1 transcript	43	10	2.68	0.0098	0.1	Reactome	1	CDK9;CDK7;CTDP1;ELL;NCBP1;POLR2B;TCEA1;GTF2H1;SUPT5H;MNAT1
M4	R-HSA-167200	Formation of HIV-1 elongation complex containing HIV-1 Tat	43	10	2.68	0.0098	0.1	Reactome	1	CDK9;CDK7;CTDP1;ELL;NCBP1;POLR2B;TCEA1;GTF2H1;SUPT5H;MNAT1
M4	R-HSA-5696395	Formation of Incision Complex in GG-NER	43	10	2.68	0.0098	0.1	Reactome	1	CDK7;PARP1;ERCC1;RPA1;RPA2;GTF2H1;RAD23A;MNAT1;RNF111;RBX1
M4	R-HSA-918233	TRAF3-dependent IRF activation pathway	14	5	4.91	0.0099	0.1	Reactome	1	IFIH1;CREBBP;MAVS;IRF3;DDX58
M4	R-HSA-4641265	Repression of WNT target genes	14	5	4.91	0.0099	0.1	Reactome	1	TCF7L1;CTBP2;LEF1;CTNNB1;AXIN2
M4	R-HSA-5633007	Regulation of TP53 Activity	151	25	1.76	0.01	0.1	Reactome	1	PPP1R13B;MAPKAP1;BRCA1;NUAK1;BRIP1;AKT3;SMYD2;RICTOR;NBN;BARD1;PLK3;CSNK2A1;TAF12;TAF13;RPA1;RPA2;MAPK14;GATAD2B;TTC5;CCNG1;MDM2;ATM;TAF4;TAF3;ATR
M4	R-HSA-199992	trans-Golgi Network Vesicle Budding	70	14	2.21	0.01	0.1	Reactome	1	TPD52;NAPA;TBC1D8B;TFRC;CLTC;GBF1;AP3B1;AP4B1;DNM2;SNX2;DNAJC6;HGS;AP1S2;AP3S1
M4	R-HSA-421837	Clathrin derived vesicle budding	70	14	2.21	0.01	0.1	Reactome	1	TPD52;NAPA;TBC1D8B;TFRC;CLTC;GBF1;AP3B1;AP4B1;DNM2;SNX2;DNAJC6;HGS;AP1S2;AP3S1
M4	R-HSA-5685938	HDR through Single Strand Annealing (SSA)	37	9	2.84	0.01	0.1	Reactome	1	BARD1;BRIP1;ERCC1;RPA1;RPA2;ATM;BRCA1;NBN;ATR
M4	R-HSA-168638	NOD1/2 Signaling Pathway	31	8	3.08	0.011	0.1	Reactome	1	IKBKB;ITCH;CASP8;NOD1;TAB2;MAPK14;BIRC2;BIRC3
M4	R-HSA-1640170	Cell Cycle	566	75	1.36	0.011	0.1	Reactome	1	RB1;YWHAE;LIN54;AHCTF1;SYCP2;NUP188;RSF1;BRCA1;CDC14A;SYNE2;PHF8;SYNE1;GOLGA2;NIPBL;CCND3;YWHAQ;MIS18BP1;PPP2R5E;UIMC1;CNTRL;NBN;BTRC;CEP290;TMPO;NUP214;RAB2A;PPP1R12A;CSNK2A1;ANAPC7;PRKCB;CEP131;UBE2E1;PPP2R5B;PRKCA;LEMD2;NUP93;RNF168;PSMA3;PSMA4;RBL1;PSMA1;MSH4;TERF2IP;SFI1;ITGB3BP;MCPH1;PSMD11;PRIM1;NSL1;CENPC;ORC5;ORC4;BRIP1;HAUS8;PCBP4;E2F3;CEP192;BARD1;DYNC1H1;NPM1;ODF2;NEK6;NEK7;RPA1;RPA2;…
M4	R-HSA-3858494	Beta-catenin independent WNT signaling	144	24	1.77	0.011	0.1	Reactome	1	FZD3;TCF7L1;PSMD11;PRKCB;RYK;CLTC;LEF1;ITPR1;ITPR2;PRKCA;ITPR3;AXIN2;GNG12;PSMA3;PSMA4;PSMA1;GNG4;PSMC1;GNB1;GNB4;CTNNB1;ROR1;CALM1;TNRC6B
M6	GO:0046540	U4/U6 x U5 tri-snRNP complex	25	5	8.14	0.00077	0.051	GO	1.29243	ZMAT2;SNRPE;LSM3;LSM2;SNRPB
M6	GO:0005683	U7 snRNP	7	3	24.37	0.00086	0.051	GO	1.29243	LSM11;SNRPE;SNRPB
M6	GO:0005762	mitochondrial large ribosomal subunit	52	7	5.08	0.00088	0.051	GO	1.29243	MRPL16;MRPL27;MRPL15;MRPL45;MRPL35;MRPL43;MRPL11
M6	GO:0055029	nuclear DNA-directed RNA polymerase complex	52	7	5.08	0.00088	0.051	GO	1.29243	POLR2M;CRCP;POLR2C;POLR3D;POLR2D;POLR2E;POLR3F
M6	GO:0005666	DNA-directed RNA polymerase III complex	18	4	9.29	0.00175	0.062	GO	1.20761	CRCP;POLR3D;POLR3F;POLR2E
M6	GO:0044439	peroxisomal part	75	8	3.9	0.00181	0.062	GO	1.20761	PHYH;PEX11B;NUDT19;PXMP4;PEX10;ACAA1;NUDT12;PAOX
M6	GO:0097525	spliceosomal snRNP complex	59	7	4.39	0.00186	0.062	GO	1.20761	RBMX2;DDX23;SNRPE;DCAF4;LSM3;SNRPB;LSM2
M6	GO:0097526	spliceosomal tri-snRNP complex	31	5	6.26	0.00213	0.062	GO	1.20761	ZMAT2;SNRPE;LSM3;LSM2;SNRPB
M6	GO:0071011	precatalytic spliceosome	33	5	5.81	0.00283	0.074	GO	1.13077	RBMX2;SNRPE;DCAF4;LSM3;LSM2
M6	GO:0097346	INO80-type complex	22	4	7.23	0.00381	0.09	GO	1.04576	KAT5;MCRS1;RUVBL2;ACTR8
M6	GO:0005682	U5 snRNP	23	4	6.85	0.00451	0.096	GO	1.01773	DDX23;SNRPE;DCAF4;SNRPB
M6	GO:0000398	mRNA splicing, via spliceosome	261	21	2.9	4.3e-05	0.049	GO	1.3098	PPIL1;RBM15;CPSF1;GEMIN2;CSTF2;PRCC;DDX23;DDX20;WDR83;LSM3;LSM2;ZMAT2;PUF60;RBMX2;POLR2C;POLR2D;POLR2E;SNRPE;BUD13;SNRPB;HNRNPA0
M6	GO:0006397	mRNA processing	283	22	2.79	4.8e-05	0.049	GO	1.3098	PPIL1;RBM15;CPSF1;GEMIN2;CSTF2;PRCC;DDX23;WDR83;THOC3;GTF2H5;LSM3;LSM2;ZMAT2;PUF60;RBMX2;POLR2C;POLR2D;POLR2E;SNRPE;BUD13;SNRPB;HNRNPA0
M6	GO:1903506	regulation of nucleic acid-templated transcription	607	36	2.1	8.7e-05	0.05	GO	1.30103	ZNF672;ZNF275;ZNF570;NAB2;TCF7;AHR;ZNF624;PATZ1;ZNF200;ZNF761;TCFL5;KLRG1;ZNF880;ZFP1;ZNF34;SAP30;NIF3L1;ZNF93;ZNF418;ZSCAN21;ZNF74;ZNF615;ZNF699;ZNF578;ZNF677;ZNF780A;ATF5;ZNF257;ZNF213;ZNF334;ZNF212;ZNF354C;ZNF134;ZNF211;ZNF552;ZFP28
M6	GO:0000377	RNA splicing, via transesterification reactions with bulged adenosine as nucleophile	236	19	2.89	9.8e-05	0.05	GO	1.30103	PPIL1;RBM15;CPSF1;CSTF2;PRCC;DDX23;WDR83;LSM3;LSM2;ZMAT2;PUF60;RBMX2;POLR2C;POLR2D;POLR2E;SNRPE;BUD13;SNRPB;HNRNPA0
M6	Herpes simplex virus 1 infection	Herpes simplex virus 1 infection	492	39	2.91	3.8e-08	8.7e-06	NA	5.06	ZNF275;ZNF473;ZNF570;TRADD;ZNF749;EIF4EBP1;ZNF624;ZNF425;IKBKG;ZNF486;ZNF200;ZNF563;ZNF442;ZNF761;ZNF460;ZFP1;TRAF2;ZNF34;ZNF90;ZNF93;ZNF418;ZNF74;ZNF615;ZNF558;ZNF613;ZNF699;ZNF677;ZNF780A;ZNF555;ZNF257;ZNF334;ZNF212;SRSF8;ZNF674;ZNF850;ZNF354C;ZNF211;ZNF552;ZFP28
M6	R-HSA-74160	Gene Expression	1631	89	2.02	2.2e-08	1.9e-05	Reactome	4.7212	TDRKH;N6AMT1;ZNF771;ZNF570;CRCP;DDX49;GEMIN2;TACO1;MED16;MED12;SNAPC5;FBL;PIDD1;LSM11;KAT5;AIFM2;ZNF385A;ZNF486;ZNF200;ZNF442;ZNF563;ZNF761;ZNF441;ZFP1;IMP3;THOC3;DDOST;GTPBP3;SAP30;FANCD2;ZNF558;SNRPE;ZNF677;ZNF555;ZNF552;SNRPB;ZNF473;GTF3C4;AARS2;GTF3C6;CSTF2;DDX23;DDX20;AAAS;EXOSC7;RPS15A;ZNF749;POLR2C;POLR2D;TAF1A;EIF4EBP1;POLR2E;ZNF624;ZNF425;E2F5;EXOSC2;HNRNPA0;ZNF460;BRPF1;CPSF1;TPRKB;ZNF3…
M6	R-HSA-212436	Generic Transcription Pathway	812	47	2.07	1.4e-05	0.006	Reactome	2.2218	ZNF771;ZNF473;ZNF570;TACO1;MED16;MED12;PIDD1;KAT5;AIFM2;ZNF749;POLR2C;POLR2D;POLR2E;ZNF624;ZNF425;E2F5;ZNF385A;ZNF486;ZNF200;ZNF442;ZNF563;ZNF761;ZNF441;ZNF460;BRPF1;ZFP1;ZNF34;GTF2H5;FANCD2;ZNF418;ZNF74;CNOT3;ZNF615;ZNF558;ZNF613;RAD1;ZNF699;ZNF677;ZNF555;ZNF257;ZNF213;ZNF334;ZNF212;ZNF354C;ZNF211;ZNF552;ZFP28
M6	R-HSA-112297	Post-Elongation Processing of Intronless pre-mRNA	24	6	10.88	6e-05	0.013	Reactome	1.8861	ZNF473;LSM11;CPSF1;CSTF2;SNRPE;SNRPB
M6	R-HSA-75067	Processing of Capped Intronless Pre-mRNA	24	6	10.88	6e-05	0.013	Reactome	1.8861	ZNF473;LSM11;CPSF1;CSTF2;SNRPE;SNRPB
M6	R-HSA-76046	RNA Polymerase III Transcription Initiation	36	7	7.88	8.3e-05	0.014	Reactome	1.8539	SNAPC5;GTF3C4;CRCP;GTF3C6;POLR3D;POLR2E;POLR3F
M6	R-HSA-76066	RNA Polymerase III Transcription Initiation From Type 2 Promoter	27	6	9.32	0.00012	0.017	Reactome	1.7696	GTF3C4;CRCP;GTF3C6;POLR3D;POLR2E;POLR3F
M6	R-HSA-111367	SLBP independent Processing of Histone Pre-mRNAs	10	4	21.69	0.00015	0.017	Reactome	1.7696	ZNF473;LSM11;SNRPE;SNRPB
M6	R-HSA-76061	RNA Polymerase III Transcription Initiation From Type 1 Promoter	28	6	8.9	0.00015	0.017	Reactome	1.7696	GTF3C4;CRCP;GTF3C6;POLR3D;POLR2E;POLR3F
M6	R-HSA-749476	RNA Polymerase III Abortive And Retractive Initiation	41	7	6.72	0.0002	0.017	Reactome	1.7696	SNAPC5;GTF3C4;CRCP;GTF3C6;POLR3D;POLR2E;POLR3F
M6	R-HSA-74158	RNA Polymerase III Transcription	41	7	6.72	0.0002	0.017	Reactome	1.7696	SNAPC5;GTF3C4;CRCP;GTF3C6;POLR3D;POLR2E;POLR3F
M6	R-HSA-77588	SLBP Dependent Processing of Replication-Dependent Histone Pre-mRNAs	11	4	18.59	0.00022	0.018	Reactome	1.7447	ZNF473;LSM11;SNRPE;SNRPB
M6	R-HSA-5696398	Nucleotide Excision Repair	108	11	3.72	0.0004	0.029	Reactome	1.5376	DDB1;PARP2;POLR2C;MCRS1;POLD2;POLR2D;POLR2E;LIG3;ACTR8;ZNF830;GTF2H5
M6	R-HSA-6782210	Gap-filling DNA repair synthesis and ligation in TC-NER	62	8	4.84	0.00051	0.034	Reactome	1.4685	DDB1;POLR2C;POLD2;POLR2D;POLR2E;LIG3;ZNF830;GTF2H5
M6	R-HSA-2142789	Ubiquinol biosynthesis	7	3	24.37	0.00086	0.051	Reactome	1.2924	PDSS1;COQ7;COQ6
M6	R-HSA-72165	mRNA Splicing - Minor Pathway	52	7	5.08	0.00088	0.051	Reactome	1.2924	POLR2C;DDX23;POLR2D;POLR2E;SNRPE;SNRPB;LSM2
M6	R-HSA-73894	DNA Repair	285	19	2.35	0.001	0.057	Reactome	1.2441	PARP2;MCRS1;UBE2L6;LIG3;FANCB;ACTR8;GTF2H5;DDB1;KAT5;EME2;FANCD2;POLR2C;POLD2;POLR2D;SPRTN;POLR2E;RAD1;ZNF830;KPNA2
M6	R-HSA-73857	RNA Polymerase II Transcription	124	11	3.19	0.0013	0.064	Reactome	1.1938	ZNF473;LSM11;CPSF1;POLR2C;CSTF2;POLR2D;POLR2E;THOC3;SNRPE;GTF2H5;SNRPB
M6	R-HSA-76071	RNA Polymerase III Transcription Initiation From Type 3 Promoter	28	5	7.08	0.0013	0.064	Reactome	1.1938	SNAPC5;CRCP;POLR3D;POLR2E;POLR3F
M6	R-HSA-5601884	PIWI-interacting RNA (piRNA) biogenesis	29	5	6.78	0.0016	0.071	Reactome	1.1487	TDRKH;POLR2C;POLR2D;POLR2E;TDRD6
M6	R-HSA-73780	RNA Polymerase III Chain Elongation	18	4	9.29	0.0018	0.074	Reactome	1.1308	CRCP;POLR3D;POLR3F;POLR2E
M6	R-HSA-6781827	Transcription-Coupled Nucleotide Excision Repair (TC-NER)	76	8	3.84	0.002	0.074	Reactome	1.1308	DDB1;POLR2C;POLD2;POLR2D;POLR2E;LIG3;ZNF830;GTF2H5
M6	R-HSA-109688	Cleavage of Growing Transcript in the Termination Region	60	7	4.31	0.0021	0.074	Reactome	1.1308	ZNF473;LSM11;CPSF1;CSTF2;THOC3;SNRPE;SNRPB
M6	R-HSA-73856	RNA Polymerase II Transcription Termination	60	7	4.31	0.0021	0.074	Reactome	1.1308	ZNF473;LSM11;CPSF1;CSTF2;THOC3;SNRPE;SNRPB
M6	R-HSA-76044	Post-Elongation Processing of the Transcript	60	7	4.31	0.0021	0.074	Reactome	1.1308	ZNF473;LSM11;CPSF1;CSTF2;THOC3;SNRPE;SNRPB
M6	R-HSA-72163	mRNA Splicing - Major Pathway	134	11	2.93	0.0024	0.083	Reactome	1.0809	CPSF1;POLR2C;CSTF2;DDX23;POLR2D;POLR2E;SNRPE;LSM3;SNRPB;LSM2;HNRNPA0
M6	R-HSA-6782135	Dual incision in TC-NER	63	7	4.08	0.0027	0.091	Reactome	1.041	DDB1;POLR2C;POLD2;POLR2D;POLR2E;ZNF830;GTF2H5
M7	GO:0008066	glutamate receptor activity	20	15	29.99	2.5e-12	2e-09	GO	8.699	GRIA1;GRIA2;GRID1;GRIK5;GRIK3;GRIK4;GRIK1;GRIK2;GRM1;GRIN2D;GRM3;GRM5;GRM7;GRM8;GRIA4
M7	GO:0099529	neurotransmitter receptor activity involved in regulation of postsynaptic membrane potential	21	15	24.99	8.1e-12	3.2e-09	GO	8.4949	GABRA2;GRIA1;GRIA2;GABRA1;GRID1;GRIK5;GABRA3;GRIK3;GRIK4;GRIK1;GRIK2;GABRG3;GABRG2;GABRG1;GRIA4
M7	GO:0022824	transmitter-gated ion channel activity	33	18	12.01	5.2e-11	1.4e-08	GO	7.8539	GABRB3;GRIA1;GABRA2;GRIA2;GABRA1;GABRB1;GRID1;GRIK5;GABRA3;GRIK3;GRIK4;GRIK1;GRIK2;GABRG3;GABRG2;GABRG1;GRIN2D;GRIA4
M7	GO:0004970	ionotropic glutamate receptor activity	16	12	29.94	4.3e-10	8.6e-08	GO	7.0655	GRIA1;GRIA2;GRIN2A;GRIK5;GRIK3;GRIK4;GRIK1;GRIK2;GRIN2C;GRIN2B;GRIN2D;GRIA4
M7	GO:0022843	voltage-gated cation channel activity	100	29	4.1	1.2e-08	2e-06	GO	5.699	KCNA2;CACNA1B;CACNA1A;PKD2;NALCN;CACNG7;CACNG8;NCS1;CNGA1;CACNG2;CACNG4;KCNH1;KCNH5;KCND2;KCNH7;KCNB1;CACNA2D1;KCNH8;KCNB2;OPRM1;TPCN2;CACNB1;CACNB2;KCNS3;KCNQ2;KCNMA1;IL1RAPL1;KCNQ5;HCN2
M7	GO:1904315	transmitter-gated ion channel activity involved in regulation of postsynaptic membrane potential	36	16	7.99	2.8e-08	3.8e-06	GO	5.4202	GRIA1;GABRA2;GRIA2;GABRA1;GRID1;CHRNA7;GRIK5;GABRA3;GRIK3;GRIK4;GRIK1;GRIK2;GABRG3;GABRG2;GABRG1;GRIA4
M7	GO:0005245	voltage-gated calcium channel activity	37	15	6.81	3.4e-07	3.9e-05	GO	4.4089	CACNA2D1;CACNA1B;CACNA1A;OPRM1;PKD2;NALCN;TPCN2;CACNB1;CACNG7;CACNB2;CACNG8;NCS1;IL1RAPL1;CACNG2;CACNG4
M7	GO:0016917	GABA receptor activity	21	11	10.97	5.5e-07	5.5e-05	GO	4.2596	GABRA2;GABRB3;GABBR2;GABRB2;GABRA1;GABRB1;GABBR1;GABRA3;GABRG3;GABRG2;GABRG1
M7	GO:0022851	GABA-gated chloride ion channel activity	12	8	19.92	1.7e-06	0.00015	GO	3.8239	GABRA2;GABRB3;GABRA1;GABRB1;GABRA3;GABRG3;GABRG2;GABRG1
M7	GO:0099094	ligand-gated cation channel activity	60	18	4.28	4.1e-06	0.00033	GO	3.4815	GRIA1;GRIA2;KCNJ10;GRIK5;CHRNA7;KCNJ14;GRIK3;GRIK4;GRIK1;GRIK2;GRIN2C;GRIN2B;GRIN2D;GRIN2A;ASIC2;KCNK1;KCNJ3;GRIA4
M7	GO:0005262	calcium channel activity	93	23	3.29	7.9e-06	0.00057	GO	3.2441	SLC24A2;RYR2;SLC24A4;SLC24A3;TRPC3;CACNA2D1;CHRNA7;PDE2A;CACNA1B;CACNA1A;TRPV3;OPRM1;PKD2;NALCN;TPCN2;CACNB1;CACNB2;CACNG7;CACNG8;NCS1;IL1RAPL1;CACNG2;CACNG4
M7	GO:0005267	potassium channel activity	100	24	3.16	8.8e-06	0.00057	GO	3.2441	KCNH5;KCNK10;KCND2;KCNH7;ABCC8;KCNB1;KCNH8;GRIK5;KCNB2;KCNA2;GRIK3;GRIK4;GRIK1;GRIK2;PKD2;KCNS3;KCNQ2;KCNMA1;CNGA1;KCNQ5;KCNK1;KCNK2;HCN2;KCNH1
M7	GO:0099095	ligand-gated anion channel activity	18	9	9.96	1e-05	0.00057	GO	3.2441	GABRA2;GABRB3;GABRA1;GABRB1;GLRB;GABRA3;GABRG3;GABRG2;GABRG1
M7	GO:0030215	semaphorin receptor binding	18	9	9.96	1e-05	0.00057	GO	3.2441	SEMA5A;SEMA4A;RIT2;SEMA4D;SEMA3C;SEMA3D;SEMA4B;SEMA3A;SEMA3F
M7	GO:0004890	GABA-A receptor activity	19	9	8.96	1.8e-05	0.00094	GO	3.0269	GABRA2;GABRB3;GABRB2;GABRA1;GABRB1;GABRA3;GABRG3;GABRG2;GABRG1
M7	GO:0005249	voltage-gated potassium channel activity	85	21	3.28	2e-05	0.00098	GO	3.0088	KCNH5;KCNJ10;KCND2;KCNH7;KCNB1;KCNIP2;KCNH8;KCNB2;KCNA2;KCNJ14;PKD2;KCNS3;KCNMA1;KCNQ2;CNGA1;KCNQ5;KCNK1;KCNK2;HCN2;KCNH1;KCNJ3
M7	GO:0015276	ligand-gated ion channel activity	68	18	3.6	2.8e-05	0.0012	GO	2.9208	GABRB3;GABRA2;GABRB2;GABRA1;GABRB1;GRIK5;CHRNA7;GABRA3;GRIK3;GRIK4;GRIK1;GRIK2;GABRG3;GABRG2;GABRG1;P2RX7;GLRB;P2RX1
M7	GO:0005283	sodium:amino acid symporter activity	12	7	13.93	2.8e-05	0.0012	GO	2.9208	SLC38A1;SLC1A2;SLC6A13;SLC1A3;SLC6A12;SLC6A11;SLC6A1
M7	GO:0008503	benzodiazepine receptor activity	10	6	14.92	8.9e-05	0.0037	GO	2.4318	GABRA2;GABRA1;GABRA3;GABRG3;GABRG2;GABRG1
M7	GO:0038191	neuropilin binding	19	8	7.24	0.00015	0.0056	GO	2.2518	SEMA5A;SEMA4A;SEMA4D;SEMA3C;SEMA3D;SEMA4B;SEMA3A;SEMA3F
M7	GO:0030507	spectrin binding	19	8	7.24	0.00015	0.0056	GO	2.2518	SPTBN4;DCTN2;KIF3A;ANK2;MYO7A;ANK3;DYNC1I1;ADD2
M7	GO:0015085	calcium ion transmembrane transporter activity	77	18	3.05	0.00016	0.0059	GO	2.2291	SLC24A2;RYR2;SLC24A4;SLC24A3;TRPC3;CHRNA7;PDE2A;CACNA1B;CACNA1A;TRPV3;ATP2B2;ATP2C2;PKD2;CACNB2;ATP13A4;ATP13A5;CACNG2;CACNG4
M7	GO:0005230	extracellular ligand-gated ion channel activity	52	14	3.67	0.00017	0.0059	GO	2.2291	GABRB3;GRIA1;GABRA2;GABRB2;GRIA2;GABRA1;GABRB1;CHRNA7;GABRA3;GABRG3;GABRG2;GABRG1;GLRB;GRIA4
M7	GO:0005237	inhibitory extracellular ligand-gated ion channel activity	15	7	8.71	0.00018	0.0059	GO	2.2291	GABRA2;GABRA1;GLRB;GABRA3;GABRG3;GABRG2;GABRG1
M7	GO:0004114	3',5'-cyclic-nucleotide phosphodiesterase activity	20	8	6.64	0.00022	0.0072	GO	2.1427	PDE1C;PDE1B;PDE1A;PDE2A;PDE4B;PDE3A;PDE6B;PDE8B
M7	GO:0001540	amyloid-beta binding	49	13	3.6	0.00035	0.011	GO	1.9586	GRIA1;GRIA2;NLGN1;CHRNA7;CLU;BACE1;CD36;APBB1;APOE;EPHB2;CRYAB;APBA2;ITM2C
M7	GO:0019199	transmembrane receptor protein kinase activity	62	15	3.18	0.00037	0.011	GO	1.9586	ALK;DDR1;EPHA5;PDGFRB;NTRK2;EPHA6;NTRK3;ERBB3;ERBB4;ROR2;EPHB2;BMPR1B;EPHB1;FGFR2;BMPR1A
M7	GO:0003774	motor activity	85	18	2.68	0.00059	0.017	GO	1.7696	DNAH7;DNAH17;KIF24;MYO5A;MYL6B;MYO7A;KIF22;KIF6;KIF15;MYH3;KIF5C;KIF3A;KIF5A;KIF1B;KIF21A;KIF1A;KIFC3;DYNC1I1
M7	GO:0005272	sodium channel activity	40	11	3.78	0.0007	0.019	GO	1.7212	GRIK5;GRIK3;GRIK4;GRIK1;GRIK2;PKD2;ASIC2;KCNK1;NALCN;HCN2;SCN1A
M7	GO:0003777	microtubule motor activity	60	14	3.03	0.00086	0.023	GO	1.6383	DNAH7;DNAH17;KIF24;KIF22;KIF6;KIF15;KIF5C;KIF3A;KIF5A;KIF1B;KIF21A;KIF1A;KIFC3;DYNC1I1
M7	GO:0004714	transmembrane receptor protein tyrosine kinase activity	61	14	2.97	0.001	0.026	GO	1.585	ALK;DDR1;EPHA5;PDGFRB;NTRK2;EPHA6;NTRK3;NELL2;ERBB3;ERBB4;ROR2;EPHB2;EPHB1;FGFR2
M7	GO:0015296	anion:cation symporter activity	43	11	3.42	0.0013	0.034	GO	1.4685	SLC4A8;SLC13A4;SLC1A2;SLC6A13;SLC4A10;SLC1A3;SLC6A12;SLC6A11;SLC6A1;SLC13A5;SLC4A4
M7	GO:0004115	3',5'-cyclic-AMP phosphodiesterase activity	15	6	6.63	0.0014	0.034	GO	1.4685	PDE1B;PDE1A;PDE2A;PDE4B;PDE3A;PDE8B
M7	GO:0047555	3',5'-cyclic-GMP phosphodiesterase activity	11	5	8.28	0.0018	0.043	GO	1.3665	PDE1B;PDE1A;PDE2A;PDE3A;PDE6B
M7	GO:0004972	NMDA glutamate receptor activity	7	4	13.25	0.002	0.045	GO	1.3468	GRIN2A;GRIN2C;GRIN2B;GRIN2D
M7	GO:0046872	metal ion binding	442	59	1.55	0.0021	0.047	GO	1.3279	RYR2;MAST1;PKD2;CDH8;NUDT3;RPH3A;CDH4;CDH3;PCLO;CDH1;DNER;NCS1;TESC;SYTL3;MSH6;PITPNM3;CDH10;CDH12;MASP1;ASTN2;CDH18;PRTFDC1;CDH19;SLC24A2;BRSK1;NIM1K;BRSK2;SLC24A4;SLC24A3;NRXN1;ADCY2;FBLN1;NLRC4;LRP2;GNAI1;THBS4;ADAMTS13;NUAK2;CDH20;SLIT1;MOV10L1;SPOCK1;APOE;SLIT2;HMGCLL1;LHPP;MARK1;SNCA;SYT1;KCNIP2;KCNIP4;IDH2;CADPS;SYT16;SYT14;SYT9;SYT12;STK26;FBN1
M7	GO:0005509	calcium ion binding	284	41	1.69	0.0024	0.051	GO	1.2924	SLC24A2;RYR2;SLC24A4;SLC24A3;NRXN1;FBLN1;LRP2;PKD2;CDH8;THBS4;RPH3A;CDH4;ADAMTS13;PCLO;CDH3;CDH1;CDH20;DNER;NCS1;SLIT1;SPOCK1;SLIT2;SNCA;SYT1;KCNIP2;TESC;KCNIP4;CADPS;SYT16;SYT14;SYT9;SYTL3;SYT12;PITPNM3;CDH10;CDH12;MASP1;ASTN2;CDH18;FBN1;CDH19
M7	GO:0030955	potassium ion binding	12	5	7.1	0.0029	0.06	GO	1.2218	SLC24A2;SLC24A4;SLC24A3;ATP1A2;ATP1B1
M7	GO:0031402	sodium ion binding	12	5	7.1	0.0029	0.06	GO	1.2218	SLC24A2;SLC24A4;SLC24A3;ATP1A2;ATP1B1
M7	GO:0005261	cation channel activity	146	24	1.96	0.0035	0.069	GO	1.1612	SLC24A2;RYR2;SLC24A4;SLC24A3;KCNK10;TRPC3;ABCC8;CHRNA7;PDE2A;KCNA2;CACNA1B;CACNA1A;TRPV3;PKD2;NALCN;TPCN2;P2RX7;CACNB2;P2RX1;PIEZO2;CACNG2;KCNK1;CACNG4;SCN1A
M7	GO:0005231	excitatory extracellular ligand-gated ion channel activity	29	8	3.79	0.0036	0.069	GO	1.1612	GRIA1;P2RX7;GRIA2;GLRB;CHRNA7;P2RX1;GRIK2;GRIA4
M7	GO:0048156	tau protein binding	8	4	9.94	0.0036	0.069	GO	1.1612	DYRK1A;APOE;CLU;SNCA
M7	GO:0004713	protein tyrosine kinase activity	147	24	1.95	0.0038	0.071	GO	1.1487	EPHA5;PDGFRB;ALK;DDR1;ITK;NTRK2;EPHA6;EGF;HGF;NTRK3;DYRK1A;NRG1;FGF1;FGF2;ERBB3;NRG4;LCK;ERBB4;GRAP2;ROR2;EPHB2;EPHB1;FGFR2;FRK
M7	GO:0008195	phosphatidate phosphatase activity	13	5	6.21	0.0044	0.08	GO	1.0969	PLPPR1;PLPP4;LPIN1;PLPP3;PLPP2
M7	GO:0004672	protein kinase activity	513	65	1.45	0.0046	0.08	GO	1.0969	ALK;DDR1;MAST3;MAST1;FGF1;FGF2;RASSF2;AKT2;MAP3K9;PRKACA;STK32A;EPHB2;STK32B;EPHB1;PRKG1;CDKL2;EPHA5;PDGFRB;MAP2K4;EPHA6;DAPK1;HGF;DYRK1A;HUNK;NRG1;MMD2;KSR2;VRK3;NRG4;LCK;PRKCQ;ROR2;TNIK;SGK1;SGK2;CAMK2B;BRSK1;NIM1K;BRSK2;PRKAA2;PNCK;CAMK2A;PRKCZ;TTBK1;GRK3;NUAK2;ERBB3;ERBB4;MAP4K3;PAK5;MAPK4;MARK1;MAP3K2;CDK18;NTRK2;EGF;NTRK3;MAP3K19;STK26;WNK2;STK17B;BMPR1B;FRK;FGFR2;BMPR1A
M7	GO:0015081	sodium ion transmembrane transporter activity	71	14	2.45	0.0046	0.08	GO	1.0969	SLC24A2;SLC24A4;SLC13A4;SLC24A3;SLC4A10;ATP1A2;ATP1B2;ATP1B1;SLC4A4;NALCN;SLC8A3;SLC4A8;SLC9A5;KCNK1
M7	GO:0005178	integrin binding	94	17	2.2	0.0049	0.082	GO	1.0862	COL16A1;CXADR;CD151;DST;ADAM22;NRG1;FGF1;FGF2;THBS4;FRMD5;ADAMTS13;GPNMB;FAP;ADAM23;JAM3;FBN1;FERMT3
M7	GO:0031434	mitogen-activated protein kinase kinase binding	65	13	2.49	0.0055	0.091	GO	1.041	ALK;DDR1;EPHA5;PDGFRB;NTRK2;EPHA6;NTRK3;ERBB3;ERBB4;ROR2;EPHB2;EPHB1;FGFR2
M7	GO:0008017	microtubule binding	195	29	1.74	0.0063	0.1	GO	1	TUBGCP2;KIF15;MAP2;KIF5C;KIF3A;KIF5A;MAP6;KIF21A;KIF1B;KIF1A;TPPP;MAP9;DYNC1I1;DST;SGIP1;MAP1LC3B2;KIF24;KIF22;CCSAP;KIF6;EML2;CCDC88B;MAP7D3;NAV3;MAP1B;MAP1A;MAPT;KIFC3;SAXO1
M7	GO:0015271	outward rectifier potassium channel activity	14	5	5.52	0.0063	0.1	GO	1	KCND2;KCNIP2;KCNMA1;PKD2;KCNK2
M7	GO:0005518	collagen binding	52	11	2.67	0.0066	0.1	GO	1	DDR1;MRC2;CCBE1;C1QTNF1;COL14A1;CHADL;COL5A3;ITGA11;ANTXR1;USH2A;CD44
M7	GO:0042803	protein homodimerization activity	664	80	1.37	0.0067	0.1	GO	1	TENM1;TENM2;ABCD2;DGKD;TENM3;TENM4;GLDC;ABAT;PTH1R;PKD2;CDH8;TRIM9;CDH4;ATIC;CDH3;CDH1;GLIPR2;MAP3K9;SDS;PDCD6IP;FCER1G;TESC;TPM2;AXIN1;PRLR;GREM1;TPST1;TOX3;CDH10;CDH12;MAPT;MASP1;PLCB1;CRYAB;DSCAML1;CDH18;PRTFDC1;CDH19;CAMK2B;GYPC;SHMT1;PEX11A;CHRNA7;CAMK2A;NLRC4;ADD2;SNX1;ERBB3;CDH20;ERBB4;APOE;SLIT2;RAB11FIP4;MAPK4;LHPP;NTRK2;CADM3;CADM4;NLGN4X;CADM1;CADM2;AADAT;PDE2A;ASNS;ADA2;TPD52L1;TBX18;…
M7	GO:0030425	dendrite	215	57	3.66	9.6e-14	2.3e-11	GO	10.6383	CNTNAP2;TENM2;GRIK3;KNDC1;COMT;PPP1R9A;CLU;SGCE;TRIM9;ATCAY;GRM7;DNER;SACS;KIF1B;KIF1A;EPHB2;EPHA5;KIRREL3;KCND2;MAGI2;DYRK1A;ANK3;OPRM1;GABRG3;SRCIN1;GABRG2;GABRG1;MAP1B;MAP1A;ADGRB1;IL1RAPL1;MAPT;NPTXR;SHANK2;SHANK1;GRIA1;GRIA2;NLGN1;KCNA2;LRP4;ADCY2;LRP2;BRINP2;BRINP1;MAP2;P2RY1;APOD;APOE;BRINP3;GABRA2;GABRA1;NLGN4X;KCNB1;KCNB2;GABRA3;NSG2;NEURL1
M7	GO:0008328	ionotropic glutamate receptor complex	39	22	12.98	1.4e-13	2.3e-11	GO	10.6383	GRIA1;GRIA2;GRIK5;GRIK3;GRIK4;GRIK1;GRIK2;GRIN2C;SHISA9;GRIN2B;SHISA6;GRIN2D;CACNG7;CACNG8;GRIN2A;OLFM2;DLG2;CACNG2;CACNG4;SHANK2;GRIA4;SHANK1
M7	GO:0005887	integral component of plasma membrane	1463	211	1.76	7.3e-12	7.9e-10	GO	9.1024	VIPR1;HHIP;AQP4;SLC4A4;GPR176;ALCAM;EPHB2;EPHB1;EPHA5;CXADR;EPHA6;KCNK10;SLC6A13;SLC6A12;SLC6A11;GABRG3;GABRG2;GABRG1;PLPP4;NINJ2;KCNQ2;ADGRB1;KCNQ5;PLPP3;PLPP2;PTGFR;ENPEP;SDC4;GYPC;PCDH10;SLC22A1;PCDH15;LPAR1;TGFA;SLCO5A1;SLC6A20;PCDH17;GRIN2A;CADM3;CADM4;CADM1;CADM2;IFNLR1;GRIN2C;GRIN2B;GRIN2D;GPR183;FAT1;GPR19;DDR1;GABRB3;GABRB2;TENM1;GABRB1;TENM2;PTPRS;TENM3;TENM4;GRIK3;GRIK4;PTPRJ;GRIK1;PTH…
M7	GO:0030424	axon	141	34	3.19	1.1e-07	9.3e-06	GO	5.0315	CNTNAP2;PTPRS;HEPACAM;SEMA3A;KCNA2;GRIK3;ADAM22;LRP2;COMT;ALCAM;ATCAY;GRM7;SACS;SLC38A7;TMEM108;KIF1B;KIF1A;EPHB2;SNCA;KIRREL3;NTRK2;KCNB1;NTRK3;DYRK1A;OPRM1;SRCIN1;CCSAP;OLFM1;SHTN1;FEZ1;MAP1B;ROR2;CNTN4;MAPT
M7	GO:0034703	cation channel complex	65	21	4.78	1.6e-07	1.1e-05	GO	4.9586	GRIA1;RYR2;GRIA2;KCNIP2;KCNAB1;AKAP6;SHISA9;GRIN2C;GRIN2B;SHISA6;GRIN2D;CACNG7;OLFM2;CACNG8;GRIN2A;PRKACA;CACNG2;KCNK1;CACNG4;SHANK1;GRIA4
M7	GO:0044304	main axon	33	14	7.36	4.3e-07	2.3e-05	GO	4.6383	ROBO2;SPTBN4;CNTNAP2;CNTNAP1;KCNA2;ANK3;DLG2;PARD3;KCNQ2;SPOCK1;CNTN2;MBP;NRCAM;MAPT
M7	GO:0034705	potassium channel complex	14	9	17.93	5.8e-07	2.7e-05	GO	4.5686	ABCC8;KCNIP2;GRIK5;GRIK3;GRIK4;KCNAB1;GRIK1;GRIK2;KCNK1
M7	GO:0032281	AMPA glutamate receptor complex	18	10	12.46	8.9e-07	3.6e-05	GO	4.4437	GRIA1;GRIA2;CACNG7;CACNG8;OLFM2;SHISA9;CACNG2;CACNG4;SHISA6;GRIA4
M7	GO:1902711	GABA-A receptor complex	19	9	8.96	1.8e-05	0.00064	GO	3.1938	GABRA2;GABRB3;GABRB2;GABRA1;GABRB1;GABRA3;GABRG3;GABRG2;GABRG1
M7	GO:0032590	dendrite membrane	20	8	6.64	0.00022	0.0073	GO	2.1367	GABRA2;SGCE;GABRA1;KCNB1;GABRA3;GABRG3;GABRG2;GABRG1
M7	GO:0017146	NMDA selective glutamate receptor complex	9	5	12.43	0.00059	0.017	GO	1.7696	GRIN2A;GRIN2C;GRIN2B;SHANK1;GRIN2D
M7	GO:0016342	catenin complex	28	9	4.72	0.00061	0.017	GO	1.7696	CDH4;CDH3;CDH20;CDH1;CDH10;CDH12;CDH8;CDH18;CDH19
M7	GO:0005788	endoplasmic reticulum lumen	270	41	1.79	0.00089	0.021	GO	1.6778	SPON1;COLGALT2;COL15A1;COL16A1;COL13A1;COL14A1;COL11A1;TNC;CHRDL1;LTBP1;COL19A1;ADAMTSL1;FOXRED2;ADAMTS13;PDGFD;ARSJ;APOE;WNT3;COL27A1;COL24A1;IGFBP5;RNASET2;COL23A1;ANO8;LAMB1;TRDN;BACE1;TF;VCAN;COL1A2;COL5A3;COL7A1;COL6A1;MXRA8;COL4A6;COL21A1;COL4A5;SCG3;COL9A2;MELTF;FBN1
M7	GO:0016010	dystrophin-associated glycoprotein complex	14	6	7.46	0.00092	0.021	GO	1.6778	SGCE;SGCD;SNTG1;DMD;SNTB1;SNTA1
M7	GO:0034706	sodium channel complex	10	5	9.94	0.0011	0.024	GO	1.6198	GRIK5;GRIK3;GRIK4;GRIK1;GRIK2
M7	GO:0033268	node of Ranvier	12	5	7.1	0.0029	0.06	GO	1.2218	SPTBN4;KCNQ2;CNTN2;SPOCK1;ANK3
M7	GO:0038037	G-protein coupled receptor dimeric complex	8	4	9.94	0.0036	0.07	GO	1.1549	GABBR2;GABBR1;RAMP1;GRM1
M7	GO:0005871	kinesin complex	50	11	2.81	0.0048	0.088	GO	1.0555	KIF5C;KIF3A;KIF5A;KIF24;KIF1B;KIF21A;KIF1A;KIF22;KIFC3;KIF6;KIF15
M7	GO:0014701	junctional sarcoplasmic reticulum membrane	9	4	7.95	0.0061	0.094	GO	1.0269	RYR2;AKAP6;JPH1;TRDN
M7	GO:0043194	axon initial segment	9	4	7.95	0.0061	0.094	GO	1.0269	SPTBN4;KCNQ2;NRCAM;ANK3
M7	GO:0044224	juxtaparanode region of axon	9	4	7.95	0.0061	0.094	GO	1.0269	CNTNAP2;DLG2;KCNA2;CNTN2
M7	GO:0007399	nervous system development	455	94	2.67	3.3e-14	1.2e-10	GO	9.9208	SEMA5A;ROBO2;TENM1;SH3GL3;MYT1L;GDA;NCAN;MSI1;GRIK1;CYP46A1;PKD2;FGF2;NRGN;ROBO1;DPYSL5;CDH1;DPYSL2;DNER;ENC1;ADORA1;NRCAM;EPHB2;EPHB1;SH3GL2;KIRREL3;RBFOX1;SRRM4;RBFOX3;APLP1;DYRK1A;PAX6;NRG1;GFRA1;PROX1;POU3F3;BCAN;OLFM1;ZEB2;VCAN;NAV3;FEZ1;IL1RAPL2;NINJ2;ALDH1A2;NINJ1;KCNQ2;ADGRB1;MPPED2;MAL;DSCAML1;SHANK2;SHANK1;NOTCH2;NLGN3;GPM6A;NLGN1;PCDH10;NRXN1;CAMK2A;ADAM22;PCDH15;NRXN2;CRMP1;PTN;PCDH17…
M7	GO:0048812	neuron projection morphogenesis	163	46	3.97	2.1e-12	3.9e-09	GO	8.4089	BRSK1;GPM6A;SPTBN4;CNTNAP2;BRSK2;CNTNAP1;NLGN1;CTNND2;LRP4;PRELP;LRP2;NYAP2;CELSR2;DOCK10;ALCAM;MAP2;SLIT1;MAP6;NRCAM;SLIT2;APBB1;EPHB2;EPHB1;ZNF365;NTNG2;LINGO1;DCC;RHOH;ANK3;BMP7;SHTN1;LRFN2;LRFN5;PARD3;MAP1B;STK26;MAP1A;ADGRB1;LRRN1;TNIK;CNTN4;SGK1;DSCAML1;FGFR2;SHANK2;SHANK1
M7	GO:0007268	chemical synaptic transmission	289	65	2.95	6.5e-12	8e-09	GO	8.0969	GABRB3;GABRB2;SNAP25;GABRB1;GRIK5;GRIK3;GRIK4;GRIK1;GRIK2;SLC6A1;CDH8;GRM1;GRM3;GPR176;GRM5;GRM7;KIF5A;DLGAP1;KIF1B;DLGAP2;UNC13A;KCND2;GRID1;OPRM1;GABRG3;GABRG2;GABRG1;SHISA6;CACNB1;CACNB2;KCNQ2;AMPH;GRIA1;GRIA2;CHRNA7;NRXN1;SLC1A2;CACNA1B;SLC1A3;CACNA1A;NRXN2;GRIN2A;MBP;APOE;ASIC2;TSPOAP1;GRIA4;GABRA2;GABBR2;GABRA1;DTNA;SYT1;KCNIP2;GAD1;GABRA3;GRIN2C;GRIN2B;GRIN2D;RIT2;DLG2;GLRB;PLP1;RIMBP2;APB…
M7	GO:0050804	modulation of chemical synaptic transmission	82	30	5.8	1.1e-11	1e-08	GO	8	NLGN3;GRIA1;GRIA2;NLGN1;PXK;CLSTN2;GRIK5;CHRNA7;CAMK2A;GRIK3;GRIK4;GRIK1;ATP1A2;GRIK2;CPLX2;GRM1;GRM3;RIMS1;GRM5;GRM7;GRM8;TMEM108;GRIA4;LGI1;UNC13A;NLGN4X;SYT1;GRID1;SYN3;CNTNAP4
M7	GO:0007409	axonogenesis	223	53	3.15	6.6e-11	4.9e-08	GO	7.3098	CYFIP2;ROBO2;GLI2;ROBO1;KIF5C;KIF5A;TNR;NRCAM;EPHB2;EPHB1;EPHA5;KIRREL1;DCC;UNC5C;GFRA1;ANK3;GAB2;SPTB;SHTN1;GAP43;FEZ1;PARD3;MAP1B;DOK6;MAP1A;ADGRB1;ANOS1;PRKCQ;DSCAML1;NLGN3;SPTBN4;BRSK1;BRSK2;SEMA3C;NRXN1;SEMA3A;PRELP;SEMA3F;KIF3A;GPC1;SLIT1;NCAM1;APBB1;SLIT2;LGI1;NTNG2;LINGO1;NELL2;LRFN2;LRFN5;LRRN1;CNTN4;FGFR2
M7	GO:0050806	positive regulation of synaptic transmission	67	25	5.97	3.5e-10	2.2e-07	GO	6.6576	NLGN3;SLC24A2;NLGN1;CLSTN2;CHRNA7;NRXN1;GRIK2;ADRA1A;PRKCZ;RIMS1;CACNG7;CACNG8;GRIN2A;CUX2;EPHB2;CACNG2;CACNG4;LGI1;SYT1;GRIN2C;GRIN2B;GRIN2D;SLC8A3;SHANK2;SHANK1
M7	GO:0051966	regulation of synaptic transmission, glutamatergic	45	19	7.31	4.1e-09	2.2e-06	GO	5.6576	NLGN3;NLGN1;UNC13A;SYT1;NRXN1;GRIK3;ATP1A2;GRIK1;GRM1;GRM3;CACNG7;CACNG8;GRM5;GRM7;GRM8;CACNG2;CACNG4;SHANK2;SHANK1
M7	GO:0098916	anterograde trans-synaptic signaling	240	51	2.72	9.3e-09	4.3e-06	GO	5.3665	GABRB3;GABRB2;SNAP25;GABRB1;GRIK4;GRIK1;GRIK2;SLC6A1;GRM1;GRM3;GPR176;GRM5;GRM7;KIF5A;DLGAP1;KCND2;OPRM1;GABRG3;GABRG2;GABRG1;CACNB1;CACNB2;KCNQ2;AMPH;GRIA1;GRIA2;CHRNA7;NRXN1;SLC1A2;CACNA1B;SLC1A3;CACNA1A;NRXN2;GRIN2A;MBP;ASIC2;GABRA2;GABBR2;GABRA1;DTNA;SYT1;KCNIP2;GAD1;GABRA3;GRIN2B;RIT2;DLG2;GLRB;PLP1;APBA2;GPR19
M7	GO:0061564	axon development	94	28	4.26	1.1e-08	4.7e-06	GO	5.3279	SEMA5A;SPTBN4;BRSK1;BRSK2;PRELP;SLIT1;NRCAM;SLIT2;APBB1;EPHB2;LINGO1;NTNG2;DCC;ANK3;DHFR;SHTN1;LRFN2;GAP43;LRFN5;PARD3;MAP1B;MAP1A;ADGRB1;PLP1;LRRN1;CNTN4;DSCAML1;FGFR2
M7	GO:0007411	axon guidance	158	38	3.19	2.3e-08	7.4e-06	GO	5.1308	CYFIP2;ROBO2;SPTBN4;SEMA3C;NRXN1;SEMA3A;SEMA3F;GLI2;ROBO1;ALCAM;KIF5C;KIF3A;GPC1;KIF5A;SLIT1;TNR;NCAM1;PLXNC1;SLIT2;EPHB2;EPHB1;PLXNA4;EPHA5;LGI1;KIRREL1;DCC;UNC5C;GFRA1;GAB2;SPTB;NELL2;GAP43;FEZ1;DOK6;ANOS1;PRKCQ;CNTN4;RNF165
M7	GO:0007156	homophilic cell adhesion via plasma membrane adhesion molecules	64	22	5.25	2.3e-08	7.4e-06	GO	5.1308	PTPRT;ROBO2;KIRREL3;CADM3;TENM3;CADM4;GYPC;CADM1;CADM2;CELSR2;CDH8;ROBO1;CDH4;CDH3;CDH1;CDH20;CDH10;CDH12;DSCAML1;CDH18;CDH19;NECTIN1
M7	GO:0000902	cell morphogenesis	59	21	5.53	2.4e-08	7.4e-06	GO	5.1308	CYFIP2;TENM1;TENM2;TENM3;TENM4;SHROOM3;RHOH;CLU;CDH8;GREM1;CDH4;SCFD1;CDH3;CDH1;CDH20;CDH10;PDPN;CDH12;CDH18;WNT3;CDH19
M7	GO:0007215	glutamate receptor signaling pathway	36	16	7.99	2.8e-08	8.1e-06	GO	5.0915	GRIA2;KCNB1;GRIK3;GRIK4;GRIK1;GRIK2;GRIN2C;GRIN2B;GRM1;GRM3;GRM5;GRIN2A;GRM7;GRM8;PLCB1;GRIA4
M7	GO:0006022	aminoglycan metabolic process	30	14	8.74	9.9e-08	2.5e-05	GO	4.6021	CHST9;SDC4;NCAN;B3GAT2;B3GAT1;XYLT1;DCN;BCAN;VCAN;GPC1;CSPG5;GPC5;CSPG4;GPC6
M7	GO:0048667	cell morphogenesis involved in neuron differentiation	97	27	3.87	1e-07	2.5e-05	GO	4.6021	BRSK1;SPTBN4;BRSK2;LRP4;PRELP;CELSR2;MAP2;SLIT1;MAP6;NRCAM;APBB1;SLIT2;NTNG2;LINGO1;DCC;ANK3;SHTN1;LRFN2;LRFN5;PARD3;MAP1B;MAP1A;ADGRB1;LRRN1;CNTN4;DSCAML1;FGFR2
M7	GO:0031175	neuron projection development	167	38	2.96	1.1e-07	2.5e-05	GO	4.6021	GPM6A;CNTNAP2;CNTNAP1;NLGN1;CTNND2;RASGRF1;STMN2;BICDL1;STMN4;NYAP2;PPP1R9A;DOCK10;CDH4;ATCAY;MAP2;TMEM108;APOE;EPHB2;EPHB1;SH3GL2;GPM6B;ZNF365;LGI1;WHRN;RHOH;LAMB1;BMP7;SHTN1;GAP43;STK26;PLP1;TNIK;CNTN4;MAPT;NPTXR;SGK1;SHANK2;SHANK1
M7	GO:0007214	gamma-aminobutyric acid signaling pathway	19	11	13.71	1.4e-07	3e-05	GO	4.5229	GABRA2;GABRB3;GABBR2;GABRB2;GABRA1;GABRB1;GABBR1;GABRA3;GABRG3;GABRG2;GABRG1
M7	GO:0048666	neuron development	144	34	3.1	2e-07	4e-05	GO	4.3979	ALK;GPM6A;TENM1;CNTNAP2;TENM2;NLGN1;ATP8A2;TENM3;TENM4;MYT1L;RASGRF1;STMN2;BICDL1;STMN4;PPP1R9A;GLI2;CDH4;ATCAY;MAP2;TMEM108;SH3GL2;GPM6B;EPHA5;LGI1;NTRK2;WHRN;ETV1;LAMB1;CCSAP;MAPK10;PLP1;CNTN4;MAPT;NPTXR
M7	GO:0007417	central nervous system development	217	44	2.56	3.8e-07	7.4e-05	GO	4.1308	ROBO2;SH3GL3;CNTNAP2;MYRF;NCAN;ADAM22;GRIK1;PKD2;AFF2;UGT8;GRIN2A;PTPRZ1;DNER;ADAM23;SPOCK1;APOD;PHGDH;NRCAM;MBP;ASIC2;SOX4;SH3GL2;CA10;MOG;CNTN6;PTCH1;POU6F2;PAX6;PROX1;GRIN2C;GRIN2B;POU3F3;GRIN2D;POU6F1;SLC8A3;NR4A2;BCAN;VCAN;IL1RAPL2;MAL;CNTN4;DSCAML1;MDGA1;FGFR2
M7	GO:0035249	synaptic transmission, glutamatergic	21	11	10.97	5.5e-07	0.0001	GO	4	GRIA1;GRIA2;UNC13A;GRID1;GRIK5;GRIK3;GRIK4;GRIK1;GRIK2;CDH8;GRIA4
M7	GO:2001257	regulation of cation channel activity	71	21	4.2	8.6e-07	0.00015	GO	3.8239	NLGN1;DAPK1;KCNIP2;STAC;KCNAB1;ANK2;OPRM1;ANK3;SHISA9;JPH1;SHISA6;CACNB1;CACNB2;CACNG7;CACNG8;DMD;PRKACA;CACNG2;SHANK2;CACNG4;SHANK1
M7	GO:0051962	positive regulation of nervous system development	52	17	4.85	2e-06	0.00034	GO	3.4685	NLGN3;CAMK2B;NLGN1;TENM4;CLSTN2;MYRF;NRXN1;OPRM1;LRP2;PTPRD;CUX2;PARD3;IL1RAPL1;NEURL1;EPHB2;EPHB1;LRRC4B
M7	GO:0098742	cell-cell adhesion via plasma-membrane adhesion molecules	142	31	2.8	4e-06	0.00064	GO	3.1938	PTPRT;ROBO2;TENM1;TENM2;NLGN1;TENM3;GYPC;TENM4;CELSR2;CDH8;ROBO1;CDH4;CDH3;ALCAM;CDH1;CDH20;KIRREL3;CADM3;CXADR;CADM4;CADM1;CADM2;UNC5D;PTPRD;CDH10;IL1RAPL1;CDH12;DSCAML1;CDH18;CDH19;NECTIN1
M7	GO:0050650	chondroitin sulfate proteoglycan biosynthetic process	25	11	7.83	4.9e-06	0.00072	GO	3.1427	CHST9;BCAN;VCAN;NCAN;B3GAT2;B3GAT1;CSPG5;CHSY3;CSPG4;DCN;CHST3
M7	GO:0098815	modulation of excitatory postsynaptic potential	25	11	7.83	4.9e-06	0.00072	GO	3.1427	NLGN3;RIMS1;NLGN1;CUX2;NLGN4X;CHRNA7;NRXN1;TMEM108;PRKCZ;SHANK2;SHANK1
M7	GO:1902668	negative regulation of axon guidance	17	9	11.21	5.5e-06	0.00078	GO	3.1079	SEMA5A;SEMA4A;SEMA4D;SEMA3C;SEMA3D;SEMA4B;SEMA3A;SEMA3F;SLIT2
M7	GO:0051963	regulation of synapse assembly	35	13	5.89	6.6e-06	0.0009	GO	3.0458	NLGN3;ROBO2;NLGN1;CLSTN2;NRXN1;PTPRD;CUX2;IL1RAPL1;SLIT1;EPHB2;EPHB1;SNCA;LRRC4B
M7	GO:0072657	protein localization to membrane	160	33	2.61	7.2e-06	0.00095	GO	3.0223	DPP10;SPTBN4;NLGN1;FRMPD1;NRXN1;NRXN2;LIN7A;SYNE3;DPP6;RAB40C;CDH1;SH3PXD2B;P2RY1;MAP7;BBS2;KCNB1;PTCH1;TESC;KCNB2;KCNIP3;MAGI2;KCNIP4;MYO5A;ANK2;ANK3;ATP1B1;CACNB2;EHD3;DLG2;RAB37;PKP2;TNIK;RAMP1
M7	GO:0050919	negative chemotaxis	26	11	7.31	7.8e-06	0.00099	GO	3.0044	SEMA5A;SEMA4A;SEMA3C;SEMA4D;SEMA3D;SEMA3A;SEMA4B;SLIT1;SEMA3F;SLIT2;ROBO1
M7	GO:0007158	neuron cell-cell adhesion	14	8	13.28	8.8e-06	0.0011	GO	2.9586	NLGN3;NLGN1;NLGN4X;NRXN1;NINJ2;NRXN2;CNTN4;NCAM2
M7	GO:0051968	positive regulation of synaptic transmission, glutamatergic	18	9	9.96	1e-05	0.0012	GO	2.9208	NLGN3;CACNG7;NLGN1;CACNG8;NRXN1;CACNG2;CACNG4;SHANK2;SHANK1
M7	GO:0007157	heterophilic cell-cell adhesion via plasma membrane cell adhesion molecules	47	15	4.68	1.1e-05	0.0013	GO	2.8861	TENM1;TENM2;NLGN1;CADM3;TENM3;CXADR;CADM4;TENM4;GYPC;CADM1;CADM2;PTPRD;ALCAM;IL1RAPL1;NECTIN1
M7	GO:0051932	synaptic transmission, GABAergic	11	7	17.42	1.3e-05	0.0013	GO	2.8861	GABRA2;GABRB2;GABRA1;GABRA3;GABRG3;GABRG2;GABRG1
M7	GO:0097090	presynaptic membrane organization	11	7	17.42	1.3e-05	0.0013	GO	2.8861	PTPRD;NLGN3;NLGN1;NLGN4X;IL1RAPL1;CNTN2;LRP4
M7	GO:0048813	dendrite morphogenesis	32	12	5.98	1.3e-05	0.0013	GO	2.8861	DOCK10;MAP2;CHRNA7;CTNND2;LRP4;MAP6;EPHB2;CELSR2;EPHB1;SHANK2;ZNF365;SHANK1
M7	GO:1900449	regulation of glutamate receptor signaling pathway	32	12	5.98	1.3e-05	0.0013	GO	2.8861	CACNG7;NLGN1;CACNG8;FRRS1L;DAPK1;OPRM1;CACNG2;SHISA9;CACNG4;SHANK2;SHISA6;SHANK1
M7	GO:0021953	central nervous system neuron differentiation	32	12	5.98	1.3e-05	0.0013	GO	2.8861	NR4A2;NTRK2;MAP2;CHD5;SPOCK1;FAIM2;KNDC1;PROX1;MAPT;MDGA2;MDGA1;SOX4
M7	GO:1902284	neuron projection extension involved in neuron projection guidance	8	6	29.85	1.4e-05	0.0013	GO	2.8861	NELL2;ALCAM;SEMA3A;SLIT1;SLIT2;SEMA3F
M7	GO:0048846	axon extension involved in axon guidance	8	6	29.85	1.4e-05	0.0013	GO	2.8861	NELL2;ALCAM;SEMA3A;SLIT1;SLIT2;SEMA3F
M7	GO:0010646	regulation of cell communication	71	19	3.65	1.4e-05	0.0013	GO	2.8861	NLGN3;GRIA1;RYR2;GRIA2;NLGN1;PXK;CXADR;NLGN4X;GRID1;GRIK5;GRIK3;GRIK4;GRIK1;ANK2;GRIK2;NLRC4;TRDN;SCG5;GRIA4
M7	GO:0048843	negative regulation of axon extension involved in axon guidance	15	8	11.38	1.7e-05	0.0015	GO	2.8239	SEMA5A;SEMA4A;SEMA4D;SEMA3C;SEMA3D;SEMA4B;SEMA3A;SEMA3F
M7	GO:2000463	positive regulation of excitatory postsynaptic potential	19	9	8.96	1.8e-05	0.0015	GO	2.8239	NLGN3;RIMS1;NLGN1;CUX2;CHRNA7;NRXN1;PRKCZ;SHANK2;SHANK1
M7	GO:0034220	ion transmembrane transport	219	40	2.24	1.8e-05	0.0016	GO	2.7959	GABRB3;SLC24A2;GABRB2;RYR2;GABRB1;ATP8A1;TTYH1;CHRNA7;AQP4;ATP1A2;ATP2C2;NALCN;BEST1;UNC80;ASIC2;SLC13A5;GABRA2;GABRA1;SLC13A4;KCNIP2;GABRA3;ANO8;ATP2B2;ATP1B2;ANO4;ATP1B1;GABRG3;GABRG2;TPCN2;GABRG1;ANO3;TRDN;P2RX7;GLRB;P2RX1;ATP13A4;ATP13A5;SGK1;SGK2;UNC79
M7	GO:0030203	glycosaminoglycan metabolic process	61	17	3.86	2.2e-05	0.0019	GO	2.7212	HS3ST3B1;CHST9;HPSE2;SDC4;NCAN;B3GAT2;B3GAT1;XYLT1;HS3ST5;DCN;BCAN;VCAN;GPC1;CSPG5;GPC5;CSPG4;GPC6
M7	GO:0030198	extracellular matrix organization	229	41	2.19	2.3e-05	0.0019	GO	2.7212	DDR1;FBN2;COL16A1;COL13A1;COL14A1;LAMC3;LAMA1;NCAN;COL11A1;TNC;HTRA1;FGF2;COL19A1;SH3PXD2A;CDH1;SH3PXD2B;TNR;ITGB8;GPM6B;JAM3;LAMB1;DCN;ADAM19;GREM1;BCAN;VCAN;COL1A2;COL5A3;COL7A1;ADAM12;ITGA11;COL6A1;COL4A6;ITGA8;COL4A5;ITGA7;TLL2;COL9A2;KLKB1;CD44;FBN1
M7	GO:2000311	regulation of AMPA receptor activity	24	10	7.12	2.4e-05	0.0019	GO	2.7212	NLGN3;CACNG7;NLGN1;CACNG8;SHISA9;CACNG2;SHANK2;CACNG4;SHISA6;SHANK1
M7	GO:0030208	dermatan sulfate biosynthetic process	12	7	13.93	2.8e-05	0.0022	GO	2.6576	BCAN;VCAN;NCAN;UST;CSPG5;CSPG4;DCN
M7	GO:0030206	chondroitin sulfate biosynthetic process	20	9	8.15	2.9e-05	0.0023	GO	2.6383	CHST9;BCAN;VCAN;NCAN;CSPG5;CHSY3;CSPG4;DCN;CHST3
M7	GO:0010977	negative regulation of neuron projection development	51	15	4.16	3.4e-05	0.0025	GO	2.6021	LINGO1;PTPRS;GDI1;DCC;SEMA3A;STMN2;LPAR1;LRP4;CRMP1;DPYSL3;SPOCK1;APOE;KIAA0319;ZNF365;ITM2C
M7	GO:0097104	postsynaptic membrane assembly	9	6	19.9	3.9e-05	0.0028	GO	2.5528	NLGN3;NLGN1;NLGN4X;NRXN1;NRXN2;LRP4
M7	GO:0097106	postsynaptic density organization	9	6	19.9	3.9e-05	0.0028	GO	2.5528	NLGN1;NRXN1;TMEM108;NRXN2;SHANK2;SHANK1
M7	GO:0030204	chondroitin sulfate metabolic process	30	11	5.77	3.9e-05	0.0028	GO	2.5528	CHST9;BCAN;VCAN;NCAN;B3GAT2;B3GAT1;CSPG5;CHSY3;CSPG4;DCN;CHST3
M7	GO:0045665	negative regulation of neuron differentiation	64	17	3.61	4.4e-05	0.0031	GO	2.5086	PTPRS;DCC;SEMA3A;STMN2;LPAR1;DTX1;CRMP1;BMP7;SOX2;DISP3;DPYSL3;ID4;SPOCK1;APOE;CNTN4;ZNF365;ITM2C
M7	GO:0060291	long-term synaptic potentiation	21	9	7.47	4.7e-05	0.0032	GO	2.4949	SLC24A2;SLC8A3;GRIN2A;GRIN2C;PRKCZ;GRIN2B;SHANK2;GRIN2D;SHANK1
M7	GO:1990778	protein localization to cell periphery	117	25	2.72	4.8e-05	0.0032	GO	2.4949	DPP10;SPTBN4;LIN7A;DPP6;RAB40C;CDH1;P2RY1;MAP7;BBS2;KCNB1;PTCH1;TESC;KCNB2;KCNIP3;KCNIP4;MYO5A;ANK2;ANK3;ATP1B1;CACNB2;EHD3;RAB37;PKP2;TNIK;RAMP1
M7	GO:0030182	neuron differentiation	139	28	2.52	5.4e-05	0.0035	GO	2.4559	ALK;BRSK1;TENM1;BRSK2;TENM2;ATP8A2;TENM3;TENM4;MYT1L;RORB;GLI2;SPOCK1;SOX4;WNT3;EPHA5;NTRK2;NLGN4X;PAX6;ATP2B2;PROX1;CCSAP;USH2A;NR4A2;PTPRD;MAPK10;IL1RAPL1;ID4;ITM2C
M7	GO:0051965	positive regulation of synapse assembly	26	10	6.23	5.5e-05	0.0035	GO	2.4559	NLGN3;PTPRD;NLGN1;CUX2;CLSTN2;NRXN1;IL1RAPL1;EPHB2;EPHB1;LRRC4B
M7	GO:0030205	dermatan sulfate metabolic process	13	7	11.61	5.6e-05	0.0036	GO	2.4437	BCAN;VCAN;NCAN;UST;CSPG5;CSPG4;DCN
M7	GO:1990090	cellular response to nerve growth factor stimulus	22	9	6.89	7.3e-05	0.0046	GO	2.3372	NTRK2;ACAP2;RAP1A;NTRK3;MAGI2;STMN2;TMEM108;MAPT;SH3GL2
M7	GO:1900006	positive regulation of dendrite development	32	11	5.22	7.8e-05	0.0048	GO	2.3188	PTPRD;CUL7;NLGN1;CUX2;NEURL1;IL1RAPL1;APOE;BMP7;SHANK2;BMP5;SHANK1
M7	GO:0097105	presynaptic membrane assembly	10	6	14.92	8.9e-05	0.0054	GO	2.2676	PTPRD;NLGN3;NLGN1;NLGN4X;IL1RAPL1;LRP4
M7	GO:0097120	receptor localization to synapse	18	8	7.96	9.2e-05	0.0055	GO	2.2596	CACNG7;NLGN1;CACNG8;DLG2;KIF5C;KIF5A;CACNG2;CACNG4
M7	GO:0086064	cell communication by electrical coupling involved in cardiac conduction	14	7	9.95	0.0001	0.0057	GO	2.2441	GJC1;RYR2;PKP2;ATP1A2;ATP1B2;ATP1B1;PRKACA
M7	GO:0034332	adherens junction organization	44	13	4.18	0.00011	0.0057	GO	2.2441	CADM3;CADM1;CADM2;CDH8;CDH4;CDH3;CDH20;CDH1;CDH10;CDH12;CDH18;NECTIN1;CDH19
M7	GO:0099565	chemical synaptic transmission, postsynaptic	33	11	4.98	0.00011	0.0057	GO	2.2441	NLGN3;GABRA2;GABRA1;GRIN2A;GABRA3;GRIN2C;GABRG3;GRIN2B;GABRG2;GABRG1;GRIN2D
M7	GO:0060078	regulation of postsynaptic membrane potential	33	11	4.98	0.00011	0.0057	GO	2.2441	NLGN3;GABRA2;GABRA1;GRIN2A;GABRA3;GRIN2C;GABRG3;GRIN2B;GABRG2;GABRG1;GRIN2D
M7	GO:0099601	regulation of neurotransmitter receptor activity	33	11	4.98	0.00011	0.0057	GO	2.2441	CACNG7;NLGN1;CACNG8;DAPK1;OPRM1;CACNG2;SHISA9;CACNG4;SHANK2;SHISA6;SHANK1
M7	GO:0006027	glycosaminoglycan catabolic process	56	15	3.65	0.00011	0.0057	GO	2.2441	HPSE2;SDC4;NCAN;PRELP;FGF2;LYVE1;DCN;BCAN;VCAN;GPC1;CSPG5;GPC5;CSPG4;GPC6;CD44
M7	GO:0071709	membrane assembly	23	9	6.4	0.00011	0.0057	GO	2.2441	NLGN3;PTPRD;NLGN1;NLGN4X;NRXN1;IL1RAPL1;NRXN2;LRP4;ANK3
M7	GO:0030517	negative regulation of axon extension	23	9	6.4	0.00011	0.0057	GO	2.2441	SEMA5A;SEMA4A;PTPRS;SEMA4D;SEMA3C;SEMA3D;SEMA4B;SEMA3A;SEMA3F
M7	GO:0048841	regulation of axon extension involved in axon guidance	23	9	6.4	0.00011	0.0057	GO	2.2441	SEMA5A;SEMA4A;SEMA4D;SEMA3C;SEMA3D;SEMA4B;SEMA3A;SEMA3F;PLXNA4
M7	GO:0044331	cell-cell adhesion mediated by cadherin	23	9	6.4	0.00011	0.0057	GO	2.2441	CDH4;CDH3;CDH20;CDH1;CDH10;CDH12;CDH8;CDH18;CDH19
M7	GO:0098976	excitatory chemical synaptic transmission	7	5	24.86	0.00012	0.0058	GO	2.2366	GRIN2A;GRIN2C;GRIN2B;SHISA6;GRIN2D
M7	GO:0060402	calcium ion transport into cytosol	19	8	7.24	0.00015	0.0073	GO	2.1367	RYR2;GRIN2A;CACNA2D1;GRIN2C;JPH1;ADRA1A;GRIN2B;GRIN2D
M7	GO:0120036	plasma membrane bounded cell projection organization	118	24	2.55	0.00015	0.0074	GO	2.1308	CFAP61;LGI1;GPM6A;CNTNAP2;NLGN1;RASGRF1;STMN2;BICDL1;STMN4;LAMB1;PPP1R9A;CDH4;ATCAY;MAP2;PDPN;TMEM108;PLP1;CNTN4;MAPT;MNS1;NPTXR;SH3GL2;GPM6B;CEP78
M7	GO:0043410	positive regulation of MAPK cascade	289	46	1.9	0.00015	0.0074	GO	2.1308	DDR1;NOTCH2;ALK;TENM1;WWC1;CHRNA7;C5AR1;LPAR1;PTPN22;PLA2G5;SLC30A10;FGF1;ADRA1B;PRKCZ;FGF2;ADRA1A;ROBO1;SOX2;RAP1A;GPNMB;ERBB3;GLIPR2;ERBB4;PDGFD;P2RY1;CD36;EPHB2;EPHB1;EPHA5;PDGFRB;NTRK2;EPHA6;GPR37;ANGPT1;FBXW7;EGF;NTRK3;GPR37L1;KSR2;OPRM1;TPD52L1;RIT2;GPR183;ROR2;CD44;FGFR2
M7	GO:0010976	positive regulation of neuron projection development	97	21	2.76	0.00015	0.0074	GO	2.1308	ROBO2;CAMK2B;NTRK2;UNC13A;TENM3;SYT1;MAGI2;STMN2;ZNF804A;BMP7;BMP5;ROBO1;RIMS1;RAP1A;RIT2;LRRC7;DPYSL3;PLXNC1;APOE;SLIT2;PLXNA4
M7	GO:0007010	cytoskeleton organization	126	25	2.47	0.00017	0.008	GO	2.0969	SPTBN4;CNTNAP1;MAST3;MAST1;RHOBTB3;SYNE3;NCKIPSD;CECR2;PCLO;DPYSL2;PLCE1;APOE;PAK5;WASF3;MARK1;SH3D19;DST;MICAL2;ANK3;ANLN;ARHGAP10;PALLD;TNIK;KIAA1958;SHANK1
M7	GO:0010975	regulation of neuron projection development	119	24	2.53	0.00017	0.0082	GO	2.0862	CAMK2B;NTRK2;PTPRS;TENM3;DCC;SEMA3A;MAGI2;STMN2;LPAR1;ZNF804A;CRMP1;KNDC1;RAP1A;RIT2;LRRC7;DPYSL3;NCS1;IL1RAPL1;SPOCK1;APOE;CSMD3;LRRC4C;ITM2C;ZNF365
M7	GO:0050651	dermatan sulfate proteoglycan biosynthetic process	15	7	8.71	0.00018	0.0082	GO	2.0862	BCAN;VCAN;NCAN;UST;CSPG5;CSPG4;DCN
M7	GO:0099068	postsynapse assembly	11	6	11.94	0.00018	0.0082	GO	2.0862	NLGN3;NLGN1;NLGN4X;NRXN1;NRXN2;LRP4
M7	GO:0009968	negative regulation of signal transduction	283	45	1.9	0.00018	0.0082	GO	2.0862	DDR1;ALK;NOTCH3;IRS1;MGRN1;HHIP;PTPRJ;ADAMTS12;PRKCZ;ERBB3;FRZB;WIF1;ERBB4;GPC1;DACT3;APOD;EPHB2;EPHB1;SNCA;EPHA5;PDGFRB;NTRK2;EPHA6;NLGN4X;IGFBP5;FBXW7;EGF;PTCH1;NTRK3;PTCH2;AXIN1;NRG1;AGT;DCN;DKK3;BMP5;NR4A2;NRG4;MMRN2;NEURL1;BCL2;PRKCQ;ROR2;LGR4;FGFR2
M7	GO:0006024	glycosaminoglycan biosynthetic process	99	21	2.69	0.00021	0.0093	GO	2.0315	HS3ST3B1;CHST9;SDC4;ANGPT1;NCAN;B3GAT2;B3GAT1;XYLT1;PRELP;HS3ST5;DCN;BCAN;VCAN;GPC1;UST;CSPG5;CSPG4;GPC5;CHSY3;GPC6;CHST3
M7	GO:0031345	negative regulation of cell projection organization	41	12	4.12	0.00021	0.0093	GO	2.0315	PTPRS;DCC;SEMA3A;DPYSL3;LPAR1;STMN2;CRMP1;SPOCK1;APOE;GRIN2B;ZNF365;ITM2C
M7	GO:0045216	cell-cell junction organization	72	17	3.08	0.00021	0.0093	GO	2.0315	CADM3;CXADR;NLGN4X;CADM1;TGFB3;CADM2;CDH8;GJC1;CDH4;CDH3;CDH1;CDH20;CDH10;CDH12;CDH18;CDH19;NECTIN1
M7	GO:0070588	calcium ion transmembrane transport	86	19	2.83	0.00024	0.01	GO	2	SLC24A2;SLC24A4;SLC24A3;TRPC3;CACNA2D1;CACNA1A;TRPV3;ATP2C2;PKD2;GRIN2C;NALCN;GRIN2B;GRIN2D;SLC8A3;CACNG7;CACNG8;GRIN2A;CACNG2;CACNG4
M7	GO:0048738	cardiac muscle tissue development	36	11	4.38	0.00026	0.011	GO	1.9586	MYOCD;SGCD;MAML1;NRG1;PROX1;SGCZ;BMP7;MYOM2;TBX2;BMP5;BMPR1A
M7	GO:0022010	central nervous system myelination	8	5	16.57	0.00028	0.012	GO	1.9208	CNTNAP1;TENM4;MYRF;PLP1;CLU
M7	GO:0043116	negative regulation of vascular permeability	8	5	16.57	0.00028	0.012	GO	1.9208	ANGPT1;PDE2A;PDE3A;PTPRJ;SLIT2
M7	GO:0060997	dendritic spine morphogenesis	16	7	7.74	0.00029	0.012	GO	1.9208	DOCK10;CTNND2;EPHB2;EPHB1;SHANK2;ZNF365;SHANK1
M7	GO:0001941	postsynaptic membrane organization	16	7	7.74	0.00029	0.012	GO	1.9208	NLGN3;NLGN1;NLGN4X;NRXN1;NRXN2;LRP4;APOE
M7	GO:0055023	positive regulation of cardiac muscle tissue growth	16	7	7.74	0.00029	0.012	GO	1.9208	ERBB4;AKAP6;RBPJ;FGF2;FGFR2;TBX2;BMPR1A
M7	GO:0006811	ion transport	289	45	1.85	0.0003	0.012	GO	1.9208	GABRB3;SLC24A2;GABRB2;RYR2;GABRB1;SLC24A4;SLC24A3;ATP8A1;TTYH1;CHRNA7;SLC1A2;SLC1A3;AQP4;ATP1A2;ATP2C2;NALCN;BEST1;UNC80;PIEZO2;ASIC2;GABRA2;GABRA1;GABRA3;ANO8;ATP2B2;ATP1B2;ANO4;ATP1B1;GABRG3;GABRG2;TPCN2;GABRG1;ANO3;TRDN;SLC8A3;P2RX7;SLC25A18;SLC9A5;GLRB;P2RX1;ATP13A4;ATP13A5;SGK1;SGK2;UNC79
M7	GO:0050773	regulation of dendrite development	37	11	4.21	0.00033	0.013	GO	1.8861	CAMK2B;SEMA4D;DCC;ADGRB3;HECW1;KNDC1;CSMD3;TNIK;KIAA0319;BMP7;BMP5
M7	GO:0010959	regulation of metal ion transport	37	11	4.21	0.00033	0.013	GO	1.8861	CAMK2B;NKAIN2;P2RX7;SPTBN4;NKAIN1;NKAIN3;CACNA2D1;BCL2;ANK2;ANK3;SLC30A10
M7	GO:0006816	calcium ion transport	118	23	2.42	0.0004	0.015	GO	1.8239	SLC24A2;RYR2;SLC24A4;SLC24A3;TRPC3;CACNA2D1;CHRNA7;CAMK2A;CACNA1B;CACNA1A;TRPV3;ANK2;ATP2B2;ATP2C2;PKD2;NALCN;SLC8A3;CACNB2;CACNG7;CACNG8;CACNG2;RAMP1;CACNG4
M7	GO:0019935	cyclic-nucleotide-mediated signaling	32	10	4.53	0.0004	0.015	GO	1.8239	EPHA5;PDE2A;PDE3A;AKAP6;ADCY2;ADCY1;APOE;CD36;ADCY8;ADCY5
M7	GO:0045666	positive regulation of neuron differentiation	98	20	2.56	0.0005	0.019	GO	1.7212	CAMK2B;NTRK2;TENM3;MAGI2;STMN2;ZNF804A;MMD2;PROX1;HEYL;BRINP2;BRINP1;RAP1A;RIT2;LRRC7;DPYSL3;VWC2;NRCAM;APOE;TCF3;BRINP3
M7	GO:0045664	regulation of neuron differentiation	84	18	2.72	0.00051	0.019	GO	1.7212	NLGN1;ZNF804A;DTX1;MMD2;BMP7;SOX2;DISP3;HEYL;BRINP2;BRINP1;NCS1;IL1RAPL1;ID4;VWC2;NRCAM;CNTN4;TCF3;BRINP3
M7	GO:0060045	positive regulation of cardiac muscle cell proliferation	13	6	8.52	0.00057	0.021	GO	1.6778	ERBB4;RBPJ;FGF2;FGFR2;TBX2;BMPR1A
M7	GO:0030207	chondroitin sulfate catabolic process	13	6	8.52	0.00057	0.021	GO	1.6778	BCAN;VCAN;NCAN;CSPG5;CSPG4;DCN
M7	GO:0045161	neuronal ion channel clustering	9	5	12.43	0.00059	0.021	GO	1.6778	SPTBN4;CNTNAP2;KCNIP2;CNTN2;NRCAM
M7	GO:0072659	protein localization to plasma membrane	130	24	2.26	0.00068	0.025	GO	1.6021	BBS2;DPP10;SPTBN4;KCNB1;PTCH1;TESC;KCNB2;KCNIP3;KCNIP4;MYO5A;ANK2;ANK3;ATP1B1;CACNB2;DPP6;EHD3;RAB40C;CDH1;RAB37;P2RY1;PKP2;MAP7;TNIK;RAMP1
M7	GO:0055085	transmembrane transport	378	54	1.67	0.0007	0.025	GO	1.6021	GABRB3;SLC44A5;GABRB2;RYR2;GABRB1;SLC44A3;ABCD2;SLC44A1;ATP8A1;TUSC3;AQP4;BEST1;UNC80;SLC22A15;SLC22A17;ABCC3;SVOP;ABCC8;ANO8;ATP1B2;ANO4;ATP1B1;GABRG3;GABRG2;GABRG1;ANO3;TRDN;SGK1;SGK2;SLC24A2;TTYH1;CHRNA7;SLC41A2;SLC22A1;ATP1A2;ATP2C2;ADD3;NALCN;ADD2;ASIC2;SLC19A1;GABRA2;GABRA1;SLC14A1;GABRA3;ATP2B2;ABCA8;TPCN2;P2RX7;GLRB;P2RX1;ATP13A4;ATP13A5;UNC79
M7	GO:0070374	positive regulation of ERK1 and ERK2 cascade	201	33	1.97	0.00071	0.025	GO	1.6021	DDR1;NOTCH2;ALK;CHRNA7;C5AR1;PTPN22;PLA2G5;SLC30A10;PRKCZ;FGF2;ADRA1A;RAP1A;GPNMB;ERBB3;GLIPR2;ERBB4;PDGFD;P2RY1;CD36;EPHB2;EPHB1;EPHA5;PDGFRB;NTRK2;EPHA6;ANGPT1;FBXW7;NTRK3;OPRM1;GPR183;ROR2;CD44;FGFR2
M7	GO:0006821	chloride transport	73	16	2.8	0.00079	0.027	GO	1.5686	GABRB3;GABRA2;GABRB2;GABRA1;GABRB1;TTYH1;GABRA3;ANO8;SLC4A10;SLC1A3;ANO4;GABRG3;GABRG2;BEST1;GABRG1;GLRB
M7	GO:0071526	semaphorin-plexin signaling pathway	29	9	4.48	0.00082	0.028	GO	1.5528	NELL2;SEMA4A;SEMA3C;SEMA4D;SEMA3D;SEMA3A;SEMA4B;SEMA3F;PLXNA4
M7	GO:0086001	cardiac muscle cell action potential	29	9	4.48	0.00082	0.028	GO	1.5528	KCNIP2;CACNA2D1;PKP2;ATP1A2;DMD;ANK2;ATP1B1;HCN2;SCN1A
M7	GO:0007196	adenylate cyclase-inhibiting G-protein coupled glutamate receptor signaling pathway	6	4	19.88	0.0009	0.03	GO	1.5229	GRM5;GRM7;GRM8;GRM1
M7	GO:0071676	negative regulation of mononuclear cell migration	6	4	19.88	0.0009	0.03	GO	1.5229	GREM1;SLIT2;PLCB1;BMP5
M7	GO:0031290	retinal ganglion cell axon guidance	6	4	19.88	0.0009	0.03	GO	1.5229	ROBO2;ALCAM;SLIT2;EPHB1
M7	GO:0090330	regulation of platelet aggregation	14	6	7.46	0.00092	0.03	GO	1.5229	C1QTNF1;SERPINE2;ADAMTS18;PDPN;PRKCQ;PRKG1
M7	GO:0097061	dendritic spine organization	24	8	4.98	0.00094	0.03	GO	1.5229	DOCK10;CHRNA7;CTNND2;EPHB2;EPHB1;SHANK2;ZNF365;SHANK1
M7	GO:0046058	cAMP metabolic process	24	8	4.98	0.00094	0.03	GO	1.5229	PDE1B;PDE2A;PDE3A;PDE4B;ADCY2;ADCY1;ADCY8;ADCY5
M7	GO:0070372	regulation of ERK1 and ERK2 cascade	247	38	1.82	0.0011	0.034	GO	1.4685	DDR1;NOTCH2;ALK;CHRNA7;C5AR1;FBLN1;PTPN22;PLA2G5;SLC30A10;PRKCZ;FGF2;ADRA1A;RAP1A;DUSP10;GPNMB;ERBB3;GLIPR2;CAMK2N1;ERBB4;PDGFD;P2RY1;CD36;EPHB2;EPHB1;EPHA5;PDGFRB;NTRK2;EPHA6;ANGPT1;FBXW7;LMO3;NTRK3;OPRM1;WNK2;GPR183;ROR2;CD44;FGFR2
M7	GO:0035418	protein localization to synapse	10	5	9.94	0.0011	0.035	GO	1.4559	NLGN1;KIF5C;NRXN1;NRXN2;SHANK1
M7	GO:0050770	regulation of axonogenesis	55	13	3.08	0.0011	0.036	GO	1.4437	ROBO2;LINGO1;NTRK2;GDI1;LRP4;ROBO1;OLFM1;NRCAM;PLXNC1;SLIT2;APOE;LRRC4C;PLXNA4
M7	GO:0010001	glial cell differentiation	25	8	4.68	0.0013	0.039	GO	1.4089	SOX2;SLC8A3;MYRF;PTPRZ1;ERBB3;GPC1;PLP1;SOX4
M7	GO:0051491	positive regulation of filopodium assembly	25	8	4.68	0.0013	0.039	GO	1.4089	GPM6A;TENM1;TENM2;NLGN1;TGFB3;DPYSL3;NEURL1;FNBP1L
M7	GO:0009966	regulation of signal transduction	233	36	1.83	0.0013	0.04	GO	1.3979	DDR1;SEMA5A;ALK;FRMPD1;HHIP;CHRNA7;RGS16;DTX1;NLRC4;CLU;LFNG;ERBB3;FRRS1L;ERBB4;GNG7;TMEM108;PLCE1;DACT3;RGS20;CD36;EPHB2;EPHB1;EPHA5;PDGFRB;NTRK2;EPHA6;IGFBP5;PTCH1;NTRK3;IGFBP2;AXIN1;ESR1;ROR2;RGS11;PLCB1;FGFR2
M7	GO:0060998	regulation of dendritic spine development	31	9	4.07	0.0014	0.042	GO	1.3768	CAMK2B;NLGN1;PTPRS;NEURL1;APOE;SRCIN1;SHANK2;LZTS3;SHANK1
M7	GO:0051130	positive regulation of cellular component organization	106	20	2.32	0.0014	0.042	GO	1.3768	NLGN3;CAMK2B;NLGN1;CD151;CLSTN2;FRMPD4;TGFB3;NRXN1;LRP4;BMP7;PTPRD;CUX2;IL1RAPL1;NEURL1;APOE;TPPP;EPHB2;EPHB1;LRRC4B;SNCA
M7	GO:0007216	G-protein coupled glutamate receptor signaling pathway	15	6	6.63	0.0014	0.042	GO	1.3768	GRM3;GRM5;GRM7;GRM8;GRIK3;GRM1
M7	GO:0099054	presynapse assembly	15	6	6.63	0.0014	0.042	GO	1.3768	NLGN3;PTPRD;NLGN1;NLGN4X;IL1RAPL1;LRP4
M7	GO:0060999	positive regulation of dendritic spine development	20	7	5.36	0.0014	0.042	GO	1.3768	CAMK2B;NLGN1;CUX2;NEURL1;APOE;SHANK2;SHANK1
M7	GO:0048675	axon extension	20	7	5.36	0.0014	0.042	GO	1.3768	NLGN3;NELL2;ALCAM;SEMA3A;SLIT1;SEMA3F;SLIT2
M7	GO:0044272	sulfur compound biosynthetic process	122	22	2.2	0.0015	0.045	GO	1.3468	HS3ST3B1;CHST9;GGT7;GSTO2;ANGPT1;NCAN;B3GAT2;B3GAT1;MGST1;PRELP;LIAS;DCN;GSTZ1;BCAN;VCAN;NDST3;UST;CSPG5;CSPG4;CHSY3;EXTL3;CHST3
M7	GO:0048699	generation of neurons	130	23	2.15	0.0016	0.046	GO	1.3372	BRSK1;GPM6A;NTRK2;BRSK2;NLGN4X;MYT1L;SEMA3A;ATP2B2;PROX1;NR4A2;PTPRD;CDH1;DNER;IL1RAPL1;ID4;SPOCK1;NRCAM;MAPT;KIAA0319;MDGA1;WNT3;MARK1;ITM2C
M7	GO:0048814	regulation of dendrite morphogenesis	44	11	3.32	0.0017	0.047	GO	1.3279	PTPRD;CUL7;CUX2;SEMA4D;ADGRB3;IL1RAPL1;HECW1;KNDC1;TNIK;SRCIN1;LZTS3
M7	GO:0098739	import across plasma membrane	11	5	8.28	0.0018	0.052	GO	1.284	ATP1A2;LRP2;ATP1B1;HCN2;KCNJ3
M7	GO:2000651	positive regulation of sodium ion transmembrane transporter activity	11	5	8.28	0.0018	0.052	GO	1.284	WNK2;TESC;DMD;ANK3;ATP1B1
M7	GO:0097107	postsynaptic density assembly	7	4	13.25	0.002	0.053	GO	1.2757	NRXN1;NRXN2;SHANK2;SHANK1
M7	GO:0098943	neurotransmitter receptor transport, postsynaptic endosome to lysosome	7	4	13.25	0.002	0.053	GO	1.2757	CACNG7;CACNG8;CACNG2;CACNG4
M7	GO:0003256	regulation of transcription from RNA polymerase II promoter involved in myocardial precursor cell differentiation	7	4	13.25	0.002	0.053	GO	1.2757	GREM1;MYOCD;RBPJ;TBX2
M7	GO:0071420	cellular response to histamine	7	4	13.25	0.002	0.053	GO	1.2757	GABRB3;GABRB2;GABRB1;GABRG2
M7	GO:0006198	cAMP catabolic process	7	4	13.25	0.002	0.053	GO	1.2757	PDE1B;PDE2A;PDE4B;PDE3A
M7	GO:0021915	neural tube development	16	6	5.97	0.0021	0.056	GO	1.2518	STIL;PTCH1;ALDH1A2;PROX1;PKD2;SOX4
M7	GO:0042327	positive regulation of phosphorylation	208	32	1.82	0.0025	0.067	GO	1.1739	DDR1;PFKFB2;ALK;PFKFB4;PRKAA2;CHRNA7;KNDC1;CCND2;GPNMB;ERBB3;ERBB4;AKT2;P2RY1;EPHB2;EPHB1;EPHA5;PDGFRB;NTRK2;EPHA6;SEMA4D;EGF;IL34;HGF;NTRK3;AXIN1;ZNF16;P2RX7;FAM20A;WDFY2;ROR2;TNIK;FGFR2
M7	GO:0006875	cellular metal ion homeostasis	96	18	2.3	0.0025	0.068	GO	1.1675	SLC24A2;RYR2;SLC24A4;SLC24A3;CHRNA7;RMDN3;ANK2;ATP1A2;ATP2B2;ATP1B2;ATP2C2;ATP1B1;TPCN2;TRDN;SLC8A3;KCNMA1;ATP13A4;ATP13A5
M7	GO:0007517	muscle organ development	60	13	2.76	0.0026	0.069	GO	1.1612	TAGLN;SGCZ;POU6F1;SGCE;SMTN;SGCD;MYH3;EVC;ITGA11;SPEG;ITGA7;DMD;SOX6
M7	GO:0001764	neuron migration	40	10	3.32	0.0027	0.069	GO	1.1612	NR4A2;GPM6A;NTRK2;SEMA3A;DNER;SPOCK1;NRCAM;KIAA0319;MDGA1;MARK1
M7	GO:0065003	macromolecular complex assembly	120	21	2.12	0.0028	0.073	GO	1.1367	TUBGCP2;FANCA;AXIN1;PDE4DIP;DNAJB14;MITF;LIN7A;FANCC;CAPG;TRAF1;ADD2;RIMS1;SLC7A7;TFAP4;PARD3;DMD;PPARGC1A;SH3BGR;WASF3;SKAP2;SHANK1
M7	GO:0018410	C-terminal protein amino acid modification	82	16	2.42	0.0028	0.073	GO	1.1367	CPM;NTNG2;CNTN5;NEGR1;NTM;LSAMP;LYPD5;AGBL4;FOLH1;AGBL1;MELTF;CNTN4;MDGA2;MDGA1;TECTA;OPCML
M7	GO:0001755	neural crest cell migration	28	8	3.98	0.0029	0.073	GO	1.1367	SEMA4A;SEMA3C;SEMA4D;SEMA3D;ERBB4;SEMA3A;SEMA4B;SEMA3F
M7	GO:1901021	positive regulation of calcium ion transmembrane transporter activity	17	6	5.42	0.003	0.076	GO	1.1192	RYR2;AKAP6;ANK2;ATP1B1;PKD2;TRDN
M7	GO:1902904	negative regulation of supramolecular fiber organization	54	12	2.85	0.003	0.076	GO	1.1192	PLEKHH2;NAV3;CHADL;STMN2;DYRK1A;SLIT2;CLU;CRYAB;EML2;KANK4;SHANK1;SNCA
M7	GO:0001508	action potential	54	12	2.85	0.003	0.076	GO	1.1192	KCND2;KCNB1;KCNA2;CACNA1B;CACNA1A;MYH14;AKAP6;DMD;ANK3;NALCN;TPCN2;SCN1A
M7	GO:0072330	monocarboxylic acid biosynthetic process	68	14	2.58	0.003	0.076	GO	1.1192	SDS;OSBPL6;ACSM3;NCAN;OSBPL2;LPL;ASNS;CYP46A1;DCN;BCAN;VCAN;UST;CSPG5;CSPG4
M7	GO:0016339	calcium-dependent cell-cell adhesion via plasma membrane cell adhesion molecules	41	10	3.21	0.0032	0.08	GO	1.0969	NLGN1;CDH4;CDH3;CDH20;CDH1;CDH10;CDH12;CDH8;CDH18;CDH19
M7	GO:0014032	neural crest cell development	35	9	3.44	0.0035	0.082	GO	1.0862	SEMA4A;SEMA3C;SEMA4D;SEMA3D;ERBB4;SEMA3A;SEMA4B;NRG1;SEMA3F
M7	GO:0050769	positive regulation of neurogenesis	69	14	2.54	0.0035	0.082	GO	1.0862	SMARCD3;SEMA3A;MMD2;OPRM1;LRP2;SHTN1;HEYL;BRINP2;BRINP1;NEURL1;VWC2;NRCAM;TCF3;BRINP3
M7	GO:0045667	regulation of osteoblast differentiation	69	14	2.54	0.0035	0.082	GO	1.0862	FBN2;SEMA4D;HGF;PTCH1;RORB;BMP7;GREM1;RANBP3L;NOCT;SMOC1;PRKACA;BMPR1B;FGFR2;BMPR1A
M7	GO:0010880	regulation of release of sequestered calcium ion into cytosol by sarcoplasmic reticulum	23	7	4.35	0.0035	0.082	GO	1.0862	RYR2;ATP1A2;AKAP6;ANK2;DMD;PRKACA;TRDN
M7	GO:0032414	positive regulation of ion transmembrane transporter activity	23	7	4.35	0.0035	0.082	GO	1.0862	STAC;WNK2;ANK2;DMD;ANK3;ATP1B2;ATP1B1
M7	GO:0099628	neurotransmitter receptor diffusion trapping	8	4	9.94	0.0036	0.082	GO	1.0862	CACNG7;CACNG8;CACNG2;CACNG4
M7	GO:1904322	cellular response to forskolin	8	4	9.94	0.0036	0.082	GO	1.0862	ADCY2;ADCY1;GNAI1;ADCY5
M7	GO:1904321	response to forskolin	8	4	9.94	0.0036	0.082	GO	1.0862	ADCY2;ADCY1;GNAI1;ADCY5
M7	GO:0071872	cellular response to epinephrine stimulus	8	4	9.94	0.0036	0.082	GO	1.0862	RYR2;PDE4B;PRKACA;SNCA
M7	GO:0019934	cGMP-mediated signaling	8	4	9.94	0.0036	0.082	GO	1.0862	PDE2A;PDE3A;APOE;CD36
M7	GO:0008105	asymmetric protein localization	8	4	9.94	0.0036	0.082	GO	1.0862	VANGL2;PARD3;MAL;SHROOM3
M7	GO:1905906	regulation of amyloid fibril formation	8	4	9.94	0.0036	0.082	GO	1.0862	CHRNA7;APOE;CLU;CRYAB
M7	GO:0098970	postsynaptic neurotransmitter receptor diffusion trapping	8	4	9.94	0.0036	0.082	GO	1.0862	CACNG7;CACNG8;CACNG2;CACNG4
M7	GO:0071871	response to epinephrine	8	4	9.94	0.0036	0.082	GO	1.0862	RYR2;PDE4B;PRKACA;SNCA
M7	GO:0090331	negative regulation of platelet aggregation	8	4	9.94	0.0036	0.082	GO	1.0862	C1QTNF1;SERPINE2;ADAMTS18;PRKG1
M7	GO:0007193	adenylate cyclase-inhibiting G-protein coupled receptor signaling pathway	63	13	2.59	0.0041	0.091	GO	1.041	GABBR1;GPR37;LPAR1;ADCY2;GPR37L1;ADCY1;ADCY8;GRM1;GNAI1;ADCY5;GRM5;GRM7;GRM8
M7	GO:0007416	synapse assembly	63	13	2.59	0.0041	0.091	GO	1.041	KIRREL3;NLGN3;GPM6A;NLGN1;NLGN4X;NRXN1;NRXN2;PCDH17;CDH1;DNER;NRCAM;SHANK2;SHANK1
M7	GO:0060043	regulation of cardiac muscle cell proliferation	18	6	4.97	0.0041	0.091	GO	1.041	ERBB4;RBPJ;FGF2;FGFR2;TBX2;BMPR1A
M7	GO:0097553	calcium ion transmembrane import into cytosol	36	9	3.32	0.0043	0.093	GO	1.0315	RYR2;GRIN2A;LCK;CACNA2D1;PKD2;GRIN2C;FGF2;GRIN2B;GRIN2D
M7	GO:0099003	vesicle-mediated transport in synapse	36	9	3.32	0.0043	0.093	GO	1.0315	NLGN3;NLGN1;UNC13A;NLGN4X;SYT1;KIF5C;KIF5A;STON2;SNCA
M7	GO:0051489	regulation of filopodium assembly	36	9	3.32	0.0043	0.093	GO	1.0315	GPM6A;TENM1;TENM2;NLGN1;GAP43;TGFB3;DPYSL3;NEURL1;FNBP1L
M7	GO:0010648	negative regulation of cell communication	78	15	2.37	0.0044	0.094	GO	1.0269	ALK;DDR1;EPHA5;PDGFRB;NTRK2;EPHA6;HHIP;NTRK3;OPRM1;ERBB3;ERBB4;ROR2;EPHB2;EPHB1;FGFR2
M7	GO:0055001	muscle cell development	13	5	6.21	0.0044	0.094	GO	1.0269	SGCD;MEGF10;AXIN1;ANK2;SGCZ
M7	GO:1902285	semaphorin-plexin signaling pathway involved in neuron projection guidance	13	5	6.21	0.0044	0.094	GO	1.0269	NELL2;SEMA3A;SEMA3F;PLXNC1;PLXNA4
M7	GO:0030001	metal ion transport	101	18	2.16	0.0045	0.094	GO	1.0269	KCNJ10;ABCC8;KCNIP2;KCNB2;KCNA2;SLC5A11;KCNAB1;ATP1A2;LRP2;SLC4A4;KCNS3;KCNMA1;SLC38A7;SGK1;KCNK1;KCNH1;SCN1A;KCNJ3
M7	GO:0072503	cellular divalent inorganic cation homeostasis	101	18	2.16	0.0045	0.094	GO	1.0269	SLC24A2;RYR2;SLC24A4;SLC24A3;CHRNA7;RMDN3;ANK2;ATP2B2;SLC39A12;ATP2C2;ATP1B1;SLC39A14;TPCN2;TRDN;SLC8A3;LCK;ATP13A4;ATP13A5
M7	GO:2001259	positive regulation of cation channel activity	30	8	3.62	0.0046	0.094	GO	1.0269	NLGN3;STAC;AKAP6;ANK2;ANK3;PKD2;EPHB2;TRDN
M7	GO:0010863	positive regulation of phospholipase C activity	30	8	3.62	0.0046	0.094	GO	1.0269	PDGFRB;ITK;GNA15;C5AR1;LPAR1;FGF2;ADRA1A;ESR1
M7	GO:0048168	regulation of neuronal synaptic plasticity	24	7	4.1	0.0046	0.094	GO	1.0269	CAMK2B;CAMK2A;GRIK2;APOE;SHISA9;EPHB2;SHISA6
M7	GO:0030166	proteoglycan biosynthetic process	24	7	4.1	0.0046	0.094	GO	1.0269	HS3ST3B1;CHST9;B3GAT2;B3GAT1;NDST3;BMPR1B;EXTL3
M7	GO:0007043	cell-cell junction assembly	79	15	2.34	0.005	0.1	GO	1	CNTNAP1;PDCD6IP;FRMPD2;CDH8;GJC1;CDH4;CDH3;CDH1;CDH20;PARD3;CDH10;PKP2;CDH12;CDH18;CDH19
M7	GO:2000273	positive regulation of receptor activity	37	9	3.2	0.0052	0.1	GO	1	NLGN3;GREM1;EGF;FBXW7;TGFA;AKAP6;PKD2;EPHB2;TRDN
M7	GO:0050772	positive regulation of axonogenesis	37	9	3.2	0.0052	0.1	GO	1	ROBO2;NTRK2;SHTN1;SEMA4D;PLXNC1;SLIT2;MAPT;PLXNA4;ROBO1
M7	GO:0042552	myelination	37	9	3.2	0.0052	0.1	GO	1	SLC8A3;CNTNAP1;MYRF;GPC1;PARD3;PLP1;MAL;MBP;ACSBG1
M7	GO:0055074	calcium ion homeostasis	87	16	2.25	0.0052	0.1	GO	1	SLC24A2;RYR2;SLC24A4;SLC24A3;CHRNA7;RMDN3;ANK2;ATP2B2;ATP2C2;ATP1B1;TPCN2;TRDN;SLC8A3;ATP13A4;ATP13A5;FAM20A
M7	GO:1901214	regulation of neuron death	72	14	2.4	0.0052	0.1	GO	1	EGLN3;DCC;CHRNA7;FAIM2;DHCR24;CLU;GRIN2B;GPNMB;TRIM2;MAPT;APOE;EPHB1;PPARGC1A;SNCA
M7	Glutamatergic synapse	Glutamatergic synapse	114	37	4.84	3.1e-12	8.8e-10	NA	9.0555	GRIA1;GRIA2;GRIK5;SLC1A2;GRIK3;SLC1A3;CACNA1A;GRIK4;GRIK1;ADCY2;GRIK2;ADCY1;PLD1;ADCY8;GRM1;GNAI1;ADCY5;GRM3;GRIN2A;GRK3;GRM5;GRM7;GNG7;GRM8;DLGAP1;PRKACA;GRIA4;KCNJ3;SLC38A1;GRIN2C;GRIN2B;GRIN2D;GRIN1;GNAO1;PLCB1;SHANK2;SHANK1
M7	Morphine addiction	Morphine addiction	91	32	5.46	8e-12	1.1e-09	NA	8.9586	GABRB3;GABRB2;GABRB1;PDE1C;PDE1B;PDE1A;CACNA1B;CACNA1A;ADCY2;ADCY1;ADCY8;GNAI1;ADCY5;GRK3;GNG7;PDE4B;ADORA1;PDE8B;PRKACA;KCNJ3;GABRA2;GABBR2;GABRA1;GABBR1;GABRA3;PDE2A;OPRM1;GABRG3;GABRG2;GABRG1;GNAO1;PDE3A
M7	Nicotine addiction	Nicotine addiction	40	20	10.02	3.6e-11	3.4e-09	NA	8.4685	GABRB3;GRIA1;GABRA2;GRIA2;GABRB2;GABRA1;GABRB1;CHRNA7;GABRA3;CACNA1B;CACNA1A;GRIN2C;GABRG3;GRIN2B;GABRG2;GABRG1;GRIN2D;GRIN1;GRIN2A;GRIA4
M7	GABAergic synapse	GABAergic synapse	89	29	4.85	6.1e-10	4.3e-08	NA	7.3665	GABRB3;GABRB2;GABRB1;CACNA1B;CACNA1A;ABAT;ADCY2;ADCY1;SLC6A1;ADCY8;GNAI1;ADCY5;GNG7;PRKACA;GABRA2;GABBR2;GABRA1;SLC38A1;GABBR1;PLCL1;GAD1;GABRA3;SLC6A13;SLC6A12;SLC6A11;GABRG3;GABRG2;GABRG1;GNAO1
M7	Axon guidance	Axon guidance	181	42	3.04	1.3e-08	7.4e-07	NA	6.1308	SEMA5A;ROBO2;CAMK2B;SEMA3C;SEMA3D;SEMA3A;CAMK2A;SEMA3F;PRKCZ;GNAI1;ROBO1;DPYSL5;DPYSL2;SLIT1;PLXNC1;SLIT2;EPHB2;LRRC4C;EPHB1;NEO1;PLXNA4;PAK5;EPHA5;NTNG2;SEMA4A;EPHA6;TRPC3;SEMA4D;DCC;SEMA6D;PTCH1;SEMA4B;UNC5C;UNC5D;BMP7;NFATC4;RGMA;SMO;PARD3;BMPR1B;MYL9;NGEF
M7	Calcium signaling pathway	Calcium signaling pathway	188	41	2.81	1.2e-07	5.8e-06	NA	5.2366	CAMK2B;PTGFR;RYR2;PDE1C;PDE1B;CHRNA7;PDE1A;PTAFR;CAMK2A;CACNA1B;CACNA1A;ADRB1;ADCY2;ADCY1;ADRA1B;ADCY8;ADRA1A;GRM1;GRIN2A;GRM5;GNA15;ERBB3;PHKG1;HRH2;ERBB4;PLCE1;CD38;PRKACA;PDGFRB;ATP2B2;GRIN2C;TPCN2;GRIN2D;GRIN1;P2RX7;SLC8A3;ADORA2B;CAMK4;P2RX1;PLCB1;PLCD4
M7	Cell adhesion molecules (CAMs)	Cell adhesion molecules (CAMs)	145	34	3.08	2.4e-07	9.5e-06	NA	5.0223	NLGN3;CNTNAP2;CNTNAP1;NLGN1;SDC4;NRXN1;NRXN2;PTPRF;CDH4;CDH3;ALCAM;CDH1;ITGB8;NRCAM;NCAM1;NCAM2;LRRC4C;NEO1;LRRC4B;JAM3;NTNG2;CADM3;NLGN4X;CADM1;NEGR1;PDCD1LG2;IGSF11;MAG;VCAN;CNTN1;ITGA8;CNTN2;CD22;NECTIN1
M7	cAMP signaling pathway	cAMP signaling pathway	212	42	2.48	1.3e-06	4.7e-05	NA	4.3279	GRIA1;CAMK2B;RYR2;GRIA2;HHIP;CAMK2A;ADCY2;ADRB1;ATP1A2;ADCY1;ADCY8;PLD1;GNAI1;ADCY5;GRIN2A;RAP1A;AKT2;ADORA1;PDE4B;CNGA1;PLCE1;PRKACA;GRIA4;VAV3;GABBR2;GABBR1;PTCH1;ATP2B2;ATP1B2;GRIN2C;ATP1B1;SSTR2;GRIN2B;GRIN2D;GRIN1;MAPK10;CAMK4;PPP1R1B;PDE3A;ACOX3;MYL9;HCN2
M7	Dilated cardiomyopathy (DCM)	Dilated cardiomyopathy (DCM)	91	24	3.59	1.5e-06	4.7e-05	NA	4.3279	RYR2;TGFB3;TPM2;CACNA2D1;CACNA2D3;ADRB1;ADCY2;ADCY1;ADCY8;AGT;ADCY5;CACNB1;CACNB2;CACNG7;CACNG8;SGCD;ITGA11;ITGA8;ITGB8;ITGA7;DMD;PRKACA;CACNG2;CACNG4
M7	Adrenergic signaling in cardiomyocytes	Adrenergic signaling in cardiomyocytes	145	31	2.73	6.2e-06	0.00018	NA	3.7447	CAMK2B;RYR2;CAMK2A;ADRB1;ATP1A2;ADCY2;ADCY1;ADRA1B;ADCY8;ADRA1A;GNAI1;ADCY5;CACNG7;CACNG8;AKT2;PRKACA;CACNG2;CACNG4;TPM2;CACNA2D1;CACNA2D3;ATP2B2;ATP1B2;ATP1B1;AGT;CACNB1;CACNB2;PPP2R2C;PPP2R2B;BCL2;PLCB1
M7	Circadian entrainment	Circadian entrainment	97	23	3.11	1.7e-05	0.00043	NA	3.3665	GRIA1;CAMK2B;GRIA2;RYR2;CAMK2A;ADCY2;ADCY1;GRIN2C;ADCY8;GRIN2B;GNAI1;GRIN2D;ADCY5;GRIN1;GNAO1;GRIN2A;RASD1;GNG7;PRKACA;PLCB1;PRKG1;GRIA4;KCNJ3
M7	Neuroactive ligand-receptor interaction	Neuroactive ligand-receptor interaction	338	55	1.96	1.9e-05	0.00046	NA	3.3372	GABRB3;GABRB2;VIPR1;GABRB1;GRIK5;GRIK3;GRIK4;GRIK1;PTH1R;GRIK2;ADRA1B;ADRA1A;GRM1;GRM3;GRM5;GRM7;GRM8;ADORA1;GRID1;OPRM1;SSTR2;GABRG3;PRLR;GABRG2;GABRG1;ADORA2B;PARD3;GRIA1;PTGFR;GRIA2;CHRNA7;PTAFR;C5AR1;LPAR1;ADRB1;P2RY8;GRIN2A;HRH2;P2RY1;GPR156;GRIA4;GABRA2;GABBR2;GABRA1;GABBR1;P2RY14;GABRA3;GRIN2C;GRIN2B;AGT;GRIN2D;GRIN1;P2RX7;GLRB;P2RX1
M7	ECM-receptor interaction	ECM-receptor interaction	82	20	3.22	3.7e-05	0.00082	NA	3.0862	SDC4;LAMC3;LAMA1;TNC;LAMB1;THBS4;COL1A2;SV2B;SV2A;COL6A1;ITGA11;ITGA8;COL4A6;TNR;ITGB8;ITGA7;COL4A5;CD36;COL9A2;CD44
M7	Arrhythmogenic right ventricular cardiomyopathy (ARVC)	Arrhythmogenic right ventricular cardiomyopathy (ARVC)	72	18	3.33	6.4e-05	0.0013	NA	2.8861	RYR2;TCF7L2;CACNA2D1;CACNA2D3;CACNB1;CACNB2;CACNG7;CACNG8;SGCD;ITGA11;ITGA8;PKP2;ITGB8;ITGA7;DMD;CTNNA3;CACNG2;CACNG4
M7	Retrograde endocannabinoid signaling	Retrograde endocannabinoid signaling	148	29	2.44	6.7e-05	0.0013	NA	2.8861	GRIA1;GABRB3;GRIA2;GABRB2;GABRB1;CACNA1B;NDUFA4L2;CACNA1A;ADCY2;ADCY1;ADCY8;GRM1;GNAI1;ADCY5;RIMS1;GRM5;GNG7;PRKACA;GRIA4;KCNJ3;GABRA2;GABRA1;GABRA3;GABRG3;GABRG2;GABRG1;GNAO1;MAPK10;PLCB1
M7	Long-term potentiation	Long-term potentiation	67	17	3.39	8.3e-05	0.0015	NA	2.8239	GRIA1;CAMK2B;GRIA2;CAMK2A;ADCY1;ADCY8;GRIN2C;GRIN2B;GRM1;GRIN2D;GRIN1;GRM5;GRIN2A;RAP1A;CAMK4;PRKACA;PLCB1
M7	Protein digestion and absorption	Protein digestion and absorption	90	20	2.85	0.00015	0.0025	NA	2.6021	COL15A1;COL27A1;COL13A1;COL24A1;COL14A1;COL11A1;ATP1A2;SLC16A10;ATP1B2;ATP1B1;SLC8A3;SLC7A7;COL1A2;COL5A3;COL7A1;COL6A1;COL4A6;COL4A5;COL21A1;COL9A2
M7	Hypertrophic cardiomyopathy (HCM)	Hypertrophic cardiomyopathy (HCM)	85	19	2.87	0.0002	0.0032	NA	2.4949	RYR2;PRKAA2;TGFB3;TPM2;CACNA2D1;CACNA2D3;AGT;CACNB1;CACNB2;CACNG7;CACNG8;SGCD;ITGA11;ITGA8;ITGB8;ITGA7;DMD;CACNG2;CACNG4
M7	Dopaminergic synapse	Dopaminergic synapse	131	25	2.36	0.00032	0.0048	NA	2.3188	GRIA1;CAMK2B;GRIA2;CAMK2A;CACNA1B;CACNA1A;COMT;GNAI1;ADCY5;GRIN2A;KIF5C;AKT2;GNG7;KIF5A;PRKACA;SCN1A;GRIA4;KCNJ3;GRIN2B;GNAO1;MAPK10;PPP2R2C;PPP2R2B;PPP1R1B;PLCB1
M7	Gastric acid secretion	Gastric acid secretion	75	17	2.92	0.00036	0.0051	NA	2.2924	CAMK2B;KCNJ10;KCNK10;CAMK2A;ATP1A2;ADCY2;ATP1B2;ADCY1;SSTR2;ATP1B1;ADCY8;GNAI1;ADCY5;HRH2;PRKACA;PLCB1;KCNK2
M7	Oxytocin signaling pathway	Oxytocin signaling pathway	153	27	2.14	0.00068	0.0092	NA	2.0362	CAMK2B;RYR2;PRKAA2;CAMK2A;MYL6B;ADCY2;ADCY1;ADCY8;GNAI1;ADCY5;CACNG7;CACNG8;CD38;PRKACA;CACNG2;CACNG4;KCNJ3;CACNA2D1;KCNJ14;CACNA2D3;NFATC4;CACNB1;GNAO1;CACNB2;CAMK4;PLCB1;MYL9
M7	Hedgehog signaling pathway	Hedgehog signaling pathway	47	12	3.42	0.00084	0.011	NA	1.9586	GRK3;CCND2;EVC;SMO;KIF3A;HHIP;PTCH1;PTCH2;BCL2;LRP2;PRKACA;GLI2
M7	Phospholipase D signaling pathway	Phospholipase D signaling pathway	148	26	2.13	0.00091	0.011	NA	1.9586	DGKG;SHC4;PTGFR;DGKD;DGKB;LPAR1;ADCY2;ADCY1;PLD1;ADCY8;GRM1;ADCY5;GRM3;GRM5;GRM7;AKT2;PDGFD;GRM8;PDGFRB;FCER1G;EGF;GAB2;AGT;PLPP3;PLCB1;PLPP2
M7	Cholinergic synapse	Cholinergic synapse	112	21	2.3	0.0012	0.014	NA	1.8539	CAMK2B;CHRNA7;CAMK2A;KCNJ14;CACNA1B;CACNA1A;ADCY2;ADCY1;ADCY8;GNAI1;ADCY5;GNAO1;AKT2;GNG7;CAMK4;KCNQ2;BCL2;KCNQ5;PRKACA;PLCB1;KCNJ3
M7	Cocaine addiction	Cocaine addiction	49	12	3.23	0.0013	0.014	NA	1.8539	GRM3;GRIA2;GRIN2A;PPP1R1B;PRKACA;GRIN2C;RGS9;GRIN2B;GNAI1;ADCY5;GRIN2D;GRIN1
M7	Amphetamine addiction	Amphetamine addiction	68	14	2.58	0.003	0.033	NA	1.4815	GRIA1;CAMK2B;GRIA2;CAMK2A;GRIN2C;GRIN2B;ADCY5;GRIN2D;GRIN1;GRIN2A;CAMK4;PPP1R1B;PRKACA;GRIA4
M7	Alanine, aspartate and glutamate metabolism	Alanine, aspartate and glutamate metabolism	35	9	3.44	0.0035	0.037	NA	1.4318	FOLH1;GAD1;GPT2;GFPT2;ASNS;ABAT;RIMKLA;NAT8L;ASPA
M7	Insulin secretion	Insulin secretion	86	16	2.28	0.0046	0.047	NA	1.3279	CAMK2B;SNAP25;RYR2;ABCC8;CAMK2A;ATP1A2;ADCY2;ATP1B2;ADCY1;ATP1B1;ADCY8;ADCY5;PCLO;KCNMA1;PRKACA;PLCB1
M7	Hippo signaling pathway	Hippo signaling pathway	160	25	1.85	0.0057	0.055	NA	1.2596	CRB1;WWC1;FGF1;PRKCZ;GLI2;SOX2;CCND2;RASSF2;CDH1;RASSF4;CTNNA3;WNT3;APC2;TCF7L2;TGFB3;AXIN1;BMP7;BMP5;DLG2;PPP2R2C;DCHS2;PPP2R2B;PARD3;BMPR1B;BMPR1A
M7	Gap junction	Gap junction	88	16	2.21	0.0059	0.055	NA	1.2596	PDGFRB;MAP3K2;EGF;LPAR1;ADRB1;ADCY2;ADCY1;ADCY8;GRM1;GNAI1;ADCY5;GRM5;PDGFD;PRKACA;PLCB1;PRKG1
M7	Salivary secretion	Salivary secretion	90	16	2.15	0.0073	0.062	NA	1.2076	ADRB1;ATP1A2;ADCY2;ATP2B2;ATP1B2;ADCY1;ADRA1B;ATP1B1;ADCY8;ADRA1A;ADCY5;KCNMA1;CD38;PRKACA;PLCB1;PRKG1
M7	One carbon pool by folate	One carbon pool by folate	20	6	4.26	0.0074	0.062	NA	1.2076	DHFR;DHFR2;ALDH1L1;ATIC;SHMT1;ALDH1L2
M7	Aldosterone synthesis and secretion	Aldosterone synthesis and secretion	98	17	2.09	0.0074	0.062	NA	1.2076	CAMK2B;PDE2A;CAMK2A;ATP1A2;ADCY2;ATP2B2;ATP1B2;ADCY1;ATP1B1;ADCY8;AGT;ADCY5;NR4A2;CYP11A1;CAMK4;PRKACA;PLCB1
M7	Pancreatic secretion	Pancreatic secretion	98	17	2.09	0.0074	0.062	NA	1.2076	RYR2;RAB27B;ATP1A2;ADCY2;ATP2B2;ATP1B2;PLA2G5;ADCY1;ATP1B1;ADCY8;SLC4A4;TPCN2;ADCY5;RAP1A;KCNMA1;CD38;PLCB1
M7	Choline metabolism in cancer	Choline metabolism in cancer	99	17	2.07	0.0082	0.066	NA	1.1805	DGKG;PDGFRB;SLC44A5;SLC44A3;PCYT1B;DGKD;SLC44A1;DGKB;EGF;SLC22A1;PLD1;MAPK10;AKT2;PDGFD;PLPP3;PLPP2;WASF3
M7	Focal adhesion	Focal adhesion	199	29	1.7	0.0083	0.066	NA	1.1805	SHC4;LAMC3;LAMA1;RASGRF1;TNC;THBS4;CCND2;RAP1A;AKT2;PDGFD;TNR;ITGB8;PAK5;VAV3;PDGFRB;EGF;HGF;LAMB1;MAPK10;COL1A2;ITGA11;COL6A1;COL4A6;BCL2;ITGA8;COL4A5;ITGA7;COL9A2;MYL9
M7	Regulation of lipolysis in adipocytes	Regulation of lipolysis in adipocytes	55	11	2.49	0.01	0.078	NA	1.1079	IRS1;AKT2;ADORA1;ADRB1;ADCY2;ADCY1;PRKACA;ADCY8;PRKG1;GNAI1;ADCY5
M7	Synaptic vesicle cycle	Synaptic vesicle cycle	78	14	2.18	0.011	0.08	NA	1.0969	SNAP25;UNC13A;SYT1;SLC6A13;SLC1A2;CACNA1B;SLC6A12;SLC1A3;CACNA1A;SLC6A11;AP2B1;SLC6A1;CPLX2;RIMS1
M7	Rap1 signaling pathway	Rap1 signaling pathway	206	29	1.63	0.013	0.096	NA	1.0177	LPAR1;ADCY2;ADCY1;ADCY8;FGF1;PRKCZ;FGF2;GNAI1;ADCY5;GRIN2A;RAP1A;CDH1;AKT2;PDGFD;P2RY1;PLCE1;PDGFRB;ANGPT1;EGF;HGF;MAGI2;GRIN2B;GRIN1;GNAO1;ADORA2B;PARD3;PLCB1;SKAP1;FGFR2
M7	Purine metabolism	Purine metabolism	129	20	1.83	0.014	0.096	NA	1.0177	PDE1C;GDA;PDE1B;PDE1A;PDE2A;ADA2;ADCY2;AK5;AMPD3;ADCY1;ADCY8;AK8;ADCY5;ATIC;PDE3A;PDE4B;NT5M;PDE6B;PDE8B;ADA
M7	WP4159	GABA receptor Signaling	31	16	10.66	1.8e-09	7e-07	Wikipathway	6.1549	GABRB3;GABRA2;GABRB2;GABBR2;GABRA1;GABRB1;GABBR1;GAD1;GABRA3;ABAT;SLC6A11;AP2B1;SLC6A1;GABRG3;GABRG2;GABRG1
M7	WP4222	Phosphodiesterases in neuronal function	53	20	6.07	1.6e-08	3.1e-06	Wikipathway	5.5086	GRIA1;PDE1C;PDE1B;CHRNA7;PDE1A;PDE2A;ADCY2;ADCY1;ADCY8;GRIN2C;GRIN2B;ADCY5;GRIN2D;GRIN1;GRIN2A;PPP1R1B;PDE4B;PDE3A;PDE6B;PDE8B
M7	WP536	Calcium Regulation in the Cardiac Cell	149	33	2.85	1.4e-06	0.00018	Wikipathway	3.7447	CAMK2B;RYR2;RGS16;CAMK2A;CACNA1B;CACNA1A;ADRB1;ADCY2;ADCY1;ADRA1B;ADCY8;PRKCZ;ADRA1A;GNAI1;ADCY5;GJC1;GNG7;RGS20;PRKACA;RGS9;RGS7;KCNJ3;KCNB1;ATP2B2;ATP1B2;ATP1B1;CACNB1;GNAO1;SLC8A3;GJB6;CAMK4;PRKCQ;RGS11
M7	WP2636	Common Pathways Underlying Drug Addiction	42	14	4.99	1.3e-05	0.0012	Wikipathway	2.9208	GRIA1;GRIA2;CAMK2A;ADCY1;ADCY8;GNAI1;GRM1;GRIN1;GRM5;GRIN2A;RAP1A;CAMK4;PRKACA;GRIA4
M7	WP501	GPCRs, Class C Metabotropic glutamate, pheromone	15	8	11.38	1.7e-05	0.0013	Wikipathway	2.8861	GRM3;GABBR2;GABBR1;GRM5;GRM7;GRM8;GPRC5C;GRM1
M7	WP4148	Splicing factor NOVA regulated synaptic proteins	42	13	4.47	6.2e-05	0.004	Wikipathway	2.3979	GABBR2;CADM3;CADM1;GRIK2;ANK3;PRKCZ;GRIN2B;GABRG2;GRIN1;KCNQ2;KCNMA1;NEO1;MAPK4
M7	WP2118	Arrhythmogenic Right Ventricular Cardiomyopathy	74	18	3.21	9.4e-05	0.0052	Wikipathway	2.284	RYR2;TCF7L2;CACNA2D1;CACNA2D3;CACNB1;CACNB2;CACNG7;CACNG8;SGCD;ITGA11;ITGA8;PKP2;ITGB8;ITGA7;DMD;CTNNA3;CACNG2;CACNG4
M7	WP2276	Glial Cell Differentiation	7	5	24.86	0.00012	0.0056	Wikipathway	2.2518	MAG;GAP43;PLP1;MBP;TPPP
M7	WP2380	Brain-Derived Neurotrophic Factor (BDNF) signaling pathway	144	27	2.31	0.00025	0.011	Wikipathway	1.9586	GRIA1;SHC4;GABRB3;GRIA2;DOCK3;PRKAA2;NCF2;IRS1;RASGRF1;CAMK2A;PTPRF;GRIP1;RAP1A;DPYSL2;SIRPA;NCAM1;VAV3;MAP3K2;LINGO1;NTRK2;NTRK3;GRIN2B;NFATC4;GRIN1;MAPK10;CAMK4;MAPT
M7	WP2858	Ectoderm Differentiation	138	26	2.32	0.0003	0.012	Wikipathway	1.9208	NLGN1;CTNND2;FHL2;CELSR2;CDH8;SOX2;DMD;ANKS1B;SNCA;CLVS1;KCNK10;ELOVL2;PAX6;SORCS1;PTPN13;ZFHX4;RGMA;ARHGAP10;TOX3;PPFIBP2;ROR2;TCF3;KIFC3;FGFR2;ASTN1;BMPR1A
M7	WP4249	Hedgehog Signaling Pathway	44	12	3.74	0.00044	0.015	Wikipathway	1.8239	GRK3;CCND2;EVC;SMO;KIF3A;HHIP;PTCH1;PTCH2;BCL2;LRP2;PRKACA;GLI2
M7	WP35	G Protein Signaling Pathways	93	19	2.56	0.00067	0.022	Wikipathway	1.6576	PDE1C;PDE1B;PDE1A;AKAP6;ADCY2;ADCY1;ADCY8;PRKCZ;GNAI1;ADCY5;GNAO1;GNA15;GNG7;PDE4B;ARHGEF1;PRKCQ;PDE8B;PRKACA;KCNJ3
M7	WP4008	NO/cGMP/PKG mediated Neuroprotection	47	12	3.42	0.00084	0.025	Wikipathway	1.6021	CAMK2B;GRIN2A;CAMK2A;PDE2A;CNGA1;BCL2;PDE3A;CYCS;GRIN2C;GRIN2B;GRIN2D;GRIN1
M7	WP2267	Synaptic Vesicle Pathway	51	12	3.06	0.0018	0.05	Wikipathway	1.301	SNAP25;RIMS1;SLC38A1;UNC13A;SYT1;CACNA1B;SLC1A3;CACNA1A;ATP1A2;AP2B1;SYN3;CPLX2
M7	WP4540	Pathways Regulating Hippo Signaling	98	18	2.24	0.0032	0.083	Wikipathway	1.0809	PDGFRB;NTRK2;TCF7L2;PRKAA2;PRKCZ;CDH8;CDH4;CDH3;CDH1;CDH20;CDH10;CDH12;PRKCQ;PRKACA;PLCB1;FGFR2;CDH18;CDH19
M7	R-HSA-112316	Neuronal System	301	93	4.62	6.9e-27	7.6e-24	Reactome	23.1192	GABRB3;GABRB2;SNAP25;GABRB1;PTPRS;GRIK5;RASGRF1;GRIK3;GRIK4;ABAT;GRIK1;GRIK2;SLC6A1;COMT;PTPRF;GRIP1;RIMS1;PPFIA1;PRKACA;PPFIA4;PPFIA2;KCNH1;SLC38A1;KCNH5;KCNK10;KCND2;KCNH7;ABCC8;CACNA2D1;KCNH8;CACNA2D3;SLC6A13;SLC6A12;SLC6A11;KCNAB1;SYN3;GABRG3;GABRG2;CACNB1;CACNB2;KCNQ2;KCNMA1;KCNQ5;PLCB1;GRIA1;CAMK2B;GRIA2;CHRNA7;SLC22A1;KCNA2;CAMK2A;SLC1A2;CACNA1B;SLC1A3;CACNA1A;ADCY2;LIN7A;ADCY1;ADCY8;GNAI1…
M7	R-HSA-112315	Transmission across Chemical Synapses	211	68	4.86	4e-21	2.2e-18	Reactome	17.6576	GABRB3;GABRB2;SNAP25;GABRB1;GRIK5;RASGRF1;GRIK3;GRIK4;ABAT;GRIK1;GRIK2;SLC6A1;COMT;GRIP1;RIMS1;PPFIA1;PRKACA;PPFIA4;PPFIA2;SLC38A1;CACNA2D1;CACNA2D3;SLC6A13;SLC6A12;SLC6A11;SYN3;GABRG3;GABRG2;CACNB1;CACNB2;PLCB1;GRIA1;CAMK2B;GRIA2;CHRNA7;SLC22A1;CAMK2A;SLC1A2;CACNA1B;SLC1A3;CACNA1A;ADCY2;LIN7A;ADCY1;ADCY8;GNAI1;ADCY5;GRIN2A;CACNG8;GNG7;CACNG2;CACNG4;GRIA4;KCNJ3;GABRA2;GABBR2;GABRA1;GABBR1;KCNJ10;…
M7	R-HSA-112314	Neurotransmitter Receptor Binding And Downstream Transmission In The Postsynaptic Cell	142	43	4.39	8e-13	2.9e-10	Reactome	9.5376	GRIA1;GABRB3;CAMK2B;GRIA2;GABRB2;GABRB1;CHRNA7;GRIK5;RASGRF1;CAMK2A;GRIK3;GRIK4;GRIK1;ADCY2;GRIK2;ADCY1;ADCY8;GNAI1;ADCY5;GRIP1;GRIN2A;CACNG8;GNG7;PRKACA;CACNG2;CACNG4;GRIA4;KCNJ3;GABRA2;GABBR2;GABRA1;GABBR1;KCNJ10;GABRA3;AP2B1;GRIN2C;GABRG3;GRIN2B;GABRG2;GRIN2D;GRIN1;CAMK4;PLCB1
M7	R-HSA-1474244	Extracellular matrix organization	283	58	2.61	3.8e-09	1e-06	Reactome	6	DDR1;COLGALT2;PTPRS;COL16A1;COL14A1;LAMC3;NCAN;TNC;FGF2;ADAMTS2;CDH1;CAPN5;TNR;ITGB8;COL27A1;DST;COL23A1;DCN;BCAN;VCAN;COL6A1;COL4A6;ITGA8;COL21A1;COL4A5;ITGA7;CD44;FBN2;COL15A1;CD151;COL13A1;SDC4;LAMA1;COL11A1;NRXN1;HTRA1;LRP4;FBLN1;LTBP2;LTBP1;COL19A1;ADAMTS14;ADAMTS18;DMD;NCAM1;JAM3;COL24A1;TGFB3;LAMB1;BMP7;COL1A2;COL5A3;COL7A1;ITGA11;TLL2;COL9A2;KLKB1;FBN1
M7	R-HSA-1650814	Collagen biosynthesis and modifying enzymes	63	21	5	8.9e-08	1.6e-05	Reactome	4.7959	COLGALT2;COL15A1;COL16A1;COL27A1;COL13A1;COL24A1;COL14A1;COL11A1;COL23A1;COL19A1;ADAMTS2;ADAMTS14;COL1A2;COL5A3;COL7A1;COL6A1;COL4A6;COL4A5;COL21A1;TLL2;COL9A2
M7	R-HSA-8849932	SALM protein interactions at the synapse	22	12	11.97	9.1e-08	1.6e-05	Reactome	4.7959	GRIA1;PTPRD;LRFN2;LRFN5;GRIN2A;PTPRS;GRIN2C;GRIN2B;PTPRF;GRIN2D;GRIN1;GRIA4
M7	R-HSA-1971475	A tetrasaccharide linker sequence is required for GAG synthesis	26	13	9.98	1e-07	1.6e-05	Reactome	4.7959	SDC4;NCAN;B3GAT2;B3GAT1;GXYLT2;DCN;BCAN;VCAN;GPC1;CSPG5;GPC5;CSPG4;GPC6
M7	R-HSA-3781865	Diseases of glycosylation	88	25	3.98	1.9e-07	2.6e-05	Reactome	4.585	SEMA5A;NOTCH2;NOTCH3;SPON1;THSD7B;SDC4;NCAN;PRELP;ADAMTS12;ADAMTSL1;ADAMTS2;ADAMTS14;ADAMTS13;ADAMTS19;ADAMTSL3;GPC1;ADAMTS18;ADAMTS17;GPC5;GPC6;DCN;BCAN;VCAN;CSPG5;CSPG4
M7	R-HSA-438066	Unblocking of NMDA receptor, glutamate binding and activation	17	10	14.24	4.3e-07	5.3e-05	Reactome	4.2757	GRIA1;CAMK2B;GRIA2;GRIN2A;CAMK2A;GRIN2C;GRIN2B;GRIN2D;GRIN1;GRIA4
M7	R-HSA-1638091	Heparan sulfate/heparin (HS-GAG) metabolism	54	18	5	7.4e-07	7.6e-05	Reactome	4.1192	HS3ST3B1;HPSE2;SDC4;NCAN;B3GAT2;B3GAT1;HS3ST5;GXYLT2;DCN;HS6ST3;BCAN;VCAN;GPC1;NDST3;CSPG5;GPC5;CSPG4;GPC6
M7	R-HSA-442755	Activation of NMDA receptor upon glutamate binding and postsynaptic events	39	15	6.24	7.6e-07	7.6e-05	Reactome	4.1192	GRIA1;CAMK2B;GRIA2;RASGRF1;CAMK2A;ADCY1;ADCY8;GRIN2C;GRIN2B;GRIN2D;GRIN1;GRIN2A;CAMK4;PRKACA;GRIA4
M7	R-HSA-422475	Axon guidance	515	81	1.89	9.6e-07	8.5e-05	Reactome	4.0706	SEMA5A;ROBO2;CNTNAP1;IRS1;NCAN;RASGRF1;FGF1;FGF2;ROBO1;ALCAM;DUSP10;DPYSL5;DPYSL2;DPYSL3;NRCAM;PLXNC1;EPHB2;NEO1;EPHB1;SH3GL2;SCN1A;EPHA5;VAV3;PDGFRB;EPHA6;TRPC3;DCC;SEMA6D;UNC5C;NRG1;ANK2;GFRA1;UNC5D;KSR2;ANK3;SPTB;RGMA;CACNB1;CNKSR2;CACNB2;NRG3;NRG4;KCNQ2;COL6A1;COL4A5;PRKCQ;MYL9;NGEF;CAMK2B;SPTBN4;LAMA1;SEMA3A;CAMK2A;CRMP1;GRIN2A;RAP1A;ERBB3;ERBB4;GPC1;SLIT1;MYH14;NCAM1;SLIT2;PLXNA4;SEMA4A;CD7…
M7	R-HSA-977443	GABA receptor activation	55	18	4.86	1e-06	8.5e-05	Reactome	4.0706	GABRB3;GABRA2;GABRB2;GABBR2;GABRA1;GABRB1;GABBR1;KCNJ10;GABRA3;ADCY2;ADCY1;ADCY8;GABRG3;GABRG2;GNAI1;ADCY5;GNG7;KCNJ3
M7	R-HSA-1793185	Chondroitin sulfate/dermatan sulfate metabolism	50	17	5.15	1.1e-06	8.6e-05	Reactome	4.0655	CHST9;SDC4;NCAN;B3GAT2;B3GAT1;GXYLT2;DCN;BCAN;VCAN;GPC1;UST;CSPG5;GPC5;CHSY3;CSPG4;GPC6;CHST3
M7	R-HSA-382551	Transmembrane transport of small molecules	594	90	1.81	1.3e-06	9.1e-05	Reactome	4.041	GABRB3;SLC44A5;GABRB2;RYR2;GABRB1;SLC44A3;ABCD2;ATP8A2;ATP8A1;SLC44A1;TUSC3;AQP4;SLC6A1;SLC4A4;BEST1;UNC80;SLC22A15;SLC22A17;PRKACA;ABCC3;SLC38A1;SLC13A4;TRPC3;ABCC8;SLC6A13;ANO8;SLC6A12;SLC6A11;ATP1B2;ANO4;ATP1B1;GABRG3;SLC39A14;GABRG2;ANO3;TRDN;SLCO1C1;SLC7A7;SLC9A5;SGK1;SGK2;STEAP2;SLC29A3;SLC24A2;CAMK2B;SLC24A4;SLC24A3;TTYH1;SLC41A2;SLC22A1;CAMK2A;SLC5A11;SLC1A2;ATP10B;SLC1A3;ADCY2;ATP1A2;ADC…
M7	R-HSA-112310	Neurotransmitter Release Cycle	51	17	5	1.5e-06	9.1e-05	Reactome	4.041	SNAP25;SYT1;GAD1;SLC22A1;SLC6A13;SLC1A2;SLC6A12;SLC1A3;ABAT;SLC6A11;LIN7A;SLC6A1;SYN3;RIMS1;PPFIA1;PPFIA4;PPFIA2
M7	R-HSA-1474290	Collagen formation	85	23	3.71	1.5e-06	9.1e-05	Reactome	4.041	COLGALT2;COL15A1;COL16A1;COL27A1;CD151;DST;COL13A1;COL24A1;COL14A1;COL11A1;COL23A1;COL19A1;ADAMTS2;ADAMTS14;COL1A2;COL5A3;COL7A1;COL6A1;COL4A6;COL4A5;COL21A1;TLL2;COL9A2
M7	R-HSA-5576894	Phase 1 - inactivation of fast Na+ channels	27	12	7.98	1.6e-06	9.1e-05	Reactome	4.041	CACNB1;CACNG7;CACNB2;CACNG8;KCND2;KCNIP2;KCNIP3;CACNA2D1;KCNIP4;CACNA2D3;CACNG2;CACNG4
M7	R-HSA-4420332	Defective B3GALT6 causes EDSP2 and SEMDJL1	19	10	11.07	1.7e-06	9.1e-05	Reactome	4.041	BCAN;VCAN;SDC4;NCAN;GPC1;CSPG5;CSPG4;GPC5;GPC6;DCN
M7	R-HSA-3560783	Defective B4GALT7 causes EDS, progeroid type	19	10	11.07	1.7e-06	9.1e-05	Reactome	4.041	BCAN;VCAN;SDC4;NCAN;GPC1;CSPG5;CSPG4;GPC5;GPC6;DCN
M7	R-HSA-3560801	Defective B3GAT3 causes JDSSDHD	19	10	11.07	1.7e-06	9.1e-05	Reactome	4.041	BCAN;VCAN;SDC4;NCAN;GPC1;CSPG5;CSPG4;GPC5;GPC6;DCN
M7	R-HSA-3595172	Defective CHST3 causes SEDCJD	7	6	59.69	3.8e-06	0.00017	Reactome	3.7696	BCAN;VCAN;NCAN;CSPG5;CSPG4;DCN
M7	R-HSA-3595177	Defective CHSY1 causes TPBS	7	6	59.69	3.8e-06	0.00017	Reactome	3.7696	BCAN;VCAN;NCAN;CSPG5;CSPG4;DCN
M7	R-HSA-3595174	Defective CHST14 causes EDS, musculocontractural type	7	6	59.69	3.8e-06	0.00017	Reactome	3.7696	BCAN;VCAN;NCAN;CSPG5;CSPG4;DCN
M7	R-HSA-5576891	Cardiac conduction	135	30	2.86	3.8e-06	0.00017	Reactome	3.7696	CAMK2B;RYR2;KCNE4;CAMK2A;ATP1A2;CACNG7;CACNG8;PRKACA;CACNG2;CACNG4;CORIN;SCN1A;KCNK10;KCND2;KCNIP2;CACNA2D1;KCNIP3;KCNIP4;KCNJ14;CACNA2D3;ATP2B2;ATP1B2;ATP1B1;TRDN;CACNB1;SLC8A3;CACNB2;FGF14;KCNK1;KCNK2
M7	R-HSA-112308	Depolarization of the Presynaptic Terminal Triggers the Opening of Calcium Channels	13	8	15.93	4.1e-06	0.00017	Reactome	3.7696	CACNB1;CACNB2;CACNA2D1;CACNA1B;CACNA2D3;CACNA1A;CACNG2;CACNG4
M7	R-HSA-977441	GABA A receptor activation	13	8	15.93	4.1e-06	0.00017	Reactome	3.7696	GABRA2;GABRB3;GABRB2;GABRA1;GABRB1;GABRA3;GABRG3;GABRG2
M7	R-HSA-397014	Muscle contraction	196	38	2.41	7.1e-06	0.00028	Reactome	3.5528	CAMK2B;RYR2;KCNE4;CAMK2A;LMOD1;MYL6B;ATP1A2;CACNG7;CACNG8;DMD;PRKACA;CACNG2;CORIN;CACNG4;SCN1A;TMOD1;MYBPC1;KCNK10;KCND2;KCNIP2;CACNA2D1;TPM2;KCNIP3;KCNIP4;KCNJ14;CACNA2D3;ATP2B2;ATP1B2;ATP1B1;TRDN;SLC8A3;CACNB1;CACNB2;FGF14;MYH3;KCNK1;MYL9;KCNK2
M7	R-HSA-1296071	Potassium Channels	99	24	3.2	7.3e-06	0.00028	Reactome	3.5528	GABBR2;GABBR1;KCNH5;KCNJ10;KCNK10;KCND2;KCNH7;ABCC8;KCNB1;KCNH8;KCNB2;KCNA2;KCNJ14;KCNAB1;GNG7;KCNS3;KCNQ2;KCNMA1;KCNQ5;KCNK1;KCNK2;HCN2;KCNH1;KCNJ3
M7	R-HSA-3560782	Diseases associated with glycosaminoglycan metabolism	26	11	7.31	7.8e-06	0.00029	Reactome	3.5376	BCAN;VCAN;SDC4;NCAN;GPC1;CSPG5;PRELP;GPC5;CSPG4;GPC6;DCN
M7	R-HSA-2022923	Dermatan sulfate biosynthesis	11	7	17.42	1.3e-05	0.00045	Reactome	3.3468	BCAN;VCAN;NCAN;UST;CSPG5;CSPG4;DCN
M7	R-HSA-983712	Ion channel transport	203	38	2.31	1.6e-05	0.00056	Reactome	3.2518	GABRB3;CAMK2B;GABRB2;RYR2;GABRB1;ATP8A2;ATP8A1;TTYH1;CAMK2A;ATP10B;ATP1A2;ATP2C2;NALCN;BEST1;UNC80;ASIC2;GABRA2;GABRA1;TRPC3;GABRA3;ANO8;TRPV3;ATP2B2;ATP1B2;ANO4;ATP1B1;GABRG3;GABRG2;TPCN2;ANO3;TRDN;GLRB;WNK2;ATP13A4;ATP13A5;SGK1;SGK2;UNC79
M7	R-HSA-888590	GABA synthesis, release, reuptake and degradation	19	9	8.96	1.8e-05	0.00059	Reactome	3.2291	SNAP25;RIMS1;SYT1;GAD1;SLC6A13;SLC6A12;SLC6A11;ABAT;SLC6A1
M7	R-HSA-2022870	Chondroitin sulfate biosynthesis	20	9	8.15	2.9e-05	0.00095	Reactome	3.0223	CHST9;BCAN;VCAN;NCAN;CSPG5;CHSY3;CSPG4;DCN;CHST3
M7	R-HSA-1630316	Glycosaminoglycan metabolism	121	26	2.74	3.1e-05	0.00097	Reactome	3.0132	HPSE2;SDC4;NCAN;PRELP;GXYLT2;HS6ST3;GPC1;NDST3;CHP1;GPC5;CHSY3;GPC6;HS3ST3B1;CHST9;B3GAT2;B3GAT1;HS3ST5;LYVE1;DCN;BCAN;VCAN;UST;CSPG5;CSPG4;CD44;CHST3
M7	R-HSA-438064	Post NMDA receptor activation events	35	12	5.2	3.8e-05	0.0012	Reactome	2.9208	CAMK2B;GRIN2A;CAMK4;RASGRF1;CAMK2A;ADCY1;ADCY8;PRKACA;GRIN2C;GRIN2B;GRIN2D;GRIN1
M7	R-HSA-1266738	Developmental Biology	786	105	1.56	5e-05	0.0015	Reactome	2.8239	SEMA5A;IRS1;RBPJ;FGF1;FGF2;SOX2;CDH4;ALCAM;DPYSL5;DPYSL2;AKT2;DPYSL3;NRCAM;PLXNC1;PKNOX1;EPHB2;EPHB1;SH3GL2;SCN1A;EPHA5;PDGFRB;EPHA6;SEMA6D;UNC5C;ANK2;UNC5D;ANK3;CACNB1;CACNB2;KCNQ2;COL4A5;PRKCQ;MYL9;NGEF;SPTBN4;LPL;GRIN2A;RAP1A;MYH14;PPARGC1A;PLXNA4;CNTN6;GRIN2C;GRIN2B;GRIN2D;PPP5C;CNOT6;CNTN1;CNTN2;COL9A2;TCF3;FGFR2;ROBO2;CNTNAP1;NCAN;RASGRF1;HNF4G;PCSK6;ROBO1;DUSP10;CD36;NEO1;VAV3;TRPC3;DCC;NR…
M7	R-HSA-442982	Ras activation uopn Ca2+ infux through NMDA receptor	17	8	8.85	5.6e-05	0.0016	Reactome	2.7959	CAMK2B;GRIN2A;RASGRF1;CAMK2A;GRIN2C;GRIN2B;GRIN2D;GRIN1
M7	R-HSA-5083635	Defective B3GALTL causes Peters-plus syndrome (PpS)	37	12	4.78	7.1e-05	0.002	Reactome	2.699	SEMA5A;ADAMTSL1;SPON1;ADAMTS14;ADAMTS2;ADAMTS13;THSD7B;ADAMTS19;ADAMTS18;ADAMTSL3;ADAMTS17;ADAMTS12
M7	R-HSA-3000178	ECM proteoglycans	55	15	3.74	8.8e-05	0.0024	Reactome	2.6198	PTPRS;LAMA1;TGFB3;NCAN;TNC;LRP4;LAMB1;DCN;BCAN;VCAN;ITGA8;TNR;ITGA7;NCAM1;COL9A2
M7	R-HSA-5173214	O-glycosylation of TSR domain-containing proteins	38	12	4.6	9.5e-05	0.0025	Reactome	2.6021	SEMA5A;ADAMTSL1;SPON1;ADAMTS14;ADAMTS2;ADAMTS13;THSD7B;ADAMTS19;ADAMTS18;ADAMTSL3;ADAMTS17;ADAMTS12
M7	R-HSA-5682910	LGI-ADAM interactions	14	7	9.95	0.0001	0.0027	Reactome	2.5686	LGI1;CACNG8;LGI4;ADAM23;ADAM22;CACNG2;CACNG4
M7	R-HSA-442729	CREB phosphorylation through the activation of CaMKII	15	7	8.71	0.00018	0.0045	Reactome	2.3468	CAMK2B;GRIN2A;CAMK2A;GRIN2C;GRIN2B;GRIN2D;GRIN1
M7	R-HSA-425428	Amine compound SLC transporters	30	10	4.98	0.00022	0.0055	Reactome	2.2596	SLC44A5;SLC14A1;SLC44A3;SLC44A1;SLC22A1;SLC6A13;SLC6A12;SLC6A11;SLC6A1;SLC6A20
M7	R-HSA-399719	Trafficking of AMPA receptors	31	10	4.74	0.0003	0.007	Reactome	2.1549	GRIA1;CAMK2B;GRIA2;GRIP1;CACNG8;CAMK2A;AP2B1;CACNG2;CACNG4;GRIA4
M7	R-HSA-399721	Glutamate Binding, Activation of AMPA Receptors and Synaptic Plasticity	31	10	4.74	0.0003	0.007	Reactome	2.1549	GRIA1;CAMK2B;GRIA2;GRIP1;CACNG8;CAMK2A;AP2B1;CACNG2;CACNG4;GRIA4
M7	R-HSA-418990	Adherens junctions interactions	31	10	4.74	0.0003	0.007	Reactome	2.1549	CDH4;CADM3;CDH3;CADM1;CDH1;CADM2;CDH10;CDH12;CDH8;CDH18
M7	R-HSA-111997	CaM pathway	26	9	5.27	0.00033	0.0071	Reactome	2.1487	PDE1C;PDE1B;PDE1A;CAMK4;ADCY2;ADCY1;ADCY8;PRKACA;ADCY5
M7	R-HSA-111933	Calmodulin induced events	26	9	5.27	0.00033	0.0071	Reactome	2.1487	PDE1C;PDE1B;PDE1A;CAMK4;ADCY2;ADCY1;ADCY8;PRKACA;ADCY5
M7	R-HSA-5576893	Phase 2 - plateau phase	26	9	5.27	0.00033	0.0071	Reactome	2.1487	CACNB1;CACNG7;CACNB2;CACNG8;KCNE4;CACNA2D1;CACNA2D3;CACNG2;CACNG4
M7	R-HSA-975298	Ligand-gated ion channel transport	26	9	5.27	0.00033	0.0071	Reactome	2.1487	GABRB3;GABRA2;GABRB2;GABRA1;GABRB1;GLRB;GABRA3;GABRG3;GABRG2
M7	R-HSA-1296072	Voltage gated Potassium channels	43	12	3.86	0.00035	0.0074	Reactome	2.1308	KCNH5;KCND2;KCNH7;KCNB1;KCNB2;KCNH8;KCNS3;KCNA2;KCNQ2;KCNAB1;KCNQ5;KCNH1
M7	R-HSA-373760	L1CAM interactions	96	20	2.63	0.00038	0.0078	Reactome	2.1079	SPTBN4;CNTNAP1;LAMA1;CNTN6;NCAN;ANK2;LAMB1;ANK3;AP2B1;SPTB;ALCAM;DPYSL2;KCNQ2;CNTN1;CNTN2;NRCAM;NCAM1;EPHB2;SH3GL2;SCN1A
M7	R-HSA-112043	PLC beta mediated events	44	12	3.74	0.00044	0.0088	Reactome	2.0555	GNAO1;PDE1C;PDE1B;PDE1A;CAMK4;ADCY2;ADCY1;ADCY8;PRKACA;PLCB1;GNAI1;ADCY5
M7	R-HSA-5576892	Phase 0 - rapid depolarisation	44	12	3.74	0.00044	0.0088	Reactome	2.0555	CAMK2B;CACNB1;CACNG7;CACNB2;CACNG8;FGF14;CACNA2D1;CAMK2A;CACNA2D3;CACNG2;CACNG4;SCN1A
M7	R-HSA-112040	G-protein mediated events	45	12	3.62	0.00055	0.011	Reactome	1.9586	GNAO1;PDE1C;PDE1B;PDE1A;CAMK4;ADCY2;ADCY1;ADCY8;PRKACA;PLCB1;GNAI1;ADCY5
M7	R-HSA-8847993	ERBB2 Activates PTK6 Signaling	13	6	8.52	0.00057	0.011	Reactome	1.9586	NRG3;ERBB3;EGF;ERBB4;NRG4;NRG1
M7	R-HSA-111996	Ca-dependent events	28	9	4.72	0.00061	0.012	Reactome	1.9208	PDE1C;PDE1B;PDE1A;CAMK4;ADCY2;ADCY1;ADCY8;PRKACA;ADCY5
M7	R-HSA-212676	Dopamine Neurotransmitter Release Cycle	23	8	5.31	0.00068	0.012	Reactome	1.9208	SNAP25;RIMS1;SYT1;PPFIA1;LIN7A;SYN3;PPFIA4;PPFIA2
M7	R-HSA-212718	EGFR interacts with phospholipase C-gamma	34	10	4.15	0.00068	0.012	Reactome	1.9208	PDE1C;PDE1B;EGF;PDE1A;CAMK4;ADCY2;ADCY1;ADCY8;PRKACA;ADCY5
M7	R-HSA-181429	Serotonin Neurotransmitter Release Cycle	18	7	6.33	0.00069	0.012	Reactome	1.9208	SNAP25;RIMS1;SYT1;PPFIA1;SYN3;PPFIA4;PPFIA2
M7	R-HSA-181430	Norepinephrine Neurotransmitter Release Cycle	18	7	6.33	0.00069	0.012	Reactome	1.9208	SNAP25;RIMS1;SYT1;SLC22A1;PPFIA1;PPFIA4;PPFIA2
M7	R-HSA-2024101	CS/DS degradation	14	6	7.46	0.00092	0.016	Reactome	1.7959	BCAN;VCAN;NCAN;CSPG5;CSPG4;DCN
M7	R-HSA-210500	Glutamate Neurotransmitter Release Cycle	24	8	4.98	0.00094	0.016	Reactome	1.7959	SNAP25;RIMS1;SYT1;SLC1A2;PPFIA1;SLC1A3;PPFIA4;PPFIA2
M7	R-HSA-2022090	Assembly of collagen fibrils and other multimeric structures	54	13	3.16	0.00095	0.016	Reactome	1.7959	COL15A1;COL27A1;CD151;DST;COL24A1;COL11A1;COL1A2;COL5A3;COL7A1;COL6A1;COL4A6;COL4A5;TLL2
M7	R-HSA-416700	Other semaphorin interactions	19	7	5.8	0.001	0.017	Reactome	1.7696	SEMA5A;SEMA4A;CD72;SEMA4D;SEMA6D;PLXNC1;PLXNA4
M7	R-HSA-451308	Activation of Ca-permeable Kainate Receptor	10	5	9.94	0.0011	0.018	Reactome	1.7447	GRIK5;GRIK3;GRIK4;GRIK1;GRIK2
M7	R-HSA-451306	Ionotropic activity of Kainate Receptors	10	5	9.94	0.0011	0.018	Reactome	1.7447	GRIK5;GRIK3;GRIK4;GRIK1;GRIK2
M7	R-HSA-3906995	Diseases associated with O-glycosylation of proteins	62	14	2.91	0.0012	0.019	Reactome	1.7212	SEMA5A;NOTCH2;NOTCH3;SPON1;THSD7B;ADAMTS12;ADAMTSL1;ADAMTS2;ADAMTS14;ADAMTS13;ADAMTS19;ADAMTSL3;ADAMTS18;ADAMTS17
M7	R-HSA-5654221	Phospholipase C-mediated cascade; FGFR2	49	12	3.23	0.0013	0.02	Reactome	1.699	PDE1C;PDE1B;PDE1A;CAMK4;ADCY2;ADCY1;FGF1;PRKACA;ADCY8;FGF2;FGFR2;ADCY5
M7	R-HSA-6785631	ERBB2 Regulates Cell Motility	15	6	6.63	0.0014	0.022	Reactome	1.6576	NRG3;ERBB3;EGF;ERBB4;NRG4;NRG1
M7	R-HSA-5654227	Phospholipase C-mediated cascade; FGFR3	44	11	3.32	0.0017	0.025	Reactome	1.6021	PDE1C;PDE1B;PDE1A;CAMK4;ADCY2;ADCY1;FGF1;ADCY8;PRKACA;FGF2;ADCY5
M7	R-HSA-1489509	DAG and IP3 signaling	32	9	3.89	0.0018	0.027	Reactome	1.5686	PDE1C;PDE1B;PDE1A;CAMK4;ADCY2;ADCY1;ADCY8;PRKACA;ADCY5
M7	R-HSA-5635851	GLI proteins bind promoters of Hh responsive genes to promote transcription	7	4	13.25	0.002	0.029	Reactome	1.5376	HHIP;PTCH1;PTCH2;GLI2
M7	R-HSA-1963642	PI3K events in ERBB2 signaling	16	6	5.97	0.0021	0.03	Reactome	1.5229	NRG3;ERBB3;EGF;ERBB4;NRG4;NRG1
M7	R-HSA-399956	CRMPs in Sema3A signaling	16	6	5.97	0.0021	0.03	Reactome	1.5229	DPYSL5;SEMA3A;DPYSL2;DPYSL3;CRMP1;PLXNA4
M7	R-HSA-977444	GABA B receptor activation	39	10	3.43	0.0022	0.031	Reactome	1.5086	GABBR2;GABBR1;KCNJ10;GNG7;ADCY2;ADCY1;ADCY8;GNAI1;ADCY5;KCNJ3
M7	R-HSA-991365	Activation of GABAB receptors	39	10	3.43	0.0022	0.031	Reactome	1.5086	GABBR2;GABBR1;KCNJ10;GNG7;ADCY2;ADCY1;ADCY8;GNAI1;ADCY5;KCNJ3
M7	R-HSA-442742	CREB phosphorylation through the activation of Ras	27	8	4.19	0.0022	0.031	Reactome	1.5086	CAMK2B;GRIN2A;RASGRF1;CAMK2A;GRIN2C;GRIN2B;GRIN2D;GRIN1
M7	R-HSA-5654228	Phospholipase C-mediated cascade; FGFR4	46	11	3.13	0.0024	0.033	Reactome	1.4815	PDE1C;PDE1B;PDE1A;CAMK4;ADCY2;ADCY1;FGF1;ADCY8;PRKACA;FGF2;ADCY5
M7	R-HSA-111885	Opioid Signalling	81	16	2.45	0.0025	0.034	Reactome	1.4685	PDE1C;PDE1B;PDE1A;ADCY2;OPRM1;ADCY1;ADCY8;GNAI1;ADCY5;GNAO1;GNG7;CAMK4;PPP1R1B;PDE4B;PRKACA;PLCB1
M7	R-HSA-373755	Semaphorin interactions	67	14	2.63	0.0026	0.035	Reactome	1.4559	SEMA5A;SEMA4A;CD72;SEMA4D;SEMA6D;SEMA3A;CRMP1;DPYSL5;DPYSL2;DPYSL3;MYH14;PLXNC1;MYL9;PLXNA4
M7	R-HSA-167021	PLC-gamma1 signalling	34	9	3.58	0.0028	0.037	Reactome	1.4318	PDE1C;PDE1B;PDE1A;CAMK4;ADCY2;ADCY1;ADCY8;PRKACA;ADCY5
M7	R-HSA-5654219	Phospholipase C-mediated cascade: FGFR1	47	11	3.04	0.0029	0.038	Reactome	1.4202	PDE1C;PDE1B;PDE1A;CAMK4;ADCY2;ADCY1;FGF1;ADCY8;PRKACA;FGF2;ADCY5
M7	R-HSA-264642	Acetylcholine Neurotransmitter Release Cycle	17	6	5.42	0.003	0.039	Reactome	1.4089	SNAP25;RIMS1;SYT1;PPFIA1;PPFIA4;PPFIA2
M7	R-HSA-936837	Ion transport by P-type ATPases	55	12	2.78	0.0036	0.046	Reactome	1.3372	CAMK2B;ATP8A2;ATP8A1;CAMK2A;ATP13A4;ATP10B;ATP13A5;ATP1A2;ATP2B2;ATP1B2;ATP2C2;ATP1B1
M7	R-HSA-373752	Netrin-1 signaling	42	10	3.11	0.0039	0.049	Reactome	1.3098	TRPC3;DCC;SLIT1;UNC5C;PRKCQ;SLIT2;UNC5D;NEO1;ROBO1;RGMA
M7	R-HSA-1250196	SHC1 events in ERBB2 signaling	18	6	4.97	0.0041	0.051	Reactome	1.2924	NRG3;ERBB3;EGF;ERBB4;NRG4;NRG1
M7	R-HSA-418457	cGMP effects	18	6	4.97	0.0041	0.051	Reactome	1.2924	PDE1B;PDE1A;PDE2A;KCNMA1;PDE3A;PRKG1
M7	R-HSA-419037	NCAM1 interactions	37	9	3.2	0.0052	0.064	Reactome	1.1938	CACNB1;CACNB2;NCAN;COL6A1;COL4A5;CNTN2;NCAM1;GFRA1;COL9A2
M7	R-HSA-442660	Na+/Cl- dependent neurotransmitter transporters	19	6	4.59	0.0056	0.068	Reactome	1.1675	SLC22A1;SLC6A13;SLC6A12;SLC6A11;SLC6A1;SLC6A20
M7	R-HSA-2022928	HS-GAG biosynthesis	31	8	3.46	0.0057	0.068	Reactome	1.1675	HS3ST3B1;SDC4;GPC1;NDST3;GPC5;HS3ST5;GPC6;HS6ST3
M7	R-HSA-70614	Amino acid synthesis and interconversion (transamination)	25	7	3.87	0.0059	0.069	Reactome	1.1612	FOLH1;PSAT1;GPT2;NAALAD2;ASNS;PHGDH;ASPA
M7	R-HSA-997269	Inhibition of adenylate cyclase pathway	14	5	5.52	0.0063	0.074	Reactome	1.1308	ADCY2;ADCY1;ADCY8;GNAI1;ADCY5
M7	R-HSA-170670	Adenylate cyclase inhibitory pathway	14	5	5.52	0.0063	0.074	Reactome	1.1308	ADCY2;ADCY1;ADCY8;GNAI1;ADCY5
M7	R-HSA-177929	Signaling by EGFR	355	47	1.53	0.0066	0.076	Reactome	1.1192	CAMK2B;SPTBN4;PDE1C;PDE1B;IRS1;PDE1A;RASGRF1;CAMK2A;ADCY2;ADCY1;ADCY8;FGF1;FGF2;ADCY5;GRIN2A;RAP1A;DUSP10;ERBB3;ERBB4;AKT2;LRIG1;PIP4K2A;NCAM1;PRKACA;SH3GL2;PDGFRB;ANGPT1;EGF;GFRA1;NRG1;AP2B1;KSR2;GRIN2C;GRIN2B;SPTB;EPN1;GRIN2D;GRIN1;CNKSR2;PPP5C;NRG3;NRG4;LCK;AGO1;CAMK4;ADAM12;FGFR2
M7	R-HSA-216083	Integrin cell surface interactions	67	13	2.4	0.0071	0.081	Reactome	1.0915	COL16A1;COL13A1;COL23A1;TNC;CDH1;ITGA11;ITGA8;ITGB8;ITGA7;COL9A2;CD44;JAM3;FBN1
M7	R-HSA-166520	Signalling by NGF	450	57	1.45	0.0076	0.086	Reactome	1.0655	IRS1;RASGRF1;FGF1;PCSK6;FGF2;PCSK5;DUSP10;AKT2;PIP4K2A;PRKACA;SH3GL2;VAV3;PDGFRB;ARHGEF17;NRG1;GFRA1;KSR2;SORCS3;SPTB;CNKSR2;MAG;NRG3;NRG4;LCK;ARHGEF4;ARHGEF1;NGEF;CAMK2B;SPTBN4;PDE1C;MAGED1;PDE1B;PDE1A;CAMK2A;ADCY2;ADCY1;ADCY8;ADCY5;GRIN2A;RAP1A;ERBB3;ERBB4;NCAM1;LINGO1;NTRK2;ANGPT1;EGF;AP2B1;GRIN2C;GRIN2B;GRIN2D;GRIN1;PPP5C;RIT2;AGO1;CAMK4;FGFR2
M7	R-HSA-2219530	Constitutive Signaling by Aberrant PI3K in Cancer	61	12	2.44	0.0085	0.095	Reactome	1.0223	PDGFRB;NRG3;ERBB3;IRS1;NRG4;LCK;ERBB4;EGF;NRG1;FGF1;FGF2;FGFR2
M7	R-HSA-2672351	Stimuli-sensing channels	100	17	2.04	0.0091	0.1	Reactome	1	RYR2;TRPC3;TTYH1;ANO8;TRPV3;ANO4;NALCN;TPCN2;BEST1;TRDN;ANO3;UNC80;WNK2;ASIC2;SGK1;SGK2;UNC79
M7	R-HSA-5339562	Uptake and actions of bacterial toxins	27	7	3.48	0.0092	0.1	Reactome	1	SNAP25;MAP2K4;PDCD6IP;SV2B;SYT1;SV2A;ANTXR1
M7	R-HSA-168799	Neurotoxicity of clostridium toxins	10	4	6.62	0.0094	0.1	Reactome	1	SNAP25;SV2B;SYT1;SV2A
M7	R-HSA-170660	Adenylate cyclase activating pathway	10	4	6.62	0.0094	0.1	Reactome	1	ADCY2;ADCY1;ADCY8;ADCY5
M8	GO:0004812	aminoacyl-tRNA ligase activity	41	21	28.93	4.9e-20	1.5e-17	GO	17	CARS;YARS;DARS;WARS;VARS;TARSL2;TARS;SARS;EPRS;NARS;LARS2;KARS;QARS;LARS;RARS;MARS;GARS;TARS2;HARS;IARS;AARS
M8	GO:0043039	tRNA aminoacylation	40	21	30.46	2.5e-20	3.2e-17	GO	16.5	CARS;YARS;DARS;WARS;VARS;TARSL2;TARS;SARS;EPRS;NARS;LARS2;KARS;QARS;LARS;RARS;MARS;GARS;TARS2;HARS;IARS;AARS
M8	GO:0006418	tRNA aminoacylation for protein translation	46	21	23.14	1.1e-18	6.9e-16	GO	15.2	CARS;YARS;DARS;WARS;VARS;TARSL2;TARS;SARS;EPRS;NARS;LARS2;KARS;QARS;LARS;RARS;MARS;GARS;TARS2;HARS;IARS;AARS
M8	GO:0006412	translation	232	24	3.16	3.7e-06	0.0016	GO	2.8	CARS;YARS;DARS;WARS;VARS;TARSL2;MRPS11;SARS;TARS;EPRS;NARS;LARS2;KARS;QARS;LARS;RARS;MARS;TARS2;GARS;HARS;IARS;ABCE1;MRRF;AARS
M8	Aminoacyl-tRNA biosynthesis	Aminoacyl-tRNA biosynthesis	66	21	12.84	7e-15	1e-12	NA	12	CARS;YARS;DARS;WARS;VARS;TARSL2;SARS;TARS;EPRS;NARS;LARS2;KARS;QARS;LARS;RARS;MARS;GARS;TARS2;HARS;IARS;AARS
M8	R-HSA-379716	Cytosolic tRNA aminoacylation	24	18	82.37	9.2e-22	4.8e-19	Reactome	18.319	YARS;CARS;DARS;WARS;VARS;SARS;TARS;EPRS;NARS;KARS;QARS;LARS;RARS;MARS;GARS;HARS;IARS;AARS
M8	R-HSA-379724	tRNA Aminoacylation	42	20	25.01	2.5e-18	6.6e-16	Reactome	15.18	CARS;YARS;DARS;WARS;VARS;TARS;SARS;EPRS;NARS;LARS2;KARS;QARS;LARS;RARS;MARS;GARS;TARS2;HARS;IARS;AARS
M8	R-HSA-2408517	SeMet incorporation into proteins	11	8	72.2	4.1e-10	7.1e-08	Reactome	7.149	DARS;KARS;QARS;LARS;MARS;RARS;IARS;EPRS
M8	R-HSA-379726	Mitochondrial tRNA aminoacylation	21	5	8.42	0.00075	0.098	Reactome	1.009	LARS2;KARS;QARS;GARS;TARS2
M9	GO:0030695	GTPase regulator activity	275	15	3.48	7.2e-05	0.015	GO	1.8239	RAP1GAP2;GRTP1;WAS;IQGAP2;RASAL3;ARHGAP15;ARHGAP6;ARHGAP24;ARHGAP45;ARHGAP23;ARHGAP44;ARHGAP22;RGS10;NCKAP1L;SRGAP3
M9	GO:0048365	Rac GTPase binding	43	6	9.62	7.9e-05	0.015	GO	1.8239	ARHGAP44;CYFIP1;FMNL1;WAS;SRGAP3;IQGAP2
M9	GO:0046934	phosphatidylinositol-4,5-bisphosphate 3-kinase activity	68	7	6.82	0.00015	0.018	GO	1.7447	CD86;PIK3CD;PIK3AP1;PIK3CG;VAV1;PIK3R6;PIK3R5
M9	GO:0052813	phosphatidylinositol bisphosphate kinase activity	71	7	6.5	0.00019	0.018	GO	1.7447	CD86;PIK3CD;PIK3AP1;PIK3CG;VAV1;PIK3R6;PIK3R5
M9	GO:0035004	phosphatidylinositol 3-kinase activity	76	7	6.02	0.00029	0.021	GO	1.6778	CD86;PIK3CD;PIK3AP1;PIK3CG;VAV1;PIK3R6;PIK3R5
M9	GO:0005096	GTPase activator activity	249	13	3.3	0.00033	0.021	GO	1.6778	RAP1GAP2;GRTP1;RASAL3;ARHGAP15;ARHGAP6;ARHGAP24;ARHGAP45;ARHGAP23;ARHGAP44;ARHGAP22;RGS10;NCKAP1L;SRGAP3
M9	GO:0004715	non-membrane spanning protein tyrosine kinase activity	43	5	7.78	0.00075	0.04	GO	1.3979	HCK;SYK;BTK;SLA;JAK3
M9	GO:0005041	low-density lipoprotein receptor activity	13	3	17.65	0.0012	0.041	GO	1.3872	LRP1;SORL1;LRP12
M9	GO:0017048	Rho GTPase binding	72	6	5.38	0.0013	0.041	GO	1.3872	ARHGAP44;CYFIP1;FMNL1;WAS;SRGAP3;IQGAP2
M9	GO:0001784	phosphotyrosine residue binding	29	4	9.44	0.0013	0.041	GO	1.3872	HCK;SYK;SAMSN1;VAV1
M9	GO:0051015	actin filament binding	127	8	3.99	0.0014	0.041	GO	1.3872	CYFIP1;FMNL1;SCIN;WIPF3;WAS;LCP1;IQGAP2;CORO1A
M9	GO:0004896	cytokine receptor activity	73	6	5.3	0.0014	0.041	GO	1.3872	CX3CR1;CD4;IL10RA;EBI3;IL21R;CMKLR1
M9	GO:0005545	1-phosphatidylinositol binding	14	3	16.05	0.0015	0.041	GO	1.3872	SCIN;ZFYVE9;SNX10
M9	GO:0042287	MHC protein binding	30	4	9.07	0.0015	0.041	GO	1.3872	CD4;CLEC7A;LILRB1;PILRA
M9	GO:0030228	lipoprotein particle receptor activity	15	3	14.71	0.0019	0.047	GO	1.3279	LRP1;SORL1;LRP12
M9	GO:0045309	protein phosphorylated amino acid binding	34	4	7.86	0.0025	0.058	GO	1.2366	HCK;SYK;SAMSN1;VAV1
M9	GO:0030169	low-density lipoprotein particle binding	17	3	12.61	0.0027	0.06	GO	1.2218	MSR1;LIPC;SORL1
M9	GO:0005089	Rho guanyl-nucleotide exchange factor activity	59	5	5.47	0.0031	0.066	GO	1.1805	FGD3;ARHGEF10L;DOCK2;VAV1;FGD2
M9	GO:0004713	protein tyrosine kinase activity	147	8	3.42	0.0035	0.07	GO	1.1549	CSF1R;HCK;SYK;AXL;BTK;SLA;CSF2RA;JAK3
M9	GO:0046935	1-phosphatidylinositol-3-kinase regulator activity	6	2	29.34	0.0041	0.073	GO	1.1367	PIK3R6;PIK3R5
M9	GO:0015299	solute:proton antiporter activity	6	2	29.34	0.0041	0.073	GO	1.1367	SLC11A1;SLC9A1
M9	GO:0008467	[heparan sulfate]-glucosamine 3-sulfotransferase 1 activity	7	2	23.47	0.0056	0.092	GO	1.0362	HS3ST3A1;HS3ST4
M9	GO:0035005	1-phosphatidylinositol-4-phosphate 3-kinase activity	7	2	23.47	0.0056	0.092	GO	1.0362	PIK3CD;PIK3CG
M9	GO:0005887	integral component of plasma membrane	1463	53	2.42	9.8e-08	1.6e-05	GO	4.7959	RYR1;CD84;CSF3R;KCNC2;PTPRO;SLC2A5;NCMAP;SLC8A1;MILR1;EDNRA;MRC1;SCN9A;C3AR1;ENPP2;CD37;EMB;CMKLR1;CD53;CD96;TRPC5;GRID2;GPR34;SLC11A1;KCNK13;TLR1;TMIGD3;TYROBP;KCNQ3;TLR2;CX3CR1;SLC22A3;CSF1R;IGSF6;SELPLG;LRP1;TNFRSF11A;CSF2RA;SLC9A1;TRPM2;SYNDIG1;GPC3;NCKAP1L;PAG1;P2RY12;MSR1;SLC16A12;LAPTM5;SORL1;CD4;PTPRC;AXL;LRP12;HCN1
M9	GO:0070821	tertiary granule membrane	73	9	8.4	3.7e-06	0.00031	GO	3.5086	CD53;TRPM2;ATP8B4;ITGAM;FRMPD3;SLC11A1;ITGB2;ITGAX;LAIR1
M9	GO:0035579	specific granule membrane	91	9	6.55	2.3e-05	0.0013	GO	2.8861	CD53;TRPM2;ATP8B4;ITGAM;ITGB2;C3AR1;SLC2A5;ITGAL;LAIR1
M9	GO:0042581	specific granule	160	11	4.42	8.8e-05	0.0036	GO	2.4437	CD53;CYFIP1;TRPM2;ATP8B4;ITGAM;ITGB2;C3AR1;SLC2A5;ITGAL;DOCK2;LAIR1
M9	GO:0070820	tertiary granule	164	11	4.3	0.00011	0.0036	GO	2.4437	CD53;CYFIP1;TRPM2;ATP8B4;ITGAM;FRMPD3;SLC11A1;ITGB2;ITGAX;NCKAP1L;LAIR1
M9	GO:0005884	actin filament	55	6	7.26	0.00032	0.0087	GO	2.0605	HCK;WIPF3;WAS;LCP1;ARHGAP6;CORO1A
M9	GO:0045121	membrane raft	119	8	4.28	0.00093	0.022	GO	1.6576	LAT2;TLR1;CD4;BTK;CARD11;PAG1;SLC9A1;TLR2
M9	GO:0030864	cortical actin cytoskeleton	52	5	6.29	0.0018	0.037	GO	1.4318	EPB41L2;WIPF3;WAS;DCDC2;CORO1A
M9	GO:0042101	T cell receptor complex	16	3	13.58	0.0023	0.041	GO	1.3872	CD4;SYK;CARD11
M9	GO:0101003	ficolin-1-rich granule membrane	61	5	5.27	0.0036	0.06	GO	1.2218	TRPM2;SLC11A1;ITGB2;ITGAX;NCKAP1L
M9	GO:0101002	ficolin-1-rich granule	184	9	3.06	0.0041	0.062	GO	1.2076	TRPM2;BIN2;APAF1;SLC11A1;ITGB2;PSMC2;ITGAX;NCKAP1L;MNDA
M9	GO:0042582	azurophil granule	154	8	3.25	0.0047	0.062	GO	1.2076	C3;GLIPR1;MANBA;NFAM1;PRKCD;C3AR1;MNDA;ARHGAP45
M9	GO:0061645	endocytic patch	7	2	23.47	0.0056	0.062	GO	1.2076	WIPF3;WAS
M9	GO:0030479	actin cortical patch	7	2	23.47	0.0056	0.062	GO	1.2076	WIPF3;WAS
M9	GO:0002177	manchette	7	2	23.47	0.0056	0.062	GO	1.2076	PPP1R42;IQCG
M9	GO:0005775	vacuolar lumen	161	8	3.1	0.0061	0.063	GO	1.2007	C3;GALC;MANBA;SDC2;PRKCD;GPC3;MNDA;ARHGAP45
M9	GO:0002283	neutrophil activation involved in immune response	483	31	4.31	2.1e-10	4.2e-07	GO	6.3768	CYFIP1;ITGAM;FRMPD3;ITGB2;IQGAP2;SLC2A5;ITGAL;C3;TRPM2;GLIPR1;C3AR1;ITGAX;NCKAP1L;LAIR1;CD53;MANBA;ATP8B4;SYK;APAF1;SLC11A1;NFAM1;PRKCD;ARHGAP45;TYROBP;PTPRC;FCGR2A;BIN2;PSMC2;MNDA;DOCK2;TLR2
M9	GO:0043312	neutrophil degranulation	479	30	4.18	7.4e-10	7.3e-07	GO	6.1367	CYFIP1;ITGAM;FRMPD3;ITGB2;IQGAP2;SLC2A5;ITGAL;C3;TRPM2;GLIPR1;C3AR1;ITGAX;NCKAP1L;LAIR1;CD53;MANBA;ATP8B4;APAF1;SLC11A1;NFAM1;PRKCD;ARHGAP45;TYROBP;PTPRC;FCGR2A;BIN2;PSMC2;MNDA;DOCK2;TLR2
M9	GO:0002446	neutrophil mediated immunity	487	30	4.11	1.1e-09	7.3e-07	GO	6.1367	CYFIP1;ITGAM;FRMPD3;ITGB2;IQGAP2;SLC2A5;ITGAL;C3;TRPM2;GLIPR1;C3AR1;ITGAX;NCKAP1L;LAIR1;CD53;MANBA;ATP8B4;APAF1;SLC11A1;NFAM1;PRKCD;ARHGAP45;TYROBP;PTPRC;FCGR2A;BIN2;PSMC2;MNDA;DOCK2;TLR2
M9	GO:0042102	positive regulation of T cell proliferation	61	10	11.76	6.8e-08	3.4e-05	GO	4.4685	CD86;HLA-DMB;PTPRC;SYK;EBI3;IL18;NCKAP1L;IGF1;JAK3;CD276
M9	GO:0071345	cellular response to cytokine stimulus	456	24	3.41	9.6e-07	0.00038	GO	3.4202	CD86;CSF1R;PID1;SELPLG;CSF3R;ITGAM;IL10RA;DOCK8;WNT5A;ITGB2;IL18;PIK3CD;CSF2RA;VAV1;HCK;CD4;AXL;STAT4;ITGAX;HMOX1;HCLS1;IRF8;JAK3;CRLF1
M9	GO:0006954	inflammatory response	252	17	4.39	1.4e-06	0.00048	GO	3.3188	CSF1R;SYK;SLC11A1;NFAM1;ITGB2;IL18;LOXL3;PIK3CD;AOAH;TNFRSF11A;ITGAL;PIK3CG;TMIGD3;C3AR1;BLNK;SIGLEC1;JAK3
M9	GO:0042108	positive regulation of cytokine biosynthetic process	40	7	12.62	4.2e-06	0.0012	GO	2.9208	CD86;TLR1;CD4;EBI3;WNT5A;HMOX1;CD276
M9	GO:0019221	cytokine-mediated signaling pathway	633	27	2.74	1e-05	0.0026	GO	2.585	CD86;CSF1R;CSF3R;ITGAM;EDA;EBI3;ITGB2;PIK3CD;TNFRSF11A;CSF2RA;STAT4;ITGAX;IL21R;HMOX1;JAK3;MAP2K6;SYK;IL10RA;PRKCD;IL18;VAV1;HCK;CD4;PSMC2;IRF8;LCP1;CRLF1
M9	GO:0030866	cortical actin cytoskeleton organization	21	5	18.49	2.1e-05	0.0043	GO	2.3665	FMNL1;PLEK;WIPF3;WAS;NCKAP1L
M9	GO:0042098	T cell proliferation	11	4	33.73	2.4e-05	0.0043	GO	2.3665	SLC11A1;DOCK8;LILRB1;PIK3CG
M9	GO:0050671	positive regulation of lymphocyte proliferation	71	8	7.57	2.5e-05	0.0043	GO	2.3665	CD86;SASH3;HLA-DMB;PTPRC;IL18;NCKAP1L;JAK3;CD276
M9	GO:0051056	regulation of small GTPase mediated signal transduction	140	11	5.11	2.6e-05	0.0043	GO	2.3665	ARHGAP44;ARHGAP22;FGD3;SRGAP3;ARHGAP15;ARHGAP6;ARHGAP24;VAV1;ARHGAP45;ARHGAP23;FGD2
M9	GO:0007167	enzyme linked receptor protein signaling pathway	120	10	5.44	3.6e-05	0.0056	GO	2.2518	CSF1R;HCK;CD4;SYK;BTK;BLNK;SLA;PILRA;JAK3;PAG1
M9	GO:0032928	regulation of superoxide anion generation	13	4	26.23	5e-05	0.0059	GO	2.2291	ITGAM;SYK;ITGB2;PRKCD
M9	GO:0051127	positive regulation of actin nucleation	13	4	26.23	5e-05	0.0059	GO	2.2291	CYFIP1;SCIN;WIPF3;WAS
M9	GO:0002521	leukocyte differentiation	13	4	26.23	5e-05	0.0059	GO	2.2291	TRPM2;AXL;LILRB1;IKZF1
M9	GO:0046641	positive regulation of alpha-beta T cell proliferation	13	4	26.23	5e-05	0.0059	GO	2.2291	SYK;EBI3;IL18;RASAL3
M9	GO:0042129	regulation of T cell proliferation	62	7	7.56	8e-05	0.0089	GO	2.0506	CD86;HLA-DMB;PTPRC;NCKAP1L;LILRB1;JAK3;CD276
M9	GO:0051125	regulation of actin nucleation	16	4	19.67	0.00012	0.012	GO	1.9208	SCIN;WIPF3;WAS;CORO1A
M9	GO:0045621	positive regulation of lymphocyte differentiation	16	4	19.67	0.00012	0.012	GO	1.9208	SYK;AXL;BTK;NCKAP1L
M9	GO:0050851	antigen receptor-mediated signaling pathway	257	14	3.46	0.00013	0.012	GO	1.9208	SYK;WAS;THEMIS;PIK3CD;LAT2;CD4;PTPRC;PSMC2;BTK;NCKAP1L;MNDA;PAG1;CARD11;CD276
M9	GO:0014065	phosphatidylinositol 3-kinase signaling	30	5	11.83	0.00013	0.012	GO	1.9208	PIK3CD;IGF1;PIK3R6;PIK3CG;PIK3R5
M9	GO:0050870	positive regulation of T cell activation	68	7	6.82	0.00015	0.012	GO	1.9208	CD86;HLA-DMB;PTPRC;DOCK8;NCKAP1L;JAK3;CD276
M9	GO:0045579	positive regulation of B cell differentiation	7	3	44.14	0.00016	0.012	GO	1.9208	SYK;BTK;NCKAP1L
M9	GO:0042116	macrophage activation	17	4	18.16	0.00016	0.012	GO	1.9208	TLR1;ITGAM;SYK;SLC11A1
M9	GO:0006897	endocytosis	263	14	3.38	0.00016	0.012	GO	1.9208	DENND1C;MSR1;LRP1;ZFYVE9;SLC11A1;WIPF3;WAS;SNX10;CORO1A;SORL1;AXL;MRC1;RIN3;LRP12
M9	GO:0042113	B cell activation	73	7	6.3	0.00023	0.014	GO	1.8539	LAT2;PTPRC;NFAM1;BLNK;BTK;PIK3CD;JAK3
M9	GO:0030098	lymphocyte differentiation	73	7	6.3	0.00023	0.014	GO	1.8539	CD4;PTPRC;NFAM1;BLNK;PIK3CD;IKZF1;JAK3
M9	GO:0045778	positive regulation of ossification	52	6	7.73	0.00023	0.014	GO	1.8539	NELL1;WNT5A;IGF1;SLC8A1;TP63;RUNX2
M9	GO:0002279	mast cell activation involved in immune response	8	3	35.31	0.00025	0.014	GO	1.8539	MILR1;PIK3CD;PIK3CG
M9	GO:0098757	cellular response to interleukin-21	8	3	35.31	0.00025	0.014	GO	1.8539	IL21R;STAT4;JAK3
M9	GO:0001911	negative regulation of leukocyte mediated cytotoxicity	8	3	35.31	0.00025	0.014	GO	1.8539	PTPRC;LILRB1;ARRB2
M9	GO:0038114	interleukin-21-mediated signaling pathway	8	3	35.31	0.00025	0.014	GO	1.8539	IL21R;STAT4;JAK3
M9	GO:0071415	cellular response to purine-containing compound	8	3	35.31	0.00025	0.014	GO	1.8539	RYR1;TRPM2;SLC8A1
M9	GO:0043303	mast cell degranulation	8	3	35.31	0.00025	0.014	GO	1.8539	MILR1;PIK3CD;PIK3CG
M9	GO:0051250	negative regulation of lymphocyte activation	19	4	15.73	0.00025	0.014	GO	1.8539	LST1;SAMSN1;JAK3;PAG1
M9	GO:0050778	positive regulation of immune response	54	6	7.41	0.00029	0.015	GO	1.8239	SASH3;ITGAM;HLA-DMB;PTPRC;ITGB2;LILRB1
M9	GO:0048015	phosphatidylinositol-mediated signaling	56	6	7.11	0.00035	0.018	GO	1.7447	CSF1R;PIK3CD;IGF1;PIK3CG;PIK3R6;PIK3R5
M9	GO:0002888	positive regulation of myeloid leukocyte mediated immunity	9	3	29.43	0.00037	0.018	GO	1.7447	ITGAM;SYK;ITGB2
M9	GO:0002448	mast cell mediated immunity	9	3	29.43	0.00037	0.018	GO	1.7447	MILR1;PIK3CD;PIK3CG
M9	GO:0007498	mesoderm development	21	4	13.88	0.00038	0.018	GO	1.7447	HCK;BTK;IKZF1;MEST
M9	GO:0007169	transmembrane receptor protein tyrosine kinase signaling pathway	396	17	2.7	0.00043	0.02	GO	1.699	CYFIP1;CSF1R;SYK;SDC2;SLA;IGF1;PILRA;IDE;VAV1;HCK;CD4;AXL;BTK;BLNK;NCKAP1L;JAK3;PAG1
M9	GO:0038096	Fc-gamma receptor signaling pathway involved in phagocytosis	133	9	4.32	0.00043	0.02	GO	1.699	CYFIP1;HCK;FCGR2A;SYK;WIPF3;PRKCD;WAS;NCKAP1L;VAV1
M9	GO:0038094	Fc-gamma receptor signaling pathway	134	9	4.29	0.00045	0.02	GO	1.699	CYFIP1;HCK;FCGR2A;SYK;WIPF3;PRKCD;WAS;NCKAP1L;VAV1
M9	GO:0050852	T cell receptor signaling pathway	163	10	3.9	0.00046	0.02	GO	1.699	CD4;PTPRC;PSMC2;THEMIS;BTK;WAS;PIK3CD;CARD11;PAG1;CD276
M9	GO:0006909	phagocytosis	135	9	4.25	0.00048	0.02	GO	1.699	C3;MSR1;ITGAM;BIN2;LRP1;AXL;SLC11A1;ITGB2;CORO1A
M9	GO:0002431	Fc receptor mediated stimulatory signaling pathway	135	9	4.25	0.00048	0.02	GO	1.699	CYFIP1;HCK;FCGR2A;SYK;WIPF3;PRKCD;WAS;NCKAP1L;VAV1
M9	GO:0050764	regulation of phagocytosis	41	5	8.21	0.0006	0.025	GO	1.6021	HCK;SYK;SLC11A1;DOCK2;TLR2
M9	GO:0032930	positive regulation of superoxide anion generation	11	3	22.07	0.00071	0.028	GO	1.5528	ITGAM;ITGB2;PRKCD
M9	GO:0043302	positive regulation of leukocyte degranulation	11	3	22.07	0.00071	0.028	GO	1.5528	ITGAM;SYK;ITGB2
M9	GO:0019371	cyclooxygenase pathway	11	3	22.07	0.00071	0.028	GO	1.5528	HPGDS;TBXAS1;PTGS1
M9	GO:0042110	T cell activation	88	7	5.13	0.00072	0.028	GO	1.5528	CD4;PTPRC;CLEC7A;PIK3CD;LCP1;PIK3CG;CD276
M9	GO:0002286	T cell activation involved in immune response	26	4	10.72	0.00088	0.033	GO	1.4815	SLC11A1;LILRB1;LCP1;ITGAL
M9	GO:0038083	peptidyl-tyrosine autophosphorylation	45	5	7.39	0.00093	0.033	GO	1.4815	HCK;SYK;BTK;SLA;JAK3
M9	GO:0032695	negative regulation of interleukin-12 production	12	3	19.61	0.00093	0.033	GO	1.4815	LILRB1;JAK3;CMKLR1
M9	GO:2000107	negative regulation of leukocyte apoptotic process	12	3	19.61	0.00093	0.033	GO	1.4815	AXL;HCLS1;LILRB1
M9	GO:0032418	lysosome localization	29	4	9.44	0.0013	0.046	GO	1.3372	MILR1;PIK3CD;PLEKHM2;PIK3CG
M9	GO:0050672	negative regulation of lymphocyte proliferation	29	4	9.44	0.0013	0.046	GO	1.3372	CD86;LST1;LILRB1;MNDA
M9	GO:0051897	positive regulation of protein kinase B signaling	127	8	3.99	0.0014	0.048	GO	1.3188	CD86;IL18;PIK3CD;HCLS1;PIK3AP1;PIK3CG;VAV1;PIK3R5
M9	GO:0031623	receptor internalization	50	5	6.57	0.0015	0.049	GO	1.3098	SYK;LRP1;ITGB2;LILRB1;ARRB2
M9	GO:0045072	regulation of interferon-gamma biosynthetic process	14	3	16.05	0.0015	0.049	GO	1.3098	EBI3;LILRB1;CD276
M9	GO:2000249	regulation of actin cytoskeleton reorganization	30	4	9.07	0.0015	0.05	GO	1.301	CSF1R;TRPM2;HCK;HCLS1
M9	GO:0030838	positive regulation of actin filament polymerization	51	5	6.42	0.0016	0.052	GO	1.284	HCK;SCIN;WIPF3;WAS;NCKAP1L
M9	GO:0032956	regulation of actin cytoskeleton organization	75	6	5.15	0.0017	0.052	GO	1.284	ARHGAP44;CSF1R;TRPM2;LRP1;PRKCD;CORO1A
M9	GO:0030097	hemopoiesis	76	6	5.07	0.0018	0.055	GO	1.2596	CSF1R;PTPRC;PLEK;RUNX3;RUNX2;RUNX1
M9	GO:0051896	regulation of protein kinase B signaling	163	9	3.48	0.0018	0.055	GO	1.2596	CD86;IL18;PIK3CD;HCLS1;ARRB2;PIK3AP1;PIK3CG;VAV1;PIK3R5
M9	GO:0045577	regulation of B cell differentiation	15	3	14.71	0.0019	0.055	GO	1.2596	SYK;BTK;NCKAP1L
M9	GO:0034142	toll-like receptor 4 signaling pathway	15	3	14.71	0.0019	0.055	GO	1.2596	ITGAM;ITGB2;PIK3AP1
M9	GO:0050853	B cell receptor signaling pathway	104	7	4.28	0.0019	0.055	GO	1.2596	LAT2;PTPRC;SYK;BTK;PIK3CD;NCKAP1L;MNDA
M9	GO:0030593	neutrophil chemotaxis	53	5	6.15	0.002	0.055	GO	1.2596	SYK;ITGB2;PIK3CD;NCKAP1L;PIK3CG
M9	GO:0042531	positive regulation of tyrosine phosphorylation of STAT protein	53	5	6.15	0.002	0.055	GO	1.2596	CSF1R;IL18;HCLS1;IGF1;CRLF1
M9	GO:0018108	peptidyl-tyrosine phosphorylation	79	6	4.86	0.0022	0.06	GO	1.2218	HCK;CSF1R;SYK;BTK;SLA;JAK3
M9	GO:0031529	ruffle organization	16	3	13.58	0.0023	0.062	GO	1.2076	CSF1R;CYFIP1;PLEK
M9	GO:0050868	negative regulation of T cell activation	34	4	7.86	0.0025	0.065	GO	1.1871	CD86;LILRB1;JAK3;PAG1
M9	GO:0032722	positive regulation of chemokine production	34	4	7.86	0.0025	0.065	GO	1.1871	CSF1R;WNT5A;HMOX1;TLR2
M9	GO:1901701	cellular response to oxygen-containing compound	274	12	2.73	0.0025	0.065	GO	1.1871	P2RY12;CD86;MLXIPL;PID1;GNG2;AXL;PRKCD;WNT5A;LILRB1;ADCY6;TLR2;HCN1
M9	GO:0071621	granulocyte chemotaxis	56	5	5.79	0.0025	0.065	GO	1.1871	SYK;ITGB2;PIK3CD;NCKAP1L;PIK3CG
M9	GO:0098662	inorganic cation transmembrane transport	140	8	3.6	0.0026	0.066	GO	1.1805	TRPM2;TRPC5;SLC11A1;SCN9A;CACNA1D;SLC8A1;SLC9A1;HCN1
M9	GO:0001818	negative regulation of cytokine production	110	7	4.03	0.0026	0.066	GO	1.1805	CD84;AXL;SLC11A1;NCKAP1L;LILRB1;JAK3;CMKLR1
M9	GO:0009967	positive regulation of signal transduction	206	10	3.04	0.0027	0.067	GO	1.1739	C3;PTPRC;AXL;LOXL3;LY86;DCDC2;MAML3;IGF1;TP63;TLR2
M9	GO:0030218	erythrocyte differentiation	35	4	7.61	0.0027	0.067	GO	1.1739	HCLS1;NCKAP1L;IKZF1;JAK3
M9	GO:0045669	positive regulation of osteoblast differentiation	35	4	7.61	0.0027	0.067	GO	1.1739	NELL1;IGF1;TP63;RUNX2
M9	GO:0043112	receptor metabolic process	58	5	5.57	0.0029	0.069	GO	1.1612	SYK;LRP1;ITGB2;LILRB1;ARRB2
M9	GO:1990266	neutrophil migration	58	5	5.57	0.0029	0.069	GO	1.1612	SYK;ITGB2;PIK3CD;NCKAP1L;PIK3CG
M9	GO:0050730	regulation of peptidyl-tyrosine phosphorylation	85	6	4.49	0.0031	0.074	GO	1.1308	ITGB2;PRKCD;ENPP2;HCLS1;IGF1;SAMSN1
M9	GO:0001516	prostaglandin biosynthetic process	18	3	11.77	0.0032	0.074	GO	1.1308	HPGDS;TBXAS1;PTGS1
M9	GO:0014910	regulation of smooth muscle cell migration	18	3	11.77	0.0032	0.074	GO	1.1308	LRP1;IGF1;SORL1
M9	GO:0002224	toll-like receptor signaling pathway	86	6	4.44	0.0033	0.076	GO	1.1192	TLR1;ITGAM;ITGB2;BTK;PIK3AP1;TLR2
M9	GO:0042509	regulation of tyrosine phosphorylation of STAT protein	61	5	5.27	0.0036	0.076	GO	1.1192	CSF1R;IL18;HCLS1;IGF1;CRLF1
M9	GO:0050776	regulation of immune response	251	11	2.73	0.0037	0.076	GO	1.1192	C3;COL1A1;CD96;TYROBP;SYK;ITGB2;LILRB1;PILRA;ITGAL;LAIR1;CD276
M9	GO:0034109	homotypic cell-cell adhesion	38	4	6.93	0.0037	0.076	GO	1.1192	P2RY12;PLEK;PIK3CG;DSC2
M9	GO:0030316	osteoclast differentiation	19	3	11.03	0.0038	0.076	GO	1.1192	CSF1R;SNX10;TNFRSF11A
M9	GO:0009059	macromolecule biosynthetic process	19	3	11.03	0.0038	0.076	GO	1.1192	COL1A1;PTPRC;SLC11A1
M9	GO:0051259	protein oligomerization	217	10	2.87	0.0039	0.076	GO	1.1192	KHDRBS3;TRIM28;OPA1;KCNC2;QPRT;IGHMBP2;HMOX1;IKZF1;IDE;SLC9A1
M9	GO:0016101	diterpenoid metabolic process	62	5	5.18	0.0039	0.076	GO	1.1192	LRP1;SDC2;GPC3;LRAT;PLB1
M9	GO:0006796	phosphate-containing compound metabolic process	183	9	3.07	0.004	0.076	GO	1.1192	ISYNA1;PTPRC;INPP1;ENPP2;PIK3CD;PLCB2;PLB1;NADK;PIK3CG
M9	GO:0070344	regulation of fat cell proliferation	6	2	29.34	0.0041	0.076	GO	1.1192	PER2;PID1
M9	GO:0070228	regulation of lymphocyte apoptotic process	6	2	29.34	0.0041	0.076	GO	1.1192	BTK;JAK3
M9	GO:0048935	peripheral nervous system neuron development	6	2	29.34	0.0041	0.076	GO	1.1192	RUNX3;RUNX1
M9	GO:0071868	cellular response to monoamine stimulus	6	2	29.34	0.0041	0.076	GO	1.1192	GNG2;ADCY6
M9	GO:0030854	positive regulation of granulocyte differentiation	6	2	29.34	0.0041	0.076	GO	1.1192	HCLS1;RUNX1
M9	GO:0045630	positive regulation of T-helper 2 cell differentiation	6	2	29.34	0.0041	0.076	GO	1.1192	CD86;IL18
M9	GO:0071221	cellular response to bacterial lipopeptide	6	2	29.34	0.0041	0.076	GO	1.1192	TLR1;TLR2
M9	GO:0071869	response to catecholamine	6	2	29.34	0.0041	0.076	GO	1.1192	GNG2;ADCY6
M9	GO:0072672	neutrophil extravasation	6	2	29.34	0.0041	0.076	GO	1.1192	PIK3CD;PIK3CG
M9	GO:0050766	positive regulation of phagocytosis	39	4	6.74	0.0041	0.076	GO	1.1192	C3;SLC11A1;NCKAP1L;DOCK2
M9	GO:2000379	positive regulation of reactive oxygen species metabolic process	39	4	6.74	0.0041	0.076	GO	1.1192	PID1;ITGAM;ITGB2;PRKCD
M9	GO:0048017	inositol lipid-mediated signaling	39	4	6.74	0.0041	0.076	GO	1.1192	CSF1R;PIK3CD;IGF1;PIK3CG
M9	GO:0032743	positive regulation of interleukin-2 production	20	3	10.38	0.0044	0.079	GO	1.1024	CD86;CD4;RUNX1
M9	GO:0006029	proteoglycan metabolic process	20	3	10.38	0.0044	0.079	GO	1.1024	IGF1;HS3ST4;GAL3ST4
M9	GO:0071222	cellular response to lipopolysaccharide	91	6	4.18	0.0044	0.079	GO	1.1024	CD86;HCK;AXL;WNT5A;IL18;LILRB1
M9	GO:0046427	positive regulation of JAK-STAT cascade	64	5	5	0.0045	0.08	GO	1.0969	CSF1R;IL18;HCLS1;IGF1;CRLF1
M9	GO:0097028	dendritic cell differentiation	21	3	9.8	0.005	0.086	GO	1.0655	TRPM2;AXL;LILRB1
M9	GO:1902531	regulation of intracellular signal transduction	422	15	2.2	0.0056	0.086	GO	1.0655	WNT5A;ARHGAP15;ARHGAP6;VAV1;ARHGAP24;FGD2;ARHGAP45;ARHGAP23;FGD3;ARHGAP44;ARHGAP22;RBBP4;SRGAP3;TP63;CMKLR1
M9	GO:0071313	cellular response to caffeine	7	2	23.47	0.0056	0.086	GO	1.0655	RYR1;SLC8A1
M9	GO:0090154	positive regulation of sphingolipid biosynthetic process	7	2	23.47	0.0056	0.086	GO	1.0655	PRKCD;NSMAF
M9	GO:0070886	positive regulation of calcineurin-NFAT signaling cascade	7	2	23.47	0.0056	0.086	GO	1.0655	IGF1;SLC9A1
M9	GO:0032371	regulation of sterol transport	7	2	23.47	0.0056	0.086	GO	1.0655	LRP1;APOC1
M9	GO:0045073	regulation of chemokine biosynthetic process	7	2	23.47	0.0056	0.086	GO	1.0655	WNT5A;HMOX1
M9	GO:0032661	regulation of interleukin-18 production	7	2	23.47	0.0056	0.086	GO	1.0655	CD84;TLR2
M9	GO:0051135	positive regulation of NK T cell activation	7	2	23.47	0.0056	0.086	GO	1.0655	IL18;RASAL3
M9	GO:0002710	negative regulation of T cell mediated immunity	7	2	23.47	0.0056	0.086	GO	1.0655	PTPRC;LILRB1
M9	GO:2000669	negative regulation of dendritic cell apoptotic process	7	2	23.47	0.0056	0.086	GO	1.0655	AXL;LILRB1
M9	GO:2000304	positive regulation of ceramide biosynthetic process	7	2	23.47	0.0056	0.086	GO	1.0655	PRKCD;NSMAF
M9	GO:0014829	vascular smooth muscle contraction	7	2	23.47	0.0056	0.086	GO	1.0655	EDNRA;SLC8A1
M9	GO:0031000	response to caffeine	7	2	23.47	0.0056	0.086	GO	1.0655	RYR1;SLC8A1
M9	GO:0034382	chylomicron remnant clearance	7	2	23.47	0.0056	0.086	GO	1.0655	LIPC;APOC1
M9	GO:0042088	T-helper 1 type immune response	7	2	23.47	0.0056	0.086	GO	1.0655	EBI3;IL18
M9	GO:0030198	extracellular matrix organization	229	10	2.72	0.0056	0.086	GO	1.0655	COL1A1;FAM234B;ITGAM;COL6A2;COL12A1;ITGB2;LOXL3;ITGAX;LCP1;ITGAL
M9	GO:0042269	regulation of natural killer cell mediated cytotoxicity	22	3	9.29	0.0058	0.086	GO	1.0655	LILRB1;ARRB2;PIK3R6
M9	GO:0055090	acylglycerol homeostasis	22	3	9.29	0.0058	0.086	GO	1.0655	MLXIPL;LIPC;IL18
M9	GO:0051961	negative regulation of nervous system development	22	3	9.29	0.0058	0.086	GO	1.0655	WNT5A;SORL1;TLR2
M9	GO:0032729	positive regulation of interferon-gamma production	43	4	6.04	0.0058	0.086	GO	1.0655	SLC11A1;EBI3;IL18;CD276
M9	GO:0030888	regulation of B cell proliferation	43	4	6.04	0.0058	0.086	GO	1.0655	SASH3;PTPRC;NCKAP1L;MNDA
M9	GO:0032649	regulation of interferon-gamma production	43	4	6.04	0.0058	0.086	GO	1.0655	AXL;SLC11A1;IL18;LILRB1
M9	GO:0019722	calcium-mediated signaling	70	5	4.54	0.0065	0.093	GO	1.0315	LAT2;TRPM2;BTK;SLC8A1;SLC9A1
M9	GO:0071870	cellular response to catecholamine stimulus	23	3	8.82	0.0065	0.093	GO	1.0315	GNG2;ADCY6;SLC9A1
M9	GO:1903580	positive regulation of ATP metabolic process	23	3	8.82	0.0065	0.093	GO	1.0315	MLXIPL;PID1;IGF1
M9	GO:0008361	regulation of cell size	23	3	8.82	0.0065	0.093	GO	1.0315	RAP1GAP2;PLEK;VAV1
M9	GO:0019674	NAD metabolic process	23	3	8.82	0.0065	0.093	GO	1.0315	HAAO;QPRT;NADK
M9	GO:0048699	generation of neurons	130	7	3.37	0.0066	0.093	GO	1.0315	PER2;WNT5A;DCDC2;RUNX3;RUNX2;LRP12;RUNX1
M9	GO:1901214	regulation of neuron death	72	5	4.4	0.0073	0.098	GO	1.0088	GRID2;ITGAM;WNT5A;SORL1;TP63
M9	GO:0051283	negative regulation of sequestering of calcium ion	24	3	8.4	0.0074	0.098	GO	1.0088	RYR1;TRPM2;PTPRC
M9	GO:0032231	regulation of actin filament bundle assembly	24	3	8.4	0.0074	0.098	GO	1.0088	PLEK;WAS;SLC9A1
M9	GO:0006023	aminoglycan biosynthetic process	46	4	5.61	0.0074	0.098	GO	1.0088	HS3ST3A1;SDC2;B3GNT5;GPC3
M9	GO:0042832	defense response to protozoan	8	2	19.56	0.0074	0.098	GO	1.0088	CLEC7A;SLC11A1
M9	GO:0071380	cellular response to prostaglandin E stimulus	8	2	19.56	0.0074	0.098	GO	1.0088	GNG2;ADCY6
M9	GO:0001845	phagolysosome assembly	8	2	19.56	0.0074	0.098	GO	1.0088	RAB39A;CORO1A
M9	GO:1904861	excitatory synapse assembly	8	2	19.56	0.0074	0.098	GO	1.0088	GRID2;WNT5A
M9	GO:0045086	positive regulation of interleukin-2 biosynthetic process	8	2	19.56	0.0074	0.098	GO	1.0088	CD86;CD4
M9	GO:0045628	regulation of T-helper 2 cell differentiation	8	2	19.56	0.0074	0.098	GO	1.0088	CD86;IL18
M9	GO:0036092	phosphatidylinositol-3-phosphate biosynthetic process	8	2	19.56	0.0074	0.098	GO	1.0088	PIK3CD;PIK3CG
M9	Platelet activation	Platelet activation	124	14	7.7	2.3e-08	5.3e-06	NA	5.2757	P2RY12;SYK;PIK3CD;PIK3R6;PIK3CG;ADCY6;PIK3R5;PTGS1;COL1A1;APBB1IP;FCGR2A;TBXAS1;BTK;PLCB2
M9	Tuberculosis	Tuberculosis	179	15	5.54	3.9e-07	4.5e-05	NA	4.3468	ITGAM;APAF1;SYK;IL10RA;ITGB2;IL18;CORO1A;C3;TLR1;HLA-DMB;FCGR2A;CLEC7A;MRC1;ITGAX;TLR2
M9	Chemokine signaling pathway	Chemokine signaling pathway	190	15	5.19	8.5e-07	6.4e-05	NA	4.1938	CX3CR1;PRKCD;WAS;PIK3CD;ARRB2;PIK3R6;PIK3CG;VAV1;ADCY6;PIK3R5;HCK;GNG2;DOCK2;JAK3;PLCB2
M9	Fc gamma R-mediated phagocytosis	Fc gamma R-mediated phagocytosis	91	10	7.39	3.1e-06	0.00018	NA	3.7447	HCK;SCIN;PTPRC;FCGR2A;SYK;PRKCD;WAS;PIK3CD;DOCK2;VAV1
M9	Osteoclast differentiation	Osteoclast differentiation	127	11	5.69	1e-05	0.00047	NA	3.3279	CSF1R;SPI1;TYROBP;FCGR2A;SYK;BTK;BLNK;PIK3CD;LILRB1;TNFRSF11A;MAP2K6
M9	Malaria	Malaria	49	7	9.91	1.7e-05	0.00052	NA	3.284	LRP1;SDC2;ITGB2;IL18;ITGAL;THBS2;TLR2
M9	Regulation of actin cytoskeleton	Regulation of actin cytoskeleton	214	14	4.22	1.7e-05	0.00052	NA	3.284	CYFIP1;ITGAM;ITGB2;WAS;PIK3CD;IQGAP2;ITGAL;VAV1;SLC9A1;FGD3;SCIN;LPAR5;ITGAX;NCKAP1L
M9	Staphylococcus aureus infection	Staphylococcus aureus infection	68	8	7.94	1.8e-05	0.00052	NA	3.284	C3;ITGAM;SELPLG;HLA-DMB;FCGR2A;ITGB2;C3AR1;ITGAL
M9	Cell adhesion molecules (CAMs)	Cell adhesion molecules (CAMs)	145	11	4.92	3.6e-05	0.00091	NA	3.041	CD86;CD4;PTPRC;ITGAM;SELPLG;HLA-DMB;SDC2;ITGB2;SIGLEC1;ITGAL;CD276
M9	Phagosome	Phagosome	152	11	4.67	5.5e-05	0.0013	NA	2.8861	C3;MSR1;ITGAM;HLA-DMB;FCGR2A;CLEC7A;ITGB2;MRC1;THBS2;CORO1A;TLR2
M9	PI3K-Akt signaling pathway	PI3K-Akt signaling pathway	354	17	3.05	0.00012	0.0022	NA	2.6576	CSF1R;CSF3R;SYK;PIK3CD;IGF1;THBS2;PIK3R6;PIK3CG;PIK3R5;COL1A1;PPP2CB;GNG2;LPAR5;COL6A2;PIK3AP1;JAK3;TLR2
M9	Cholinergic synapse	Cholinergic synapse	112	9	5.21	0.00012	0.0022	NA	2.6576	GNG2;KCNQ3;PIK3CD;CACNA1D;PLCB2;PIK3R6;PIK3CG;ADCY6;PIK3R5
M9	Epstein-Barr virus infection	Epstein-Barr virus infection	201	12	3.8	0.00016	0.0029	NA	2.5376	HLA-DMB;SYK;APAF1;PSMC2;BTK;BLNK;PIK3CD;ITGAL;RUNX3;JAK3;TLR2;MAP2K6
M9	B cell receptor signaling pathway	B cell receptor signaling pathway	71	7	6.5	0.00019	0.003	NA	2.5229	SYK;BLNK;BTK;PIK3CD;PIK3AP1;VAV1;CARD11
M9	Rap1 signaling pathway	Rap1 signaling pathway	206	12	3.71	0.00021	0.003	NA	2.5229	APBB1IP;CSF1R;ITGAM;LPAR5;RASSF5;ITGB2;PIK3CD;IGF1;ITGAL;PLCB2;ADCY6;MAP2K6
M9	Phospholipase D signaling pathway	Phospholipase D signaling pathway	148	10	4.33	0.00021	0.003	NA	2.5229	CYTH4;LPAR5;SYK;PIK3CD;PLCB2;PIK3R6;PIK3CG;ADCY6;AGPAT3;PIK3R5
M9	Legionellosis	Legionellosis	55	6	7.26	0.00032	0.0042	NA	2.3768	C3;ITGAM;APAF1;ITGB2;IL18;TLR2
M9	Primary immunodeficiency	Primary immunodeficiency	37	5	9.24	0.00037	0.0047	NA	2.3279	CD4;PTPRC;BLNK;BTK;JAK3
M9	Apelin signaling pathway	Apelin signaling pathway	137	9	4.19	0.00053	0.0064	NA	2.1938	RYR1;GNG2;PLCB2;SLC8A1;PIK3R6;PIK3CG;ADCY6;SLC9A1;PIK3R5
M9	Inflammatory bowel disease (IBD)	Inflammatory bowel disease (IBD)	65	6	6.02	0.00078	0.0083	NA	2.0809	MAF;HLA-DMB;IL18;IL21R;STAT4;TLR2
M9	Adrenergic signaling in cardiomyocytes	Adrenergic signaling in cardiomyocytes	145	9	3.94	0.0008	0.0083	NA	2.0809	PPP2CB;CACNA1D;PLCB2;SLC8A1;PIK3R6;PIK3CG;ADCY6;SLC9A1;PIK3R5
M9	Carbohydrate digestion and absorption	Carbohydrate digestion and absorption	44	5	7.58	0.00084	0.0083	NA	2.0809	PIK3CD;CACNA1D;SLC2A5;PLCB2;HK2
M9	Acute myeloid leukemia	Acute myeloid leukemia	66	6	5.92	0.00085	0.0083	NA	2.0809	PER2;CSF1R;SPI1;ITGAM;PIK3CD;RUNX1
M9	Rheumatoid arthritis	Rheumatoid arthritis	91	7	4.94	0.00087	0.0083	NA	2.0809	CD86;HLA-DMB;ITGB2;IL18;TNFRSF11A;ITGAL;TLR2
M9	Th1 and Th2 cell differentiation	Th1 and Th2 cell differentiation	92	7	4.89	0.00093	0.0085	NA	2.0706	CD4;MAF;HLA-DMB;STAT4;MAML3;JAK3;RUNX3
M9	Kaposi sarcoma-associated herpesvirus infection	Kaposi sarcoma-associated herpesvirus infection	186	10	3.39	0.0013	0.011	NA	1.9586	CD86;C3;HCK;GNG2;SYK;PIK3CD;PIK3R6;PIK3CG;PIK3R5;MAP2K6
M9	Hematopoietic cell lineage	Hematopoietic cell lineage	97	7	4.61	0.0013	0.011	NA	1.9586	CSF1R;CD4;CSF3R;ITGAM;HLA-DMB;CD37;CSF2RA
M9	Leishmaniasis	Leishmaniasis	74	6	5.22	0.0015	0.013	NA	1.8861	C3;ITGAM;HLA-DMB;FCGR2A;ITGB2;TLR2
M9	Pathways in cancer	Pathways in cancer	530	19	2.24	0.0017	0.014	NA	1.8539	CSF1R;SPI1;CSF3R;APAF1;WNT5A;PIK3CD;IGF1;CSF2RA;ADCY6;RUNX1;EDNRA;GNG2;LPAR5;RASSF5;STAT4;HMOX1;JAK3;PLCB2;GSTM5
M9	cGMP-PKG signaling pathway	cGMP-PKG signaling pathway	166	9	3.41	0.0021	0.016	NA	1.7959	EDNRA;KCNMB1;CACNA1D;PLCB2;SLC8A1;PIK3R6;PIK3CG;ADCY6;PIK3R5
M9	Complement and coagulation cascades	Complement and coagulation cascades	79	6	4.86	0.0022	0.016	NA	1.7959	C3;ITGAM;ITGB2;C3AR1;ITGAX;VSIG4
M9	Toxoplasmosis	Toxoplasmosis	113	7	3.91	0.003	0.022	NA	1.6576	HLA-DMB;IL10RA;PIK3R6;PIK3CG;PIK3R5;MAP2K6;TLR2
M9	Long-term depression	Long-term depression	60	5	5.37	0.0034	0.023	NA	1.6383	RYR1;PPP2CB;GRID2;IGF1;PLCB2
M9	Transcriptional misregulation in cancer	Transcriptional misregulation in cancer	186	9	3.02	0.0044	0.029	NA	1.5376	CD86;PER2;CSF1R;SPI1;MAF;ITGAM;IGF1;RUNX2;RUNX1
M9	Oxytocin signaling pathway	Oxytocin signaling pathway	153	8	3.27	0.0045	0.029	NA	1.5376	RYR1;TRPM2;CACNA1D;PLCB2;PIK3R6;PIK3CG;ADCY6;PIK3R5
M9	Amoebiasis	Amoebiasis	96	6	3.94	0.0057	0.036	NA	1.4437	COL1A1;ITGAM;ITGB2;PIK3CD;PLCB2;TLR2
M9	Fc epsilon RI signaling pathway	Fc epsilon RI signaling pathway	68	5	4.69	0.0058	0.036	NA	1.4437	SYK;BTK;PIK3CD;VAV1;MAP2K6
M9	Circadian entrainment	Circadian entrainment	97	6	3.9	0.006	0.036	NA	1.4437	RYR1;PER2;GNG2;CACNA1D;PLCB2;ADCY6
M9	Inflammatory mediator regulation of TRP channels	Inflammatory mediator regulation of TRP channels	100	6	3.77	0.0069	0.041	NA	1.3872	PRKCD;PIK3CD;IGF1;PLCB2;ADCY6;MAP2K6
M9	Type II diabetes mellitus	Type II diabetes mellitus	46	4	5.61	0.0074	0.042	NA	1.3768	PRKCD;PIK3CD;CACNA1D;HK2
M9	Inositol phosphate metabolism	Inositol phosphate metabolism	74	5	4.28	0.0082	0.046	NA	1.3372	ISYNA1;INPP1;PIK3CD;PLCB2;PIK3CG
M9	Leukocyte transendothelial migration	Leukocyte transendothelial migration	112	6	3.34	0.012	0.064	NA	1.1938	ITGAM;RASSF5;ITGB2;PIK3CD;ITGAL;VAV1
M9	Viral myocarditis	Viral myocarditis	59	4	4.28	0.017	0.092	NA	1.0362	CD86;HLA-DMB;ITGB2;ITGAL
M9	Dilated cardiomyopathy (DCM)	Dilated cardiomyopathy (DCM)	91	5	3.43	0.019	0.098	NA	1.0088	LMNA;CACNA1D;IGF1;SLC8A1;ADCY6
M9	JAK-STAT signaling pathway	JAK-STAT signaling pathway	162	7	2.67	0.02	0.1	NA	1	CSF3R;IL10RA;IL21R;STAT4;PIK3CD;CSF2RA;JAK3
M9	GnRH signaling pathway	GnRH signaling pathway	93	5	3.35	0.021	0.1	NA	1	PRKCD;CACNA1D;PLCB2;ADCY6;MAP2K6
M9	Proteoglycans in cancer	Proteoglycans in cancer	201	8	2.45	0.021	0.1	NA	1	SDC2;WNT5A;GPC3;HCLS1;PIK3CD;IGF1;TLR2;SLC9A1
M9	Arachidonic acid metabolism	Arachidonic acid metabolism	63	4	3.99	0.022	0.1	NA	1	HPGDS;TBXAS1;PLB1;PTGS1
M9	NF-kappa B signaling pathway	NF-kappa B signaling pathway	95	5	3.28	0.022	0.1	NA	1	SYK;BLNK;BTK;TNFRSF11A;CARD11
M9	Relaxin signaling pathway	Relaxin signaling pathway	130	6	2.86	0.023	0.1	NA	1	COL1A1;GNG2;PIK3CD;ARRB2;PLCB2;ADCY6
M9	WP3945	TYROBP Causal Network	61	23	37.83	1.6e-25	4e-23	Wikipathway	22.3979	CD84;RBM47;ITGAM;IGSF6;IL10RA;ITGB2;PLEK;LOXL3;IL18;RUNX3;SAMSN1;APBB1IP;C3;CD4;TYROBP;MAF;BIN2;ITGAX;HCLS1;CD37;NCKAP1L;SH2B3;GAL3ST4
M9	WP3937	Microglia Pathogen Phagocytosis Pathway	40	10	20.01	8.7e-10	1.1e-07	Wikipathway	6.9586	HCK;ITGAM;TYROBP;SYK;ITGB2;PIK3CD;NCKAP1L;PIK3R6;PIK3CG;VAV1
M9	WP23	B Cell Receptor Signaling Pathway	97	12	8.5	8.5e-08	7e-06	Wikipathway	5.1549	LAT2;PTPRC;SYK;PRKCD;BTK;BLNK;HCLS1;PIK3AP1;CARD11;PIK3CG;VAV1;MAP2K6
M9	WP3929	Chemokine signaling pathway	164	14	5.64	7.7e-07	4.8e-05	Wikipathway	4.3188	CX3CR1;PRKCD;WAS;PIK3CD;ARRB2;PIK3CG;VAV1;ADCY6;PIK3R5;HCK;GNG2;DOCK2;JAK3;PLCB2
M9	WP3932	Focal Adhesion-PI3K-Akt-mTOR-signaling pathway	303	17	3.6	1.7e-05	0.00083	Wikipathway	3.0809	SREBF1;CSF1R;CSF3R;ITGB2;PIK3CD;IGF1;ITGAL;THBS2;PIK3CG;PIK3R5;COL1A1;PPP2CB;GNG2;LPAR5;COL6A2;ITGAX;JAK3
M9	WP2806	Human Complement System	97	9	6.1	3.8e-05	0.0016	Wikipathway	2.7959	C3;SELPLG;ITGB2;C3AR1;ITGAX;WAS;VSIG4;ARRB2;TLR2
M9	WP3892	Development of pulmonary dendritic cells and macrophage subsets	13	4	26.23	5e-05	0.0018	Wikipathway	2.7447	SPI1;IRF8;IKZF1;RUNX2
M9	WP4172	PI3K-Akt Signaling Pathway	340	17	3.18	7.1e-05	0.0022	Wikipathway	2.6576	CSF1R;CSF3R;SYK;PIK3CD;IGF1;THBS2;PIK3R6;PIK3CG;PIK3R5;COL1A1;PPP2CB;GNG2;LPAR5;COL6A2;PIK3AP1;JAK3;TLR2
M9	WP4493	Cells and Molecules involved in local acute inflammatory response	17	4	18.16	0.00016	0.0044	Wikipathway	2.3565	C3;SELPLG;ITGB2;ITGAL
M9	WP2849	Hematopoietic Stem Cell Differentiation	55	6	7.26	0.00032	0.0079	Wikipathway	2.1024	SPI1;TRAF3IP3;NCKAP1L;IKZF1;VAV1;RUNX1
M9	WP4136	Fibrin Complement Receptor 3 Signaling Pathway	37	5	9.24	0.00037	0.0083	Wikipathway	2.0809	ITGAM;TYROBP;SYK;RASSF5;ITGB2
M9	WP1449	Regulation of toll-like receptor signaling pathway	139	9	4.12	0.00059	0.012	Wikipathway	1.9208	CD86;TLR1;SYK;BTK;PIK3CD;PIK3CG;PIK3R5;MAP2K6;TLR2
M9	WP286	IL-3 Signaling Pathway	49	5	6.72	0.0014	0.026	Wikipathway	1.585	CD86;HCK;SYK;PIK3CD;VAV1
M9	WP75	Toll-like Receptor Signaling Pathway	103	7	4.32	0.0018	0.032	Wikipathway	1.4949	CD86;TLR1;PIK3CD;PIK3CG;PIK3R5;MAP2K6;TLR2
M9	WP585	Interferon type I signaling pathways	54	5	6.03	0.0021	0.035	Wikipathway	1.4559	PTPRC;STAT4;PIK3CD;VAV1;MAP2K6
M9	WP3967	miR-509-3p alteration of YAP1/ECM axis	17	3	12.61	0.0027	0.042	Wikipathway	1.3768	COL1A1;EDNRA;THBS2
M9	WP1544	MicroRNAs in cardiomyocyte hypertrophy	84	6	4.55	0.003	0.043	Wikipathway	1.3665	WNT5A;PIK3CD;IGF1;PLCB2;PIK3CG;MAP2K6
M9	WP3287	Overview of nanoparticle effects	19	3	11.03	0.0038	0.049	Wikipathway	1.3098	PIK3CD;HMOX1;PTGS1
M9	WP536	Calcium Regulation in the Cardiac Cell	149	8	3.37	0.0038	0.049	Wikipathway	1.3098	RYR1;GNG2;PRKCD;RGS10;CACNA1D;ARRB2;SLC8A1;ADCY6
M9	WP524	G13 Signaling Pathway	39	4	6.74	0.0041	0.049	Wikipathway	1.3098	CYFIP1;WAS;PIK3CD;IQGAP2
M9	WP69	T-Cell antigen Receptor (TCR) Signaling Pathway	90	6	4.23	0.0042	0.049	Wikipathway	1.3098	CD4;PRKCD;WAS;SH2B3;VAV1;CARD11
M9	WP474	Endochondral Ossification	64	5	5	0.0045	0.05	Wikipathway	1.301	SCIN;CHST11;IGF1;RUNX3;RUNX2
M9	WP2911	miRNA targets in ECM and membrane receptors	22	3	9.29	0.0058	0.062	Wikipathway	1.2076	SDC2;COL6A2;THBS2
M9	WP98	Prostaglandin Synthesis and Regulation	45	4	5.75	0.0069	0.068	Wikipathway	1.1675	HPGDS;EDNRA;TBXAS1;PTGS1
M9	WP2865	IL1 and megakaryocytes in obesity	24	3	8.4	0.0074	0.068	Wikipathway	1.1675	TLR1;IL18;TLR2
M9	WP3926	ApoE and miR-146 in inflammation and atherosclerosis	8	2	19.56	0.0074	0.068	Wikipathway	1.1675	SPI1;TLR2
M9	WP2485	NAD Biosynthesis II (from tryptophan)	8	2	19.56	0.0074	0.068	Wikipathway	1.1675	HAAO;QPRT
M9	R-HSA-168256	Immune System	1547	55	2.38	1e-07	6.7e-05	Reactome	4.1739	CD86;CYFIP1;CSF3R;ITGAM;EDA;WIPF3;ITGB2;PIK3CD;ARRB2;ITGAL;MRC1;C3AR1;BLNK;JAK3;CD96;SYK;SLC11A1;PRKCD;IL18;VAV1;APBB1IP;LAT2;TLR1;HCK;TYROBP;BTK;IRF8;CARD11;TLR2;CSF1R;EBI3;WAS;TNFRSF11A;RASAL3;CSF2RA;ADCY6;C3;PPP2CB;HLA-DMB;CLEC7A;NCKAP1L;PAG1;LAIR1;MAP2K6;RAP1GAP2;LY86;LILRB1;CD4;PTPRC;FCGR2A;PSMC2;TRIM36;SIGLEC1;PIK3AP1;CRLF1
M9	R-HSA-109582	Hemostasis	552	28	3.31	2.5e-07	8.2e-05	Reactome	4.0862	CD84;SELPLG;ITGAM;DOCK8;PLEK;ITGB2;PIK3CD;ARRB2;ITGAL;CSF2RA;PIK3R6;SLC8A1;PIK3CG;PIK3R5;PPP2CB;DOCK11;GNG2;KCNMB1;ITGAX;JAK3;SH2B3;P2RY12;SYK;PRKCD;IGF1;VAV1;APBB1IP;DOCK2
M9	R-HSA-397795	G-protein beta:gamma signalling	51	8	11.09	2e-06	0.00037	Reactome	3.4318	GNG2;PIK3CD;JAK3;PLCB2;CSF2RA;PIK3CG;PIK3R6;PIK3R5
M9	R-HSA-168249	Innate Immune System	807	33	2.65	2.6e-06	0.00037	Reactome	3.4318	CD86;CYFIP1;ITGAM;WIPF3;ITGB2;WAS;PIK3CD;ARRB2;RASAL3;CSF2RA;ADCY6;C3;PPP2CB;CLEC7A;C3AR1;NCKAP1L;JAK3;MAP2K6;SYK;PRKCD;LY86;VAV1;APBB1IP;LAT2;TLR1;HCK;CD4;TYROBP;FCGR2A;PSMC2;BTK;CARD11;TLR2
M9	R-HSA-114604	GPVI-mediated activation cascade	53	8	10.6	2.7e-06	0.00037	Reactome	3.4318	SYK;PIK3CD;JAK3;CSF2RA;PIK3CG;VAV1;PIK3R6;PIK3R5
M9	R-HSA-912631	Regulation of signaling by CBL	18	5	22.76	9.4e-06	0.0011	Reactome	2.9586	HCK;SYK;BLNK;PIK3CD;VAV1
M9	R-HSA-392451	G beta:gamma signalling through PI3Kgamma	48	7	10.15	1.5e-05	0.0014	Reactome	2.8539	GNG2;PIK3CD;CSF2RA;JAK3;PIK3R6;PIK3CG;PIK3R5
M9	R-HSA-76002	Platelet activation, signaling and aggregation	253	15	3.8	2.8e-05	0.0023	Reactome	2.6383	P2RY12;SYK;PRKCD;PLEK;PIK3CD;IGF1;ARRB2;CSF2RA;PIK3R6;VAV1;PIK3CG;PIK3R5;APBB1IP;GNG2;JAK3
M9	R-HSA-2029480	Fcgamma receptor (FCGR) dependent phagocytosis	120	10	5.44	3.6e-05	0.0026	Reactome	2.585	CYFIP1;HCK;FCGR2A;SYK;WIPF3;PRKCD;BTK;WAS;NCKAP1L;VAV1
M9	R-HSA-449147	Signaling by Interleukins	392	19	3.09	4.1e-05	0.0026	Reactome	2.585	CSF1R;CSF3R;SYK;EBI3;IL18;PIK3CD;ARRB2;RASAL3;CSF2RA;VAV1;APBB1IP;HCK;PPP2CB;CD4;PSMC2;BLNK;JAK3;CRLF1;MAP2K6
M9	R-HSA-194840	Rho GTPase cycle	122	10	5.34	4.2e-05	0.0026	Reactome	2.585	ARHGAP44;ARHGAP22;FGD3;SRGAP3;ARHGAP15;ARHGAP6;ARHGAP24;VAV1;ARHGAP23;FGD2
M9	R-HSA-194315	Signaling by Rho GTPases	367	18	3.12	5.6e-05	0.0031	Reactome	2.5086	CYFIP1;WIPF3;WAS;IQGAP2;ARHGAP15;ARHGAP6;VAV1;ARHGAP24;FGD2;ARHGAP23;FGD3;ARHGAP44;ARHGAP22;PPP2CB;FMNL1;BTK;NCKAP1L;SRGAP3
M9	R-HSA-975634	Retinoid metabolism and transport	42	6	9.88	6.9e-05	0.0035	Reactome	2.4559	LRP1;SDC2;GPC3;LRAT;PLB1;LRP12
M9	R-HSA-983695	Antigen activates B Cell Receptor (BCR) leading to generation of second messengers	47	6	8.68	0.00013	0.0063	Reactome	2.2007	SYK;BLNK;BTK;PIK3CD;PIK3AP1;VAV1
M9	R-HSA-6806667	Metabolism of fat-soluble vitamins	51	6	7.9	0.00021	0.0093	Reactome	2.0315	LRP1;SDC2;GPC3;LRAT;PLB1;LRP12
M9	R-HSA-2029482	Regulation of actin dynamics for phagocytic cup formation	97	8	5.35	0.00024	0.0098	Reactome	2.0088	CYFIP1;FCGR2A;SYK;WIPF3;BTK;WAS;NCKAP1L;VAV1
M9	R-HSA-5663213	RHO GTPases Activate WASPs and WAVEs	36	5	9.54	0.00032	0.013	Reactome	1.8861	CYFIP1;WIPF3;WAS;BTK;NCKAP1L
M9	R-HSA-1280215	Cytokine Signaling in Immune system	620	23	2.34	0.00037	0.014	Reactome	1.8539	CSF1R;CSF3R;EDA;SYK;PRKCD;EBI3;IL18;PIK3CD;TNFRSF11A;ARRB2;RASAL3;CSF2RA;VAV1;APBB1IP;HCK;PPP2CB;CD4;PSMC2;BLNK;IRF8;JAK3;CRLF1;MAP2K6
M9	R-HSA-1280218	Adaptive Immune System	762	26	2.15	0.00055	0.02	Reactome	1.699	CD86;ITGB2;WAS;PIK3CD;ITGAL;C3;PPP2CB;HLA-DMB;MRC1;BLNK;PAG1;LAIR1;RAP1GAP2;CD96;SYK;LILRB1;VAV1;CD4;TYROBP;PTPRC;PSMC2;BTK;TRIM36;SIGLEC1;PIK3AP1;CARD11
M9	R-HSA-5602498	MyD88 deficiency (TLR2/4)	11	3	22.07	0.00071	0.023	Reactome	1.6383	TLR1;BTK;TLR2
M9	R-HSA-5603041	IRAK4 deficiency (TLR2/4)	11	3	22.07	0.00071	0.023	Reactome	1.6383	TLR1;BTK;TLR2
M9	R-HSA-2424491	DAP12 signaling	344	15	2.74	0.00079	0.024	Reactome	1.6198	CD86;SYK;PRKCD;PIK3CD;ARRB2;RASAL3;CSF2RA;VAV1;ADCY6;APBB1IP;PPP2CB;TYROBP;PSMC2;BTK;JAK3
M9	R-HSA-166016	Toll Like Receptor 4 (TLR4) Cascade	122	8	4.17	0.0011	0.032	Reactome	1.4949	TLR1;PPP2CB;ITGAM;ITGB2;BTK;LY86;MAP2K6;TLR2
M9	R-HSA-2172127	DAP12 interactions	359	15	2.62	0.0012	0.034	Reactome	1.4685	CD86;SYK;PRKCD;PIK3CD;ARRB2;RASAL3;CSF2RA;VAV1;ADCY6;APBB1IP;PPP2CB;TYROBP;PSMC2;BTK;JAK3
M9	R-HSA-2162123	Synthesis of Prostaglandins (PG) and Thromboxanes (TX)	14	3	16.05	0.0015	0.04	Reactome	1.3979	HPGDS;TBXAS1;PTGS1
M9	R-HSA-512988	Interleukin-3, 5 and GM-CSF signaling	261	12	2.88	0.0017	0.043	Reactome	1.3665	APBB1IP;HCK;PPP2CB;SYK;PSMC2;BLNK;PIK3CD;ARRB2;RASAL3;JAK3;CSF2RA;VAV1
M9	R-HSA-2022928	HS-GAG biosynthesis	31	4	8.74	0.0017	0.043	Reactome	1.3665	HS3ST3A1;SDC2;GPC3;HS3ST4
M9	R-HSA-1660499	Synthesis of PIPs at the plasma membrane	34	4	7.86	0.0025	0.059	Reactome	1.2291	PIK3CD;PIK3R6;PIK3CG;PIK3R5
M9	R-HSA-168898	Toll-Like Receptors Cascades	140	8	3.6	0.0026	0.059	Reactome	1.2291	TLR1;PPP2CB;ITGAM;ITGB2;BTK;LY86;MAP2K6;TLR2
M9	R-HSA-163685	Integration of energy metabolism	110	7	4.03	0.0026	0.059	Reactome	1.2291	MLXIPL;PPP2CB;GNG2;KCNC2;CACNA1D;PLCB2;ADCY6
M9	R-HSA-1430728	Metabolism	1908	48	1.59	0.0032	0.069	Reactome	1.1612	GLTP;SLC22A3;ISYNA1;HS3ST3A1;LRP1;KCNC2;INPP1;SDC2;HAAO;QPRT;PIK3CD;ACSM5;CACNA1D;HNMT;SLC2A5;PIK3R6;ADCY6;PLB1;PIK3CG;HK2;AGPAT3;PIK3R5;PTGS1;SLC9A1;PPP2CB;GLIPR1;HPGDS;LIPC;GNG2;CHST11;GPC3;HMOX1;LRAT;NADK;SREBF1;GLYATL2;MANBA;RRM1;HS3ST4;GALC;MLXIPL;LPCAT2;PSMC2;TBXAS1;BCAT1;PLCB2;LRP12;GSTM5
M9	R-HSA-162582	Signal Transduction	2465	59	1.52	0.0033	0.069	Reactome	1.1612	CD86;CYFIP1;ZFYVE9;WIPF3;PIK3CD;ARRB2;ARHGAP6;PLB1;PIK3CG;ARHGAP44;EDNRA;RUVBL1;C3AR1;LRAT;JAK3;SYK;PRKCD;WNT5A;VAV1;APBB1IP;COL6A2;BTK;MAML3;PLCB2;NSMAF;CX3CR1;KHDRBS3;LRP1;SDC2;WAS;IQGAP2;ARHGAP15;RASAL3;THBS2;CSF2RA;PIK3R6;ADCY6;PIK3R5;FGD2;C3;FGD3;ARHGAP22;PPP2CB;GNG2;GPC3;NCKAP1L;SRGAP3;SH2B3;PAG1;P2RY12;IGF1;ARHGAP24;ARHGAP23;FMNL1;LPAR5;AXL;PSMC2;RGS10;LRP12
M9	R-HSA-196854	Metabolism of vitamins and cofactors	148	8	3.39	0.0037	0.073	Reactome	1.1367	LRP1;SDC2;QPRT;GPC3;LRAT;PLB1;NADK;LRP12
M9	R-HSA-186797	Signaling by PDGF	364	14	2.39	0.0037	0.073	Reactome	1.1367	CD86;PRKCD;PIK3CD;ARRB2;RASAL3;THBS2;CSF2RA;VAV1;ADCY6;APBB1IP;PPP2CB;COL6A2;PSMC2;JAK3
M9	R-HSA-198933	Immunoregulatory interactions between a Lymphoid and a non-Lymphoid cell	157	8	3.18	0.0052	0.1	Reactome	1	C3;CD96;TYROBP;ITGB2;LILRB1;SIGLEC1;ITGAL;LAIR1
M9	R-HSA-163767	PP2A-mediated dephosphorylation of key metabolic factors	7	2	23.47	0.0056	0.1	Reactome	1	PPP2CB;MLXIPL
M10	GO:0030695	GTPase regulator activity	275	33	3.84	1e-09	4.2e-07	GO	6.3768	LRRK2;FAM13A;RAP1GDS1;AGAP1;ARHGAP18;ARHGAP39;ARHGAP5;KALRN;RASGRP3;PREX2;SRGAP2C;RGS3;TBC1D14;SH3BP4;TBC1D12;A2M;SRGAP2;DNM1L;RALGDS;SRGAP2B;TBC1D15;TBC1D8B;STARD13;ARHGAP25;TBC1D1;ARHGAP31;TBC1D2;RASA3;CDC42EP4;DLC1;ALDH1A1;NF1;LLGL2
M10	GO:0005096	GTPase activator activity	249	31	3.99	1.3e-09	4.2e-07	GO	6.3768	LRRK2;FAM13A;RAP1GDS1;AGAP1;ARHGAP18;ARHGAP39;ARHGAP5;KALRN;RASGRP3;PREX2;SRGAP2C;RGS3;TBC1D14;TBC1D12;A2M;SRGAP2;DNM1L;SRGAP2B;TBC1D15;TBC1D8B;STARD13;ARHGAP25;TBC1D1;ARHGAP31;TBC1D2;RASA3;CDC42EP4;DLC1;ALDH1A1;NF1;LLGL2
M10	GO:0016301	kinase activity	280	26	2.85	8.3e-06	0.0018	GO	2.7447	SMG1;DGKE;PRAG1;LRRK2;CKMT2;NADK2;RPS6KA5;GRK2;PPIP5K1;MAP3K6;PRKACB;PAK4;MAP3K5;ACVR1;EPHA4;MAP3K1;PTK2;TGFBR1;PEAK1;PI4KA;POMK;ATM;PRKD1;PKN1;DGKI;GALK2
M10	GO:0034713	type I transforming growth factor beta receptor binding	8	4	27.32	9.8e-05	0.014	GO	1.8539	TGFB1;SMAD6;ENG;SMAD7
M10	GO:0016773	phosphotransferase activity, alcohol group as acceptor	254	22	2.63	0.00011	0.014	GO	1.8539	ACVR1;EPHA4;SMG1;DGKE;MAP3K1;PRAG1;LRRK2;NT5C2;PTK2;TGFBR1;NADK2;RPS6KA5;GRK2;PEAK1;PI4KA;POMK;PKN1;MAP3K6;DGKI;GALK2;PAK4;MAP3K5
M10	GO:0048185	activin binding	10	4	18.21	0.00028	0.03	GO	1.5229	ACVR1;FSTL3;ENG;SMAD7
M10	GO:0045296	cadherin binding	313	24	2.3	0.00036	0.033	GO	1.4815	YWHAE;MACF1;ARHGAP18;ARMC7;PSEN1;BZW2;SND1;SLC9A3R2;GOLGA3;PPFIBP1;LASP1;TBC1D2;LARP1;GPRC5A;BSG;PI4KA;ESYT2;EIF3E;STXBP6;PROM1;SPTBN1;CC2D1A;TMPO;PAK4
M10	GO:0098811	transcriptional repressor activity, RNA polymerase II activating transcription factor binding	12	4	13.66	0.00062	0.049	GO	1.3098	NOTCH1;CREB1;UTY;KDM6A
M10	GO:0008373	sialyltransferase activity	21	5	8.54	0.0007	0.05	GO	1.301	ST6GALNAC1;ST6GAL1;ST8SIA6;ST3GAL1;ST3GAL2
M10	GO:0017048	Rho GTPase binding	72	9	3.92	0.00098	0.063	GO	1.2007	SRGAP2C;LRRK2;CDC42EP4;BRK1;STXBP6;PKN1;SRGAP2;SRGAP2B;PAK4
M10	GO:0097718	disordered domain specific binding	23	5	7.59	0.0011	0.064	GO	1.1938	RB1;CLTC;MDM2;FYN;CALM1
M10	GO:0005114	type II transforming growth factor beta receptor binding	7	3	20.46	0.0014	0.071	GO	1.1487	TGFB1;TGFBR1;ENG
M10	GO:0035258	steroid hormone receptor binding	76	9	3.68	0.0015	0.071	GO	1.1487	RB1;MBD4;PRKCB;LEF1;TRIP4;BRCA1;PKN1;ZNF366;PIAS2
M10	GO:0001190	transcriptional activator activity, RNA polymerase II transcription factor binding	50	7	4.46	0.0018	0.083	GO	1.0809	MEF2A;NPM1;CREB1;NOTCH1;BRCA1;UTY;KDM6A
M10	GO:0005070	SH3/SH2 adaptor activity	51	7	4.36	0.0021	0.087	GO	1.0605	BCAR3;ITSN2;LASP1;NCK2;GAB1;GRB2;SH2B2
M10	GO:0061659	ubiquitin-like protein ligase activity	186	15	2.41	0.0027	0.1	GO	1	BRAP;ZNF451;RNF24;MSL2;UBE3A;PEX2;UBE3B;PIAS2;RNF19A;HECW2;UBR5;MDM2;TRIM37;VHL;RNF121
M10	GO:0033613	activating transcription factor binding	68	8	3.65	0.0027	0.1	GO	1	RB1;MEF2A;CIITA;NPM1;RBL1;CREB1;TAF12;NEK6
M10	GO:0035091	phosphatidylinositol binding	100	10	3.05	0.0029	0.1	GO	1	EEA1;SCARB1;DENND1B;SNX18;EPB41;RUFY3;ITPR2;ESYT2;AIDA;PITPNC1
M10	GO:0098791	Golgi subcompartment	479	33	2.06	0.00024	0.029	GO	1.538	ST6GALNAC1;NOTCH1;SGMS1;FUT10;GCNT1;PDGFB;PDGFA;CYTH3;NDST1;GOLGA3;GOLGA4;CHST12;GPER1;BSG;GOLGA1;CHST15;SCAP;ST8SIA6;LARGE1;ST3GAL1;ST3GAL2;ATP9A;HLA-DRB5;ST6GAL1;ENTPD4;SCAMP1;USF3;DNM2;TPST2;GOLGB1;PRKD1;RNF121;HLA-DQB1
M10	GO:0035097	histone methyltransferase complex	49	8	5.35	0.0003	0.029	GO	1.538	AEBP2;EED;CXXC1;TRIM37;UTY;SIRT1;EZH1;KDM6A
M10	GO:0035098	ESC/E(Z) complex	18	5	10.52	0.00032	0.029	GO	1.538	AEBP2;EED;TRIM37;SIRT1;EZH1
M10	GO:0030863	cortical cytoskeleton	52	8	4.98	0.00046	0.03	GO	1.523	LASP1;GSN;EPB41;DLC1;SHROOM2;NSMF;LLGL2;CAP2
M10	GO:0005925	focal adhesion	356	25	2.09	0.00099	0.05	GO	1.301	YWHAE;FBLIM1;SYNPO2;CLTC;ILK;RND3;SLC9A3R2;LASP1;YWHAQ;BSG;PIP5K1A;PAK4;NPM1;GSN;ACTN1;ADAM10;PTK2;DNM2;PROCR;PPFIBP1;NFASC;PEAK1;DLC1;PI4KA;ENG
M10	GO:0000139	Golgi membrane	442	29	1.95	0.00118	0.05	GO	1.301	ST6GALNAC1;NOTCH1;SGMS1;FUT10;CLTC;GCNT1;PDGFB;PDGFA;CYTH3;NDST1;GOLGA3;VPS51;CHST12;BSG;CHST15;SCAP;ST8SIA6;LARGE1;ST3GAL1;ST3GAL2;HLA-DRB5;ST6GAL1;ENTPD4;USF3;DNM2;TPST2;GOLGB1;RNF121;HLA-DQB1
M10	GO:0031091	platelet alpha granule	90	10	3.43	0.00132	0.05	GO	1.301	TGFB1;APOOL;ACTN1;PDGFB;PHACTR2;PDGFA;NHLRC2;LHFPL2;GAS6;A2M
M10	GO:0005776	autophagosome	64	8	3.91	0.00186	0.061	GO	1.215	STX17;LRRK2;HTT;TBC1D14;PRKD1;TBC1D12;ATG12;TECPR1
M10	GO:0031093	platelet alpha granule lumen	67	8	3.71	0.00249	0.073	GO	1.137	TGFB1;APOOL;ACTN1;PDGFB;PDGFA;NHLRC2;GAS6;A2M
M10	GO:0030659	cytoplasmic vesicle membrane	54	7	4.08	0.00286	0.076	GO	1.119	YWHAE;YWHAQ;GPER1;VOPP1;ITPR2;HTT;SPIRE1
M10	GO:0005902	microvillus	42	6	4.56	0.00346	0.081	GO	1.092	SLC9A3R1;TGFB1;PODXL;LRRK2;PDGFA;PROM1
M10	GO:0005730	nucleolus	676	38	1.65	0.00368	0.081	GO	1.092	ACADVL;NARF;MRPS31;DDX42;DDX21;NMD3;ADARB1;SPTY2D1;CHD2;SYNE1;GOLGA3;RNF213;EXOSC10;AKAP11;VPS51;PODXL;N4BP1;SPTBN1;DDX17;MBD4;BCAS3;NPM1;MYO10;DDX31;SIRT1;ZFX;GCFC2;GPRC5A;RCN2;MOB2;KANSL3;C1D;MDM2;SPATS2L;NOL10;GRB2;ATM;KDM7A
M10	GO:0031410	cytoplasmic vesicle	215	16	2.21	0.00437	0.089	GO	1.051	TFRC;SH3KBP1;LRRK2;ADAM10;EMP2;RND3;RHOBTB1;DNM2;DNM3;OCLN;SNX18;TBC1D2;RUSC2;RHOU;AMOTL1;DNM1L
M10	GO:0090101	negative regulation of transmembrane receptor protein serine/threonine kinase signaling pathway	77	13	5.6	2.9e-06	0.005	GO	2.30103	ACVR1;ZNF451;NOTCH1;TGFB1;LDLRAD4;SMAD6;SIRT1;TGFBR1;FSTL3;SMAD7;SKI;SNX25;SKIL
M10	GO:0045892	negative regulation of transcription, DNA-templated	813	55	2.05	3.7e-06	0.005	GO	2.30103	RB1;CIITA;ATN1;OTUD7B;ARID4A;RSF1;ZC3H6;BRCA1;ELK3;RPS6KA5;ZNF608;ZIC2;YWHAQ;SCMH1;EPC1;KMT5A;ZNF366;MEF2A;EED;PEX2;SIRT1;GCFC2;CREB1;GAS6;MCPH1;KANK2;URI1;NOTCH1;CTBP2;TSHZ3;LEF1;PDGFB;GLIS3;AEBP1;PSEN1;LRP8;FOXO1;DEAF1;SMYD2;VHL;SKIL;MBD4;TGFB1;MBD2;FOXN3;SUPT5H;SMAD7;SKI;BCL6;ID2;MDM2;TRIM37;TAF3;CC2D1A;MXD4
M10	GO:0000165	MAPK cascade	278	26	2.87	7.3e-06	0.005	GO	2.30103	YWHAE;PSMD11;LRRK2;PDGFB;PDGFA;ILK;CAMKK2;ZFP36L1;RASGRP3;FYN;SPTBN1;MAP3K5;MEF2A;BRAP;MAP4K2;MBD4;TGFB1;NRG2;PTK2;PSMA4;PSMA1;RASA3;NF1;GRB2;CALM1;SHANK3
M10	GO:0010628	positive regulation of gene expression	771	52	2.04	7.5e-06	0.005	GO	2.30103	RB1;CIITA;ILK;RSF1;BRCA1;ZIC2;GPER1;EPC1;MAP3K5;DDX17;ACVR1;SERPINB9;PIAS2;TGFBR1;DNM2;CREB1;TAL1;HGS;RBM20;PHIP;GAS6;NOTCH1;LEF1;PDGFB;CXXC1;DDX21;PSEN1;FOXO1;TTN;CAMKK2;RAI1;MAPK9;TAF1D;TAF1B;DEAF1;UBR5;HIVEP3;VHL;SF3B1;IVNS1ABP;MBD4;NPM1;GSN;TGFB1;TRIP4;NFATC2;FOXN3;MAPK14;ID2;EIF3E;TAF4;TAF3
M10	GO:0016310	phosphorylation	386	32	2.52	8.6e-06	0.005	GO	2.30103	DGKE;LRRK2;PDGFB;ILK;CAMKK2;MAPK9;RPS6KA5;FYN;MAP3K6;PRKACB;MAP3K5;ACVR1;MAP4K2;CDK19;FYB1;MAP3K1;TGFB1;PRKCB;NEK6;ADAM10;TGFBR1;CREB1;PEAK1;SIK3;PI4KA;POMK;ATM;PRKD1;PKN1;GAS6;DGKI;GALK2
M10	GO:1903845	negative regulation of cellular response to transforming growth factor beta stimulus	53	10	6.39	1.5e-05	0.0071	GO	2.14874	SKI;ZNF451;TGFB1;SNX25;LDLRAD4;SMAD6;SIRT1;SKIL;TGFBR1;SMAD7
M10	GO:0006357	regulation of transcription from RNA polymerase II promoter	1478	83	1.7	2e-05	0.0074	GO	2.13077	RB1;GMEB1;CIITA;CD40;ATN1;OTUD7B;ARID4A;ZC3H6;BRCA1;CHD2;ELK3;ZMYM1;RPS6KA5;ZNF608;GPER1;NCK2;EPC1;KMT5A;ZNF366;TEAD3;MEF2A;DDX17;ACVR1;BCAS3;PRKCB;EED;PEX2;SIRT1;GCFC2;CREB1;RBL1;DMTF1;TAL1;TBPL1;PHIP;PRKD1;ZMYND11;ENG;MCPH1;KANK2;URI1;NOTCH1;CTBP2;TSHZ3;LEF1;GLIS3;NLRC5;WDR61;AEBP1;PSEN1;LRP8;DLL1;FOXO1;FSTL3;RAI1;DEAF1;SMYD2;VHL;SKIL;ESRRA;IVNS1ABP;MBD4;NPM1;TGFB1;USP9Y;MBD2;FOXJ3;NFATC3;NFATC…
M10	GO:0030512	negative regulation of transforming growth factor beta receptor signaling pathway	55	10	6.11	2.1e-05	0.0074	GO	2.13077	SKI;ZNF451;TGFB1;SNX25;LDLRAD4;SMAD6;SIRT1;SKIL;TGFBR1;SMAD7
M10	GO:1903508	positive regulation of nucleic acid-templated transcription	502	37	2.23	2.5e-05	0.0074	GO	2.13077	RB1;CIITA;NOTCH1;LEF1;PDGFB;CXXC1;ILK;RSF1;BRCA1;PSEN1;FOXO1;CAMKK2;RAI1;ZIC2;DEAF1;EPC1;HIVEP3;VHL;MAP3K5;DDX17;ACVR1;IVNS1ABP;MBD4;NPM1;TGFB1;TRIP4;NFATC2;FOXN3;PIAS2;TGFBR1;DNM2;CREB1;TAL1;ID2;PHIP;TAF4;TAF3
M10	GO:0030334	regulation of cell migration	316	27	2.6	2.5e-05	0.0074	GO	2.13077	MACF1;NOTCH1;PLXND1;LEF1;PDGFB;PDGFA;ADARB1;LDLRAD4;RND3;RHOBTB1;CCAR1;SRGAP2C;PODXL;GPER1;SRGAP2;SRGAP2B;ACVR1;TGFB1;ADAM10;PTK2;TGFBR1;SMAD7;RUFY3;DLC1;NF1;AMOTL1;ENG
M10	GO:0045661	regulation of myoblast differentiation	29	7	8.72	5.4e-05	0.0145	GO	1.83863	NOTCH1;TGFB1;BOC;TRIP4;MAPK14;DLL1;ZFP36L1
M10	GO:0000122	negative regulation of transcription from RNA polymerase II promoter	565	39	2.07	6.3e-05	0.0154	GO	1.81248	RB1;KANK2;ZNF451;URI1;CIITA;NOTCH1;PDGFB;ATN1;GLIS3;OTUD7B;AEBP1;PSEN1;LRP8;ZNF608;DEAF1;SMYD2;EPC1;KMT5A;VHL;SKIL;ZNF366;MEF2A;MBD4;EED;MBD2;NFATC3;PEX2;SUPT5H;SIRT1;SMAD7;SKI;GCFC2;BCL6;MDM2;TRIM37;TAF3;CC2D1A;MXD4;MCPH1
M10	GO:0017015	regulation of transforming growth factor beta receptor signaling pathway	79	11	4.45	0.0001	0.0216	GO	1.66555	SKI;ZNF451;TGFB1;SNX25;LDLRAD4;SMAD6;SIRT1;SKIL;TGFBR1;ENG;SMAD7
M10	GO:0022407	regulation of cell-cell adhesion	32	7	7.67	0.00011	0.0216	GO	1.66555	TGFB1;PODXL;LEF1;CD47;PTK2;FSTL3;SMAD7
M10	GO:1902531	regulation of intracellular signal transduction	422	31	2.21	0.00012	0.0216	GO	1.66555	SGMS1;LRRK2;FAM13A;ARHGAP18;ARHGAP39;BRCA1;ARHGAP5;KALRN;RHOBTB1;AKAP11;SMYD2;PIP5K1A;KMT5A;SRGAP2;A2M;PAK4;STARD13;TGFB1;TAF12;CARD8;INHBB;MAPK14;ARHGAP25;NET1;ARHGAP31;DLC1;MDM2;ATM;RHOU;TAF4;TAF3
M10	GO:0010508	positive regulation of autophagy	67	10	4.82	0.00012	0.0216	GO	1.66555	BNIP3L;LARP1;LRRK2;HTT;SH3BP4;PRKD1;SUPT5H;SIRT1;FOXO1;CAMKK2
M10	GO:0045444	fat cell differentiation	55	9	5.37	0.00013	0.0216	GO	1.66555	MBD4;CTBP2;FAM120B;ERAP1;BBS9;INHBB;SMAD6;SIRT1;FOXO1
M10	GO:0051056	regulation of small GTPase mediated signal transduction	140	15	3.31	0.00014	0.0225	GO	1.64782	STARD13;FAM13A;ARHGAP18;ARHGAP39;ARHGAP5;KALRN;ARHGAP25;RHOBTB1;NET1;ARHGAP31;DLC1;RHOU;A2M;SRGAP2;CGNL1
M10	GO:2000772	regulation of cellular senescence	24	6	9.12	0.00015	0.0234	GO	1.63078	ARG2;RBL1;NEK6;VASH1;SIRT1;YPEL3
M10	GO:0006468	protein phosphorylation	470	33	2.1	0.00017	0.0234	GO	1.63078	SMG1;LRRK2;PDGFB;ILK;CAMKK2;MAPK9;RPS6KA5;GRK2;FYN;MAP3K6;PRKACB;MAP3K5;ACVR1;EPHA4;MAP4K2;CDK19;FYB1;MAP3K1;TGFB1;PRKCB;NEK6;ADAM10;MAPK14;PTK2;TGFBR1;SMAD7;CREB1;PEAK1;SIK3;ATM;PRKD1;PKN1;GAS6
M10	GO:0001932	regulation of protein phosphorylation	261	22	2.55	0.00017	0.0234	GO	1.63078	CD40;NPM1;TGFB1;KIDINS220;LRRK2;PDGFA;ILK;INHBB;SIRT1;PTK2;CAMKK2;TTN;SLC9A3R1;CCND3;GPER1;RB1CC1;TERF2IP;PHIP;FYN;GAS6;ENG;PAK4
M10	GO:0007264	small GTPase mediated signal transduction	99	12	3.79	0.0002	0.0266	GO	1.57512	RB1;BRAP;ARHGAP31;RAP1GDS1;NF1;RAB18;ARHGAP18;GRB2;PRKD1;MAPK14;RALGDS;RASGRP3
M10	GO:0060393	regulation of pathway-restricted SMAD protein phosphorylation	59	9	4.94	0.00022	0.0278	GO	1.55596	ACVR1;TGFB1;SNX25;INHBB;LDLRAD4;SMAD6;TGFBR1;ENG;SMAD7
M10	GO:0031401	positive regulation of protein modification process	163	16	3	0.00023	0.0286	GO	1.54363	CD40;TGFB1;LRRK2;ILK;SIRT1;PTK2;CAMKK2;CCND3;GPER1;RB1CC1;DLC1;TERF2IP;NSMF;CALM1;GAS6;ENG
M10	GO:0043067	regulation of programmed cell death	268	22	2.48	0.00024	0.0286	GO	1.54363	KANK2;MAP4K2;BNIP3L;CD40;RBM25;MAP3K1;TGFB1;ANP32A;ACTN1;LRRK2;DDX42;INHBB;BRCA1;SIRT1;BCL6;DIP2A;ATM;TNFRSF25;FYN;RELT;PAK4;ZNF420
M10	GO:0015031	protein transport	326	25	2.3	0.00027	0.0298	GO	1.52578	VPS29;MACF1;TFRC;STX17;CLTC;HIKESHI;VPS26B;RAB22A;GOLGA4;TBC1D14;TBC1D12;STX2;ATP6V1E2;ATP6V1C1;SPTBN1;TBC1D15;TBC1D8B;NPM1;PRKCB;AP3D1;SCAMP1;DNM2;TBC1D1;TBC1D2;RAB18
M10	GO:0060394	negative regulation of pathway-restricted SMAD protein phosphorylation	10	4	18.21	0.00028	0.0298	GO	1.52578	SNX25;LDLRAD4;SMAD6;SMAD7
M10	GO:0006355	regulation of transcription, DNA-templated	1598	83	1.55	0.00029	0.0298	GO	1.52578	RB1;GMEB1;CIITA;ARID4A;ILK;RSF1;ZC3H6;BRCA1;DACH2;CHD2;ELK3;ZMYM1;RPS6KA5;ZIC2;YWHAQ;SCMH1;EPC1;KMT5A;TEAD3;MAP3K5;DDX17;ACVR1;PRKCB;EED;SIRT1;PIAS2;TGFBR1;DNM2;GCFC2;CREB1;DMTF1;TAL1;TERF2IP;PHIP;GAS6;ZMYND11;ENG;ZNF155;URI1;NOTCH1;CTBP2;TSHZ3;LEF1;PDGFB;CXXC1;BAZ2B;PSEN1;SPTY2D1;ZNF26;FOXO1;IWS1;FSTL3;CAMKK2;RAI1;DEAF1;ZNF429;HIVEP3;ZNF226;VHL;ZKSCAN1;ZNF420;ESRRA;IVNS1ABP;ZNF341;MBD4;NPM1;TGFB…
M10	GO:0051865	protein autoubiquitination	49	8	5.35	0.0003	0.0304	GO	1.51713	RNF213;UBE2D2;MDM2;UBE3A;TRIM37;BRCA1;KLHL24;RNF220
M10	GO:0007015	actin filament organization	120	13	3.34	0.00034	0.033	GO	1.48149	GSN;ACTN1;SHROOM2;EMP2;FRY;ARHGAP25;RND3;RHOBTB1;TTN;RUFY3;RHOU;CGNL1;CAP2
M10	GO:0045893	positive regulation of transcription, DNA-templated	1120	62	1.65	0.00035	0.033	GO	1.48149	RB1;CIITA;CD40;ILK;RSF1;BRCA1;ELK3;RPS6KA5;ZIC2;GPER1;NCK2;EPC1;TEAD3;MAP3K5;MEF2A;DDX17;ACVR1;BCAS3;SIRT1;PIAS2;TGFBR1;DNM2;CREB1;RBL1;TAL1;TBPL1;PHIP;PRKD1;ENG;NOTCH1;CTBP2;LEF1;PDGFB;GLIS3;NLRC5;CXXC1;WDR61;PSEN1;DLL1;FOXO1;FSTL3;CAMKK2;RAI1;DEAF1;HIVEP3;VHL;ESRRA;IVNS1ABP;MBD4;NPM1;TGFB1;FOXJ3;NFATC3;TRIP4;NFATC2;FOXN3;SUPT5H;SMAD7;SKI;ID2;TAF4;TAF3
M10	GO:0045595	regulation of cell differentiation	121	13	3.31	0.00037	0.0338	GO	1.47108	DDX17;TGFB1;PRKCB;EMP2;DLL1;PTK2;TGFBR1;SMAD7;SKI;BCL6;SPOCK2;VHL;SKIL
M10	GO:2000145	regulation of cell motility	109	12	3.4	0.00049	0.0436	GO	1.36051	MACF1;TGFB1;PLXND1;SPOCK2;SPOCK3;ARHGAP18;AMOTL1;NRG2;PKN1;RND3;RHOBTB1;NKD1
M10	GO:0030518	intracellular steroid hormone receptor signaling pathway	66	9	4.33	0.00052	0.0444	GO	1.35262	RB1;DDX17;MBD4;GPER1;UBR5;TRIP4;UBE3A;BRCA1;PIAS2
M10	GO:1903507	negative regulation of nucleic acid-templated transcription	444	30	2.01	0.00061	0.0478	GO	1.32057	RB1;CIITA;NOTCH1;CTBP2;TSHZ3;LEF1;PDGFB;ARID4A;RSF1;ZC3H6;BRCA1;FOXO1;ELK3;RPS6KA5;YWHAQ;ZIC2;DEAF1;SCMH1;EPC1;KMT5A;TGFB1;EED;MBD2;FOXN3;SIRT1;GCFC2;BCL6;ID2;MDM2;GAS6
M10	GO:0033158	regulation of protein import into nucleus, translocation	12	4	13.66	0.00062	0.0478	GO	1.32057	UBR5;PSEN1;GAS6;SIRT1
M10	GO:0016567	protein ubiquitination	506	33	1.94	0.00062	0.0478	GO	1.32057	PSMD11;UBE2D2;IPP;WDR61;UBE3A;BRCA1;UBE3B;FBXL20;NPEPPS;VCPIP1;RNF213;RNF19A;BTBD3;UBR5;VHL;SASH1;BRAP;KLHL29;WSB1;RNF24;MSL2;PEX2;KLHL24;SIRT1;KLHL42;PSMA4;PSMA1;HECW2;PEX5;MDM2;TRIM37;UBE2K;RNF220
M10	GO:1902532	negative regulation of intracellular signal transduction	161	15	2.83	0.00063	0.0478	GO	1.32057	URI1;CARD8;PDE3B;OTUD7B;ARHGAP25;SIRT1;PREX2;SLC9A3R1;DEPTOR;GPER1;MDM2;NF1;SH3BP4;ZMYND11;CGNL1
M10	GO:0022603	regulation of anatomical structure morphogenesis	82	10	3.81	0.00064	0.0478	GO	1.32057	ZMYM1;TGFB1;PLXND1;BCL6;LRRK2;NF1;EMP2;PHIP;VASH1;DLL1
M10	GO:0018105	peptidyl-serine phosphorylation	145	14	2.94	0.00067	0.0487	GO	1.31247	SMG1;PRKCB;NEK6;LRRK2;PDGFB;MAPK14;TGFBR1;CAMKK2;MAPK9;GRK2;ATM;PRKD1;PKN1;GAS6
M10	GO:0030514	negative regulation of BMP signaling pathway	32	6	6.31	0.00081	0.0535	GO	1.27165	SKI;NOTCH1;SMAD6;SKIL;FSTL3;SMAD7
M10	GO:0007346	regulation of mitotic cell cycle	165	15	2.75	0.00082	0.0535	GO	1.27165	RB1;MAP4K2;DYNC1H1;CDK19;TGFB1;MAP3K1;NEK6;CLTC;SIRT1;SLC9A3R1;RBL1;TAL1;MDM2;LINC00598;PAK4
M10	GO:0003093	regulation of glomerular filtration	6	3	27.28	0.00082	0.0535	GO	1.27165	PDGFB;EMP2;GAS6
M10	GO:1905005	regulation of epithelial to mesenchymal transition involved in endocardial cushion formation	6	3	27.28	0.00082	0.0535	GO	1.27165	ACVR1;TGFBR1;ENG
M10	GO:1900125	regulation of hyaluronan biosynthetic process	6	3	27.28	0.00082	0.0535	GO	1.27165	TGFB1;CLTC;PDGFB
M10	GO:0060389	pathway-restricted SMAD protein phosphorylation	13	4	12.14	0.00087	0.0551	GO	1.25885	ACVR1;TGFB1;TGFBR1;SMAD7
M10	GO:0019079	viral genome replication	22	5	8.04	0.00089	0.0551	GO	1.25885	EEA1;GRK2;CTBP2;PI4KA;GAS6
M10	GO:0050768	negative regulation of neurogenesis	33	6	6.08	0.00096	0.0578	GO	1.23807	MBD4;NOTCH1;ID2;NF1;SRGAP2;DLL1
M10	GO:0043112	receptor metabolic process	58	8	4.39	0.00097	0.0578	GO	1.23807	DNM3;GRK2;TGFB1;TFRC;SNX25;CLTC;GRB2;DNM2
M10	GO:2001236	regulation of extrinsic apoptotic signaling pathway	59	8	4.3	0.0011	0.0635	GO	1.19723	ACVR1;DEPTOR;GPER1;TNFSF10;HTT;PHIP;ZMYND11;TGFBR1
M10	GO:0009967	positive regulation of signal transduction	206	17	2.48	0.0011	0.0646	GO	1.18977	MACF1;NOTCH1;CTBP2;PRKCB;ILK;EMP2;SIRT1;DLL1;TGFBR1;SKI;GPER1;TSPAN5;PHIP;GAS6;SHANK3;JCAD;SASH1
M10	GO:1904018	positive regulation of vasculature development	104	11	3.25	0.0012	0.0655	GO	1.18376	CD40;PRKCB;PDGFB;GAB1;PRKD1;BRCA1;ANGPTL4;SIRT1;SASH1;ENG;PAK4
M10	GO:0032925	regulation of activin receptor signaling pathway	14	4	10.92	0.0012	0.0655	GO	1.18376	ACVR1;SKI;FSTL3;SMAD7
M10	GO:0043491	protein kinase B signaling	35	6	5.66	0.0013	0.0715	GO	1.14569	TGFB1;CREB1;MDM2;GAS6;FOXO1;ZFP36L1
M10	GO:0071363	cellular response to growth factor stimulus	139	13	2.84	0.0014	0.073	GO	1.13668	ACVR1;MBD4;URI1;NOTCH1;TGFB1;KIDINS220;PDGFB;MAPK14;TGFBR1;ZFP36L1;SMAD7;GAREM1;PRKD1
M10	GO:2000774	positive regulation of cellular senescence	7	3	20.46	0.0014	0.0732	GO	1.13549	ARG2;SIRT1;YPEL3
M10	GO:0010629	negative regulation of gene expression	618	37	1.77	0.0014	0.0736	GO	1.13312	RB1;CIITA;NOTCH1;CTBP2;TSHZ3;LEF1;PDGFB;ARID4A;RSF1;ZC3H6;BRCA1;FOXO1;ELK3;LARP1;RPS6KA5;YWHAQ;ZIC2;DEAF1;GPER1;SCMH1;EPC1;DIP2A;KMT5A;VHL;TGFB1;EED;MBD2;FOXN3;SIRT1;GCFC2;RBL1;AEBP2;BCL6;ID2;MDM2;GAS6;ENG
M10	GO:0002576	platelet degranulation	124	12	2.94	0.0015	0.0766	GO	1.11577	TGFB1;APOOL;ACTN1;PDGFB;PDGFA;PHACTR2;NHLRC2;LHFPL2;A2M;CALM1;GAS6;TTN
M10	GO:0010605	negative regulation of macromolecule metabolic process	124	12	2.94	0.0015	0.0766	GO	1.11577	RB1;NOTCH1;TGFB1;RBL1;ID2;GPER1;PDGFB;DIP2A;VHL;NEIL1;SIRT1;ENG
M10	GO:0010642	negative regulation of platelet-derived growth factor receptor signaling pathway	15	4	9.93	0.0016	0.0767	GO	1.1152	SLC9A3R1;HGS;PDGFB;PDGFA
M10	GO:0043516	regulation of DNA damage response, signal transduction by p53 class mediator	25	5	6.83	0.0016	0.0782	GO	1.10679	SMYD2;MDM2;ATM;KMT5A;SIRT1
M10	GO:0045765	regulation of angiogenesis	177	15	2.55	0.0017	0.0782	GO	1.10679	CD40;PLXND1;PRKCB;PDE3B;GAB1;EMP2;VASH1;BRCA1;SIRT1;HGS;NF1;PRKD1;ANGPTL4;SASH1;PAK4
M10	GO:0001933	negative regulation of protein phosphorylation	178	15	2.53	0.0018	0.0809	GO	1.09205	RB1;TGFB1;LRRK2;LDLRAD4;SMAD6;SMAD7;PREX2;DEPTOR;UBASH3B;SNX25;NF1;NCK2;TERF2IP;CALM1;ENG
M10	GO:0043535	regulation of blood vessel endothelial cell migration	50	7	4.46	0.0018	0.0809	GO	1.09205	CD40;TGFB1;PDGFB;NF1;VASH1;PRKD1;SIRT1
M10	GO:0042060	wound healing	50	7	4.46	0.0018	0.0809	GO	1.09205	SCARB1;MACF1;FUT10;NF1;PDGFA;TGFBR1;SYT7
M10	GO:0003007	heart morphogenesis	50	7	4.46	0.0018	0.0809	GO	1.09205	ACVR1;NOTCH1;DLC1;TGFBR1;PTK2;ENG;TTN
M10	GO:1902533	positive regulation of intracellular signal transduction	479	30	1.85	0.002	0.0858	GO	1.06651	CD40;SLC20A1;PDGFB;PDGFA;ILK;SLC9A3R1;GPER1;TNFSF10;FYN;DNM1L;SASH1;EPHA4;TGFB1;PRKCB;UNC5B;NEK6;TNFRSF19;GAB1;NRG2;SIRT1;PTK2;TGFBR1;TERF2IP;TNFRSF25;GRB2;PRKD1;GAS6;CC2D1A;JCAD;ENG
M10	GO:0097503	sialylation	16	4	9.1	0.002	0.0858	GO	1.06651	ST6GALNAC1;ST6GAL1;ST3GAL1;ST3GAL2
M10	GO:0060840	artery development	16	4	9.1	0.002	0.0858	GO	1.06651	NF1;TGFBR1;SMAD7;ENG
M10	GO:0051896	regulation of protein kinase B signaling	163	14	2.58	0.0021	0.0858	GO	1.06651	TGFB1;PDGFB;GAB1;PDGFA;NRG2;SIRT1;PTK2;TGFBR1;SLC9A3R1;GPER1;GRB2;FYN;GAS6;ENG
M10	GO:0038127	ERBB signaling pathway	80	9	3.48	0.0021	0.0858	GO	1.06651	PTPN18;RPS6KA5;GAREM1;TGFB1;NCK2;GAB1;GRB2;NRG2;PTK2
M10	GO:0090343	positive regulation of cell aging	8	3	16.37	0.0022	0.0875	GO	1.05799	ARG2;SIRT1;YPEL3
M10	GO:0003222	ventricular trabecula myocardium morphogenesis	8	3	16.37	0.0022	0.0875	GO	1.05799	NOTCH1;TGFBR1;ENG
M10	GO:2000146	negative regulation of cell motility	97	10	3.15	0.0023	0.0902	GO	1.04479	SRGAP2C;DLC1;SPOCK3;NF1;ADARB1;LDLRAD4;SRGAP2;SRGAP2B;SMAD7;ENG
M10	GO:0042981	regulation of apoptotic process	815	45	1.63	0.0023	0.0902	GO	1.04479	CD40;RBM25;ANP32A;LEF1;DDX42;HTT;BRCA1;PSEN1;KALRN;FOXO1;MAPK9;GPER1;TNFSF10;ARL6IP5;DIP2A;FYN;VHL;DNM1L;RELT;MAP3K5;ZNF420;PAK4;MBD4;BNIP3L;EPHA4;MAP4K2;NPM1;MAP3K1;TGFB1;ACTN1;SERPINB9;INHBB;SMAD6;SIRT1;PTK2;DNM2;NET1;BCL6;NF1;PHIP;TNFRSF25;NSMF;ATM;ANGPTL4;GAS6
M10	GO:0051058	negative regulation of small GTPase mediated signal transduction	27	5	6.21	0.0023	0.0902	GO	1.04479	RASA3;MAPKAP1;NF1;ARHGAP25;CGNL1
M10	Phosphatidylinositol signaling system	Phosphatidylinositol signaling system	99	12	3.79	0.0002	0.051	NA	1.2924	ITPKC;DGKE;INPP5A;PPIP5K1;PRKCB;PI4KA;ITPR2;PIP5K1A;SYNJ2;CALM1;DGKI;CDS2
M10	Cellular senescence	Cellular senescence	160	15	2.85	0.00059	0.061	NA	1.2147	RB1;TGFB1;NFATC3;ITPR2;NFATC2;MAPK14;SIRT1;FOXO1;TGFBR1;ZFP36L1;CCND3;RBL1;MDM2;ATM;CALM1
M10	Phospholipase D signaling pathway	Phospholipase D signaling pathway	148	14	2.88	0.00082	0.061	NA	1.2147	DGKE;PDGFB;GAB1;PDGFA;ADCY7;DNM2;DNM3;CYTH3;GNAS;PIP5K1A;GRB2;FYN;RALGDS;DGKI
M10	Neurotrophin signaling pathway	Neurotrophin signaling pathway	119	12	3.08	0.00108	0.061	NA	1.2147	YWHAE;MAPK9;RPS6KA5;MAP3K1;KIDINS220;GAB1;GRB2;PSEN1;CALM1;MAPK14;SH2B2;MAP3K5
M10	Ubiquitin mediated proteolysis	Ubiquitin mediated proteolysis	137	13	2.88	0.0012	0.061	NA	1.2147	MAP3K1;UBE2D2;UBE3A;UBE3B;BRCA1;PIAS2;RHOBTB1;UBR5;MDM2;UBA2;TRIM37;VHL;UBE2K
M10	GnRH signaling pathway	GnRH signaling pathway	93	10	3.31	0.0017	0.072	NA	1.1427	MAPK9;MAP3K1;PRKCB;GNAS;ITPR2;GRB2;MAPK14;CALM1;PRKACB;ADCY7
M10	Amoebiasis	Amoebiasis	96	10	3.19	0.00216	0.078	NA	1.1079	ARG2;TGFB1;PRKCB;ACTN1;LAMA4;GNAS;SERPINB9;PRKACB;PTK2;SERPINB6
M10	FoxO signaling pathway	FoxO signaling pathway	132	12	2.75	0.00262	0.08	NA	1.0969	MAPK9;TGFB1;BCL6;TNFSF10;MDM2;GRB2;ATM;MAPK14;SIRT1;ATG12;FOXO1;TGFBR1
M10	Endocytosis	Endocytosis	244	18	2.19	0.00285	0.08	NA	1.0969	VPS29;TFRC;SH3KBP1;CLTC;AGAP1;VPS26B;RAB22A;TGFBR1;DNM2;EEA1;DNM3;CYTH3;GRK2;HGS;DNAJC6;MDM2;PIP5K1A;STAM2
M10	WP23	B Cell Receptor Signaling Pathway	97	15	5.06	1.6e-06	0.00052	Wikipathway	3.284	PTPN18;PRKCB;NFATC3;GAB1;NFATC2;MAPK14;FOXO1;RASGRP3;MAPK9;CREB1;BCL6;SH3BP2;PIP5K1A;GRB2;FYN
M10	WP366	TGF-beta Signaling Pathway	132	15	3.54	7.1e-05	0.00902	Wikipathway	2.0448	MEF2A;TGFB1;MAPK14;PIAS2;PTK2;UCHL5;TGFBR1;SMAD7;SKI;MAPK9;RBL1;HGS;GRB2;SKIL;SPTBN1
M10	WP560	TGF-beta Receptor Signaling	54	9	5.49	0.00011	0.00902	Wikipathway	2.0448	SKI;MAPK9;TGFB1;LEF1;SMAD6;SKIL;TGFBR1;ENG;SMAD7
M10	WP3888	VEGFA-VEGFR2 Signaling Pathway	236	21	2.7	0.00011	0.00902	Wikipathway	2.0448	YWHAE;NRP2;PRKCB;MAPKAP1;CLTC;GAB1;NFATC2;MAPK14;PTK2;FOXO1;CAMKK2;EEA1;MAPK9;OCLN;RPS6KA5;CREB1;HGS;GRB2;FYN;PRKD1;MAP3K5
M10	WP400	p38 MAPK Signaling Pathway	34	7	7.1	0.00016	0.0105	Wikipathway	1.9788	RPS6KA5;MAP3K1;CREB1;GRB2;MAPK14;TGFBR1;MAP3K5
M10	WP437	EGF/EGFR Signaling Pathway	162	16	3.02	0.00022	0.01126	Wikipathway	1.9485	MEF2A;MAP3K1;PRKCB;SH3KBP1;GAB1;MAPK14;FOXO1;PTK2;MAPK9;RPS6KA5;CREB1;HGS;NCK2;GRB2;STAM2;RALGDS
M10	WP3874	Canonical and Non-Canonical TGF-B signaling	17	5	11.39	0.00024	0.01126	Wikipathway	1.9485	MAPK9;TGFB1;BMP1;MAPK14;TGFBR1
M10	WP2795	Cardiac Hypertrophic Response	55	8	4.67	0.00068	0.0276	Wikipathway	1.5591	MEF2A;TGFB1;MAP3K1;NFATC2;PRKD1;MAPK14;CALM1;TGFBR1
M10	WP1424	Globo Sphingolipid Metabolism	22	5	8.04	0.00089	0.03216	Wikipathway	1.4927	ST6GALNAC1;ST6GAL1;GCNT1;ST3GAL1;ST3GAL2
M10	WP712	Estrogen signaling pathway	23	5	7.59	0.0011	0.03592	Wikipathway	1.4447	MAPK9;CREB1;GPER1;GNAS;MAPK14
M10	WP4534	Mechanoregulation and pathology of YAP/TAZ via Hippo and non-Hippo mechanisms	47	7	4.79	0.0013	0.03744	Wikipathway	1.4267	MAPK9;MAP4K2;SGMS1;YWHAQ;SAV1;PAK4;TEAD3
M10	WP673	ErbB Signaling Pathway	91	10	3.39	0.0014	0.0392	Wikipathway	1.4067	MAPK9;PRKCB;NCK2;GAB1;MDM2;GRB2;NRG2;FOXO1;PTK2;PAK4
M10	WP3646	Hepatitis C and Hepatocellular Carcinoma	49	7	4.56	0.0016	0.04071	Wikipathway	1.3903	TGFB1;PODXL;LEF1;GRB2;BRCA1;MAPK14;TGFBR1
M10	WP53	ID signaling pathway	16	4	9.1	0.002	0.04759	Wikipathway	1.3225	RB1;RBL1;ID2;ELK3
M10	WP3845	Canonical and Non-canonical Notch signaling	27	5	6.21	0.0023	0.04983	Wikipathway	1.3025	NOTCH1;LEF1;ADAM10;PSEN1;DLL1
M10	WP2261	Signaling Pathways in Glioblastoma	82	9	3.38	0.0025	0.04983	Wikipathway	1.3025	RB1;PRKCB;GAB1;NF1;MDM2;ATM;GRB2;BRCA1;FOXO1
M10	WP3413	NOTCH1 regulation of human endothelial cell calcification	17	4	8.4	0.0026	0.04983	Wikipathway	1.3025	NOTCH1;CALU;ALPL;DLL1
M10	WP1984	Integrated Breast Cancer Pathway	151	13	2.59	0.0029	0.05214	Wikipathway	1.2828	RB1;BRCA1;SMAD6;SIRT1;FOXO1;TGFBR1;RASGRP3;SMAD7;ITPKC;CREB1;MDM2;NF1;ATM
M10	WP4533	Transcription co-factors SKI and SKIL protein partners	18	4	7.8	0.0032	0.05317	Wikipathway	1.2743	SKI;NF1;SKIL;TEAD3
M10	WP2012	miRs in Muscle Cell Differentiation	29	5	5.69	0.0033	0.05317	Wikipathway	1.2743	MEF2A;PRKCB;ID2;PRKD1;PRKACB
M10	WP138	Androgen receptor signaling pathway	90	9	3.04	0.0046	0.0689	Wikipathway	1.1618	RB1;CREB1;MDM2;UBE3A;BRCA1;SIRT1;PIAS2;FOXO1;PTK2
M10	WP481	Insulin Signaling	160	13	2.43	0.0047	0.0689	Wikipathway	1.1618	MAP4K2;MAP3K1;PRKCB;GAB1;MAPK14;FOXO1;CYTH3;MAPK9;RPS6KA5;GRB2;MAP3K6;SH2B2;MAP3K5
M10	WP3927	BMP Signaling Pathway in Eyelid Development	20	4	6.83	0.0048	0.0689	Wikipathway	1.1618	MAPK9;NOTCH1;MAP3K1;INHBB
M10	WP2380	Brain-Derived Neurotrophic Factor (BDNF) signaling pathway	144	12	2.5	0.0053	0.07236	Wikipathway	1.1405	MEF2A;MAPK9;RPS6KA5;CREB1;MAP3K1;KIDINS220;NCK2;ALPL;GRB2;FYN;MAPK14;SH2B2
M10	WP3981	miRNA regulation of prostate cancer signaling pathways	33	5	4.88	0.0058	0.07293	Wikipathway	1.1371	PLCL2;MDM2;PDGFA;GRB2;FOXO1
M10	WP2854	Gene regulatory network modelling somitogenesis	11	3	10.23	0.0059	0.07293	Wikipathway	1.1371	EPHA4;NOTCH1;DLL1
M10	WP1541	Energy Metabolism	47	6	4	0.0061	0.07293	Wikipathway	1.1371	MEF2A;ESRRA;CREB1;MAPK14;SIRT1;FOXO1
M10	WP2857	Mesodermal Commitment Pathway	147	12	2.44	0.0062	0.07293	Wikipathway	1.1371	ACVR1;MACF1;CTBP2;ZIC2;AEBP2;UBR5;LEF1;HTT;DIP2A;SMAD6;DLL1;KDM6A
M10	WP3624	Lung fibrosis	63	7	3.42	0.0068	0.07646	Wikipathway	1.1166	TGFB1;DPP9;FAM13A;PDGFB;PDGFA;SKIL;SMAD7
M10	WP382	MAPK Signaling Pathway	246	17	2.04	0.007	0.07646	Wikipathway	1.1166	MAP4K2;MAP3K1;TGFB1;LRRK2;PDGFB;NFATC3;PDGFA;MAPK14;TGFBR1;RASGRP3;MAPK9;RPS6KA5;NF1;GRB2;MAP3K6;PRKACB;MAP3K5
M10	WP4537	Hippo-Yap signaling pathway	23	4	5.75	0.0081	0.08589	Wikipathway	1.0661	MAP4K2;YWHAQ;SAV1;TEAD3
M10	R-HSA-187037	NGF signalling via TRKA from the plasma membrane	374	33	2.71	1.6e-06	0.0016	Reactome	2.7959	PSMD11;MAPKAP1;PDGFB;PDGFA;ITPR2;ADCY7;FOXO1;RASGRP3;SPRED3;RPS6KA5;PIP5K1A;FYN;PRKACB;RALGDS;SPTBN1;MEF2A;BRAP;KIDINS220;GAB1;NRG2;MAPK14;PTK2;DNM2;DNM3;PSMA4;CREB1;PSMA1;RASA3;MDM2;NF1;GRB2;CALM1;TNRC6B
M10	R-HSA-166520	Signalling by NGF	450	36	2.44	5.3e-06	0.0026	Reactome	2.585	YWHAE;PSMD11;MAPKAP1;PDGFB;PDGFA;ITPR2;ADCY7;KALRN;FOXO1;RASGRP3;SPRED3;RPS6KA5;PIP5K1A;FYN;PRKACB;RALGDS;SPTBN1;MEF2A;BRAP;KIDINS220;GAB1;NRG2;MAPK14;PTK2;DNM2;NET1;DNM3;PSMA4;CREB1;PSMA1;RASA3;MDM2;NF1;GRB2;CALM1;TNRC6B
M10	R-HSA-177929	Signaling by EGFR	355	30	2.57	1.1e-05	0.0036	Reactome	2.4437	PSMD11;SH3KBP1;MAPKAP1;PDGFB;PDGFA;ITPR2;ADCY7;FOXO1;RASGRP3;SPRED3;PIP5K1A;FYN;PRKACB;SPTBN1;BRAP;GAB1;ADAM10;NRG2;PTK2;PSMA4;CREB1;PSMA1;RASA3;HGS;MDM2;NF1;GRB2;CALM1;STAM2;TNRC6B
M10	R-HSA-186763	Downstream signal transduction	341	27	2.39	9.3e-05	0.0116	Reactome	1.9355	PSMD11;MAPKAP1;PDGFB;PDGFA;ITPR2;ADCY7;FOXO1;RASGRP3;SPRED3;NCK2;PIP5K1A;FYN;PRKACB;SPTBN1;BRAP;GAB1;NRG2;PTK2;PSMA4;CREB1;PSMA1;RASA3;MDM2;NF1;GRB2;CALM1;TNRC6B
M10	R-HSA-422475	Axon guidance	515	36	2.1	9.3e-05	0.0116	Reactome	1.9355	NRP2;PSMD11;PLXND1;ARHGEF28;CLTC;PDGFB;PDGFA;ARHGAP39;KALRN;RASGRP3;SPRED3;RPS6KA5;NCK2;FYN;SRGAP2;SPTBN1;CAP2;PAK4;BRAP;EPHA4;MYO10;UNC5B;ADAM10;NRG2;PTK2;DNM2;DNM3;NFASC;PSMA4;CREB1;PSMA1;RASA3;NF1;COL6A3;GRB2;CALM1
M10	R-HSA-194840	Rho GTPase cycle	122	14	3.57	0.00011	0.0116	Reactome	1.9355	STARD13;FAM13A;ARHGAP18;ARHGAP39;ARHGAP5;KALRN;ARHGAP25;RHOBTB1;NET1;ARHGAP31;DLC1;RHOU;A2M;SRGAP2
M10	R-HSA-186797	Signaling by PDGF	364	28	2.32	0.00011	0.0116	Reactome	1.9355	PSMD11;MAPKAP1;PDGFB;PDGFA;ITPR2;ADCY7;FOXO1;RASGRP3;SPRED3;NCK2;PIP5K1A;FYN;PRKACB;SPTBN1;BRAP;GAB1;NRG2;PTK2;PSMA4;CREB1;PSMA1;RASA3;MDM2;NF1;COL6A3;GRB2;CALM1;TNRC6B
M10	R-HSA-5654696	Downstream signaling of activated FGFR2	329	26	2.38	0.00013	0.0116	Reactome	1.9355	PSMD11;MAPKAP1;PDGFB;PDGFA;ITPR2;ADCY7;FOXO1;RASGRP3;SPRED3;PIP5K1A;FYN;PRKACB;SPTBN1;BRAP;GAB1;NRG2;PTK2;PSMA4;CREB1;PSMA1;RASA3;MDM2;NF1;GRB2;CALM1;TNRC6B
M10	R-HSA-5654716	Downstream signaling of activated FGFR4	329	26	2.38	0.00013	0.0116	Reactome	1.9355	PSMD11;MAPKAP1;PDGFB;PDGFA;ITPR2;ADCY7;FOXO1;RASGRP3;SPRED3;PIP5K1A;FYN;PRKACB;SPTBN1;BRAP;GAB1;NRG2;PTK2;PSMA4;CREB1;PSMA1;RASA3;MDM2;NF1;GRB2;CALM1;TNRC6B
M10	R-HSA-5654708	Downstream signaling of activated FGFR3	329	26	2.38	0.00013	0.0116	Reactome	1.9355	PSMD11;MAPKAP1;PDGFB;PDGFA;ITPR2;ADCY7;FOXO1;RASGRP3;SPRED3;PIP5K1A;FYN;PRKACB;SPTBN1;BRAP;GAB1;NRG2;PTK2;PSMA4;CREB1;PSMA1;RASA3;MDM2;NF1;GRB2;CALM1;TNRC6B
M10	R-HSA-5654743	Signaling by FGFR4	332	26	2.36	0.00015	0.0116	Reactome	1.9355	PSMD11;MAPKAP1;PDGFB;PDGFA;ITPR2;ADCY7;FOXO1;RASGRP3;SPRED3;PIP5K1A;FYN;PRKACB;SPTBN1;BRAP;GAB1;NRG2;PTK2;PSMA4;CREB1;PSMA1;RASA3;MDM2;NF1;GRB2;CALM1;TNRC6B
M10	R-HSA-5654687	Downstream signaling of activated FGFR1	332	26	2.36	0.00015	0.0116	Reactome	1.9355	PSMD11;MAPKAP1;PDGFB;PDGFA;ITPR2;ADCY7;FOXO1;RASGRP3;SPRED3;PIP5K1A;FYN;PRKACB;SPTBN1;BRAP;GAB1;NRG2;PTK2;PSMA4;CREB1;PSMA1;RASA3;MDM2;NF1;GRB2;CALM1;TNRC6B
M10	R-HSA-5654741	Signaling by FGFR3	333	26	2.35	0.00016	0.0116	Reactome	1.9355	PSMD11;MAPKAP1;PDGFB;PDGFA;ITPR2;ADCY7;FOXO1;RASGRP3;SPRED3;PIP5K1A;FYN;PRKACB;SPTBN1;BRAP;GAB1;NRG2;PTK2;PSMA4;CREB1;PSMA1;RASA3;MDM2;NF1;GRB2;CALM1;TNRC6B
M10	R-HSA-5654736	Signaling by FGFR1	336	26	2.33	0.00018	0.0117	Reactome	1.9318	PSMD11;MAPKAP1;PDGFB;PDGFA;ITPR2;ADCY7;FOXO1;RASGRP3;SPRED3;PIP5K1A;FYN;PRKACB;SPTBN1;BRAP;GAB1;NRG2;PTK2;PSMA4;CREB1;PSMA1;RASA3;MDM2;NF1;GRB2;CALM1;TNRC6B
M10	R-HSA-1266738	Developmental Biology	786	48	1.82	0.00019	0.0117	Reactome	1.9318	NRP2;NOTCH1;PSMD11;PLXND1;ARHGEF28;CLTC;PDGFB;PDGFA;ARHGAP39;KALRN;FOXO1;RASGRP3;SPRED3;CCND3;RPS6KA5;BOC;NCK2;FYN;SRGAP2;SPTBN1;CAP2;PAK4;KDM6A;MEF2A;BRAP;EPHA4;CDK19;TGFB1;MYO10;UNC5B;EED;ADAM10;NRG2;MAPK14;PIAS2;PTK2;DNM2;DNM3;NFASC;PSMA4;CREB1;PSMA1;RASA3;NF1;COL6A3;GRB2;ANGPTL4;CALM1
M10	R-HSA-2454202	Fc epsilon receptor (FCERI) signaling	395	29	2.2	0.00019	0.0117	Reactome	1.9318	PSMD11;MAPKAP1;UBE2D2;PDGFB;PDGFA;ITPR2;FOXO1;RASGRP3;SPRED3;MAPK9;PIP5K1A;FYN;SPTBN1;BRAP;MAP3K1;NFATC3;GAB1;NFATC2;NRG2;PTK2;PSMA4;CREB1;PSMA1;RASA3;MDM2;NF1;GRB2;CALM1;TNRC6B
M10	R-HSA-5654738	Signaling by FGFR2	361	27	2.24	0.00024	0.0133	Reactome	1.8761	PSMD11;MAPKAP1;PDGFB;PDGFA;ITPR2;ADCY7;FOXO1;RASGRP3;SPRED3;PIP5K1A;FYN;PRKACB;SPTBN1;BRAP;NCBP1;GAB1;NRG2;PTK2;PSMA4;CREB1;PSMA1;RASA3;MDM2;NF1;GRB2;CALM1;TNRC6B
M10	R-HSA-983705	Signaling by the B Cell Receptor (BCR)	233	20	2.6	0.00026	0.0133	Reactome	1.8761	PSMD11;PRKCB;SH3KBP1;MAPKAP1;PDGFB;GAB1;PDGFA;ITPR2;NRG2;FOXO1;RASGRP3;PSMA4;CREB1;PSMA1;MDM2;PIP5K1A;GRB2;FYN;CALM1;TNRC6B
M10	R-HSA-2424491	DAP12 signaling	344	26	2.27	0.00026	0.0133	Reactome	1.8761	PSMD11;MAPKAP1;PDGFB;PDGFA;ITPR2;ADCY7;FOXO1;RASGRP3;SPRED3;PIP5K1A;FYN;PRKACB;SPTBN1;BRAP;GAB1;NRG2;PTK2;PSMA4;CREB1;PSMA1;RASA3;MDM2;NF1;GRB2;CALM1;TNRC6B
M10	R-HSA-190236	Signaling by FGFR	366	27	2.21	0.00029	0.0143	Reactome	1.8447	PSMD11;MAPKAP1;PDGFB;PDGFA;ITPR2;ADCY7;FOXO1;RASGRP3;SPRED3;PIP5K1A;FYN;PRKACB;SPTBN1;BRAP;NCBP1;GAB1;NRG2;PTK2;PSMA4;CREB1;PSMA1;RASA3;MDM2;NF1;GRB2;CALM1;TNRC6B
M10	R-HSA-5607763	CLEC7A (Dectin-1) induces NFAT activation	11	4	15.61	0.00043	0.0196	Reactome	1.7077	NFATC3;ITPR2;NFATC2;CALM1
M10	R-HSA-2172127	DAP12 interactions	359	26	2.16	0.0005	0.0215	Reactome	1.6676	PSMD11;MAPKAP1;PDGFB;PDGFA;ITPR2;ADCY7;FOXO1;RASGRP3;SPRED3;PIP5K1A;FYN;PRKACB;SPTBN1;BRAP;GAB1;NRG2;PTK2;PSMA4;CREB1;PSMA1;RASA3;MDM2;NF1;GRB2;CALM1;TNRC6B
M10	R-HSA-1168372	Downstream signaling events of B Cell Receptor (BCR)	192	17	2.68	0.00051	0.0215	Reactome	1.6676	PSMD11;PRKCB;MAPKAP1;PDGFB;GAB1;PDGFA;NRG2;FOXO1;RASGRP3;CREB1;PSMA4;PSMA1;MDM2;PIP5K1A;GRB2;FYN;TNRC6B
M10	R-HSA-5683057	MAPK family signaling cascades	284	22	2.32	0.00054	0.0219	Reactome	1.6596	BRAP;PSMD11;PDGFB;PDGFA;NRG2;KALRN;PTK2;CDC14A;FOXO1;RASGRP3;SPRED3;CCND3;PSMA4;PSMA1;RASA3;NF1;GRB2;FYN;CALM1;PRKACB;SPTBN1;TNRC6B
M10	R-HSA-1433557	Signaling by SCF-KIT	325	24	2.21	0.00062	0.0239	Reactome	1.6216	BRAP;PSMD11;MAPKAP1;PDGFB;GAB1;PDGFA;NRG2;PTK2;FOXO1;RASGRP3;SPRED3;PSMA4;CREB1;PSMA1;RASA3;MDM2;NF1;PIP5K1A;GRB2;FYN;CALM1;SPTBN1;SH2B2;TNRC6B
M10	R-HSA-194138	Signaling by VEGF	328	24	2.18	0.0007	0.0261	Reactome	1.5834	BRAP;NRP2;PSMD11;PRKCB;MAPKAP1;PDGFB;PDGFA;ITPR2;BRK1;NRG2;MAPK14;PTK2;RASGRP3;SPRED3;PSMA4;PSMA1;RASA3;NF1;NCK2;GRB2;FYN;CALM1;PRKACB;SPTBN1
M10	R-HSA-76002	Platelet activation, signaling and aggregation	253	20	2.37	0.00074	0.0266	Reactome	1.5751	DGKE;TGFB1;PRKCB;ACTN1;PDGFB;PDGFA;ITPR2;MAPK14;PTK2;TTN;GNG4;CALU;PHACTR2;GRB2;FYN;A2M;CALM1;GAS6;MGLL;DGKI
M10	R-HSA-2219528	PI3K/AKT Signaling in Cancer	86	10	3.61	0.00093	0.0319	Reactome	1.4962	CREB1;MAPKAP1;GAB1;PDGFB;MDM2;PDGFA;FYN;GRB2;NRG2;FOXO1
M10	R-HSA-4085001	Sialic acid metabolism	33	6	6.08	0.00096	0.0319	Reactome	1.4962	ST6GALNAC1;ST6GAL1;ST8SIA6;NANS;ST3GAL1;ST3GAL2
M10	R-HSA-4420097	VEGFA-VEGFR2 Pathway	320	23	2.14	0.0011	0.0357	Reactome	1.4473	BRAP;PSMD11;PRKCB;MAPKAP1;PDGFB;PDGFA;ITPR2;BRK1;NRG2;MAPK14;PTK2;RASGRP3;SPRED3;PSMA4;PSMA1;RASA3;NF1;NCK2;GRB2;FYN;CALM1;PRKACB;SPTBN1
M10	R-HSA-5654689	PI-3K cascade:FGFR1	122	12	3	0.0013	0.0357	Reactome	1.4473	CREB1;MAPKAP1;PDGFB;MDM2;GAB1;PDGFA;PIP5K1A;GRB2;FYN;NRG2;FOXO1;TNRC6B
M10	R-HSA-5654710	PI-3K cascade:FGFR3	122	12	3	0.0013	0.0357	Reactome	1.4473	CREB1;MAPKAP1;PDGFB;MDM2;GAB1;PDGFA;PIP5K1A;GRB2;FYN;NRG2;FOXO1;TNRC6B
M10	R-HSA-1250342	PI3K events in ERBB4 signaling	122	12	3	0.0013	0.0357	Reactome	1.4473	CREB1;MAPKAP1;PDGFB;MDM2;GAB1;PDGFA;PIP5K1A;GRB2;FYN;NRG2;FOXO1;TNRC6B
M10	R-HSA-1257604	PIP3 activates AKT signaling	122	12	3	0.0013	0.0357	Reactome	1.4473	CREB1;MAPKAP1;PDGFB;MDM2;GAB1;PDGFA;PIP5K1A;GRB2;FYN;NRG2;FOXO1;TNRC6B
M10	R-HSA-5654720	PI-3K cascade:FGFR4	122	12	3	0.0013	0.0357	Reactome	1.4473	CREB1;MAPKAP1;PDGFB;MDM2;GAB1;PDGFA;PIP5K1A;GRB2;FYN;NRG2;FOXO1;TNRC6B
M10	R-HSA-5654695	PI-3K cascade:FGFR2	122	12	3	0.0013	0.0357	Reactome	1.4473	CREB1;MAPKAP1;PDGFB;MDM2;GAB1;PDGFA;PIP5K1A;GRB2;FYN;NRG2;FOXO1;TNRC6B
M10	R-HSA-2660825	Signaling by NOTCH1 t(7;9)(NOTCH1:M1580 K2555) Translocation Mutant	7	3	20.46	0.0014	0.0357	Reactome	1.4473	NOTCH1;ADAM10;DLL1
M10	R-HSA-2660826	Constitutive Signaling by NOTCH1 t(7;9)(NOTCH1:M1580 K2555) Translocation Mutant	7	3	20.46	0.0014	0.0357	Reactome	1.4473	NOTCH1;ADAM10;DLL1
M10	R-HSA-5663202	Diseases of signal transduction	288	21	2.17	0.0015	0.0382	Reactome	1.4179	NOTCH1;PSMD11;TGFB1;CTBP2;NCBP1;MAPKAP1;PDGFB;GAB1;PDGFA;ADAM10;NRG2;DLL1;FOXO1;TGFBR1;PSMA4;CREB1;PSMA1;CNTRL;MDM2;GRB2;FYN
M10	R-HSA-180292	GAB1 signalosome	125	12	2.92	0.0017	0.0391	Reactome	1.4078	CREB1;MAPKAP1;PDGFB;MDM2;GAB1;PDGFA;PIP5K1A;GRB2;FYN;NRG2;FOXO1;TNRC6B
M10	R-HSA-198203	PI3K/AKT activation	125	12	2.92	0.0017	0.0391	Reactome	1.4078	CREB1;MAPKAP1;PDGFB;MDM2;GAB1;PDGFA;PIP5K1A;GRB2;FYN;NRG2;FOXO1;TNRC6B
M10	R-HSA-1236394	Signaling by ERBB4	330	23	2.07	0.0017	0.0393	Reactome	1.4056	BRAP;PSMD11;MAPKAP1;PDGFB;GAB1;PDGFA;NRG2;PTK2;FOXO1;RASGRP3;SPRED3;PSMA4;CREB1;PSMA1;RASA3;MDM2;NF1;PIP5K1A;GRB2;FYN;CALM1;SPTBN1;TNRC6B
M10	R-HSA-187687	Signalling to ERKs	253	19	2.24	0.0018	0.0405	Reactome	1.3925	BRAP;PSMD11;KIDINS220;PDGFB;PDGFA;NRG2;MAPK14;PTK2;RASGRP3;SPRED3;PSMA4;PSMA1;RASA3;NF1;GRB2;FYN;CALM1;RALGDS;SPTBN1
M10	R-HSA-76005	Response to elevated platelet cytosolic Ca2+	110	11	3.05	0.0018	0.0405	Reactome	1.3925	TGFB1;PRKCB;ACTN1;PDGFB;CALU;PDGFA;PHACTR2;A2M;CALM1;GAS6;TTN
M10	R-HSA-109582	Hemostasis	552	33	1.76	0.0026	0.0557	Reactome	1.2541	DGKE;PDE3B;PDGFB;PDGFA;ITPR2;LRP8;TTN;GNG4;BSG;PHACTR2;FYN;CD58;A2M;PRKACB;SH2B2;TGFB1;PRKCB;ACTN1;MAPK14;PTK2;SERPINB6;RAD51B;SLC7A5;PROCR;SLC7A6;CALU;GNAS;GRB2;CD47;GAS6;CALM1;MGLL;DGKI
M10	R-HSA-425393	Transport of inorganic cations/anions and amino acids/oligopeptides	99	10	3.08	0.0027	0.057	Reactome	1.2441	SLC9A2;SLC12A2;SLC6A6;SLC7A5;SLC7A6;SLC20A1;SLC12A6;SLC38A3;CALM1;SLC7A1
M10	R-HSA-167044	Signalling to RAS	246	18	2.17	0.0031	0.0626	Reactome	1.2034	BRAP;PSMD11;PDGFB;PDGFA;NRG2;MAPK14;PTK2;RASGRP3;SPRED3;PSMA4;PSMA1;RASA3;NF1;GRB2;FYN;CALM1;RALGDS;SPTBN1
M10	R-HSA-194315	Signaling by Rho GTPases	367	24	1.93	0.0031	0.0626	Reactome	1.2034	YWHAE;PPP1R14A;STARD13;FAM13A;ARHGAP18;BRK1;ARHGAP39;ARHGAP5;KALRN;ARHGAP25;PTK2;RHOBTB1;NSL1;NET1;ARHGAP31;YWHAQ;CENPI;DLC1;GRB2;RHOU;PKN1;A2M;CALM1;SRGAP2
M10	R-HSA-375165	NCAM signaling for neurite out-growth	266	19	2.12	0.0032	0.0626	Reactome	1.2034	BRAP;PSMD11;PDGFB;PDGFA;NRG2;PTK2;RASGRP3;SPRED3;RPS6KA5;PSMA4;CREB1;PSMA1;RASA3;NF1;COL6A3;GRB2;FYN;CALM1;SPTBN1
M10	R-HSA-1280218	Adaptive Immune System	762	42	1.62	0.0033	0.0642	Reactome	1.1925	CD40;PSMD11;SH3KBP1;MAPKAP1;UBE2D2;CLTC;PDGFB;PDGFA;ITPR2;UBE3A;UBE3B;FOXO1;RASGRP3;NPEPPS;RNF213;RNF19A;PIP5K1A;FYN;VHL;PRKACB;CTSC;DYNC1H1;HLA-DRB5;WSB1;PRKCB;ERAP1;GAB1;NRG2;DNM2;DNM3;PSMA4;CREB1;PSMA1;HECW2;MDM2;TRIM37;GRB2;CALM1;UBE2K;RNF220;HLA-DQB1;TNRC6B
M10	R-HSA-5218921	VEGFR2 mediated cell proliferation	248	18	2.16	0.0034	0.0644	Reactome	1.1911	BRAP;PSMD11;PRKCB;PDGFB;PDGFA;ITPR2;NRG2;PTK2;RASGRP3;SPRED3;PSMA4;PSMA1;RASA3;NF1;GRB2;FYN;CALM1;SPTBN1
M10	R-HSA-450282	MAPK targets/ Nuclear events mediated by MAP kinases	30	5	5.47	0.0038	0.0706	Reactome	1.1512	MEF2A;MAPK9;RPS6KA5;CREB1;MAPK14
M10	R-HSA-194223	HDL-mediated lipid transport	19	4	7.28	0.004	0.0728	Reactome	1.1379	SCARB1;BMP1;A2M;PRKACB
M10	R-HSA-114608	Platelet degranulation	105	10	2.89	0.0042	0.0745	Reactome	1.1278	TGFB1;ACTN1;PDGFB;CALU;PDGFA;PHACTR2;A2M;CALM1;GAS6;TTN
M10	R-HSA-352230	Amino acid transport across the plasma membrane	31	5	5.25	0.0044	0.0753	Reactome	1.1232	SLC6A6;SLC7A5;SLC7A6;SLC38A3;SLC7A1
M10	R-HSA-5621481	C-type lectin receptors (CLRs)	123	11	2.69	0.0044	0.0753	Reactome	1.1232	RPS6KA5;PSMD11;PSMA4;PSMA1;UBE2D2;NFATC3;ITPR2;NFATC2;FYN;CALM1;PRKACB
M10	R-HSA-418886	Netrin mediated repulsion signals	10	3	11.69	0.0044	0.0753	Reactome	1.1232	UNC5B;FYN;PTK2
M10	R-HSA-376176	Signaling by Robo receptor	32	5	5.06	0.0051	0.0829	Reactome	1.0814	NCK2;ARHGAP39;SRGAP2;CAP2;PAK4
M10	R-HSA-1489509	DAG and IP3 signaling	32	5	5.06	0.0051	0.0829	Reactome	1.0814	CREB1;ITPR2;CALM1;ADCY7;PRKACB
M10	R-HSA-170984	ARMS-mediated activation	239	17	2.11	0.0053	0.0846	Reactome	1.0726	BRAP;PSMD11;KIDINS220;PDGFB;PDGFA;NRG2;PTK2;RASGRP3;SPRED3;PSMA4;PSMA1;RASA3;NF1;GRB2;FYN;CALM1;SPTBN1
M10	R-HSA-5687128	MAPK6/MAPK4 signaling	92	9	2.97	0.0054	0.0846	Reactome	1.0726	CCND3;PSMA4;PSMD11;PSMA1;PRKACB;KALRN;CDC14A;FOXO1;TNRC6B
M10	R-HSA-168249	Innate Immune System	807	43	1.56	0.0054	0.0846	Reactome	1.0726	PSMD11;MAPKAP1;UBE2D2;PDGFB;NLRC5;PDGFA;ITPR2;BRK1;ADCY7;FOXO1;RASGRP3;EEA1;SPRED3;MAPK9;RPS6KA5;PIP5K1A;FYN;PRKACB;SPTBN1;MEF2A;BRAP;MAP3K1;MYO10;NFATC3;GAB1;NFATC2;NRG2;MAPK14;ATG12;PTK2;DNM2;DNM3;PSMA4;CREB1;PSMA1;RASA3;MDM2;NF1;GRB2;SUGT1;CALM1;UBE2K;TNRC6B
M10	R-HSA-169893	Prolonged ERK activation events	242	17	2.08	0.006	0.092	Reactome	1.0362	BRAP;PSMD11;KIDINS220;PDGFB;PDGFA;NRG2;PTK2;RASGRP3;SPRED3;PSMA4;PSMA1;RASA3;NF1;GRB2;FYN;CALM1;SPTBN1
M10	R-HSA-212718	EGFR interacts with phospholipase C-gamma	34	5	4.71	0.0066	0.0981	Reactome	1.0083	CREB1;ITPR2;CALM1;ADCY7;PRKACB
M10	R-HSA-167021	PLC-gamma1 signalling	34	5	4.71	0.0066	0.0981	Reactome	1.0083	CREB1;ITPR2;CALM1;ADCY7;PRKACB
M10	R-HSA-446219	Synthesis of substrates in N-glycan biosythesis	63	7	3.42	0.0068	0.0998	Reactome	1.0009	ST6GALNAC1;ST6GAL1;GFPT1;ST8SIA6;NANS;ST3GAL1;ST3GAL2
M10	R-HSA-373753	Nephrin interactions	22	4	6.07	0.0069	0.0999	Reactome	1.0004	ACTN1;NCK2;FYN;SPTBN1
M11	GO:0001228	transcriptional activator activity, RNA polymerase II transcription regulatory region sequence-specific binding	284	3	16.18	0.0014	0.031	GO	1.51	ATF1;SMAD2;PLAG1
M11	GO:0000977	RNA polymerase II regulatory region sequence-specific DNA binding	460	3	9.86	0.0054	0.031	GO	1.51	ATF1;SMAD2;PLAG1
M11	GO:0070878	primary miRNA binding	7	1	221.98	0.0056	0.031	GO	1.51	SMAD2
M11	GO:0034713	type I transforming growth factor beta receptor binding	8	1	190.26	0.0064	0.031	GO	1.51	SMAD2
M11	GO:0015165	pyrimidine nucleotide-sugar transmembrane transporter activity	8	1	190.26	0.0064	0.031	GO	1.51	SLC35D2
M11	GO:1990459	transferrin receptor binding	8	1	190.26	0.0064	0.031	GO	1.51	SNX2
M11	GO:0035251	UDP-glucosyltransferase activity	9	1	166.47	0.0072	0.031	GO	1.51	ALG5
M11	GO:0070411	I-SMAD binding	10	1	147.96	0.008	0.031	GO	1.51	SMAD2
M11	GO:0004576	oligosaccharyl transferase activity	10	1	147.96	0.008	0.031	GO	1.51	ALG5
M11	GO:0070410	co-SMAD binding	10	1	147.96	0.008	0.031	GO	1.51	SMAD2
M11	GO:0008641	small protein activating enzyme activity	10	1	147.96	0.008	0.031	GO	1.51	SAE1
M11	GO:0098505	G-rich strand telomeric DNA binding	10	1	147.96	0.008	0.031	GO	1.51	RPA1
M11	GO:0001077	transcriptional activator activity, RNA polymerase II core promoter proximal region sequence-specific binding	175	2	16.36	0.0084	0.031	GO	1.51	SMAD2;PLAG1
M11	GO:0017016	Ras GTPase binding	184	2	15.54	0.0093	0.031	GO	1.51	YIPF1;XPOT
M11	GO:0043047	single-stranded telomeric DNA binding	12	1	121.05	0.0096	0.031	GO	1.51	RPA1
M11	GO:0008536	Ran GTPase binding	18	1	78.3	0.0143	0.039	GO	1.41	XPOT
M11	GO:0070412	R-SMAD binding	19	1	73.95	0.0151	0.039	GO	1.41	SMAD2
M11	GO:0005158	insulin receptor binding	19	1	73.95	0.0151	0.039	GO	1.41	SNX2
M11	GO:0000978	RNA polymerase II core promoter proximal region sequence-specific DNA binding	262	2	10.84	0.0182	0.039	GO	1.41	SMAD2;PLAG1
M11	GO:0097718	disordered domain specific binding	23	1	60.49	0.0182	0.039	GO	1.41	SMAD2
M11	GO:0001671	ATPase activator activity	23	1	60.49	0.0182	0.039	GO	1.41	DNAJC1
M11	GO:0046982	protein heterodimerization activity	265	2	10.71	0.0186	0.039	GO	1.41	SNX2;SAE1
M11	GO:0005154	epidermal growth factor receptor binding	25	1	55.44	0.0198	0.039	GO	1.41	SNX2
M11	GO:0000987	core promoter proximal region sequence-specific DNA binding	278	2	10.2	0.0203	0.039	GO	1.41	SMAD2;PLAG1
M11	GO:0000982	transcription factor activity, RNA polymerase II core promoter proximal region sequence-specific binding	280	2	10.13	0.0206	0.039	GO	1.41	SMAD2;PLAG1
M11	GO:0035326	enhancer binding	26	1	53.22	0.0206	0.039	GO	1.41	SMAD2
M11	GO:0060590	ATPase regulator activity	38	1	35.94	0.03	0.052	GO	1.28	DNAJC1
M11	GO:0000049	tRNA binding	38	1	35.94	0.03	0.052	GO	1.28	XPOT
M11	GO:0005160	transforming growth factor beta receptor binding	44	1	30.92	0.0346	0.058	GO	1.24	SMAD2
M11	GO:0003684	damaged DNA binding	46	1	29.54	0.0362	0.058	GO	1.24	RPA1
M11	GO:0019888	protein phosphatase regulator activity	47	1	28.9	0.037	0.058	GO	1.24	PPP1R7
M11	GO:0033613	activating transcription factor binding	68	1	19.82	0.0531	0.081	GO	1.09	SMAD2
M11	GO:0003697	single-stranded DNA binding	87	1	15.42	0.0674	0.1	GO	1	RPA1
M11	GO:0000138	Golgi trans cisterna	7	1	221.98	0.0056	0.053	GO	1.28	YIPF1
M11	GO:0090575	RNA polymerase II transcription factor complex	147	2	19.55	0.006	0.053	GO	1.28	ATF1;SMAD2
M11	GO:0005797	Golgi medial cisterna	8	1	190.26	0.0064	0.053	GO	1.28	YIPF1
M11	GO:0017148	negative regulation of translation	88	2	33.05	0.0022	0.08	GO	1.1	CAPRIN1;PAIP2
M11	GO:0032269	negative regulation of cellular protein metabolic process	89	2	32.67	0.0023	0.08	GO	1.1	DNAJC1;CAPRIN1
M11	GO:0032927	positive regulation of activin receptor signaling pathway	6	1	266.39	0.0048	0.08	GO	1.1	SMAD2
M11	GO:0061003	positive regulation of dendritic spine morphogenesis	7	1	221.98	0.0056	0.08	GO	1.1	CAPRIN1
M11	GO:0007183	SMAD protein complex assembly	8	1	190.26	0.0064	0.08	GO	1.1	SMAD2
M11	GO:0034498	early endosome to Golgi transport	8	1	190.26	0.0064	0.08	GO	1.1	SNX2
M11	GO:0038092	nodal signaling pathway	8	1	190.26	0.0064	0.08	GO	1.1	SMAD2
M11	GO:0048332	mesoderm morphogenesis	10	1	147.96	0.008	0.08	GO	1.1	SMAD2
M11	GO:0031053	primary miRNA processing	10	1	147.96	0.008	0.08	GO	1.1	SMAD2
M11	GO:0009950	dorsal/ventral axis specification	10	1	147.96	0.008	0.08	GO	1.1	SMAD2
M11	GO:0036314	response to sterol	11	1	133.16	0.0088	0.08	GO	1.1	SMAD2
M11	GO:0045597	positive regulation of cell differentiation	194	2	14.73	0.0103	0.08	GO	1.1	SMAD2;CREBL2
M11	GO:0045893	positive regulation of transcription, DNA-templated	1120	4	5.64	0.0104	0.08	GO	1.1	ATF1;SMAD2;PLAG1;CREBL2
M11	GO:0000578	embryonic axis specification	15	1	95.1	0.0119	0.08	GO	1.1	SMAD2
M11	GO:0072132	mesenchyme morphogenesis	15	1	95.1	0.0119	0.08	GO	1.1	SMAD2
M11	GO:0070723	response to cholesterol	15	1	95.1	0.0119	0.08	GO	1.1	SMAD2
M11	GO:0002791	regulation of peptide secretion	15	1	95.1	0.0119	0.08	GO	1.1	DNAJC1
M11	GO:0045947	negative regulation of translational initiation	16	1	88.75	0.0127	0.08	GO	1.1	PAIP2
M11	GO:0050775	positive regulation of dendrite morphogenesis	16	1	88.75	0.0127	0.08	GO	1.1	CAPRIN1
M11	GO:0007369	gastrulation	17	1	83.2	0.0135	0.08	GO	1.1	SMAD2
M11	GO:1903844	regulation of cellular response to transforming growth factor beta stimulus	18	1	78.3	0.0143	0.08	GO	1.1	SMAD2
M11	GO:0032924	activin receptor signaling pathway	19	1	73.95	0.0151	0.08	GO	1.1	SMAD2
M11	GO:0070987	error-free translesion synthesis	19	1	73.95	0.0151	0.08	GO	1.1	RPA1
M11	GO:0060999	positive regulation of dendritic spine development	20	1	70.05	0.0159	0.08	GO	1.1	CAPRIN1
M11	GO:0001707	mesoderm formation	20	1	70.05	0.0159	0.08	GO	1.1	SMAD2
M11	GO:0042276	error-prone translesion synthesis	20	1	70.05	0.0159	0.08	GO	1.1	RPA1
M11	GO:0030513	positive regulation of BMP signaling pathway	21	1	66.55	0.0167	0.08	GO	1.1	SMAD2
M11	GO:0045834	positive regulation of lipid metabolic process	21	1	66.55	0.0167	0.08	GO	1.1	CREBL2
M11	GO:0006293	nucleotide-excision repair, preincision complex stabilization	21	1	66.55	0.0167	0.08	GO	1.1	RPA1
M11	GO:0009891	positive regulation of biosynthetic process	22	1	63.37	0.0175	0.08	GO	1.1	CREBL2
M11	GO:0006295	nucleotide-excision repair, DNA incision, 3'-to lesion	22	1	63.37	0.0175	0.08	GO	1.1	RPA1
M11	GO:0006297	nucleotide-excision repair, DNA gap filling	23	1	60.49	0.0182	0.08	GO	1.1	RPA1
M11	GO:0061001	regulation of dendritic spine morphogenesis	23	1	60.49	0.0182	0.08	GO	1.1	CAPRIN1
M11	GO:0035306	positive regulation of dephosphorylation	24	1	57.86	0.019	0.08	GO	1.1	PPP1R7
M11	GO:0097305	response to alcohol	25	1	55.44	0.0198	0.08	GO	1.1	SMAD2
M11	GO:0010828	positive regulation of glucose transport	25	1	55.44	0.0198	0.08	GO	1.1	CREBL2
M11	GO:0097581	lamellipodium organization	25	1	55.44	0.0198	0.08	GO	1.1	SNX2
M11	GO:0046326	positive regulation of glucose import	26	1	53.22	0.0206	0.08	GO	1.1	CREBL2
M11	GO:0051223	regulation of protein transport	27	1	51.17	0.0214	0.08	GO	1.1	DNAJC1
M11	GO:0034502	protein localization to chromosome	27	1	51.17	0.0214	0.08	GO	1.1	RPA1
M11	GO:0035196	production of miRNAs involved in gene silencing by miRNA	28	1	49.28	0.0222	0.08	GO	1.1	SMAD2
M11	GO:0090092	regulation of transmembrane receptor protein serine/threonine kinase signaling pathway	28	1	49.28	0.0222	0.08	GO	1.1	SMAD2
M11	GO:0046890	regulation of lipid biosynthetic process	28	1	49.28	0.0222	0.08	GO	1.1	CREBL2
M11	GO:0046889	positive regulation of lipid biosynthetic process	28	1	49.28	0.0222	0.08	GO	1.1	CREBL2
M11	GO:0006294	nucleotide-excision repair, preincision complex assembly	29	1	47.51	0.023	0.08	GO	1.1	RPA1
M11	GO:0018146	keratan sulfate biosynthetic process	29	1	47.51	0.023	0.08	GO	1.1	SLC35D2
M11	GO:0035307	positive regulation of protein dephosphorylation	31	1	44.34	0.0245	0.08	GO	1.1	PPP1R7
M11	GO:0046324	regulation of glucose import	31	1	44.34	0.0245	0.08	GO	1.1	CREBL2
M11	GO:1900006	positive regulation of dendrite development	32	1	42.91	0.0253	0.08	GO	1.1	CAPRIN1
M11	GO:0006298	mismatch repair	32	1	42.91	0.0253	0.08	GO	1.1	RPA1
M11	GO:0006409	tRNA export from nucleus	33	1	41.57	0.0261	0.08	GO	1.1	XPOT
M11	GO:0071431	tRNA-containing ribonucleoprotein complex export from nucleus	33	1	41.57	0.0261	0.08	GO	1.1	XPOT
M11	GO:0009952	anterior/posterior pattern specification	34	1	40.31	0.0269	0.08	GO	1.1	SMAD2
M11	GO:0042339	keratan sulfate metabolic process	34	1	40.31	0.0269	0.08	GO	1.1	SLC35D2
M11	GO:0060249	anatomical structure homeostasis	35	1	39.12	0.0276	0.08	GO	1.1	RPA1
M11	GO:0051031	tRNA transport	35	1	39.12	0.0276	0.08	GO	1.1	XPOT
M11	GO:0045944	positive regulation of transcription from RNA polymerase II promoter	848	3	5.23	0.0281	0.08	GO	1.1	ATF1;SMAD2;PLAG1
M11	GO:0006284	base-excision repair	37	1	36.94	0.0292	0.081	GO	1.09	RPA1
M11	GO:0006296	nucleotide-excision repair, DNA incision, 5'-to lesion	37	1	36.94	0.0292	0.081	GO	1.09	RPA1
M11	GO:0045600	positive regulation of fat cell differentiation	39	1	34.99	0.0308	0.081	GO	1.09	CREBL2
M11	GO:0033683	nucleotide-excision repair, DNA incision	40	1	34.09	0.0315	0.081	GO	1.09	RPA1
M11	GO:0010718	positive regulation of epithelial to mesenchymal transition	40	1	34.09	0.0315	0.081	GO	1.09	SMAD2
M11	GO:0035304	regulation of protein dephosphorylation	40	1	34.09	0.0315	0.081	GO	1.09	PPP1R7
M11	GO:0032200	telomere organization	41	1	33.24	0.0323	0.081	GO	1.09	RPA1
M11	GO:0045861	negative regulation of proteolysis	41	1	33.24	0.0323	0.081	GO	1.09	DNAJC1
M11	GO:0019985	translesion synthesis	42	1	32.43	0.0331	0.082	GO	1.09	RPA1
M11	GO:0018279	protein N-linked glycosylation via asparagine	44	1	30.92	0.0346	0.083	GO	1.08	ALG5
M11	GO:0048814	regulation of dendrite morphogenesis	44	1	30.92	0.0346	0.083	GO	1.08	CAPRIN1
M11	GO:0018196	peptidyl-asparagine modification	45	1	30.21	0.0354	0.084	GO	1.08	ALG5
M11	GO:0006023	aminoglycan biosynthetic process	46	1	29.54	0.0362	0.084	GO	1.08	SLC35D2
M11	GO:0006301	postreplication repair	47	1	28.9	0.037	0.085	GO	1.07	RPA1
[truncated: 70,016 more rows]

## Sheet: PC_signif_modules
module	geneset	description	size	overlap	odds_ratio	pval	FDR	database	genes
M4	GO:0015485	cholesterol binding	43	3	19.88	0.00063	0.058	GO	OSBPL3;STARD9;APOD
M4	GO:0032934	sterol binding	48	3	17.67	0.00087	0.058	GO	OSBPL3;STARD9;APOD
M4	GO:0005518	collagen binding	52	3	16.22	0.0011	0.058	GO	ITGA11;NID1;CD44
M4	GO:0070761	pre-snoRNP complex	6	2	131.04	0.00022	0.02	GO	NOP56;PIH1D1
M4	R-HSA-2467813	Separation of Sister Chromatids	162	5	8.62	0.00043	0.08	Reactome	NUDC;PSMA4;PPP2R1A;ANAPC4;SMC1A
M4	R-HSA-68882	Mitotic Anaphase	173	5	8.05	0.00058	0.08	Reactome	NUDC;PSMA4;PPP2R1A;ANAPC4;SMC1A
M4	R-HSA-2555396	Mitotic Metaphase and Anaphase	174	5	8.01	0.00059	0.08	Reactome	NUDC;PSMA4;PPP2R1A;ANAPC4;SMC1A
M15	PI3K-Akt signaling pathway	PI3K-Akt signaling pathway	354	8	4.3	0.00091	0.076	NA	ANGPT2;COL6A2;DDIT4;COL6A1;BCL2;PDGFA;PPP2R3B;PPP2R3A
M15	Hypertrophic cardiomyopathy (HCM)	Hypertrophic cardiomyopathy (HCM)	85	4	8.97	0.00138	0.076	NA	TGFB1;CACNA2D3;DMD;TTN
M15	Dilated cardiomyopathy (DCM)	Dilated cardiomyopathy (DCM)	91	4	8.35	0.00177	0.076	NA	TGFB1;CACNA2D3;DMD;TTN
M15	WP4172	PI3K-Akt Signaling Pathway	340	8	4.49	0.0007	0.087	Wikipathway	ANGPT2;COL6A2;DDIT4;COL6A1;BCL2;PDGFA;PPP2R3B;PPP2R3A
M19	GO:0045296	cadherin binding	313	5	13.3	7.9e-05	0.0081	GO	DBNL;PACSIN2;CCT8;EZR;EGFR
M19	GO:0051015	actin filament binding	127	3	18.47	0.00081	0.0413	GO	DBNL;EZR;EGFR
M19	GO:0042803	protein homodimerization activity	664	5	6.11	0.0024	0.0828	GO	ZBTB16;ANXA6;HSD17B4;IRAK3;LHPP
M19	GO:0051117	ATPase binding	63	2	24.18	0.0038	0.0907	GO	TOR1AIP2;EZR
M19	GO:0019901	protein kinase binding	495	4	6.35	0.0054	0.0907	GO	NCOA3;FOXO3;EZR;EGFR
M19	GO:0003779	actin binding	254	3	9.07	0.0058	0.0907	GO	DBNL;EZR;EGFR
M19	GO:0046982	protein heterodimerization activity	265	3	8.68	0.0065	0.0907	GO	NCOA3;IRAK3;EGFR
M19	GO:0008131	primary amine oxidase activity	6	1	142.61	0.0087	0.0907	GO	MAOA
M19	GO:0019902	phosphatase binding	102	2	14.72	0.0096	0.0907	GO	MAPK1;EGFR
M19	GO:0017169	CDP-alcohol phosphatidyltransferase activity	7	1	118.84	0.01	0.0907	GO	CHPT1
M19	GO:0003857	3-hydroxyacyl-CoA dehydrogenase activity	8	1	101.86	0.012	0.0907	GO	HSD17B4
M19	GO:0070008	serine-type exopeptidase activity	9	1	89.12	0.013	0.0907	GO	CPM
M19	GO:0004185	serine-type carboxypeptidase activity	9	1	89.12	0.013	0.0907	GO	CPM
M19	GO:0000287	magnesium ion binding	127	2	11.76	0.015	0.0907	GO	IRAK3;LHPP
M19	GO:0004721	phosphoprotein phosphatase activity	136	2	10.97	0.017	0.0907	GO	PTPN9;LHPP
M19	GO:0034236	protein kinase A catalytic subunit binding	13	1	59.4	0.019	0.0907	GO	EZR
M19	GO:0005525	GTP binding	147	2	10.13	0.019	0.0907	GO	NCOA3;ANXA6
M19	GO:0035639	purine ribonucleoside triphosphate binding	396	3	5.75	0.019	0.0907	GO	NCOA3;ANXA6;IRAK3
M19	GO:0004707	MAP kinase activity	14	1	54.83	0.02	0.0907	GO	MAPK1
M19	GO:0008353	RNA polymerase II carboxy-terminal domain kinase activity	15	1	50.91	0.022	0.0907	GO	MAPK1
M19	GO:0016641	oxidoreductase activity, acting on the CH-NH2 group of donors, oxygen as acceptor	15	1	50.91	0.022	0.0907	GO	MAOA
M19	GO:0001227	transcriptional repressor activity, RNA polymerase II transcription regulatory region sequence-specific binding	159	2	9.35	0.022	0.0907	GO	ZBTB16;FOXO3
M19	GO:0032550	purine ribonucleoside binding	159	2	9.35	0.022	0.0907	GO	NCOA3;ANXA6
M19	GO:0070300	phosphatidic acid binding	16	1	47.51	0.023	0.0907	GO	PACSIN2
M19	GO:0016922	ligand-dependent nuclear receptor binding	17	1	44.54	0.024	0.0907	GO	NCOA3
M19	GO:0032561	guanyl ribonucleotide binding	170	2	8.73	0.025	0.0907	GO	NCOA3;ANXA6
M19	GO:0046872	metal ion binding	442	3	5.13	0.026	0.0907	GO	SPARCL1;IRAK3;LHPP
M19	GO:0003950	NAD+ ADP-ribosyltransferase activity	18	1	41.92	0.026	0.0907	GO	PARP14
M19	GO:0034237	protein kinase A regulatory subunit binding	18	1	41.92	0.026	0.0907	GO	EZR
M19	GO:0005925	focal adhesion	356	5	11.65	0.00015	0.011	GO	PACSIN2;ANXA6;MAPK1;EZR;EGFR
M19	GO:1904813	ficolin-1-rich granule lumen	123	3	19.09	0.00074	0.027	GO	DBNL;MAPK1;CCT8
M19	GO:0101002	ficolin-1-rich granule	184	3	12.62	0.00235	0.055	GO	DBNL;MAPK1;CCT8
M19	GO:0005901	caveola	56	2	27.32	0.00298	0.055	GO	PACSIN2;MAPK1
M19	GO:0005856	cytoskeleton	520	4	6.03	0.00641	0.092	GO	NCOA3;MAPK1;CCT8;EZR
M19	GO:0035578	azurophil granule lumen	90	2	16.74	0.00751	0.092	GO	MAPK1;CCT8
M19	GO:0016607	nuclear speck	296	3	7.75	0.00882	0.092	GO	ZBTB16;PACSIN2;LHPP
M19	GO:0034774	secretory granule lumen	317	3	7.22	0.01062	0.092	GO	DBNL;MAPK1;CCT8
M19	GO:0005741	mitochondrial outer membrane	115	2	13.02	0.01202	0.092	GO	MAOA;FOXO3
M19	GO:0060205	cytoplasmic vesicle lumen	129	2	11.57	0.01496	0.092	GO	DBNL;CCT8
M19	GO:0071437	invadopodium	12	1	64.81	0.01727	0.092	GO	EZR
M19	GO:0005770	late endosome	140	2	10.65	0.01746	0.092	GO	ANXA6;MAPK1
M19	GO:0005832	chaperonin-containing T-complex	13	1	59.4	0.01869	0.092	GO	CCT8
M19	GO:0030128	clathrin coat of endocytic vesicle	13	1	59.4	0.01869	0.092	GO	EGFR
M19	GO:0030122	AP-2 adaptor complex	13	1	59.4	0.01869	0.092	GO	EGFR
M19	GO:0042582	azurophil granule	154	2	9.66	0.02087	0.095	GO	MAPK1;CCT8
M19	GO:0005775	vacuolar lumen	161	2	9.23	0.02268	0.095	GO	MAPK1;CCT8
M19	GO:0070820	tertiary granule	164	2	9.06	0.02347	0.095	GO	TSPAN14;DBNL
M19	GO:0030131	clathrin adaptor complex	17	1	44.54	0.02438	0.095	GO	EGFR
M19	GO:0031532	actin cytoskeleton reorganization	61	3	39.61	9.3e-05	0.033	GO	NCOA3;NEDD9;EZR
M19	GO:2000641	regulation of early endosome to late endosome transport	17	2	98.55	0.00027	0.033	GO	MAPK1;EZR
M19	GO:0016601	Rac protein signal transduction	19	2	86.95	0.00034	0.033	GO	DBNL;NCOA3
M19	GO:0071392	cellular response to estradiol stimulus	20	2	82.11	0.00038	0.033	GO	NCOA3;EGFR
M19	GO:0034599	cellular response to oxidative stress	115	3	20.46	0.00061	0.033	GO	MAPK1;FOXO3;EGFR
M19	GO:1901701	cellular response to oxygen-containing compound	274	4	11.67	0.00062	0.033	GO	NCOA3;MAPK1;EZR;EGFR
M19	GO:0010628	positive regulation of gene expression	771	6	6.55	0.00071	0.033	GO	ZBTB16;NCOA3;MAPK1;FOXO3;EZR;EGFR
M19	GO:0007010	cytoskeleton organization	126	3	18.62	0.00079	0.033	GO	PACSIN2;NEDD9;EZR
M19	GO:0071276	cellular response to cadmium ion	29	2	54.72	0.0008	0.033	GO	MAPK1;EGFR
M19	GO:0032355	response to estradiol	30	2	52.76	0.00086	0.033	GO	NCOA3;EGFR
M19	GO:0046686	response to cadmium ion	31	2	50.94	0.00092	0.033	GO	MAPK1;EGFR
M19	GO:0071310	cellular response to organic substance	133	3	17.61	0.00093	0.033	GO	NCOA3;MAPK1;PTPN9
M19	GO:0071407	cellular response to organic cyclic compound	135	3	17.34	0.00097	0.033	GO	NCOA3;EZR;EGFR
M19	GO:0032212	positive regulation of telomere maintenance via telomerase	32	2	49.24	0.00098	0.033	GO	MAPK1;CCT8
M19	GO:0051128	regulation of cellular component organization	140	3	16.7	0.0011	0.033	GO	PACSIN2;IRAK3;CHPT1
M19	GO:1904358	positive regulation of telomere maintenance via telomere lengthening	34	2	46.16	0.0011	0.033	GO	MAPK1;CCT8
M19	GO:0061572	actin filament bundle organization	35	2	44.75	0.0012	0.033	GO	NEDD9;EZR
M19	GO:0051017	actin filament bundle assembly	37	2	42.19	0.0013	0.035	GO	NEDD9;EZR
M19	GO:0042177	negative regulation of protein catabolic process	39	2	39.91	0.0015	0.035	GO	IRAK3;EGFR
M19	GO:0009895	negative regulation of catabolic process	40	2	38.86	0.0015	0.035	GO	IRAK3;EGFR
M19	GO:0001960	negative regulation of cytokine-mediated signaling pathway	40	2	38.86	0.0015	0.035	GO	IRAK3;PARP14
M19	GO:0032872	regulation of stress-activated MAPK cascade	41	2	37.86	0.0016	0.035	GO	MAPK1;EGFR
M19	GO:1903078	positive regulation of protein localization to plasma membrane	43	2	36.01	0.0018	0.035	GO	PTPN9;EGFR
M19	GO:0051248	negative regulation of protein metabolic process	43	2	36.01	0.0018	0.035	GO	IRAK3;EGFR
M19	GO:1904377	positive regulation of protein localization to cell periphery	46	2	33.55	0.002	0.039	GO	PTPN9;EGFR
M19	GO:0032210	regulation of telomere maintenance via telomerase	51	2	30.12	0.0025	0.046	GO	MAPK1;CCT8
M19	GO:0120039	plasma membrane bounded cell projection morphogenesis	52	2	29.51	0.0026	0.046	GO	DBNL;NCOA3
M19	GO:0006464	cellular protein modification process	1001	6	4.98	0.0027	0.047	GO	ZBTB16;MAPK1;SPARCL1;PTPN9;IRAK3;LHPP
M19	GO:2000573	positive regulation of DNA biosynthetic process	55	2	27.84	0.0029	0.047	GO	MAPK1;CCT8
M19	GO:0000902	cell morphogenesis	59	2	25.88	0.0033	0.053	GO	NCOA3;PACSIN2
M19	GO:0000302	response to reactive oxygen species	60	2	25.43	0.0034	0.053	GO	MAPK1;EGFR
M19	GO:0034614	cellular response to reactive oxygen species	65	2	23.41	0.004	0.059	GO	MAPK1;EGFR
M19	GO:0071345	cellular response to cytokine stimulus	456	4	6.91	0.004	0.059	GO	MAOA;PTPN9;IRAK3;FOXO3
M19	GO:1903076	regulation of protein localization to plasma membrane	67	2	22.68	0.0042	0.06	GO	PTPN9;EGFR
M19	GO:0008593	regulation of Notch signaling pathway	70	2	21.68	0.0046	0.063	GO	TSPAN14;EGFR
M19	GO:0043312	neutrophil degranulation	479	4	6.57	0.0048	0.064	GO	TSPAN14;DBNL;MAPK1;CCT8
M19	GO:0002283	neutrophil activation involved in immune response	483	4	6.51	0.0049	0.064	GO	TSPAN14;DBNL;MAPK1;CCT8
M19	GO:0002446	neutrophil mediated immunity	487	4	6.46	0.0051	0.064	GO	TSPAN14;DBNL;MAPK1;CCT8
M19	GO:1903508	positive regulation of nucleic acid-templated transcription	502	4	6.26	0.0057	0.068	GO	ZBTB16;NCOA3;FOXO3;EGFR
M19	GO:0038127	ERBB signaling pathway	80	2	18.89	0.006	0.068	GO	MAPK1;EGFR
M19	GO:0043409	negative regulation of MAPK cascade	80	2	18.89	0.006	0.068	GO	IRAK3;EZR
M19	GO:0014066	regulation of phosphatidylinositol 3-kinase signaling	80	2	18.89	0.006	0.068	GO	MAPK1;EGFR
M19	GO:0006897	endocytosis	263	3	8.75	0.0064	0.07	GO	NCOA3;PACSIN2;MAPK1
M19	GO:0051604	protein maturation	83	2	18.19	0.0064	0.07	GO	CPM;TSPAN14
M19	GO:0043405	regulation of MAP kinase activity	87	2	17.33	0.007	0.07	GO	IRAK3;EGFR
M19	GO:0010604	positive regulation of macromolecule metabolic process	276	3	8.33	0.0073	0.07	GO	NCOA3;MAPK1;EZR
M19	GO:0042176	regulation of protein catabolic process	91	2	16.55	0.0077	0.07	GO	IRAK3;EGFR
M19	GO:1905477	positive regulation of protein localization to membrane	95	2	15.83	0.0083	0.07	GO	PTPN9;EGFR
M19	GO:0000122	negative regulation of transcription from RNA polymerase II promoter	565	4	5.54	0.0085	0.07	GO	NFIA;ZBTB16;FOXO3;EZR
M19	GO:0003376	sphingosine-1-phosphate signaling pathway	6	1	142.61	0.0087	0.07	GO	EZR
M19	GO:1902965	regulation of protein localization to early endosome	6	1	142.61	0.0087	0.07	GO	EZR
M19	GO:0090435	protein localization to nuclear envelope	6	1	142.61	0.0087	0.07	GO	TOR1AIP2
M19	GO:0060336	negative regulation of interferon-gamma-mediated signaling pathway	6	1	142.61	0.0087	0.07	GO	PARP14
M19	GO:1905668	positive regulation of protein localization to endosome	6	1	142.61	0.0087	0.07	GO	EZR
M19	GO:0060331	negative regulation of response to interferon-gamma	6	1	142.61	0.0087	0.07	GO	PARP14
M19	GO:0042420	dopamine catabolic process	6	1	142.61	0.0087	0.07	GO	MAOA
M19	GO:1902966	positive regulation of protein localization to early endosome	6	1	142.61	0.0087	0.07	GO	EZR
M19	GO:0030953	astral microtubule organization	6	1	142.61	0.0087	0.07	GO	EZR
M19	GO:0070141	response to UV-A	6	1	142.61	0.0087	0.07	GO	EGFR
M19	GO:0071248	cellular response to metal ion	100	2	15.02	0.0092	0.07	GO	MAPK1;EGFR
M19	GO:1905208	negative regulation of cardiocyte differentiation	7	1	118.84	0.01	0.07	GO	EGFR
M19	GO:0031659	positive regulation of cyclin-dependent protein serine/threonine kinase activity involved in G1/S transition of mitotic cell cycle	7	1	118.84	0.01	0.07	GO	EGFR
M19	GO:2001141	regulation of RNA biosynthetic process	7	1	118.84	0.01	0.07	GO	NCOA3
M19	GO:1903649	regulation of cytoplasmic transport	8	1	101.86	0.012	0.07	GO	MAPK1
M19	GO:0070302	regulation of stress-activated protein kinase signaling cascade	8	1	101.86	0.012	0.07	GO	MAPK1
M19	GO:0042424	catecholamine catabolic process	8	1	101.86	0.012	0.07	GO	MAOA
M19	GO:0035413	positive regulation of catenin import into nucleus	8	1	101.86	0.012	0.07	GO	EGFR
M19	GO:1904871	positive regulation of protein localization to Cajal body	8	1	101.86	0.012	0.07	GO	CCT8
M19	GO:0032528	microvillus organization	8	1	101.86	0.012	0.07	GO	EZR
M19	GO:0030033	microvillus assembly	8	1	101.86	0.012	0.07	GO	EZR
M19	GO:0036010	protein localization to endosome	8	1	101.86	0.012	0.07	GO	PACSIN2
M19	GO:0043242	negative regulation of protein complex disassembly	8	1	101.86	0.012	0.07	GO	IRAK3
M19	GO:1903800	positive regulation of production of miRNAs involved in gene silencing by miRNA	8	1	101.86	0.012	0.07	GO	EGFR
M19	GO:1904869	regulation of protein localization to Cajal body	8	1	101.86	0.012	0.07	GO	CCT8
M19	GO:2000643	positive regulation of early endosome to late endosome transport	8	1	101.86	0.012	0.07	GO	EZR
M19	GO:0051094	positive regulation of developmental process	113	2	13.25	0.012	0.07	GO	ZBTB16;NCOA3
M19	GO:0033043	regulation of organelle organization	113	2	13.25	0.012	0.07	GO	MAPK1;EZR
M19	GO:1990778	protein localization to cell periphery	117	2	12.79	0.012	0.07	GO	TSPAN14;EZR
M19	GO:0000187	activation of MAPK activity	117	2	12.79	0.012	0.07	GO	DBNL;MAPK1
M19	GO:0071800	podosome assembly	9	1	89.12	0.013	0.07	GO	DBNL
M19	GO:1904851	positive regulation of establishment of protein localization to telomere	9	1	89.12	0.013	0.07	GO	CCT8
M19	GO:1903350	response to dopamine	9	1	89.12	0.013	0.07	GO	MAPK1
M19	GO:0010935	regulation of macrophage cytokine production	9	1	89.12	0.013	0.07	GO	IRAK3
M19	GO:0090527	actin filament reorganization	9	1	89.12	0.013	0.07	GO	NEDD9
M19	GO:0043652	engulfment of apoptotic cell	9	1	89.12	0.013	0.07	GO	NCOA3
M19	GO:1903351	cellular response to dopamine	9	1	89.12	0.013	0.07	GO	MAPK1
M19	GO:0007016	cytoskeletal anchoring at plasma membrane	9	1	89.12	0.013	0.07	GO	EZR
M19	GO:0042532	negative regulation of tyrosine phosphorylation of STAT protein	9	1	89.12	0.013	0.07	GO	PARP14
M19	GO:0007015	actin filament organization	120	2	12.46	0.013	0.07	GO	NCOA3;NEDD9
M19	GO:0016311	dephosphorylation	124	2	12.05	0.014	0.072	GO	PTPN9;LHPP
M19	GO:0006470	protein dephosphorylation	125	2	11.95	0.014	0.072	GO	PTPN9;LHPP
M19	GO:0060761	negative regulation of response to cytokine stimulus	10	1	79.21	0.014	0.072	GO	IRAK3
M19	GO:0010737	protein kinase A signaling	10	1	79.21	0.014	0.072	GO	EZR
M19	GO:1903651	positive regulation of cytoplasmic transport	10	1	79.21	0.014	0.072	GO	EZR
M19	GO:0006576	cellular biogenic amine metabolic process	10	1	79.21	0.014	0.072	GO	MAOA
M19	GO:0070203	regulation of establishment of protein localization to telomere	10	1	79.21	0.014	0.072	GO	CCT8
M19	GO:0072659	protein localization to plasma membrane	130	2	11.48	0.015	0.073	GO	TSPAN14;EZR
M19	GO:0010468	regulation of gene expression	1037	5	3.82	0.016	0.073	GO	NFIA;NCOA3;MAPK1;PARP14;EZR
M19	GO:2000036	regulation of stem cell population maintenance	11	1	71.29	0.016	0.073	GO	NCOA3
M19	GO:0032990	cell part morphogenesis	11	1	71.29	0.016	0.073	GO	PACSIN2
M19	GO:0032332	positive regulation of chondrocyte differentiation	11	1	71.29	0.016	0.073	GO	ZBTB16
M19	GO:1904816	positive regulation of protein localization to chromosome, telomeric region	11	1	71.29	0.016	0.073	GO	CCT8
M19	GO:0001823	mesonephros development	11	1	71.29	0.016	0.073	GO	ZBTB16
M19	GO:0051347	positive regulation of transferase activity	137	2	10.88	0.017	0.073	GO	MAPK1;EGFR
M19	GO:0060627	regulation of vesicle-mediated transport	138	2	10.8	0.017	0.073	GO	PACSIN2;MAPK1
M19	GO:0034097	response to cytokine	138	2	10.8	0.017	0.073	GO	PTPN9;IRAK3
M19	GO:0045618	positive regulation of keratinocyte differentiation	12	1	64.81	0.017	0.073	GO	NCOA3
M19	GO:0006390	transcription from mitochondrial promoter	12	1	64.81	0.017	0.073	GO	FOXO3
M19	GO:1904951	positive regulation of establishment of protein localization	12	1	64.81	0.017	0.073	GO	CCT8
M19	GO:0097320	plasma membrane tubulation	12	1	64.81	0.017	0.073	GO	PACSIN2
M19	GO:0009127	purine nucleoside monophosphate biosynthetic process	12	1	64.81	0.017	0.073	GO	LHPP
M19	GO:0051205	protein insertion into membrane	12	1	64.81	0.017	0.073	GO	EGFR
M19	GO:0032695	negative regulation of interleukin-12 production	12	1	64.81	0.017	0.073	GO	IRAK3
M19	GO:0006357	regulation of transcription from RNA polymerase II promoter	1478	6	3.28	0.018	0.074	GO	NFIA;ZBTB16;NCOA3;FOXO3;EZR;EGFR
M19	GO:0036109	alpha-linolenic acid metabolic process	13	1	59.4	0.019	0.076	GO	HSD17B4
M19	GO:0010556	regulation of macromolecule biosynthetic process	13	1	59.4	0.019	0.076	GO	NCOA3
M19	GO:1903798	regulation of production of miRNAs involved in gene silencing by miRNA	13	1	59.4	0.019	0.076	GO	EGFR
M19	GO:0001501	skeletal system development	146	2	10.2	0.019	0.076	GO	KIAA1217;ZBTB16
M19	GO:0045596	negative regulation of cell differentiation	150	2	9.92	0.02	0.076	GO	ZBTB16;EGFR
M19	GO:1903707	negative regulation of hemopoiesis	14	1	54.83	0.02	0.076	GO	ZBTB16
M19	GO:0009156	ribonucleoside monophosphate biosynthetic process	14	1	54.83	0.02	0.076	GO	LHPP
M19	GO:0033630	positive regulation of cell adhesion mediated by integrin	14	1	54.83	0.02	0.076	GO	NCOA3
M19	GO:1903358	regulation of Golgi organization	14	1	54.83	0.02	0.076	GO	MAPK1
M19	GO:0008210	estrogen metabolic process	14	1	54.83	0.02	0.076	GO	HSD17B4
M19	GO:0050860	negative regulation of T cell receptor signaling pathway	14	1	54.83	0.02	0.076	GO	EZR
[truncated: 2,391 more rows]

## Sheet: FB_signif_modules
module	geneset	description	size	overlap	odds_ratio	pval	FDR	database	genes
[truncated: 2,788 more rows]
