# Supplementary material for: A single nuclear transcriptomic characterisation of mechanisms responsible for impaired angiogenesis and blood-brain barrier function in Alzheimer’s disease
Source: Nat Commun. 2024 Mar 12;15:2243. doi: 10.1038/s41467-024-46630-z (PMC10933340; doi:10.1038/s41467-024-46630-z)
Supplement: Supplementary file 9 — Supplementary Data 6 [file 41467_2024_46630_MOESM9_ESM.xlsx]

## Sheet: Bulk_dataset_upregul_pathways
pathway	pval	padj	ES	NES	nMoreExtreme	size
GO_Molecular_Function_2018.AT DNA binding	0.0914894	0.239201	-0.899369	-1.34685	42	4
GO_Biological_Process_2018.regulation of blood vessel endothelial cell migration	0.00396825	0.035603	0.781724	1.58711	2	45
GO_Biological_Process_2018.regulation of myeloid cell differentiation	0.405815	0.561253	0.506578	1.0542	320	53
GO_Biological_Process_2018.negative regulation of blood vessel endothelial cell migration	0.00991501	0.0540819	0.789166	1.50517	6	28
GO_Biological_Process_2018.regulation of anatomical structure morphogenesis	0.00120919	0.0149254	0.742859	1.60499	0	71
GO_Biological_Process_2018.negative regulation of endothelial cell migration	0.0097493	0.0540819	0.783117	1.50511	6	29
GO_Biological_Process_2018.amino sugar metabolic process	0.772047	0.798669	0.465875	0.757341	463	9
GO_Biological_Process_2018.positive regulation of blood vessel endothelial cell migration	0.00802139	0.0540819	0.749266	1.51511	5	43
GO_Biological_Process_2018.regulation of transcription, DNA-templated	0.000999001	0.0149254	0.561661	1.37556	0	1398
GO_Biological_Process_2018.regulation of vascular endothelial cell proliferation	0.122449	0.276248	0.777568	1.31695	77	12
GO_Biological_Process_2018.regulation of megakaryocyte differentiation	0.179144	0.291653	0.599296	1.21185	133	43
GO_Biological_Process_2018.nucleotide-sugar metabolic process	0.473262	0.613267	-0.532065	-0.986552	176	11
GO_Biological_Process_2018.positive regulation of cardiac muscle cell proliferation	0.184713	0.291653	0.762391	1.2707	115	11
GO_Biological_Process_2018.positive regulation of myoblast differentiation	0.699045	0.748976	0.510639	0.851097	438	11
KEGG_2019_Human.cGMP-PKG signaling pathway	0.271727	0.407591	0.479472	1.10621	246	150
KEGG_2019_Human.Aldosterone synthesis and secretion	0.972749	0.972749	0.311664	0.68501	820	90
KEGG_2019_Human.Kaposi sarcoma-associated herpesvirus infection	0.0120879	0.0604396	0.604743	1.39725	10	155
KEGG_2019_Human.MAPK signaling pathway	0.00415369	0.035603	0.573823	1.36956	3	269
WikiPathways_2019_Human.HIF1A and PPARG regulation of glycolysis	0.480392	0.613267	-0.603324	-1.01695	195	8
WikiPathways_2019_Human.Photodynamic therapy-induced HIF-1 survival signaling	0.0756757	0.239201	0.674513	1.33077	55	35
WikiPathways_2019_Human.Endochondral Ossification	0.00124378	0.0149254	0.772591	1.62631	0	57
WikiPathways_2019_Human.Serotonin Receptor 4/6/7 and NR3C Signaling	0.569466	0.693309	0.529568	0.950525	372	19
WikiPathways_2019_Human.Hereditary leiomyomatosis and renal cell carcinoma pathway	0.589313	0.693309	0.524019	0.940566	385	19
WikiPathways_2019_Human.Angiogenesis	0.00881057	0.0540819	0.820303	1.5236	5	23
WikiPathways_2019_Human.EGF/EGFR Signaling Pathway	0.0451542	0.180617	0.556618	1.2856	40	159
Reactome_2016.Nuclear Events (kinase and transcription factor activation)	0.663333	0.723636	-0.402002	-0.859005	198	24
Reactome_2016.MAPK targets/ Nuclear events mediated by MAP kinases	0.660714	0.723636	-0.398693	-0.88503	184	30
Reactome_2016.CREB phosphorylation	0.116949	0.276248	0.84119	1.30794	68	7
Reactome_2016.PKMTs methylate histone lysines	0.399177	0.561253	0.540905	1.05929	290	33
Reactome_2016.CLEC7A (Dectin-1) induces NFAT activation	0.501592	0.62699	0.601558	1.00264	314	11
Reactome_2016.Ion homeostasis	0.821244	0.835163	0.377937	0.778605	633	48
Reactome_2016.Ion transport by P-type ATPases	0.586735	0.693309	0.455467	0.944693	459	51
Reactome_2016.Ion channel transport	0.397436	0.561253	-0.341776	-1.01572	30	175
Reactome_2016.MAP kinase activation in TLR cascade	0.426966	0.569288	0.493529	1.0429	341	60
Reactome_2016.Hemostasis	0.00100705	0.0149254	0.642195	1.55451	0	456
Reactome_2016.Tie2 Signaling	0.0302115	0.129478	0.795111	1.40882	19	17
Reactome_2016.Cardiac conduction	0.651584	0.723636	0.406824	0.923316	575	120
Reactome_2016.Chromatin organization	0.0916936	0.239201	0.520284	1.21656	84	183
Reactome_2016.Chromatin modifying enzymes	0.0916936	0.239201	0.520284	1.21656	84	183
Reactome_2016.Syndecan interactions	0.0226586	0.104578	0.784578	1.41363	14	20
Reactome_2016.ERK/MAPK targets	0.411585	0.561253	-0.48928	-1.03642	134	21
Reactome_2016.TRAF6 Mediated Induction of proinflammatory cytokines	0.209951	0.323002	0.542181	1.16823	172	70
Reactome_2016.Toll Like Receptor 10 (TLR10) Cascade	0.128916	0.276248	0.561792	1.22451	106	80
Reactome_2016.Toll Like Receptor 5 (TLR5) Cascade	0.128916	0.276248	0.561792	1.22451	106	80
Reactome_2016.MyD88 cascade initiated on plasma membrane	0.128916	0.276248	0.561792	1.22451	106	80
Reactome_2016.TRAF6 mediated induction of NFkB and MAP kinases upon TLR7/8 or 9 activation	0.139225	0.288052	0.557125	1.21227	114	79
Reactome_2016.MyD88 dependent cascade initiated on endosome	0.172705	0.291653	0.545687	1.18842	142	81
Reactome_2016.Toll Like Receptor 7/8 (TLR7/8) Cascade	0.172705	0.291653	0.545687	1.18842	142	81
Reactome_2016.Platelet calcium homeostasis	0.720798	0.758734	0.448205	0.842096	505	24
Reactome_2016.Toll Like Receptor 9 (TLR9) Cascade	0.177246	0.291653	0.542801	1.18476	147	84
Reactome_2016.MyD88:Mal cascade initiated on plasma membrane	0.0863905	0.239201	0.574101	1.26075	72	89
Reactome_2016.Toll Like Receptor TLR1:TLR2 Cascade	0.0863905	0.239201	0.574101	1.26075	72	89
Reactome_2016.Toll Like Receptor TLR6:TLR2 Cascade	0.0863905	0.239201	0.574101	1.26075	72	89
Reactome_2016.Toll Like Receptor 2 (TLR2) Cascade	0.0863905	0.239201	0.574101	1.26075	72	89
Reactome_2016.FGFR1 mutant receptor activation	0.604255	0.697218	0.487315	0.919766	425	26
Reactome_2016.MyD88-independent TLR3/TLR4 cascade	0.18139	0.291653	0.539024	1.19118	153	94
Reactome_2016.Toll Like Receptor 3 (TLR3) Cascade	0.18139	0.291653	0.539024	1.19118	153	94
Reactome_2016.TRIF-mediated TLR3/TLR4 signaling	0.18139	0.291653	0.539024	1.19118	153	94
Reactome_2016.Cell surface interactions at the vascular wall	0.0011976	0.0149254	0.799676	1.74544	0	84
Reactome_2016.Muscle contraction	0.16342	0.291653	0.500925	1.16706	150	169

## Sheet: Bulk_dataset_downregul_pathways
pathway	pval	padj	ES	NES	nMoreExtreme	size
GO_Molecular_Function_2018.Ras GTPase binding	0.459783	0.943368	0.432544	1.01349	422	166
GO_Molecular_Function_2018.Rho guanyl-nucleotide exchange factor activity	0.08125	0.548438	0.619666	1.31057	64	58
GO_Molecular_Function_2018.Rab GTPase binding	0.824661	0.943368	0.359175	0.814464	728	115
GO_Cellular_Component_2018.ruffle membrane	0.0250941	0.542033	0.699672	1.4535	19	49
GO_Cellular_Component_2018.actin filament	0.0387985	0.548438	0.665676	1.3928	30	53
GO_Cellular_Component_2018.cytoplasmic vesicle	0.246822	0.827454	0.467918	1.11435	232	200
GO_Biological_Process_2018.establishment of spindle orientation	0.504451	0.943368	0.549713	0.995839	339	18
GO_Biological_Process_2018.lamellipodium assembly	0.266382	0.827454	0.614644	1.15764	186	23
GO_Biological_Process_2018.lamellipodium organization	0.268156	0.827454	0.612626	1.16314	191	25
GO_Biological_Process_2018.vesicle-mediated transport	0.715306	0.943368	0.381814	0.92763	700	379
WikiPathways_2019_Human.Copper homeostasis	0.0777917	0.548438	0.635677	1.32056	61	49
Reactome_2016.PTK6 Regulates RHO GTPases, RAS GTPase and MAP kinases	0.561549	0.943368	0.49541	0.947865	405	26
Reactome_2016.Axon guidance	0.329293	0.935885	0.432466	1.05494	325	478
Reactome_2016.Signalling by NGF	0.757143	0.943368	0.376175	0.915183	741	410
Reactome_2016.Signaling by EGFR	0.792141	0.943368	0.364697	0.879953	765	316
Reactome_2016.NRAGE signals death through JNK	0.839646	0.943368	0.376476	0.773796	664	45
Reactome_2016.MAPK family signaling cascades	0.717414	0.943368	0.376613	0.904373	687	248
Reactome_2016.Developmental Biology	0.063253	0.548438	0.472106	1.15211	62	667
Reactome_2016.RHO GTPases activate KTN1	0.196232	0.787456	0.737727	1.23211	124	11
Reactome_2016.FCERI mediated MAPK activation	0.799159	0.943368	0.363247	0.866561	759	226
Reactome_2016.DCC mediated attractive signaling	0.123867	0.704087	0.7539	1.31829	81	14
Reactome_2016.VEGFA-VEGFR2 Pathway	0.467842	0.943368	0.421335	1.01395	450	290
Reactome_2016.Signaling by SCF-KIT	0.508808	0.943368	0.415424	1.00002	490	283
Reactome_2016.Signaling by VEGF	0.28527	0.838178	0.448626	1.08077	274	297
Reactome_2016.Cell death signalling via NRAGE, NRIF and NADE	0.87469	0.943368	0.354278	0.752774	704	60
Reactome_2016.DAP12 signaling	0.535826	0.943368	0.409855	0.98841	515	302
Reactome_2016.GRB2 events in EGFR signaling	0.88535	0.943368	0.33701	0.801898	833	207
Reactome_2016.SHC1 events in EGFR signaling	0.88535	0.943368	0.33701	0.801898	833	207
Reactome_2016.SOS-mediated signalling	0.88535	0.943368	0.33701	0.801898	833	207
Reactome_2016.SHC1 events in ERBB4 signaling	0.88535	0.943368	0.33701	0.801898	833	207
Reactome_2016.RAF/MAP kinase cascade	0.88535	0.943368	0.33701	0.801898	833	207
Reactome_2016.FRS-mediated FGFR2 signaling	0.886412	0.943368	0.336992	0.802802	834	208
Reactome_2016.FRS-mediated FGFR4 signaling	0.886412	0.943368	0.336992	0.802802	834	208
Reactome_2016.FRS-mediated FGFR3 signaling	0.886412	0.943368	0.336992	0.802802	834	208
Reactome_2016.FRS-mediated FGFR1 signaling	0.886412	0.943368	0.336992	0.802802	834	208
Reactome_2016.Signaling by PTK6	0.351942	0.943368	0.502072	1.08251	289	64
Reactome_2016.ARMS-mediated activation	0.899471	0.943368	0.334854	0.797547	849	211
Reactome_2016.Signalling to p38 via RIT and RIN	0.899471	0.943368	0.335012	0.797922	849	211
Reactome_2016.Frs2-mediated activation	0.877637	0.943368	0.341434	0.81411	831	212
Reactome_2016.MAPK1/MAPK3 signaling	0.878692	0.943368	0.341297	0.813784	832	212
Reactome_2016.Prolonged ERK activation events	0.874605	0.943368	0.339351	0.810024	829	214
Reactome_2016.Signaling by Leptin	0.81138	0.943368	0.358104	0.854788	769	214
Reactome_2016.Ephrin signaling	0.573117	0.943368	0.51872	0.945734	387	19
Reactome_2016.Cytokine Signaling in Immune system	0.00100705	0.0362538	0.580293	1.41527	0	505
Reactome_2016.Interleukin receptor SHC signaling	0.771819	0.943368	0.366773	0.876271	733	216
Reactome_2016.DAP12 interactions	0.394191	0.943368	0.429757	1.03593	379	309
Reactome_2016.Signalling to RAS	0.818947	0.943368	0.355652	0.848995	777	218
Reactome_2016.VEGFR2 mediated cell proliferation	0.844046	0.943368	0.350173	0.835654	800	220
Reactome_2016.Signaling by NOTCH1	0.207885	0.801843	0.538531	1.17437	173	71
Reactome_2016.Signaling by Rho GTPases	0.102378	0.614271	0.489525	1.18114	98	316
Reactome_2016.Interleukin-2 signaling	0.586934	0.943368	0.401023	0.957566	556	222
Reactome_2016.Signalling to ERKs	0.831756	0.943368	0.354906	0.846737	790	225
Reactome_2016.G alpha (12/13) signalling events	0.359618	0.943368	0.491592	1.07201	300	71
Reactome_2016.Interleukin-3, 5 and GM-CSF signaling	0.591195	0.943368	0.398568	0.953578	563	232
Reactome_2016.NCAM signaling for neurite out-growth	0.817227	0.943368	0.359711	0.860419	777	236
Reactome_2016.p75 NTR receptor-mediated signalling	0.512397	0.943368	0.448751	0.987425	433	82
Reactome_2016.Fc epsilon receptor (FCERI) signaling	0.350515	0.943368	0.435866	1.05237	339	320
Reactome_2016.IRS-mediated signalling	0.942529	0.960312	0.325356	0.780427	901	253
Reactome_2016.Insulin receptor signalling cascade	0.930136	0.956711	0.327908	0.787077	891	255
Reactome_2016.IGF1R signaling cascade	0.908429	0.943368	0.333929	0.801879	872	256
Reactome_2016.Signaling by Type 1 Insulin-like Growth Factor 1 Receptor (IGF1R)	0.908429	0.943368	0.333929	0.801879	872	256
Reactome_2016.IRS-related events triggered by IGF1R	0.908429	0.943368	0.333929	0.801879	872	256
Reactome_2016.EPH-Ephrin signaling	0.49827	0.943368	0.442691	0.987103	431	93
Reactome_2016.Gastrin-CREB signalling pathway via PKC and MAPK	0.821904	0.943368	0.359246	0.870747	802	337
Reactome_2016.Signaling by Insulin receptor	0.996881	0.996881	0.296348	0.712865	958	277
Reactome_2016.Downstream signaling of activated FGFR2	0.8361	0.943368	0.356164	0.857118	805	290
Reactome_2016.Downstream signaling of activated FGFR4	0.8361	0.943368	0.356164	0.857118	805	290
Reactome_2016.Downstream signaling of activated FGFR3	0.8361	0.943368	0.356164	0.857118	805	290
Reactome_2016.Signaling by ERBB4	0.25026	0.827454	0.457312	1.1003	240	288
Reactome_2016.Signaling by FGFR4	0.818653	0.943368	0.358569	0.863982	789	293
Reactome_2016.Downstream signaling of activated FGFR1	0.833161	0.943368	0.354985	0.855346	803	293
Reactome_2016.Signaling by FGFR3	0.813017	0.943368	0.35848	0.864587	786	294
Reactome_2016.Signaling by FGFR1	0.804979	0.943368	0.361704	0.871365	775	297
Reactome_2016.RHO GTPases Activate Formins	0.773672	0.943368	0.378356	0.847835	669	102
Reactome_2016.Downstream signal transduction	0.787124	0.943368	0.365983	0.882609	757	302
Reactome_2016.Association of TriC/CCT with target proteins during biosynthesis	0.894598	0.943368	0.36087	0.71817	678	36
Reactome_2016.Netrin-1 signaling	0.0607235	0.548438	0.671701	1.35856	46	40
Reactome_2016.Signaling by NOTCH	0.0422374	0.548438	0.594954	1.3385	36	107
Reactome_2016.Rho GTPase cycle	0.0507328	0.548438	0.578487	1.31264	44	117
Reactome_2016.Signaling by FGFR2	0.838144	0.943368	0.356434	0.860587	812	320
Reactome_2016.Signaling by PDGF	0.613402	0.943368	0.397379	0.959234	594	324
Reactome_2016.Signaling by FGFR	0.824923	0.943368	0.359382	0.867505	800	325
Reactome_2016.NOTCH1 Intracellular Domain Regulates Transcription	0.252196	0.827454	0.562564	1.16073	200	47
Reactome_2016.NGF signalling via TRKA from the plasma membrane	0.838809	0.943368	0.354431	0.858253	816	335
Reactome_2016.EPH-ephrin mediated repulsion of cells	0.287154	0.838178	0.548355	1.12775	227	46
Reactome_2016.RHO GTPase Effectors	0.224576	0.827454	0.471666	1.12333	211	209
Reactome_2016.Signaling by Interleukins	0.0915638	0.581699	0.489342	1.18233	88	327
Reactome_2016.Ion transport by P-type ATPases	0.574495	0.943368	0.455467	0.947486	454	51
Reactome_2016.NOSTRIN mediated eNOS trafficking	0.259669	0.827454	0.80671	1.19597	140	5
Reactome_2016.Constitutive Signaling by NOTCH1 HD+PEST Domain Mutants	0.181477	0.787456	0.563519	1.18917	144	57
Reactome_2016.Signaling by NOTCH1 in Cancer	0.181477	0.787456	0.563519	1.18917	144	57
Reactome_2016.Signaling by NOTCH1 PEST Domain Mutants in Cancer	0.181477	0.787456	0.563519	1.18917	144	57
Reactome_2016.Constitutive Signaling by NOTCH1 PEST Domain Mutants	0.181477	0.787456	0.563519	1.18917	144	57
Reactome_2016.Signaling by NOTCH1 HD+PEST Domain Mutants in Cancer	0.181477	0.787456	0.563519	1.18917	144	57
Reactome_2016.Signal Transduction	0.000999001	0.0362538	0.509393	1.25225	0	1684
Reactome_2016.Membrane Trafficking	0.991837	0.996881	0.297117	0.722288	971	391
Reactome_2016.Signaling by NOTCH1 t(7;9)(NOTCH1:M1580 K2555) Translocation Mutant	0.196864	0.787456	0.79628	1.24402	112	7
Reactome_2016.Constitutive Signaling by NOTCH1 t(7;9)(NOTCH1:M1580 K2555) Translocation Mutant	0.196864	0.787456	0.79628	1.24402	112	7
Reactome_2016.TRAIL signaling	0.0644599	0.548438	0.872207	1.36264	36	7
Reactome_2016.Regulation of RAS by GAPs	0.0674157	0.548438	-0.505649	-1.33644	11	65
Reactome_2016.Interferon alpha/beta signaling	0.0151515	0.409091	0.711717	1.48055	11	51
Reactome_2016.Loss of Nlp from mitotic centrosomes	0.828402	0.943368	-0.318866	-0.847186	139	68
Reactome_2016.Sema4D mediated inhibition of cell attachment and migration	0.649832	0.943368	0.566796	0.904314	385	8
Reactome_2016.Nef and signal transduction	0.0731707	0.548438	0.862481	1.34745	41	7
Reactome_2016.AURKA Activation by TPX2	0.793939	0.943368	-0.323331	-0.864061	130	71
Reactome_2016.Immune System	0.000999001	0.0362538	0.579171	1.42076	0	1211
Reactome_2016.Organic cation transport	0.700348	0.943368	0.550326	0.859768	401	7
Reactome_2016.Inactivation of Cdc42 and Rac	0.0766721	0.548438	0.833678	1.35759	46	9

## Sheet: Yang_snRNAseq_upregul_pathways
pathway	pval	padj	ES	NES	nMoreExtreme	size
GO_Molecular_Function_2018.AT DNA binding	0.613221	0.951696	0.677201	0.926304	435	2
GO_Biological_Process_2018.regulation of blood vessel endothelial cell migration	0.791367	0.951696	0.550001	0.803835	769	7
GO_Biological_Process_2018.regulation of myeloid cell differentiation	0.797583	0.951696	0.561118	0.823976	791	11
GO_Biological_Process_2018.negative regulation of blood vessel endothelial cell migration	0.586393	0.951696	0.659818	0.948269	542	5
GO_Biological_Process_2018.regulation of anatomical structure morphogenesis	0.705115	0.951696	0.616257	0.907858	702	14
GO_Biological_Process_2018.negative regulation of endothelial cell migration	0.801205	0.951696	0.564148	0.782928	664	3
GO_Biological_Process_2018.amino sugar metabolic process	0.00843882	0.506329	0.990826	1.35529	5	2
GO_Biological_Process_2018.positive regulation of blood vessel endothelial cell migration	0.849593	0.951696	0.514634	0.758038	835	9
GO_Biological_Process_2018.regulation of transcription, DNA-templated	0.595405	0.951696	0.650046	0.986271	595	141
GO_Biological_Process_2018.regulation of vascular endothelial cell proliferation	0.64557	0.951696	0.663611	0.907716	458	2
GO_Biological_Process_2018.regulation of megakaryocyte differentiation	0.806911	0.951696	0.547021	0.805741	793	9
GO_Biological_Process_2018.nucleotide-sugar metabolic process	0.361446	0.951696	0.794414	1.10249	299	3
GO_Biological_Process_2018.positive regulation of cardiac muscle cell proliferation	0.915663	0.951696	0.491286	0.68181	759	3
GO_Biological_Process_2018.positive regulation of myoblast differentiation	0.778313	0.951696	0.582462	0.808345	645	3
KEGG_2019_Human.cGMP-PKG signaling pathway	0.890891	0.951696	0.529586	0.783279	889	17
KEGG_2019_Human.Aldosterone synthesis and secretion	0.482897	0.951696	0.700349	1.02713	479	12
KEGG_2019_Human.Kaposi sarcoma-associated herpesvirus infection	0.902098	0.951696	0.537437	0.800986	902	23
KEGG_2019_Human.MAPK signaling pathway	0.809191	0.951696	0.605829	0.908434	809	44
WikiPathways_2019_Human.HIF1A and PPARG regulation of glycolysis	0.0641283	0.951696	-0.971612	-1.2837	31	1
WikiPathways_2019_Human.Photodynamic therapy-induced HIF-1 survival signaling	0.461446	0.951696	0.736496	1.02211	382	3
WikiPathways_2019_Human.Endochondral Ossification	0.439877	0.951696	0.713829	1.04327	427	7
WikiPathways_2019_Human.Serotonin Receptor 4/6/7 and NR3C Signaling	0.570681	0.951696	0.658387	0.959284	544	6
WikiPathways_2019_Human.Hereditary leiomyomatosis and renal cell carcinoma pathway	0.517581	0.951696	0.718002	0.982114	367	2
WikiPathways_2019_Human.Angiogenesis	0.272138	0.951696	0.811021	1.16557	251	5
WikiPathways_2019_Human.EGF/EGFR Signaling Pathway	0.2997	0.951696	0.717814	1.07144	299	29
Reactome_2016.Nuclear Events (kinase and transcription factor activation)	0.861771	0.951696	0.507756	0.72973	797	5
Reactome_2016.MAPK targets/ Nuclear events mediated by MAP kinases	0.951696	0.951696	0.43216	0.631609	925	7
Reactome_2016.CREB phosphorylation	0.838256	0.951696	0.549648	0.751832	595	2
Reactome_2016.PKMTs methylate histone lysines	0.433231	0.951696	0.719748	1.05864	424	8
Reactome_2016.CLEC7A (Dectin-1) induces NFAT activation	0.632911	0.951696	0.668194	0.913985	449	2
Reactome_2016.Ion homeostasis	0.348805	0.951696	0.809455	1.10721	247	2
Reactome_2016.Ion transport by P-type ATPases	0.512847	0.951696	0.686911	1.00393	498	7
Reactome_2016.Ion channel transport	0.651303	0.951696	0.633927	0.934032	649	13
Reactome_2016.MAP kinase activation in TLR cascade	0.94985	0.951696	0.466239	0.686854	946	14
Reactome_2016.Hemostasis	0.854146	0.951696	0.590689	0.888993	854	57
Reactome_2016.Tie2 Signaling	0.903808	0.951696	-0.554945	-0.7332	450	1
Reactome_2016.Cardiac conduction	0.579661	0.951696	0.676209	0.954147	512	4
Reactome_2016.Chromatin organization	0.307692	0.951696	0.711424	1.06422	307	35
Reactome_2016.Chromatin modifying enzymes	0.307692	0.951696	0.711424	1.06422	307	35
Reactome_2016.Syndecan interactions	0.40791	0.951696	0.748532	1.0562	360	4
Reactome_2016.ERK/MAPK targets	0.871186	0.951696	0.518866	0.732132	770	4
Reactome_2016.TRAF6 Mediated Induction of proinflammatory cytokines	0.930792	0.951696	0.488222	0.719865	927	15
Reactome_2016.Toll Like Receptor 10 (TLR10) Cascade	0.921844	0.951696	0.502254	0.740953	919	16
Reactome_2016.Toll Like Receptor 5 (TLR5) Cascade	0.921844	0.951696	0.502254	0.740953	919	16
Reactome_2016.MyD88 cascade initiated on plasma membrane	0.921844	0.951696	0.502254	0.740953	919	16
Reactome_2016.TRAF6 mediated induction of NFkB and MAP kinases upon TLR7/8 or 9 activation	0.921844	0.951696	0.502254	0.740953	919	16
Reactome_2016.MyD88 dependent cascade initiated on endosome	0.921844	0.951696	0.502254	0.740953	919	16
Reactome_2016.Toll Like Receptor 7/8 (TLR7/8) Cascade	0.921844	0.951696	0.502254	0.740953	919	16
Reactome_2016.Platelet calcium homeostasis	0.348805	0.951696	0.809455	1.10721	247	2
Reactome_2016.Toll Like Receptor 9 (TLR9) Cascade	0.921844	0.951696	0.502254	0.740953	919	16
Reactome_2016.MyD88:Mal cascade initiated on plasma membrane	0.921844	0.951696	0.502254	0.740953	919	16
Reactome_2016.Toll Like Receptor TLR1:TLR2 Cascade	0.921844	0.951696	0.502254	0.740953	919	16
Reactome_2016.Toll Like Receptor TLR6:TLR2 Cascade	0.921844	0.951696	0.502254	0.740953	919	16
Reactome_2016.Toll Like Receptor 2 (TLR2) Cascade	0.921844	0.951696	0.502254	0.740953	919	16
Reactome_2016.FGFR1 mutant receptor activation	0.57732	0.951696	-0.587534	-0.926291	167	2
Reactome_2016.MyD88-independent TLR3/TLR4 cascade	0.930862	0.951696	0.495679	0.731253	928	16
Reactome_2016.Toll Like Receptor 3 (TLR3) Cascade	0.930862	0.951696	0.495679	0.731253	928	16
Reactome_2016.TRIF-mediated TLR3/TLR4 signaling	0.930862	0.951696	0.495679	0.731253	928	16
Reactome_2016.Cell surface interactions at the vascular wall	0.263104	0.951696	0.794058	1.16053	255	7
Reactome_2016.Muscle contraction	0.82631	0.951696	0.529971	0.774562	803	7

## Sheet: Yang_snRNAseq_dowregul_pathways
pathway	pval	padj	ES	NES	nMoreExtreme	size
GO_Molecular_Function_2018.Ras GTPase binding	0.107	0.957846	-0.81644	-1.16897	106	19
GO_Molecular_Function_2018.Rho guanyl-nucleotide exchange factor activity	0.712259	0.957846	-0.636729	-0.904858	702	9
GO_Molecular_Function_2018.Rab GTPase binding	0.210473	0.957846	-0.797888	-1.13681	208	12
GO_Cellular_Component_2018.ruffle membrane	0.554951	0.957846	-0.702863	-0.984103	509	5
GO_Cellular_Component_2018.actin filament	0.976768	0.995373	-0.438234	-0.623368	966	11
GO_Cellular_Component_2018.cytoplasmic vesicle	0.084	0.957846	-0.824962	-1.18194	83	20
GO_Biological_Process_2018.establishment of spindle orientation	0.516364	0.957846	-0.732758	-1.00616	425	3
GO_Biological_Process_2018.lamellipodium assembly	0.627955	0.957846	-0.665161	-0.939316	610	7
GO_Biological_Process_2018.lamellipodium organization	0.627955	0.957846	-0.665161	-0.939316	610	7
GO_Biological_Process_2018.vesicle-mediated transport	0.998002	0.998002	-0.444553	-0.646785	998	45
WikiPathways_2019_Human.Copper homeostasis	0.819369	0.957846	-0.563231	-0.7886	752	5
Reactome_2016.PTK6 Regulates RHO GTPases, RAS GTPase and MAP kinases	0.491264	0.957846	-0.724126	-1.02258	477	7
Reactome_2016.Axon guidance	0.6004	0.957846	-0.671343	-0.980692	600	56
Reactome_2016.Signalling by NGF	0.526474	0.957846	-0.682643	-0.996785	526	54
Reactome_2016.Signaling by EGFR	0.846154	0.957846	-0.620973	-0.902723	846	42
Reactome_2016.NRAGE signals death through JNK	0.450898	0.957846	-0.743542	-1.04439	426	6
Reactome_2016.MAPK family signaling cascades	0.85015	0.957846	-0.62228	-0.898338	850	34
Reactome_2016.Developmental Biology	0.557443	0.957846	-0.676951	-0.98946	557	68
Reactome_2016.RHO GTPases activate KTN1	0.48743	0.957846	-0.757278	-1.0242	348	2
Reactome_2016.FCERI mediated MAPK activation	0.793207	0.957846	-0.636791	-0.915404	793	27
Reactome_2016.DCC mediated attractive signaling	0.761421	0.957846	-0.605877	-0.859407	749	8
Reactome_2016.VEGFA-VEGFR2 Pathway	0.817183	0.957846	-0.629772	-0.915515	817	42
Reactome_2016.Signaling by SCF-KIT	0.812188	0.957846	-0.630746	-0.916911	812	41
Reactome_2016.Signaling by VEGF	0.645355	0.957846	-0.666728	-0.969765	645	44
Reactome_2016.Cell death signalling via NRAGE, NRIF and NADE	0.455838	0.957846	-0.733142	-1.03993	448	8
Reactome_2016.DAP12 signaling	0.866134	0.957846	-0.616705	-0.895656	866	40
Reactome_2016.GRB2 events in EGFR signaling	0.777223	0.957846	-0.635461	-0.915611	777	25
Reactome_2016.SHC1 events in EGFR signaling	0.777223	0.957846	-0.635461	-0.915611	777	25
Reactome_2016.SOS-mediated signalling	0.777223	0.957846	-0.635461	-0.915611	777	25
Reactome_2016.SHC1 events in ERBB4 signaling	0.777223	0.957846	-0.635461	-0.915611	777	25
Reactome_2016.RAF/MAP kinase cascade	0.777223	0.957846	-0.635461	-0.915611	777	25
Reactome_2016.FRS-mediated FGFR2 signaling	0.777223	0.957846	-0.635461	-0.915611	777	25
Reactome_2016.FRS-mediated FGFR4 signaling	0.777223	0.957846	-0.635461	-0.915611	777	25
Reactome_2016.FRS-mediated FGFR3 signaling	0.777223	0.957846	-0.635461	-0.915611	777	25
Reactome_2016.FRS-mediated FGFR1 signaling	0.777223	0.957846	-0.635461	-0.915611	777	25
Reactome_2016.Signaling by PTK6	0.557673	0.957846	-0.699281	-0.9954	555	14
Reactome_2016.ARMS-mediated activation	0.789211	0.957846	-0.633545	-0.911318	789	26
Reactome_2016.Signalling to p38 via RIT and RIN	0.777223	0.957846	-0.635461	-0.915611	777	25
Reactome_2016.Frs2-mediated activation	0.777223	0.957846	-0.635461	-0.915611	777	25
Reactome_2016.MAPK1/MAPK3 signaling	0.79021	0.957846	-0.637247	-0.916059	790	27
Reactome_2016.Prolonged ERK activation events	0.789211	0.957846	-0.633545	-0.911318	789	26
Reactome_2016.Signaling by Leptin	0.743257	0.957846	-0.648175	-0.933036	743	28
Reactome_2016.Ephrin signaling	0.622416	0.957846	-0.676352	-0.946983	571	5
Reactome_2016.Cytokine Signaling in Immune system	0.712288	0.957846	-0.653037	-0.954381	712	57
Reactome_2016.Interleukin receptor SHC signaling	0.81019	0.957846	-0.63102	-0.907108	810	27
Reactome_2016.DAP12 interactions	0.873127	0.957846	-0.614927	-0.893916	873	41
Reactome_2016.Signalling to RAS	0.777223	0.957846	-0.635461	-0.915611	777	25
Reactome_2016.VEGFR2 mediated cell proliferation	0.785215	0.957846	-0.639328	-0.919051	785	27
Reactome_2016.Signaling by NOTCH1	0.533873	0.957846	-0.70811	-1.00408	527	10
Reactome_2016.Signaling by Rho GTPases	0.425574	0.957846	-0.702296	-1.01996	425	40
Reactome_2016.Interleukin-2 signaling	0.801199	0.957846	-0.633155	-0.911415	801	28
Reactome_2016.Signalling to ERKs	0.789211	0.957846	-0.633545	-0.911318	789	26
Reactome_2016.G alpha (12/13) signalling events	0.793939	0.957846	-0.607871	-0.864669	785	11
Reactome_2016.Interleukin-3, 5 and GM-CSF signaling	0.804196	0.957846	-0.630944	-0.910798	804	30
Reactome_2016.NCAM signaling for neurite out-growth	0.436563	0.957846	-0.710138	-1.02084	436	27
Reactome_2016.p75 NTR receptor-mediated signalling	0.615152	0.957846	-0.678307	-0.964861	608	11
Reactome_2016.Fc epsilon receptor (FCERI) signaling	0.925075	0.961	-0.593533	-0.863538	925	45
Reactome_2016.IRS-mediated signalling	0.856144	0.957846	-0.617688	-0.890616	856	29
Reactome_2016.Insulin receptor signalling cascade	0.751249	0.957846	-0.647227	-0.934304	751	31
Reactome_2016.IGF1R signaling cascade	0.856144	0.957846	-0.617688	-0.890616	856	29
Reactome_2016.Signaling by Type 1 Insulin-like Growth Factor 1 Receptor (IGF1R)	0.856144	0.957846	-0.617688	-0.890616	856	29
Reactome_2016.IRS-related events triggered by IGF1R	0.856144	0.957846	-0.617688	-0.890616	856	29
Reactome_2016.EPH-Ephrin signaling	0.868342	0.957846	-0.574198	-0.818574	863	13
Reactome_2016.Gastrin-CREB signalling pathway via PKC and MAPK	0.788212	0.957846	-0.639527	-0.923694	788	33
Reactome_2016.Signaling by Insulin receptor	0.751249	0.957846	-0.647227	-0.934304	751	31
Reactome_2016.Downstream signaling of activated FGFR2	0.885115	0.957846	-0.611	-0.884698	885	38
Reactome_2016.Downstream signaling of activated FGFR4	0.885115	0.957846	-0.611	-0.884698	885	38
Reactome_2016.Downstream signaling of activated FGFR3	0.885115	0.957846	-0.611	-0.884698	885	38
Reactome_2016.Signaling by ERBB4	0.913087	0.957846	-0.599181	-0.871043	913	42
Reactome_2016.Signaling by FGFR4	0.884116	0.957846	-0.610746	-0.885578	884	39
Reactome_2016.Downstream signaling of activated FGFR1	0.885115	0.957846	-0.611	-0.884698	885	38
Reactome_2016.Signaling by FGFR3	0.884116	0.957846	-0.610746	-0.885578	884	39
Reactome_2016.Signaling by FGFR1	0.884116	0.957846	-0.610746	-0.885578	884	39
Reactome_2016.RHO GTPases Activate Formins	0.704154	0.957846	-0.641351	-0.911426	694	9
Reactome_2016.Downstream signal transduction	0.835165	0.957846	-0.624472	-0.907809	835	42
Reactome_2016.Association of TriC/CCT with target proteins during biosynthesis	0.311515	0.957846	-0.824382	-1.13197	256	3
Reactome_2016.Netrin-1 signaling	0.866532	0.957846	-0.563064	-0.798406	856	10
Reactome_2016.Signaling by NOTCH	0.693467	0.957846	-0.655769	-0.93486	689	13
Reactome_2016.Rho GTPase cycle	0.191575	0.957846	-0.794208	-1.13052	190	14
Reactome_2016.Signaling by FGFR2	0.887113	0.957846	-0.609293	-0.885725	887	41
Reactome_2016.Signaling by PDGF	0.835165	0.957846	-0.624472	-0.907809	835	42
Reactome_2016.Signaling by FGFR	0.887113	0.957846	-0.609293	-0.885725	887	41
Reactome_2016.NOTCH1 Intracellular Domain Regulates Transcription	0.314678	0.957846	-0.796259	-1.11844	297	6
Reactome_2016.NGF signalling via TRKA from the plasma membrane	0.434565	0.957846	-0.701797	-1.02077	434	44
Reactome_2016.EPH-ephrin mediated repulsion of cells	0.516364	0.957846	-0.732806	-1.00622	425	3
Reactome_2016.RHO GTPase Effectors	0.968032	0.995373	-0.535878	-0.770339	968	27
Reactome_2016.Signaling by Interleukins	0.592408	0.957846	-0.674449	-0.980462	592	42
Reactome_2016.Ion transport by P-type ATPases	0.124873	0.957846	-0.856955	-1.21555	122	8
Reactome_2016.NOSTRIN mediated eNOS trafficking	0.512195	0.957846	0.610759	0.966171	146	2
Reactome_2016.Constitutive Signaling by NOTCH1 HD+PEST Domain Mutants	0.912641	0.957846	-0.50851	-0.718099	887	7
Reactome_2016.Signaling by NOTCH1 in Cancer	0.912641	0.957846	-0.50851	-0.718099	887	7
Reactome_2016.Signaling by NOTCH1 PEST Domain Mutants in Cancer	0.912641	0.957846	-0.50851	-0.718099	887	7
Reactome_2016.Constitutive Signaling by NOTCH1 PEST Domain Mutants	0.912641	0.957846	-0.50851	-0.718099	887	7
Reactome_2016.Signaling by NOTCH1 HD+PEST Domain Mutants in Cancer	0.912641	0.957846	-0.50851	-0.718099	887	7
Reactome_2016.Signal Transduction	0.738262	0.957846	-0.659303	-0.967008	738	157
Reactome_2016.Membrane Trafficking	0.997003	0.998002	-0.412325	-0.596978	997	37
Reactome_2016.Signaling by NOTCH1 t(7;9)(NOTCH1:M1580 K2555) Translocation Mutant	0.480447	0.957846	-0.761954	-1.03053	343	2
Reactome_2016.Constitutive Signaling by NOTCH1 t(7;9)(NOTCH1:M1580 K2555) Translocation Mutant	0.480447	0.957846	-0.761954	-1.03053	343	2
Reactome_2016.TRAIL signaling	0.622905	0.957846	-0.687764	-0.930186	445	2
Reactome_2016.Regulation of RAS by GAPs	0.221753	0.957846	-0.829218	-1.16473	209	6
Reactome_2016.Interferon alpha/beta signaling	0.901336	0.957846	-0.517747	-0.731143	876	7
Reactome_2016.Loss of Nlp from mitotic centrosomes	0.604061	0.957846	-0.678563	-0.962509	594	8
Reactome_2016.Sema4D mediated inhibition of cell attachment and migration	0.423729	0.957846	-0.774499	-1.04245	224	1
Reactome_2016.Nef and signal transduction	0.460606	0.957846	-0.757746	-1.04047	379	3
Reactome_2016.AURKA Activation by TPX2	0.604061	0.957846	-0.678563	-0.962509	594	8
Reactome_2016.Immune System	0.786214	0.957846	-0.65199	-0.956671	786	137
Reactome_2016.Inactivation of Cdc42 and Rac	0.423729	0.957846	-0.774499	-1.04245	224	1
