# Supplementary material for: A single nuclear transcriptomic characterisation of mechanisms responsible for impaired angiogenesis and blood-brain barrier function in Alzheimer’s disease
Source: Nat Commun. 2024 Mar 12;15:2243. doi: 10.1038/s41467-024-46630-z (PMC10933340; doi:10.1038/s41467-024-46630-z)
Supplement: Supplementary file 10 — Supplementary Data 7 [file 41467_2024_46630_MOESM10_ESM.xlsx]

## Sheet: EC_GWAS_neighbourhoods
GWAS neighbourhood
CR1	CD22	ANO4	MYRF	BCAS1	LRP2	SEC14L5	ST18	UGT8	COLGALT2	MOBP	SLC24A2	KCNK10	OPALIN	KIF6	ASPA	PLPPR1	CNTN2	GPR37	B3GAT1	NCAM2	ATP13A5	SHTN1	STMN4	MAL	TTBK1	LPAR1	HSD11B1	ABCA8	MND1	ERBB3	DPYSL5	DOCK10	TTLL7	PKNOX2	ASXL3	CR1	ANKRD31	TMEFF2	BRSK2	MOG	ASPHD1	CDH1	PAPPA	RASSF2	DHCR24	AMPD3	PDE6B	TMEM131L	EML2
BIN1	PPARD	ITPK1	ARHGAP21	RNF144A	PDCD7	GTPBP1	GRHPR	ACOT7	CEMIP2	NAPA	DIP2C	OXR1	FYCO1	MINDY3	PTPRB	NCOA1	DBNL	CHL1	FAM172A	KDM5C	MFN2	DAPK2	BIN1	EMC8	CCDC88A	LIPA	MAP4K4	HUWE1	MRPL19	TIAM1	GPRC5B	NOL4L	GTPBP6	ZNF444	AKIRIN1	CTDSP2	ILF3-DT	PARP11	CALN1	ARL10
INPP5D	MYH9	FLT1	WWTR1	AKAP12	DAB2IP	INPP5D	DOCK6	NECTIN2	TNS1	PDK1	DBT	EGFR	MLLT1	DLGAP4	TCP11L1	RPRD1A	FGR	CBL	FGFR1	HACL1	ERLEC1	LRP6	TBCD	VPS13C	CSPP1	DIDO1	DLD	LTA4H	CCDC93	STAU1	PIP5K1C	ACER2	INSR	FOXK2	PRKCE	ERO1A	ZNF562	FAM114A1
HLA-DRB1	B2M	LAPTM4A	TMSB10	CD63	CD74	WWOX	HLA-C	RGS5	ISG15	VPS53	HLA-DRB1	HLA-DRA	HLA-B	HLA-DPA1	RBIS
CD2AP	RUNDC3B	ST3GAL6	COBLL1	ADGRF5	GPCPD1	PPARD	ABCG2	HLF	PUM2	PRKD3	CCSER2	EZR	CLEC2D	CLEC16A	PTPRB	DNMBP	RFX2	PGM1	CDK14	ABCC9	ATG2B	ALG13	STK38	NOL3	CEP68	SLC39A8	ABCB1	PTPRG	CTNNB1	TBC1D4	CD2AP	MYRIP	SLCO2B1	OXR1	GOLPH3L	TRIM13	MSRB3	FMNL2	DDAH1	ZNF33A	CLOCK	NIPBL	TMOD3	FBXO38	CEMIP2	ABLIM3	ARL8B	PARVA	GPRC5B
PTK2B	ATP11A	ORC2	KIAA0319L	PTK2B	GRB10	CYTH1	IRAK3	SUSD6	CADPS2	COG4	C11orf49	ABCG1	GALNT11	RAD9A	WDHD1	MMS22L	ZBTB48	CLTCL1	SLC22A23	ZGRF1	LERFS
CLU	ERBB4	MAPK10	NPAS3	CTNND2	LRP1B	GPC5	STON2	MED12L	FUT9	KIF1A	SCG3	GRIK4	SLC6A11	ZNF827	ACSBG1	MAP1A	DTX1	SFXN5	SCARA3	AGT	LSAMP	TVP23A	LONRF2	BMP7	CLU	KCNQ2	MLC1	OLFM2	SH3PXD2B	SEZ6L	GALNT8	TENT2	PDCD6IP	ASB3	ZDHHC13	NAT8L	LINC01551
SPI1	LY86	TFEC	ATP8B4	PTPRC	KCNK13	NCKAP1L	LIPC	ITGAM	SLC2A5	SPI1	TMIGD3	SLC8A1	CSF1R	LINC01684	LINC00578	S100Z	RAB39A	FOXP2	LRRK1	ADCY6	IGHMBP2
PICALM	CREM	IRAK3	SUSD6	PICALM	NEDD9	ATP11A	PLEKHG1	SEC14L1	LMBR1	NLK	CADPS2	DOCK9	ADIPOR2	YBX3	RBMS2	ARRDC2	UBE2D3	PXN	RHOA	LRCH1	TNRC6C	PTPN12	CD46	KAT6A	ADGRL2	GNAI2	CDK17	EPAS1	CALCOCO2	TFDP2	TMCC3	CASS4	TBC1D9	TIE1	ABCD3	CDC42	ELF2	RNF4	EDRF1	CA2	CTTNBP2NL	RAPGEF1	ANKS1A	PLPP1	ARRB1	DOCK7	DENND3	ELF1	PACSIN2
SORL1	CPED1	ATP8B4	BIN2	SYT17	GRAMD1B	RUBCNL	DOCK8	BLNK	TNS3	IGF1	SORL1	TRAF3IP3	CD4	LY86	ARHGAP24	PAG1	TFEC	RYR1	FGD3	MAP2K6	PCNX2	EPB41L2	ZNF710	P3H2	RAP1GAP2	GPC3	PILRA	TAFA1	KCNIP1	BHLHE41	IL18	PTGS1	LOXL3	WIPF3	CD96	IQCG	REEP1	TP63	GALC	CA8	ARRB2	WBP2NL	PRKCD	P2RY12	RGS10	NCKAP1L	KCNQ3	KCNK13	FGD2
FERMT2	NRP1	ST8SIA4	ABCB1	CTPS2	LPAR6	FERMT2	JAM2	SLC39A8	STXBP5-AS1	ERN1
SLC24A4	PTPRZ1	NAV3	CNTN1	SLC1A3	ADRA1A	PALLD	LAMA1	ANOS1	BMPR1B	DNAH7	WWC1	SLC24A4	ST8SIA1	CRMP1	GRAMD4	PPFIA1	COL23A1	PLTP	ZNF516	MED12L	GPC5	GABRB1	TENM4	TNIK	OBI1-AS1	AGBL4	GPM6A	KBTBD12	CNKSR2	ETNPPL	C3orf70	SLCO1C1	EMID1	RNF182	RNF150	DAPK1	SLC39A12	RANBP3L	NPL	SLC14A1	LINC01094	FRMPD4	NIM1K	LINC02774	PTAFR	SPRY4-AS1	GTF2IRD2	ZMAT3	FAM177B
ABCA7	ABCA7	PNKP	TMEM132A	ENDOV	EIF2A	MOV10	ADAT1	INPP5K	ZNF335	SAMM50	TSEN54	TNFAIP8L1	RUFY1	LIN9
APOE	KIF1A	AGT	ITM2C	ATP1B2	GFAP	APOE	HES6	EMX2	LSAMP	MAP1A	DDR1	AK8	AQP4	ID4	GPR37L1
CASS4	ELF1	GNAI2	EPAS1	CASS4	RAPGEF1	PICALM	CXorf38	BAIAP2	SLC31A1	TM6SF1	DAP	IL13RA1	MCCC1	TIE1	ANXA3	BCL2L1	POLR3C	LATS2	TBX3	PTPN14	ZNF248	SELENOT	HOOK3	CBR4	AFAP1	SHC2	SLC25A46
HESX1	DPH6	AKAP7	ICA1L	ZMAT1	DYNC2LI1	DOP1A	CCDC171	NIPSNAP2	CAMTA1	ZNF235	ORC3	REPS1	YWHAG	MPDZ	INTU	HESX1	CFAP69	CD226	THEM4	KIF20B	NDUFAF5	DYNC2H1	NAALADL2	NRBP2	TMEM72-AS1	ZNF518A	KREMEN1	PRKN	KIAA0825	MRPL39
HS3ST1	ELAC2	HS3ST1	DFFB	ZNF234	HADH
ZCWPW1	ZCWPW1	PPIE	PSMC5	PLXNB1	ADGRG2	RTKN	SLC35B1	CD2BP2	PSMB4	LANCL1-AS1	CHRM5	HIC2	CBWD3	HMGB2
CNTNAP2	PTPRD	IL1RAPL1	GRID1	EDIL3	GRIA4	DPP6	CNTNAP2	SYT14	PDE1A	GNAI1	DIP2B	MAML1	ANKS1B	MAPT	CTNNA3	PGBD5	PLD5	GRM3	NLGN1	GXYLT2	CPEB1	KAZN	RYR2	PCGF5
MS4A6A	P2RY12	CX3CR1	IRF8	PTGS1	LY86	TRAF3IP3	EPB41L2	MS4A6A	SCIN	WNT5A	INPP1	GPRIN3	LST1	AC008691.1	TRIM36
ADAM10	SRGAP2C	SRGAP2B	LEF1	SGMS1	ABCG2	SLC39A8	FMNL3	HEG1	CARD8	KDM7A	ADAM10	GLCE	SNED1	ITSN2	TRIP4	NHLRC2	PHACTR2	PRKCB	HGS	CAMKMT	TFRC	AMOTL1	ILK	SRGAP2
APH1B	HSP90AA1	PAPOLA	PTGES3	SNAP23	HSP90AB1	ST13	CHORDC1	SNX3	H6PD	HTATIP2	MYEF2	APH1B	HSPA8	GPBP1	MKNK2	TLE3	RAB3D	HSPH1	FXR1	STIP1	HSPD1	ABHD3	HSPA4L	CGAS	CD81-AS1	CACYBP	ANAPC16	ARSG	CRELD1	FBXO11	CCDC126	LINC01277	DNAJA4	CRYZ	UBR3
KAT8	DCBLD2	SWT1	KAT8	ACVR2B	NDRG3	XRCC6	ZNF891
SCIMP	CSF3R	DOCK8	FGD2	LY86	BIN2	PLCB2	BTK	LPAR5	GSTM5	SCIMP	IQGAP2	COL6A2	AOAH	GLYATL2	LILRB1	LRAT	FRMPD3	SNX10	DEF6	DCDC2	RGS10	FCGBP	MIR646HG	ITGB2	GNG2	DENND1C	DOCK11	GAL3ST4	XACT	NFAM1	ACSM5	FBXO41	MRC1	LINC02742
ABI3	ABI3	RIMBP2	BANK1	LINC02694	FAM157C	GRIA1	FAM53A
MEF2C	LMBR1	LRCH1	PTPN12	ADGRL2	ADGRL4	PLEKHG1	IRAK3	CALCOCO2	TBC1D9	PICALM	MEF2C	ARRB1	SCARF1	DELE1	YES1	LHFPL6	TRIM33	RALGAPB	SGSM1
OARD1	CCDC84	AC069368.1	2006-03-01	AC096711.2	AC025159.1	AC003006.1	AC027808.1	TAZ	AF165147.1	AP002812.2	AC079760.1	WDR60	AC084816.1	AL117339.5	AZIN1-AS1	OARD1	XPA	AL136531.2	AC084337.2
PILRA	APBB1IP	ARHGAP15	ATP8B4	BLNK	IGF1	CYTH4	MORC1	ADGRG5	DOCK8	RIN3	NCMAP	SYNDIG1	PTPRO	CD84	LY86	PILRA	RASAL3	VIT	CYTIP	MLXIPL	IGSF6	PIK3CD	QPRT	EBI3	LILRB1	ITGAL	RUNX3	CRLF1	MEST	SYK	PIK3R5	FGD2	HS3ST4	ITGAX	RGS10	CD86	FRMD4A	CSF3R	CSF2RA	ZNF710	IGSF21	RASGEF1C	FAM149A	LINC02232	LINC01357	CHST11	FGD3	SORL1	LINC02712
USP6NL	PDXK	AP3S1	PTPRB	TBC1D4	USP6NL	RASAL2	RAPGEF2	PLCB4	UNC13B	MECOM	PPARD	PTPRG	FCHSD2	SAMD12	TEK	LIMCH1	MYRIP	KIAA1549	ATP7B	TSPAN9	ANKH	RAP2A	CPNE3	ABCC9	TTC28	AKT3	SLC25A13	SERINC1	CIAO1	FAM214A	C2CD2	PYGL	HCFC1R1	MYO5C	CTTN	MOB1A	MYLIP	ATRX	KCTD3	WDR33	CTNNB1	ATP10A	OXR1	SLCO2B1	MFSD2A	HSD17B11	MAFK	GLUD1	FAM126B
CELF1	RPS19	TMSB10	RPL28	RPL34	RPS15	TUBA1B	CD81	KDSR	SERBP1	MAP1LC3B	GUK1	RHOC	MED28	CSNK2A2	IFT43	PPDPF	HEATR1	NSD2	TGOLN2	LRSAM1	LMBR1L	SMPD4	CELF1	NME3	HERC1	ADNP2	GCLC	HBS1L	LENG8	DIS3	CCN1	RNF185	ZMYM2	NEK11	SLC3A2	RPS9	RPLP2	CLDN5	RPL13	FDX1	CYBC1	NOL8	UHMK1	CCDC57	SELENOP	TTC21B	ZNF358	UBXN7	NPIPB3
EED	SMG9	TBC1D2	EED	CALU	GPR85	SNED1
SPPL2A	RACK1	EIF3M	RPLP1	SPPL2A	RPL13A	CBX5	TMX1	XYLB	HMGN1	PRMT3
IQCK	TRERF1	CDH23	EYA2	HNRNPF	PTTG1IP	CAMK2G	NCKAP1	HNRNPA2B1	CSNK1G3	TPT1	YBX1	FAM189A2	TNFRSF1A	GALM	BMPER	ABLIM1	MAP3K14	ZNF800	AGPS	IMPA2	GOLM1	IQCK	OSBPL11	LPP	HNRNPA3	FLRT2	ITSN1	RASSF8-AS1	ZNRF3	RAD21	VSTM4	ARMC2	ECM2	SRGAP1	LRRC20	SULT1A1	BHMT2	PRKAG1
IL34	IL34	OPRM1	SYT16	BTBD11	TRHDE	RGS7	SHISA9	FBXO16	KSR2	FREM1	KCND2	RALYL	SLC4A10	NETO2
WWOX	B2M	LAPTM4A	TMSB10	CD63	CD74	WWOX	HLA-C	ISG15	VPS53	HLA-DRB1	RGS5	HLA-DRA	HLA-B	PDE7B
PLCG2	YAP1	VPS45	MFSD8	PLCG2	TBRG1	FRA10AC1
CYB561	COPZ2	MYH7B	RBMX2	CYB561	ZBTB47	TWF1	SLC25A4	NEB	N6AMT1	RIDA	ADGRF3	NBPF26
CCN2	SAMD4A	ZMYM4	PLXNA2	MSH3	ARMH3	RGCC	CCN2	LRRC8A	TJP1	PHF21A	SEMA6A	ARNT2	JDP2	OPA3	SUCLG2	ZYX	ZSWIM6	PGM5
CSTF1	SNAPC1	FCSK	CNOT11	KLHDC3	FN3KRP	TMEM209	SEC61B	UQCC2	PUS1	IMPACT	RIOK1	ABRAXAS1	IFT46	CSTF1	MRPS23	TOMM40	FBXL12	FOXP4	OMG	ZNF684	BROX	TMEM69	ELAC2	ZFP82	DFFB	SLC25A44	ADH5	RRP12	SAMD8	SHKBP1	ZNF610	CHAF1A	AP4M1	TMEM8B	LINC00407	NUDT7	DAGLA	LRRC37A2	SLC12A8	INCENP	ZSCAN23
ADAMTS1	CDKN1A	FOSL2	YBX3	GADD45B	ZFP36	EMP1	CXCL2	ADAMTS1	TNFAIP3	PRDM1	CYP20A1	DUSP5	FOS	PKIG	JUNB	APOLD1	BTG2	CSRNP1	KLF10	UBN2	RHOB	TCEAL9	DDX3X	FILIP1L
[truncated: 131 more columns]

## Sheet: EC_neighbourhood_enrichment
GWAS gene	geneset	description	size	overlap	odds_ratio	pval	FDR	database	#NAME?	genes
CR1	GO:0007417	central nervous system development	218	6	11.17	3.2e-05	0.0094	GO	2.027	UGT8;MYRF;MOG;MAL;PROX1;MDGA1
CR1	GO:0007399	nervous system development	456	8	7.25	3.7e-05	0.0094	GO	2.027	UGT8;MOBP;ERBB3;MOG;DPYSL5;CDH1;MAL;PROX1
CR1	GO:0048699	generation of neurons	131	4	12	0.0005	0.0828	GO	1.082	BRSK2;CDH1;PROX1;MDGA1
CR1	GO:2000179	positive regulation of neural precursor cell proliferation	14	2	61.52	0.00069	0.0859	GO	1.066	LRP2;PROX1
CR1	Cell adhesion molecules (CAMs)	Cell adhesion molecules (CAMs)	145	4	10.8	0.00073	0.039	NA	1.41	CDH1;CNTN2;NCAM2;CD22
BIN1	GO:0045664	regulation of neuron differentiation	85	4	27.27	2.5e-05	0.0076	GO	2.119	CCDC88A;TIAM1;GPRC5B;BIN1
BIN1	GO:0016601	Rac protein signal transduction	19	2	61.74	0.00065	0.0999	GO	1	TIAM1;DBNL
INPP5D	GO:0031434	mitogen-activated protein kinase kinase binding	66	5	49.43	1.5e-07	1.8e-05	GO	4.74	FLT1;INSR;DAB2IP;EGFR;FGFR1
INPP5D	GO:0004714	transmembrane receptor protein tyrosine kinase activity	62	4	40.37	5.7e-06	0.00023	GO	3.64	FLT1;INSR;EGFR;FGFR1
INPP5D	GO:0019199	transmembrane receptor protein kinase activity	63	4	39.69	6.1e-06	0.00023	GO	3.64	FLT1;INSR;EGFR;FGFR1
INPP5D	GO:0004713	protein tyrosine kinase activity	148	5	21	8.5e-06	0.00025	GO	3.6	FGR;FLT1;INSR;EGFR;FGFR1
INPP5D	GO:0004709	MAP kinase kinase kinase activity	79	4	31.2	1.5e-05	0.00035	GO	3.46	FLT1;INSR;EGFR;FGFR1
INPP5D	GO:0004672	protein kinase activity	514	7	8.66	4.5e-05	0.00086	GO	3.07	FGR;FLT1;INSR;PRKCE;EGFR;PDK1;FGFR1
INPP5D	GO:0019901	protein kinase binding	496	6	7.45	0.00032	0.005	GO	2.3	FGR;FLT1;INSR;DAB2IP;EGFR;FGFR1
INPP5D	GO:0052813	phosphatidylinositol bisphosphate kinase activity	72	3	24.71	0.00034	0.005	GO	2.3	PIP5K1C;EGFR;FGFR1
INPP5D	GO:0045296	cadherin binding	314	4	7.46	0.0029	0.037	GO	1.43	DAB2IP;MYH9;CBL;EGFR
INPP5D	GO:0017124	SH3 domain binding	56	2	20.48	0.0051	0.058	GO	1.24	DAB2IP;CBL
INPP5D	GO:0046934	phosphatidylinositol-4,5-bisphosphate 3-kinase activity	69	2	16.5	0.0076	0.068	GO	1.17	EGFR;FGFR1
INPP5D	GO:0042803	protein homodimerization activity	665	5	4.43	0.0081	0.068	GO	1.17	DAB2IP;MYH9;NECTIN2;LRP6;FGFR1
INPP5D	GO:0035004	phosphatidylinositol 3-kinase activity	77	2	14.73	0.0094	0.068	GO	1.17	EGFR;FGFR1
INPP5D	GO:0017040	ceramidase activity	6	1	107.88	0.011	0.068	GO	1.17	ACER2
INPP5D	GO:0043184	vascular endothelial growth factor receptor 2 binding	6	1	107.88	0.011	0.068	GO	1.17	DAB2IP
INPP5D	GO:0016308	1-phosphatidylinositol-4-phosphate 5-kinase activity	6	1	107.88	0.011	0.068	GO	1.17	PIP5K1C
INPP5D	GO:0003779	actin binding	255	3	6.7	0.012	0.068	GO	1.17	PRKCE;MYH9;EGFR
INPP5D	GO:0036312	phosphatidylinositol 3-kinase regulatory subunit binding	7	1	89.89	0.013	0.068	GO	1.17	DAB2IP
INPP5D	GO:0052659	inositol-1,3,4,5-tetrakisphosphate 5-phosphatase activity	7	1	89.89	0.013	0.068	GO	1.17	INPP5D
INPP5D	GO:0005021	vascular endothelial growth factor-activated receptor activity	7	1	89.89	0.013	0.068	GO	1.17	FLT1
INPP5D	GO:0031995	insulin-like growth factor II binding	7	1	89.89	0.013	0.068	GO	1.17	INSR
INPP5D	GO:0019903	protein phosphatase binding	93	2	12.13	0.013	0.068	GO	1.17	DAB2IP;EGFR
INPP5D	GO:0016803	ether hydrolase activity	8	1	77.05	0.015	0.068	GO	1.17	LTA4H
INPP5D	GO:0016668	oxidoreductase activity, acting on a sulfur group of donors, NAD(P) as acceptor	8	1	77.05	0.015	0.068	GO	1.17	DLD
INPP5D	GO:0071936	coreceptor activity involved in Wnt signaling pathway	8	1	77.05	0.015	0.068	GO	1.17	LRP6
INPP5D	GO:0005172	vascular endothelial growth factor receptor binding	9	1	67.41	0.017	0.068	GO	1.17	DAB2IP
INPP5D	GO:0030898	actin-dependent ATPase activity	9	1	67.41	0.017	0.068	GO	1.17	MYH9
INPP5D	GO:0052743	inositol tetrakisphosphate phosphatase activity	9	1	67.41	0.017	0.068	GO	1.17	INPP5D
INPP5D	GO:0004697	protein kinase C activity	10	1	59.92	0.019	0.068	GO	1.17	PRKCE
INPP5D	GO:0031435	mitogen-activated protein kinase kinase kinase binding	10	1	59.92	0.019	0.068	GO	1.17	DAB2IP
INPP5D	GO:0005123	death receptor binding	10	1	59.92	0.019	0.068	GO	1.17	DAB2IP
INPP5D	GO:0008179	adenylate cyclase binding	10	1	59.92	0.019	0.068	GO	1.17	AKAP12
INPP5D	GO:0031994	insulin-like growth factor I binding	13	1	44.93	0.024	0.079	GO	1.1	INSR
INPP5D	GO:0005041	low-density lipoprotein receptor activity	13	1	44.93	0.024	0.079	GO	1.1	LRP6
INPP5D	GO:0034595	phosphatidylinositol phosphate 5-phosphatase activity	13	1	44.93	0.024	0.079	GO	1.1	INPP5D
INPP5D	GO:0051015	actin filament binding	128	2	8.75	0.025	0.079	GO	1.1	MYH9;EGFR
INPP5D	GO:0005520	insulin-like growth factor binding	14	1	41.47	0.026	0.079	GO	1.1	INSR
INPP5D	GO:0005159	insulin-like growth factor receptor binding	15	1	38.51	0.028	0.079	GO	1.1	INSR
INPP5D	GO:0030228	lipoprotein particle receptor activity	15	1	38.51	0.028	0.079	GO	1.1	LRP6
INPP5D	GO:0016307	phosphatidylinositol phosphate kinase activity	15	1	38.51	0.028	0.079	GO	1.1	PIP5K1C
INPP5D	GO:0015035	protein disulfide oxidoreductase activity	15	1	38.51	0.028	0.079	GO	1.1	ERO1A
INPP5D	GO:0070006	metalloaminopeptidase activity	17	1	33.69	0.032	0.087	GO	1.06	LTA4H
INPP5D	GO:0000146	microfilament motor activity	18	1	31.71	0.034	0.09	GO	1.05	MYH9
INPP5D	GO:0046875	ephrin receptor binding	19	1	29.95	0.036	0.091	GO	1.04	CBL
INPP5D	GO:0051721	protein phosphatase 2A binding	20	1	28.37	0.037	0.091	GO	1.04	DAB2IP
INPP5D	GO:0016864	intramolecular oxidoreductase activity, transposing S-S bonds	20	1	28.37	0.037	0.091	GO	1.04	ERO1A
INPP5D	GO:0003756	protein disulfide isomerase activity	20	1	28.37	0.037	0.091	GO	1.04	ERO1A
INPP5D	GO:0070273	phosphatidylinositol-4-phosphate binding	22	1	25.66	0.041	0.094	GO	1.03	DAB2IP
INPP5D	GO:0042813	Wnt-activated receptor activity	22	1	25.66	0.041	0.094	GO	1.03	LRP6
INPP5D	GO:0017134	fibroblast growth factor binding	22	1	25.66	0.041	0.094	GO	1.03	FGFR1
INPP5D	GO:0043531	ADP binding	23	1	24.5	0.043	0.097	GO	1.01	MYH9
INPP5D	GO:0015036	disulfide oxidoreductase activity	25	1	22.45	0.046	0.1	GO	1	ERO1A
INPP5D	GO:0016407	acetyltransferase activity	25	1	22.45	0.046	0.1	GO	1	DBT
INPP5D	GO:0003785	actin monomer binding	26	1	21.55	0.048	0.1	GO	1	PRKCE
INPP5D	GO:0032813	tumor necrosis factor receptor superfamily binding	27	1	20.72	0.05	0.1	GO	1	DAB2IP
INPP5D	GO:0005925	focal adhesion	357	7	12.65	4.3e-06	0.00029	GO	3.54	AKAP12;FLT1;MYH9;PIP5K1C;EGFR;NECTIN2;TNS1
INPP5D	GO:0005901	caveola	57	3	31.6	0.00017	0.00586	GO	2.23	INSR;CBL;LRP6
INPP5D	GO:0014066	regulation of phosphatidylinositol 3-kinase signaling	81	7	60.69	1.6e-10	1e-07	GO	7	FGR;FLT1;DAB2IP;PIP5K1C;CBL;EGFR;FGFR1
INPP5D	GO:0018212	peptidyl-tyrosine modification	52	5	64.2	4.6e-08	1.5e-05	GO	4.82	FGR;FLT1;INSR;EGFR;FGFR1
INPP5D	GO:0018108	peptidyl-tyrosine phosphorylation	80	5	40.18	4.1e-07	8.9e-05	GO	4.05	FGR;FLT1;INSR;EGFR;FGFR1
INPP5D	GO:0043549	regulation of kinase activity	102	5	31.03	1.4e-06	0.00023	GO	3.64	FGR;FLT1;INSR;EGFR;FGFR1
INPP5D	GO:0014068	positive regulation of phosphatidylinositol 3-kinase signaling	54	4	46.85	3.3e-06	0.00039	GO	3.41	FGR;FLT1;CBL;FGFR1
INPP5D	GO:0030335	positive regulation of cell migration	222	6	17.14	3.6e-06	0.00039	GO	3.41	FGR;FLT1;INSR;PRKCE;DAB2IP;EGFR
INPP5D	GO:0048585	negative regulation of response to stimulus	128	5	24.44	4.2e-06	0.00039	GO	3.41	FLT1;VPS13C;INSR;EGFR;FGFR1
INPP5D	GO:0048522	positive regulation of cellular process	520	8	10.13	4.9e-06	0.0004	GO	3.4	ACER2;WWTR1;FLT1;CSPP1;INSR;EGFR;LRP6;FGFR1
INPP5D	GO:0035412	regulation of catenin import into nucleus	19	3	106.85	6e-06	0.00044	GO	3.36	WWTR1;DAB2IP;EGFR
INPP5D	GO:0001932	regulation of protein phosphorylation	262	6	14.43	9.3e-06	0.00061	GO	3.21	FGR;WWTR1;INSR;DAB2IP;EGFR;LRP6
INPP5D	GO:0010648	negative regulation of cell communication	79	4	31.2	1.5e-05	0.0009	GO	3.05	FLT1;INSR;EGFR;FGFR1
INPP5D	GO:0023057	negative regulation of signaling	84	4	29.24	1.9e-05	0.00098	GO	3.01	FLT1;INSR;EGFR;FGFR1
INPP5D	GO:0046777	protein autophosphorylation	176	5	17.54	2e-05	0.00098	GO	3.01	FGR;FLT1;INSR;EGFR;FGFR1
INPP5D	GO:0043406	positive regulation of MAP kinase activity	178	5	17.33	2.1e-05	0.00098	GO	3.01	FLT1;INSR;DAB2IP;EGFR;FGFR1
INPP5D	GO:0043405	regulation of MAP kinase activity	88	4	27.84	2.3e-05	0.001	GO	3	FLT1;DAB2IP;EGFR;FGFR1
INPP5D	GO:0006468	protein phosphorylation	471	7	9.49	2.6e-05	0.0011	GO	2.96	FGR;FLT1;INSR;PRKCE;DAB2IP;EGFR;FGFR1
INPP5D	GO:0010863	positive regulation of phospholipase C activity	31	3	61.02	2.7e-05	0.0011	GO	2.96	FLT1;EGFR;FGFR1
INPP5D	GO:1902533	positive regulation of intracellular signal transduction	480	7	9.3	2.9e-05	0.0011	GO	2.96	FGR;FLT1;INSR;DAB2IP;CBL;EGFR;FGFR1
INPP5D	GO:0043551	regulation of phosphatidylinositol 3-kinase activity	34	3	55.11	3.6e-05	0.0013	GO	2.89	FGR;FLT1;DAB2IP
INPP5D	GO:0043408	regulation of MAPK cascade	204	5	15.05	4e-05	0.0013	GO	2.89	FLT1;INSR;DAB2IP;EGFR;FGFR1
INPP5D	GO:0090068	positive regulation of cell cycle process	108	4	22.46	5.2e-05	0.0016	GO	2.8	CSPP1;INSR;PRKCE;DAB2IP
INPP5D	GO:0042127	regulation of cell proliferation	741	8	7	6.2e-05	0.0018	GO	2.74	FGR;ACER2;WWTR1;FLT1;INSR;DAB2IP;EGFR;FGFR1
INPP5D	GO:0033674	positive regulation of kinase activity	114	4	21.23	6.4e-05	0.0018	GO	2.74	FLT1;INSR;EGFR;FGFR1
INPP5D	GO:0042059	negative regulation of epidermal growth factor receptor signaling pathway	41	3	44.94	6.4e-05	0.0018	GO	2.74	DAB2IP;CBL;EGFR
INPP5D	GO:0034333	adherens junction assembly	7	2	221.74	7.3e-05	0.0019	GO	2.72	TBCD;PIP5K1C
INPP5D	GO:0071902	positive regulation of protein serine/threonine kinase activity	119	4	20.3	7.5e-05	0.0019	GO	2.72	FLT1;DAB2IP;EGFR;FGFR1
INPP5D	GO:1901185	negative regulation of ERBB signaling pathway	44	3	41.65	7.9e-05	0.0019	GO	2.72	DAB2IP;CBL;EGFR
INPP5D	GO:0034332	adherens junction organization	45	3	40.65	8.5e-05	0.002	GO	2.7	TBCD;PIP5K1C;NECTIN2
INPP5D	GO:0070372	regulation of ERK1 and ERK2 cascade	248	5	12.3	0.0001	0.0023	GO	2.64	FLT1;INSR;DAB2IP;EGFR;FGFR1
INPP5D	GO:0035414	negative regulation of catenin import into nucleus	9	2	158.37	0.00013	0.0027	GO	2.57	WWTR1;DAB2IP
INPP5D	GO:0051347	positive regulation of transferase activity	138	4	17.41	0.00013	0.0028	GO	2.55	FLT1;INSR;EGFR;FGFR1
INPP5D	GO:0008284	positive regulation of cell proliferation	425	6	8.75	0.00014	0.0028	GO	2.55	ACER2;WWTR1;FLT1;INSR;EGFR;FGFR1
INPP5D	GO:1900274	regulation of phospholipase C activity	10	2	138.57	0.00016	0.0031	GO	2.51	FLT1;FGFR1
INPP5D	GO:0009968	negative regulation of signal transduction	284	5	10.69	0.00019	0.0036	GO	2.44	FLT1;INSR;DAB2IP;EGFR;FGFR1
INPP5D	GO:0042058	regulation of epidermal growth factor receptor signaling pathway	59	3	30.47	0.00019	0.0036	GO	2.44	DAB2IP;CBL;EGFR
INPP5D	GO:0043410	positive regulation of MAPK cascade	290	5	10.46	0.00021	0.0038	GO	2.42	FLT1;INSR;DAB2IP;EGFR;FGFR1
INPP5D	GO:1905562	regulation of vascular endothelial cell proliferation	12	2	110.84	0.00023	0.0041	GO	2.39	FLT1;FGFR1
INPP5D	GO:0031400	negative regulation of protein modification process	64	3	27.96	0.00024	0.0042	GO	2.38	WWTR1;DAB2IP;LRP6
INPP5D	GO:0050812	regulation of acyl-CoA biosynthetic process	13	2	100.76	0.00027	0.0044	GO	2.36	DLD;PDK1
INPP5D	GO:0010510	regulation of acetyl-CoA biosynthetic process from pyruvate	13	2	100.76	0.00027	0.0044	GO	2.36	DLD;PDK1
INPP5D	GO:2000147	positive regulation of cell motility	180	4	13.23	0.00037	0.0059	GO	2.23	FGR;FLT1;INSR;EGFR
INPP5D	GO:0042326	negative regulation of phosphorylation	76	3	23.35	0.0004	0.0063	GO	2.2	WWTR1;DAB2IP;LRP6
INPP5D	GO:0070374	positive regulation of ERK1 and ERK2 cascade	202	4	11.74	0.00057	0.0087	GO	2.06	FLT1;INSR;EGFR;FGFR1
INPP5D	GO:0010518	positive regulation of phospholipase activity	19	2	65.18	0.00059	0.0088	GO	2.06	FLT1;FGFR1
INPP5D	GO:0042327	positive regulation of phosphorylation	209	4	11.34	0.00065	0.0095	GO	2.02	FLT1;INSR;EGFR;FGFR1
INPP5D	GO:0009083	branched-chain amino acid catabolic process	21	2	58.31	0.00072	0.01	GO	2	DBT;DLD
INPP5D	GO:0009081	branched-chain amino acid metabolic process	22	2	55.39	0.00079	0.011	GO	1.96	DBT;DLD
INPP5D	GO:0030947	regulation of vascular endothelial growth factor receptor signaling pathway	22	2	55.39	0.00079	0.011	GO	1.96	FLT1;DAB2IP
INPP5D	GO:0042308	negative regulation of protein import into nucleus	22	2	55.39	0.00079	0.011	GO	1.96	WWTR1;DAB2IP
INPP5D	GO:0009063	cellular amino acid catabolic process	23	2	52.75	0.00087	0.011	GO	1.96	DBT;DLD
INPP5D	GO:0007169	transmembrane receptor protein tyrosine kinase signaling pathway	397	5	7.56	0.00088	0.011	GO	1.96	FGR;FLT1;INSR;CBL;FGFR1
INPP5D	GO:0097193	intrinsic apoptotic signaling pathway	102	3	17.2	0.00095	0.012	GO	1.92	ERO1A;DAB2IP;PDK1
INPP5D	GO:0009966	regulation of signal transduction	234	4	10.09	0.00099	0.012	GO	1.92	FLT1;INSR;EGFR;FGFR1
INPP5D	GO:0043069	negative regulation of programmed cell death	409	5	7.33	0.001	0.012	GO	1.92	FLT1;INSR;CBL;EGFR;FGFR1
INPP5D	GO:0070059	intrinsic apoptotic signaling pathway in response to endoplasmic reticulum stress	25	2	48.16	0.001	0.012	GO	1.92	ERO1A;DAB2IP
INPP5D	GO:0001934	positive regulation of protein phosphorylation	413	5	7.26	0.001	0.012	GO	1.92	FLT1;INSR;DAB2IP;EGFR;FGFR1
INPP5D	GO:0034976	response to endoplasmic reticulum stress	107	3	16.37	0.0011	0.012	GO	1.92	ERO1A;ERLEC1;DAB2IP
INPP5D	GO:0071364	cellular response to epidermal growth factor stimulus	26	2	46.15	0.0011	0.012	GO	1.92	DAB2IP;EGFR
INPP5D	GO:0035924	cellular response to vascular endothelial growth factor stimulus	26	2	46.15	0.0011	0.012	GO	1.92	FLT1;DAB2IP
INPP5D	GO:0043552	positive regulation of phosphatidylinositol 3-kinase activity	26	2	46.15	0.0011	0.012	GO	1.92	FGR;FLT1
INPP5D	GO:0006469	negative regulation of protein kinase activity	110	3	15.91	0.0012	0.013	GO	1.89	WWTR1;DAB2IP;LRP6
INPP5D	GO:0090218	positive regulation of lipid kinase activity	28	2	42.6	0.0013	0.014	GO	1.85	FGR;FLT1
INPP5D	GO:1903727	positive regulation of phospholipid metabolic process	29	2	41.02	0.0014	0.014	GO	1.85	FGR;FLT1
INPP5D	GO:0051897	positive regulation of protein kinase B signaling	128	3	13.6	0.0018	0.019	GO	1.72	INSR;EGFR;FGFR1
INPP5D	GO:0032467	positive regulation of cytokinesis	35	2	33.55	0.002	0.02	GO	1.7	CSPP1;PRKCE
INPP5D	GO:0010812	negative regulation of cell-substrate adhesion	36	2	32.56	0.0021	0.021	GO	1.68	ACER2;TBCD
INPP5D	GO:0045740	positive regulation of DNA replication	36	2	32.56	0.0021	0.021	GO	1.68	INSR;EGFR
INPP5D	GO:0043066	negative regulation of apoptotic process	486	5	6.14	0.0021	0.021	GO	1.68	FLT1;INSR;CBL;EGFR;FGFR1
INPP5D	GO:0071363	cellular response to growth factor stimulus	140	3	12.4	0.0024	0.023	GO	1.64	FLT1;DAB2IP;EGFR
INPP5D	GO:0042177	negative regulation of protein catabolic process	40	2	29.13	0.0026	0.025	GO	1.6	DAB2IP;EGFR
INPP5D	GO:0045859	regulation of protein kinase activity	148	3	11.71	0.0028	0.026	GO	1.59	FGR;WWTR1;LRP6
INPP5D	GO:0090090	negative regulation of canonical Wnt signaling pathway	149	3	11.63	0.0028	0.026	GO	1.59	WWTR1;DAB2IP;LRP6
INPP5D	GO:0032872	regulation of stress-activated MAPK cascade	42	2	27.67	0.0029	0.026	GO	1.59	DAB2IP;EGFR
INPP5D	GO:0051781	positive regulation of cell division	42	2	27.67	0.0029	0.026	GO	1.59	CSPP1;PRKCE
INPP5D	GO:0030334	regulation of cell migration	317	4	7.39	0.003	0.026	GO	1.59	FGR;FLT1;INSR;EGFR
INPP5D	GO:1903078	positive regulation of protein localization to plasma membrane	44	2	26.35	0.0032	0.027	GO	1.57	PRKCE;EGFR
INPP5D	GO:0038083	peptidyl-tyrosine autophosphorylation	46	2	25.15	0.0035	0.029	GO	1.54	FGR;EGFR
INPP5D	GO:1904377	positive regulation of protein localization to cell periphery	47	2	24.59	0.0036	0.03	GO	1.52	PRKCE;EGFR
INPP5D	GO:0051896	regulation of protein kinase B signaling	164	3	10.54	0.0037	0.031	GO	1.51	INSR;EGFR;FGFR1
INPP5D	GO:0010632	regulation of epithelial cell migration	49	2	23.54	0.0039	0.032	GO	1.49	PRKCE;DAB2IP
INPP5D	GO:0042981	regulation of apoptotic process	816	6	4.43	0.0041	0.033	GO	1.48	FLT1;INSR;DAB2IP;CBL;EGFR;FGFR1
INPP5D	GO:0030178	negative regulation of Wnt signaling pathway	175	3	9.86	0.0044	0.036	GO	1.44	WWTR1;DAB2IP;LRP6
INPP5D	GO:0001933	negative regulation of protein phosphorylation	179	3	9.64	0.0047	0.037	GO	1.43	WWTR1;DAB2IP;LRP6
INPP5D	GO:0007173	epidermal growth factor receptor signaling pathway	58	2	19.75	0.0054	0.042	GO	1.38	CBL;EGFR
INPP5D	GO:0007229	integrin-mediated signaling pathway	59	2	19.4	0.0056	0.043	GO	1.37	FGR;MYH9
INPP5D	GO:0006892	post-Golgi vesicle-mediated transport	59	2	19.4	0.0056	0.043	GO	1.37	VPS13C;CCDC93
INPP5D	GO:0034329	cell junction assembly	60	2	19.07	0.0058	0.044	GO	1.36	TBCD;PIP5K1C
INPP5D	GO:0016310	phosphorylation	387	4	6.01	0.0061	0.045	GO	1.35	FGR;INSR;PRKCE;FGFR1
INPP5D	GO:0006275	regulation of DNA replication	62	2	18.43	0.0062	0.046	GO	1.34	INSR;EGFR
INPP5D	GO:0051240	positive regulation of multicellular organismal process	203	3	8.47	0.0067	0.049	GO	1.31	WWTR1;PRKCE;LRP6
INPP5D	GO:0007162	negative regulation of cell adhesion	66	2	17.27	0.007	0.05	GO	1.3	ACER2;TBCD
INPP5D	GO:0071901	negative regulation of protein serine/threonine kinase activity	68	2	16.75	0.0074	0.052	GO	1.28	DAB2IP;LRP6
INPP5D	GO:1903076	regulation of protein localization to plasma membrane	68	2	16.75	0.0074	0.052	GO	1.28	PRKCE;EGFR
INPP5D	GO:0010717	regulation of epithelial to mesenchymal transition	69	2	16.5	0.0076	0.053	GO	1.28	WWTR1;DAB2IP
INPP5D	GO:0060828	regulation of canonical Wnt signaling pathway	214	3	8.02	0.0077	0.053	GO	1.28	WWTR1;DAB2IP;LRP6
INPP5D	GO:0050769	positive regulation of neurogenesis	70	2	16.25	0.0078	0.054	GO	1.27	DAB2IP;FGFR1
INPP5D	GO:0048010	vascular endothelial growth factor receptor signaling pathway	71	2	16.02	0.008	0.054	GO	1.27	FLT1;DAB2IP
INPP5D	GO:1902531	regulation of intracellular signal transduction	423	4	5.49	0.0083	0.055	GO	1.26	AKAP12;DAB2IP;PIP5K1C;EGFR
INPP5D	GO:0045927	positive regulation of growth	72	2	15.79	0.0083	0.055	GO	1.26	INSR;EGFR
INPP5D	GO:0050678	regulation of epithelial cell proliferation	73	2	15.56	0.0085	0.056	GO	1.25	DAB2IP;EGFR
INPP5D	GO:0032465	regulation of cytokinesis	78	2	14.54	0.0096	0.063	GO	1.2	CSPP1;PRKCE
INPP5D	GO:0008543	fibroblast growth factor receptor signaling pathway	79	2	14.35	0.0099	0.064	GO	1.19	CBL;FGFR1
INPP5D	GO:0038127	ERBB signaling pathway	81	2	13.98	0.01	0.065	GO	1.19	CBL;EGFR
INPP5D	GO:0071900	regulation of protein serine/threonine kinase activity	81	2	13.98	0.01	0.065	GO	1.19	DAB2IP;LRP6
INPP5D	GO:0051054	positive regulation of DNA metabolic process	83	2	13.64	0.011	0.065	GO	1.19	INSR;EGFR
INPP5D	GO:1903726	negative regulation of phospholipid metabolic process	6	1	107.88	0.011	0.065	GO	1.19	DAB2IP
INPP5D	GO:0048596	embryonic camera-type eye morphogenesis	6	1	107.88	0.011	0.065	GO	1.19	LRP6
INPP5D	GO:1990535	neuron projection maintenance	6	1	107.88	0.011	0.065	GO	1.19	INSR
INPP5D	GO:0031076	embryonic camera-type eye development	6	1	107.88	0.011	0.065	GO	1.19	LRP6
INPP5D	GO:0010656	negative regulation of muscle cell apoptotic process	6	1	107.88	0.011	0.065	GO	1.19	LRP6
INPP5D	GO:0070141	response to UV-A	6	1	107.88	0.011	0.065	GO	1.19	EGFR
INPP5D	GO:0010763	positive regulation of fibroblast migration	6	1	107.88	0.011	0.065	GO	1.19	PRKCE
INPP5D	GO:0001702	gastrulation with mouth forming second	6	1	107.88	0.011	0.065	GO	1.19	LRP6
INPP5D	GO:0097062	dendritic spine maintenance	6	1	107.88	0.011	0.065	GO	1.19	INSR
INPP5D	GO:0046328	regulation of JNK cascade	91	2	12.41	0.013	0.067	GO	1.17	DAB2IP;EGFR
INPP5D	GO:0033673	negative regulation of kinase activity	92	2	12.27	0.013	0.067	GO	1.17	WWTR1;LRP6
INPP5D	GO:0042176	regulation of protein catabolic process	92	2	12.27	0.013	0.067	GO	1.17	DAB2IP;EGFR
INPP5D	GO:0071222	cellular response to lipopolysaccharide	92	2	12.27	0.013	0.067	GO	1.17	PRKCE;DAB2IP
INPP5D	GO:0002889	regulation of immunoglobulin mediated immune response	7	1	89.89	0.013	0.067	GO	1.17	NECTIN2
INPP5D	GO:0000185	activation of MAPKKK activity	7	1	89.89	0.013	0.067	GO	1.17	DAB2IP
INPP5D	GO:0046719	regulation by virus of viral protein levels in host cell	7	1	89.89	0.013	0.067	GO	1.17	STAU1
INPP5D	GO:1905208	negative regulation of cardiocyte differentiation	7	1	89.89	0.013	0.067	GO	1.17	EGFR
INPP5D	GO:0031659	positive regulation of cyclin-dependent protein serine/threonine kinase activity involved in G1/S transition of mitotic cell cycle	7	1	89.89	0.013	0.067	GO	1.17	EGFR
INPP5D	GO:0003344	pericardium morphogenesis	7	1	89.89	0.013	0.067	GO	1.17	LRP6
INPP5D	GO:0033629	negative regulation of cell adhesion mediated by integrin	7	1	89.89	0.013	0.067	GO	1.17	ACER2
INPP5D	GO:0043306	positive regulation of mast cell degranulation	7	1	89.89	0.013	0.067	GO	1.17	FGR
INPP5D	GO:0043497	regulation of protein heterodimerization activity	7	1	89.89	0.013	0.067	GO	1.17	DAB2IP
INPP5D	GO:2000544	regulation of endothelial cell chemotaxis to fibroblast growth factor	7	1	89.89	0.013	0.067	GO	1.17	FGFR1
INPP5D	GO:0006987	activation of signaling protein activity involved in unfolded protein response	7	1	89.89	0.013	0.067	GO	1.17	DAB2IP
INPP5D	GO:0071397	cellular response to cholesterol	7	1	89.89	0.013	0.067	GO	1.17	LRP6
INPP5D	GO:0044344	cellular response to fibroblast growth factor stimulus	95	2	11.87	0.014	0.068	GO	1.17	CBL;FGFR1
INPP5D	GO:1905477	positive regulation of protein localization to membrane	96	2	11.74	0.014	0.068	GO	1.17	PRKCE;EGFR
INPP5D	GO:0039663	membrane fusion involved in viral entry into host cell	8	1	77.05	0.015	0.068	GO	1.17	NECTIN2
INPP5D	GO:0001561	fatty acid alpha-oxidation	8	1	77.05	0.015	0.068	GO	1.17	HACL1
INPP5D	GO:0035413	positive regulation of catenin import into nucleus	8	1	77.05	0.015	0.068	GO	1.17	EGFR
INPP5D	GO:1904153	negative regulation of retrograde protein transport, ER to cytosol	8	1	77.05	0.015	0.068	GO	1.17	ERLEC1
INPP5D	GO:0034144	negative regulation of toll-like receptor 4 signaling pathway	8	1	77.05	0.015	0.068	GO	1.17	DAB2IP
INPP5D	GO:1903896	positive regulation of IRE1-mediated unfolded protein response	8	1	77.05	0.015	0.068	GO	1.17	DAB2IP
INPP5D	GO:0060267	positive regulation of respiratory burst	8	1	77.05	0.015	0.068	GO	1.17	INSR
INPP5D	GO:0034312	diol biosynthetic process	8	1	77.05	0.015	0.068	GO	1.17	ACER2
INPP5D	GO:0019064	fusion of virus membrane with host plasma membrane	8	1	77.05	0.015	0.068	GO	1.17	NECTIN2
INPP5D	GO:0034391	regulation of smooth muscle cell apoptotic process	8	1	77.05	0.015	0.068	GO	1.17	LRP6
INPP5D	GO:1903800	positive regulation of production of miRNAs involved in gene silencing by miRNA	8	1	77.05	0.015	0.068	GO	1.17	EGFR
INPP5D	GO:0046512	sphingosine biosynthetic process	8	1	77.05	0.015	0.068	GO	1.17	ACER2
INPP5D	GO:0006661	phosphatidylinositol biosynthetic process	99	2	11.38	0.015	0.068	GO	1.17	INPP5D;PIP5K1C
INPP5D	GO:0045666	positive regulation of neuron differentiation	99	2	11.38	0.015	0.068	GO	1.17	DAB2IP;FGFR1
INPP5D	GO:0000165	MAPK cascade	279	3	6.11	0.016	0.07	GO	1.15	DAB2IP;EGFR;FGFR1
INPP5D	GO:0046520	sphingoid biosynthetic process	9	1	67.41	0.017	0.07	GO	1.15	ACER2
INPP5D	GO:0070862	negative regulation of protein exit from endoplasmic reticulum	9	1	67.41	0.017	0.07	GO	1.15	ERLEC1
INPP5D	GO:1904019	epithelial cell apoptotic process	9	1	67.41	0.017	0.07	GO	1.15	DAB2IP
INPP5D	GO:1905564	positive regulation of vascular endothelial cell proliferation	9	1	67.41	0.017	0.07	GO	1.15	FGFR1
INPP5D	GO:0030948	negative regulation of vascular endothelial growth factor receptor signaling pathway	9	1	67.41	0.017	0.07	GO	1.15	DAB2IP
INPP5D	GO:0060039	pericardium development	9	1	67.41	0.017	0.07	GO	1.15	LRP6
INPP5D	GO:0031115	negative regulation of microtubule polymerization	9	1	67.41	0.017	0.07	GO	1.15	TBCD
INPP5D	GO:0002888	positive regulation of myeloid leukocyte mediated immunity	9	1	67.41	0.017	0.07	GO	1.15	FGR
INPP5D	GO:0014067	negative regulation of phosphatidylinositol 3-kinase signaling	9	1	67.41	0.017	0.07	GO	1.15	DAB2IP
INPP5D	GO:0106027	neuron projection organization	9	1	67.41	0.017	0.07	GO	1.15	INSR
INPP5D	GO:0090129	positive regulation of synapse maturation	9	1	67.41	0.017	0.07	GO	1.15	DAB2IP
INPP5D	GO:0006670	sphingosine metabolic process	9	1	67.41	0.017	0.07	GO	1.15	ACER2
INPP5D	GO:0002891	positive regulation of immunoglobulin mediated immune response	9	1	67.41	0.017	0.07	GO	1.15	NECTIN2
INPP5D	GO:0051130	positive regulation of cellular component organization	107	2	10.51	0.018	0.07	GO	1.15	INSR;DAB2IP
INPP5D	GO:0060193	positive regulation of lipase activity	10	1	59.92	0.019	0.07	GO	1.15	FGFR1
INPP5D	GO:0090128	regulation of synapse maturation	10	1	59.92	0.019	0.07	GO	1.15	DAB2IP
INPP5D	GO:1903363	negative regulation of cellular protein catabolic process	10	1	59.92	0.019	0.07	GO	1.15	DAB2IP
INPP5D	GO:1902306	negative regulation of sodium ion transmembrane transport	10	1	59.92	0.019	0.07	GO	1.15	PRKCE
INPP5D	GO:0009950	dorsal/ventral axis specification	10	1	59.92	0.019	0.07	GO	1.15	LRP6
INPP5D	GO:1904953	Wnt signaling pathway involved in midbrain dopaminergic neuron differentiation	10	1	59.92	0.019	0.07	GO	1.15	LRP6
INPP5D	GO:0019062	virion attachment to host cell	10	1	59.92	0.019	0.07	GO	1.15	NECTIN2
INPP5D	GO:0010517	regulation of phospholipase activity	10	1	59.92	0.019	0.07	GO	1.15	FGFR1
INPP5D	GO:0007252	I-kappaB phosphorylation	10	1	59.92	0.019	0.07	GO	1.15	DAB2IP
INPP5D	GO:0033003	regulation of mast cell activation	10	1	59.92	0.019	0.07	GO	1.15	NECTIN2
INPP5D	GO:0032075	positive regulation of nuclease activity	10	1	59.92	0.019	0.07	GO	1.15	DAB2IP
INPP5D	GO:0002860	positive regulation of natural killer cell mediated cytotoxicity directed against tumor cell target	10	1	59.92	0.019	0.07	GO	1.15	NECTIN2
INPP5D	GO:0060263	regulation of respiratory burst	10	1	59.92	0.019	0.07	GO	1.15	INSR
INPP5D	GO:2000650	negative regulation of sodium ion transmembrane transporter activity	10	1	59.92	0.019	0.07	GO	1.15	PRKCE
INPP5D	GO:0002857	positive regulation of natural killer cell mediated immune response to tumor cell	10	1	59.92	0.019	0.07	GO	1.15	NECTIN2
INPP5D	GO:0032367	intracellular cholesterol transport	10	1	59.92	0.019	0.07	GO	1.15	LRP6
INPP5D	GO:0006590	thyroid hormone generation	10	1	59.92	0.019	0.07	GO	1.15	DIDO1
INPP5D	GO:0046488	phosphatidylinositol metabolic process	113	2	9.94	0.019	0.07	GO	1.15	INPP5D;PIP5K1C
INPP5D	GO:0051094	positive regulation of developmental process	114	2	9.85	0.02	0.07	GO	1.15	INSR;LRP6
INPP5D	GO:0034599	cellular response to oxidative stress	116	2	9.67	0.02	0.07	GO	1.15	ERO1A;EGFR
INPP5D	GO:0050862	positive regulation of T cell receptor signaling pathway	11	1	53.92	0.021	0.07	GO	1.15	NECTIN2
INPP5D	GO:0002011	morphogenesis of an epithelial sheet	11	1	53.92	0.021	0.07	GO	1.15	LRP6
INPP5D	GO:1903131	mononuclear cell differentiation	11	1	53.92	0.021	0.07	GO	1.15	MYH9
INPP5D	GO:0030224	monocyte differentiation	11	1	53.92	0.021	0.07	GO	1.15	MYH9
INPP5D	GO:0048593	camera-type eye morphogenesis	11	1	53.92	0.021	0.07	GO	1.15	LRP6
INPP5D	GO:0002768	immune response-regulating cell surface receptor signaling pathway	11	1	53.92	0.021	0.07	GO	1.15	FGR
INPP5D	GO:0048048	embryonic eye morphogenesis	11	1	53.92	0.021	0.07	GO	1.15	LRP6
INPP5D	GO:0043302	positive regulation of leukocyte degranulation	11	1	53.92	0.021	0.07	GO	1.15	FGR
INPP5D	GO:1900746	regulation of vascular endothelial growth factor signaling pathway	11	1	53.92	0.021	0.07	GO	1.15	DAB2IP
INPP5D	GO:1904948	midbrain dopaminergic neuron differentiation	11	1	53.92	0.021	0.07	GO	1.15	LRP6
INPP5D	GO:0002858	regulation of natural killer cell mediated cytotoxicity directed against tumor cell target	11	1	53.92	0.021	0.07	GO	1.15	NECTIN2
INPP5D	GO:0036315	cellular response to sterol	11	1	53.92	0.021	0.07	GO	1.15	LRP6
INPP5D	GO:0008631	intrinsic apoptotic signaling pathway in response to oxidative stress	11	1	53.92	0.021	0.07	GO	1.15	PDK1
INPP5D	GO:0046456	icosanoid biosynthetic process	11	1	53.92	0.021	0.07	GO	1.15	LTA4H
INPP5D	GO:0000187	activation of MAPK activity	118	2	9.5	0.021	0.071	GO	1.15	INSR;DAB2IP
INPP5D	GO:0045944	positive regulation of transcription from RNA polymerase II promoter	849	5	3.43	0.021	0.071	GO	1.15	WWTR1;DAB2IP;FOXK2;EGFR;LRP6
INPP5D	GO:0007167	enzyme linked receptor protein signaling pathway	121	2	9.26	0.022	0.071	GO	1.15	FGR;FLT1
INPP5D	GO:1904152	regulation of retrograde protein transport, ER to cytosol	12	1	49.02	0.023	0.071	GO	1.15	ERLEC1
INPP5D	GO:0006553	lysine metabolic process	12	1	49.02	0.023	0.071	GO	1.15	DLD
INPP5D	GO:1903894	regulation of IRE1-mediated unfolded protein response	12	1	49.02	0.023	0.071	GO	1.15	DAB2IP
INPP5D	GO:1904293	negative regulation of ERAD pathway	12	1	49.02	0.023	0.071	GO	1.15	ERLEC1
INPP5D	GO:0051205	protein insertion into membrane	12	1	49.02	0.023	0.071	GO	1.15	EGFR
INPP5D	GO:0035635	entry of bacterium into host cell	12	1	49.02	0.023	0.071	GO	1.15	CBL
INPP5D	GO:1900103	positive regulation of endoplasmic reticulum unfolded protein response	12	1	49.02	0.023	0.071	GO	1.15	DAB2IP
INPP5D	GO:0030949	positive regulation of vascular endothelial growth factor receptor signaling pathway	12	1	49.02	0.023	0.071	GO	1.15	FLT1
INPP5D	GO:2001224	positive regulation of neuron migration	12	1	49.02	0.023	0.071	GO	1.15	DAB2IP
INPP5D	GO:0006554	lysine catabolic process	12	1	49.02	0.023	0.071	GO	1.15	DLD
INPP5D	GO:0051241	negative regulation of multicellular organismal process	126	2	8.89	0.024	0.074	GO	1.13	DAB2IP;EGFR
INPP5D	GO:0043243	positive regulation of protein complex disassembly	13	1	44.93	0.024	0.074	GO	1.13	INSR
INPP5D	GO:0035113	embryonic appendage morphogenesis	13	1	44.93	0.024	0.074	GO	1.13	LRP6
INPP5D	GO:1903900	regulation of viral life cycle	13	1	44.93	0.024	0.074	GO	1.13	NECTIN2
INPP5D	GO:0010676	positive regulation of cellular carbohydrate metabolic process	13	1	44.93	0.024	0.074	GO	1.13	PRKCE
INPP5D	GO:0007175	negative regulation of epidermal growth factor-activated receptor activity	13	1	44.93	0.024	0.074	GO	1.13	CBL
INPP5D	GO:0045725	positive regulation of glycogen biosynthetic process	13	1	44.93	0.024	0.074	GO	1.13	INSR
INPP5D	GO:1903798	regulation of production of miRNAs involved in gene silencing by miRNA	13	1	44.93	0.024	0.074	GO	1.13	EGFR
INPP5D	GO:0010675	regulation of cellular carbohydrate metabolic process	13	1	44.93	0.024	0.074	GO	1.13	PDK1
INPP5D	GO:2001028	positive regulation of endothelial cell chemotaxis	13	1	44.93	0.024	0.074	GO	1.13	FGFR1
INPP5D	GO:0010762	regulation of fibroblast migration	14	1	41.47	0.026	0.077	GO	1.11	PRKCE
INPP5D	GO:0070102	interleukin-6-mediated signaling pathway	14	1	41.47	0.026	0.077	GO	1.11	CBL
INPP5D	GO:0001916	positive regulation of T cell mediated cytotoxicity	14	1	41.47	0.026	0.077	GO	1.11	NECTIN2
INPP5D	GO:0070875	positive regulation of glycogen metabolic process	14	1	41.47	0.026	0.077	GO	1.11	INSR
INPP5D	GO:0031657	regulation of cyclin-dependent protein serine/threonine kinase activity involved in G1/S transition of mitotic cell cycle	14	1	41.47	0.026	0.077	GO	1.11	EGFR
INPP5D	GO:0038096	Fc-gamma receptor signaling pathway involved in phagocytosis	134	2	8.35	0.027	0.078	GO	1.11	FGR;PRKCE
INPP5D	GO:0038094	Fc-gamma receptor signaling pathway	135	2	8.28	0.027	0.079	GO	1.1	FGR;PRKCE
INPP5D	GO:0002431	Fc receptor mediated stimulatory signaling pathway	136	2	8.22	0.028	0.079	GO	1.1	FGR;PRKCE
INPP5D	GO:0006909	phagocytosis	136	2	8.22	0.028	0.079	GO	1.1	MYH9;PIP5K1C
INPP5D	GO:0070723	response to cholesterol	15	1	38.51	0.028	0.079	GO	1.1	LRP6
INPP5D	GO:0014033	neural crest cell differentiation	15	1	38.51	0.028	0.079	GO	1.1	LRP6
INPP5D	GO:0043304	regulation of mast cell degranulation	15	1	38.51	0.028	0.079	GO	1.1	FGR
INPP5D	GO:0043244	regulation of protein complex disassembly	15	1	38.51	0.028	0.079	GO	1.1	INSR
INPP5D	GO:0034142	toll-like receptor 4 signaling pathway	15	1	38.51	0.028	0.079	GO	1.1	PRKCE
INPP5D	GO:1903036	positive regulation of response to wounding	15	1	38.51	0.028	0.079	GO	1.1	PRKCE
INPP5D	GO:0045821	positive regulation of glycolytic process	15	1	38.51	0.028	0.079	GO	1.1	INSR
INPP5D	GO:0051197	positive regulation of coenzyme metabolic process	15	1	38.51	0.028	0.079	GO	1.1	INSR
INPP5D	GO:0031663	lipopolysaccharide-mediated signaling pathway	16	1	35.94	0.03	0.082	GO	1.09	PRKCE
INPP5D	GO:0060390	regulation of SMAD protein import into nucleus	16	1	35.94	0.03	0.082	GO	1.09	WWTR1
INPP5D	GO:0034143	regulation of toll-like receptor 4 signaling pathway	16	1	35.94	0.03	0.082	GO	1.09	DAB2IP
INPP5D	GO:1903513	endoplasmic reticulum to cytosol transport	16	1	35.94	0.03	0.082	GO	1.09	ERLEC1
INPP5D	GO:0042475	odontogenesis of dentin-containing tooth	16	1	35.94	0.03	0.082	GO	1.09	LRP6
INPP5D	GO:0010557	positive regulation of macromolecule biosynthetic process	143	2	7.81	0.03	0.082	GO	1.09	INSR;EGFR
INPP5D	GO:0010954	positive regulation of protein processing	17	1	33.69	0.032	0.085	GO	1.07	MYH9
INPP5D	GO:0007369	gastrulation	17	1	33.69	0.032	0.085	GO	1.07	LRP6
INPP5D	GO:0050857	positive regulation of antigen receptor-mediated signaling pathway	17	1	33.69	0.032	0.085	GO	1.07	NECTIN2
INPP5D	GO:1903362	regulation of cellular protein catabolic process	17	1	33.69	0.032	0.085	GO	1.07	DAB2IP
INPP5D	GO:0002696	positive regulation of leukocyte activation	17	1	33.69	0.032	0.085	GO	1.07	NECTIN2
INPP5D	GO:0009792	embryo development ending in birth or egg hatching	17	1	33.69	0.032	0.085	GO	1.07	FGFR1
INPP5D	GO:0045596	negative regulation of cell differentiation	151	2	7.39	0.033	0.086	GO	1.07	DAB2IP;EGFR
INPP5D	GO:0019048	modulation by virus of host morphology or physiology	18	1	31.71	0.034	0.086	GO	1.07	INSR
INPP5D	GO:0019370	leukotriene biosynthetic process	18	1	31.71	0.034	0.086	GO	1.07	LTA4H
INPP5D	GO:0043534	blood vessel endothelial cell migration	18	1	31.71	0.034	0.086	GO	1.07	MYH9
INPP5D	GO:0048147	negative regulation of fibroblast proliferation	18	1	31.71	0.034	0.086	GO	1.07	DAB2IP
INPP5D	GO:0030970	retrograde protein transport, ER to cytosol	18	1	31.71	0.034	0.086	GO	1.07	ERLEC1
INPP5D	GO:0006509	membrane protein ectodomain proteolysis	18	1	31.71	0.034	0.086	GO	1.07	MYH9
INPP5D	GO:0045913	positive regulation of carbohydrate metabolic process	18	1	31.71	0.034	0.086	GO	1.07	INSR
INPP5D	GO:0045954	positive regulation of natural killer cell mediated cytotoxicity	18	1	31.71	0.034	0.086	GO	1.07	NECTIN2
INPP5D	GO:0009893	positive regulation of metabolic process	18	1	31.71	0.034	0.086	GO	1.07	INSR
INPP5D	GO:0002717	positive regulation of natural killer cell mediated immunity	18	1	31.71	0.034	0.086	GO	1.07	NECTIN2
INPP5D	GO:0010738	regulation of protein kinase A signaling	19	1	29.95	0.036	0.088	GO	1.06	AKAP12
INPP5D	GO:2001222	regulation of neuron migration	19	1	29.95	0.036	0.088	GO	1.06	DAB2IP
INPP5D	GO:0051290	protein heterotetramerization	19	1	29.95	0.036	0.088	GO	1.06	INSR
INPP5D	GO:0006691	leukotriene metabolic process	19	1	29.95	0.036	0.088	GO	1.06	LTA4H
INPP5D	GO:0032527	protein exit from endoplasmic reticulum	19	1	29.95	0.036	0.088	GO	1.06	ERLEC1
INPP5D	GO:0009068	aspartate family amino acid catabolic process	19	1	29.95	0.036	0.088	GO	1.06	DLD
INPP5D	GO:0002009	morphogenesis of an epithelium	19	1	29.95	0.036	0.088	GO	1.06	LRP6
INPP5D	GO:0031328	positive regulation of cellular biosynthetic process	160	2	6.96	0.037	0.091	GO	1.04	INSR;EGFR
INPP5D	GO:0006895	Golgi to endosome transport	20	1	28.37	0.037	0.091	GO	1.04	VPS13C
INPP5D	GO:0071392	cellular response to estradiol stimulus	20	1	28.37	0.037	0.091	GO	1.04	EGFR
INPP5D	GO:2000637	positive regulation of gene silencing by miRNA	20	1	28.37	0.037	0.091	GO	1.04	EGFR
INPP5D	GO:0071542	dopaminergic neuron differentiation	20	1	28.37	0.037	0.091	GO	1.04	LRP6
INPP5D	GO:0005979	regulation of glycogen biosynthetic process	20	1	28.37	0.037	0.091	GO	1.04	INSR
INPP5D	GO:0031401	positive regulation of protein modification process	164	2	6.79	0.039	0.093	GO	1.03	INSR;EGFR
INPP5D	GO:0061099	negative regulation of protein tyrosine kinase activity	21	1	26.95	0.039	0.093	GO	1.03	CBL
INPP5D	GO:0072666	establishment of protein localization to vacuole	21	1	26.95	0.039	0.093	GO	1.03	VPS13C
INPP5D	GO:0035108	limb morphogenesis	21	1	26.95	0.039	0.093	GO	1.03	LRP6
INPP5D	GO:0032413	negative regulation of ion transmembrane transporter activity	21	1	26.95	0.039	0.093	GO	1.03	PRKCE
INPP5D	GO:0046474	glycerophospholipid biosynthetic process	165	2	6.75	0.039	0.093	GO	1.03	INPP5D;PIP5K1C
INPP5D	GO:0006464	cellular protein modification process	1002	5	2.88	0.04	0.094	GO	1.03	ERO1A;FGR;INSR;PRKCE;FGFR1
INPP5D	GO:0034260	negative regulation of GTPase activity	22	1	25.66	0.041	0.095	GO	1.02	DAB2IP
INPP5D	GO:1904886	beta-catenin destruction complex disassembly	22	1	25.66	0.041	0.095	GO	1.02	LRP6
INPP5D	GO:0032272	negative regulation of protein polymerization	22	1	25.66	0.041	0.095	GO	1.02	TBCD
INPP5D	GO:1901184	regulation of ERBB signaling pathway	22	1	25.66	0.041	0.095	GO	1.02	EGFR
INPP5D	GO:1903052	positive regulation of proteolysis involved in cellular protein catabolic process	22	1	25.66	0.041	0.095	GO	1.02	DAB2IP
INPP5D	GO:0007202	activation of phospholipase C activity	22	1	25.66	0.041	0.095	GO	1.02	EGFR
INPP5D	GO:0045860	positive regulation of protein kinase activity	173	2	6.43	0.043	0.096	GO	1.02	INSR;DAB2IP
INPP5D	GO:0042269	regulation of natural killer cell mediated cytotoxicity	23	1	24.5	0.043	0.096	GO	1.02	NECTIN2
INPP5D	GO:1903580	positive regulation of ATP metabolic process	23	1	24.5	0.043	0.096	GO	1.02	INSR
INPP5D	GO:0032768	regulation of monooxygenase activity	23	1	24.5	0.043	0.096	GO	1.02	EGFR
INPP5D	GO:0044271	cellular nitrogen compound biosynthetic process	23	1	24.5	0.043	0.096	GO	1.02	ACER2
INPP5D	GO:1901186	positive regulation of ERBB signaling pathway	23	1	24.5	0.043	0.096	GO	1.02	CBL
INPP5D	GO:0071354	cellular response to interleukin-6	23	1	24.5	0.043	0.096	GO	1.02	CBL
INPP5D	GO:0034067	protein localization to Golgi apparatus	23	1	24.5	0.043	0.096	GO	1.02	VPS13C
INPP5D	GO:0045765	regulation of angiogenesis	178	2	6.25	0.045	0.1	GO	1	FLT1;DAB2IP
INPP5D	GO:0071396	cellular response to lipid	179	2	6.21	0.045	0.1	GO	1	DAB2IP;EGFR
INPP5D	GO:0097061	dendritic spine organization	25	1	22.45	0.046	0.1	GO	1	INSR
INPP5D	GO:0007176	regulation of epidermal growth factor-activated receptor activity	25	1	22.45	0.046	0.1	GO	1	CBL
INPP5D	GO:0051085	chaperone mediated protein folding requiring cofactor	25	1	22.45	0.046	0.1	GO	1	ERO1A
INPP5D	GO:0051283	negative regulation of sequestering of calcium ion	25	1	22.45	0.046	0.1	GO	1	ERO1A
INPP5D	GO:0051785	positive regulation of nuclear division	26	1	21.55	0.048	0.1	GO	1	INSR
INPP5D	GO:2001233	regulation of apoptotic signaling pathway	26	1	21.55	0.048	0.1	GO	1	DAB2IP
INPP5D	GO:0001912	positive regulation of leukocyte mediated cytotoxicity	26	1	21.55	0.048	0.1	GO	1	NECTIN2
INPP5D	GO:0045429	positive regulation of nitric oxide biosynthetic process	26	1	21.55	0.048	0.1	GO	1	INSR
INPP5D	GO:0010828	positive regulation of glucose transport	26	1	21.55	0.048	0.1	GO	1	INSR
INPP5D	GO:0010906	regulation of glucose metabolic process	26	1	21.55	0.048	0.1	GO	1	PDK1
INPP5D	GO:0043171	peptide catabolic process	26	1	21.55	0.048	0.1	GO	1	LTA4H
INPP5D	GO:0010719	negative regulation of epithelial to mesenchymal transition	26	1	21.55	0.048	0.1	GO	1	DAB2IP
INPP5D	GO:1904407	positive regulation of nitric oxide metabolic process	26	1	21.55	0.048	0.1	GO	1	INSR
INPP5D	GO:0042306	regulation of protein import into nucleus	26	1	21.55	0.048	0.1	GO	1	WWTR1
INPP5D	GO:0006898	receptor-mediated endocytosis	189	2	5.87	0.05	0.1	GO	1	PIP5K1C;LRP6
INPP5D	GO:1900744	regulation of p38MAPK cascade	27	1	20.72	0.05	0.1	GO	1	DAB2IP
INPP5D	GO:0046326	positive regulation of glucose import	27	1	20.72	0.05	0.1	GO	1	INSR
INPP5D	GO:0090303	positive regulation of wound healing	27	1	20.72	0.05	0.1	GO	1	PRKCE
INPP5D	GO:0050856	regulation of T cell receptor signaling pathway	27	1	20.72	0.05	0.1	GO	1	NECTIN2
INPP5D	GO:0046596	regulation of viral entry into host cell	27	1	20.72	0.05	0.1	GO	1	NECTIN2
INPP5D	Adherens junction	Adherens junction	72	4	34.42	1e-05	0.00098	NA	3.01	INSR;EGFR;NECTIN2;FGFR1
INPP5D	HIF-1 signaling pathway	HIF-1 signaling pathway	100	4	24.35	3.8e-05	0.00179	NA	2.75	FLT1;INSR;EGFR;PDK1
INPP5D	Central carbon metabolism in cancer	Central carbon metabolism in cancer	65	3	27.51	0.00025	0.00798	NA	2.1	EGFR;PDK1;FGFR1
INPP5D	Rap1 signaling pathway	Rap1 signaling pathway	206	4	11.51	0.00061	0.01108	NA	1.96	FLT1;INSR;EGFR;FGFR1
INPP5D	Fc gamma R-mediated phagocytosis	Fc gamma R-mediated phagocytosis	91	3	19.36	0.00068	0.01108	NA	1.96	INPP5D;PRKCE;PIP5K1C
INPP5D	Regulation of actin cytoskeleton	Regulation of actin cytoskeleton	214	4	11.07	0.00071	0.01108	NA	1.96	MYH9;PIP5K1C;EGFR;FGFR1
INPP5D	Ras signaling pathway	Ras signaling pathway	232	4	10.18	0.00096	0.01253	NA	1.9	FLT1;INSR;EGFR;FGFR1
INPP5D	Parathyroid hormone synthesis, secretion and action	Parathyroid hormone synthesis, secretion and action	106	3	16.53	0.0011	0.01253	NA	1.9	EGFR;LRP6;FGFR1
INPP5D	Propanoate metabolism	Propanoate metabolism	32	2	36.91	0.0017	0.01757	NA	1.76	DBT;DLD
INPP5D	MAPK signaling pathway	MAPK signaling pathway	295	4	7.95	0.0023	0.02168	NA	1.66	FLT1;INSR;EGFR;FGFR1
INPP5D	Breast cancer	Breast cancer	147	3	11.8	0.0027	0.0217	NA	1.66	EGFR;LRP6;FGFR1
INPP5D	Phospholipase D signaling pathway	Phospholipase D signaling pathway	148	3	11.71	0.0028	0.0217	NA	1.66	INSR;PIP5K1C;EGFR
INPP5D	Type II diabetes mellitus	Type II diabetes mellitus	46	2	25.15	0.0035	0.02496	NA	1.6	INSR;PRKCE
INPP5D	Valine, leucine and isoleucine degradation	Valine, leucine and isoleucine degradation	48	2	24.05	0.0038	0.0252	NA	1.6	DBT;DLD
INPP5D	PI3K-Akt signaling pathway	PI3K-Akt signaling pathway	354	4	6.59	0.0044	0.02777	NA	1.56	FLT1;INSR;EGFR;FGFR1
INPP5D	Focal adhesion	Focal adhesion	199	3	8.64	0.0063	0.03601	NA	1.44	FLT1;PIP5K1C;EGFR
INPP5D	Proteoglycans in cancer	Proteoglycans in cancer	201	3	8.56	0.0065	0.03601	NA	1.44	CBL;EGFR;FGFR1
INPP5D	Melanoma	Melanoma	72	2	15.79	0.0083	0.0431	NA	1.37	EGFR;FGFR1
INPP5D	Inositol phosphate metabolism	Inositol phosphate metabolism	74	2	15.35	0.0087	0.0431	NA	1.37	INPP5D;PIP5K1C
INPP5D	Endocytosis	Endocytosis	244	3	7.01	0.011	0.05087	NA	1.29	PIP5K1C;CBL;EGFR
INPP5D	ErbB signaling pathway	ErbB signaling pathway	85	2	13.31	0.011	0.05087	NA	1.29	CBL;EGFR
INPP5D	Prostate cancer	Prostate cancer	97	2	11.62	0.015	0.05948	NA	1.23	EGFR;FGFR1
INPP5D	Choline metabolism in cancer	Choline metabolism in cancer	99	2	11.38	0.015	0.05948	NA	1.23	PIP5K1C;EGFR
INPP5D	Phosphatidylinositol signaling system	Phosphatidylinositol signaling system	99	2	11.38	0.015	0.05948	NA	1.23	INPP5D;PIP5K1C
INPP5D	Pathways in cancer	Pathways in cancer	530	4	4.35	0.018	0.0647	NA	1.19	CBL;EGFR;LRP6;FGFR1
INPP5D	Insulin resistance	Insulin resistance	108	2	10.41	0.018	0.0647	NA	1.19	INSR;PRKCE
INPP5D	Sphingolipid signaling pathway	Sphingolipid signaling pathway	119	2	9.42	0.021	0.07473	NA	1.13	ACER2;PRKCE
INPP5D	FoxO signaling pathway	FoxO signaling pathway	132	2	8.48	0.026	0.08738	NA	1.06	INSR;EGFR
INPP5D	Insulin signaling pathway	Insulin signaling pathway	137	2	8.16	0.028	0.09037	NA	1.04	INSR;CBL
INPP5D	WP4540	Pathways Regulating Hippo Signaling	98	5	32.37	1.1e-06	0.00012	Wikipathway	3.92	FLT1;INSR;PRKCE;EGFR;FGFR1
INPP5D	WP4541	Hippo-Merlin Signaling Dysregulation	120	4	20.13	7.8e-05	0.00412	Wikipathway	2.39	FLT1;INSR;EGFR;FGFR1
INPP5D	WP4223	Ras Signaling	184	4	12.93	0.0004	0.0112	Wikipathway	1.95	FLT1;INSR;EGFR;FGFR1
INPP5D	WP2261	Signaling Pathways in Glioblastoma	82	3	21.57	0.00051	0.0112	Wikipathway	1.95	CBL;EGFR;FGFR1
INPP5D	WP306	Focal Adhesion	198	4	11.99	0.00053	0.0112	Wikipathway	1.95	FGR;FLT1;PIP5K1C;EGFR
INPP5D	WP673	ErbB Signaling Pathway	91	3	19.36	0.00068	0.0121	Wikipathway	1.92	CBL;EGFR;PDK1
INPP5D	WP23	B Cell Receptor Signaling Pathway	97	3	18.12	0.00082	0.01249	Wikipathway	1.9	INPP5D;PIP5K1C;CBL
INPP5D	WP3888	VEGFA-VEGFR2 Signaling Pathway	236	4	10.01	0.001	0.01349	Wikipathway	1.87	FLT1;PRKCE;MYH9;CBL
INPP5D	WP3931	ESC Pluripotency Pathways	116	3	15.06	0.0014	0.01629	Wikipathway	1.79	EGFR;LRP6;FGFR1
INPP5D	WP3932	Focal Adhesion-PI3K-Akt-mTOR-signaling pathway	303	4	7.74	0.0025	0.02693	Wikipathway	1.57	FLT1;INSR;EGFR;FGFR1
INPP5D	WP51	Regulation of Actin Cytoskeleton	150	3	11.55	0.0029	0.02738	Wikipathway	1.56	PIP5K1C;EGFR;FGFR1
INPP5D	WP4262	Breast cancer pathway	154	3	11.25	0.0031	0.02738	Wikipathway	1.56	EGFR;LRP6;FGFR1
INPP5D	WP437	EGF/EGFR Signaling Pathway	162	3	10.68	0.0036	0.02761	Wikipathway	1.56	INPP5D;CBL;EGFR
INPP5D	WP4172	PI3K-Akt Signaling Pathway	340	4	6.87	0.0038	0.02761	Wikipathway	1.56	FLT1;INSR;EGFR;FGFR1
INPP5D	WP286	IL-3 Signaling Pathway	49	2	23.54	0.0039	0.02761	Wikipathway	1.56	INPP5D;CBL
INPP5D	WP395	IL-4 Signaling Pathway	54	2	21.27	0.0047	0.03131	Wikipathway	1.5	INPP5D;CBL
INPP5D	WP304	Kit receptor signaling pathway	59	2	19.4	0.0056	0.03365	Wikipathway	1.47	INPP5D;CBL
INPP5D	WP3863	T-Cell antigen Receptor (TCR) pathway during Staphylococcus aureus infection	62	2	18.43	0.0062	0.03365	Wikipathway	1.47	CBL;PDK1
INPP5D	WP4155	Endometrial cancer	63	2	18.12	0.0064	0.03365	Wikipathway	1.47	EGFR;FGFR1
INPP5D	WP2324	AGE/RAGE pathway	66	2	17.27	0.007	0.03365	Wikipathway	1.47	INSR;EGFR
INPP5D	WP4255	Non-small cell lung cancer	66	2	17.27	0.007	0.03365	Wikipathway	1.47	EGFR;PDK1
INPP5D	WP3680	Association Between Physico-Chemical Features and Toxicity Associated Pathways	66	2	17.27	0.007	0.03365	Wikipathway	1.47	CBL;EGFR
INPP5D	WP2572	Primary Focal Segmental Glomerulosclerosis FSGS	72	2	15.79	0.0083	0.03808	Wikipathway	1.42	MYH9;LRP6
INPP5D	WP2868	TCA Cycle Nutrient Utilization and Invasiveness of Ovarian Cancer	5	1	134.85	0.0095	0.0418	Wikipathway	1.38	EGFR
INPP5D	WP4018	Pathways in clear cell renal cell carcinoma	85	2	13.31	0.011	0.04818	Wikipathway	1.32	FLT1;EGFR
INPP5D	WP35	G Protein Signaling Pathways	93	2	12.13	0.013	0.05499	Wikipathway	1.26	AKAP12;PRKCE
INPP5D	WP3635	Insulin signalling in human adipocytes (diabetic condition)	8	1	77.05	0.015	0.05717	Wikipathway	1.24	INSR
INPP5D	WP3634	Insulin signalling in human adipocytes (normal condition)	8	1	77.05	0.015	0.05717	Wikipathway	1.24	INSR
INPP5D	WP399	Wnt Signaling Pathway and Pluripotency	102	2	11.03	0.016	0.05873	Wikipathway	1.23	PRKCE;LRP6
INPP5D	WP710	DNA Damage Response (only ATM dependent)	110	2	10.21	0.019	0.06545	Wikipathway	1.18	INSR;PDK1
INPP5D	WP4217	Ebola Virus Pathway on Host	129	2	8.68	0.025	0.08442	Wikipathway	1.07	DAB2IP;EGFR
INPP5D	WP3915	Angiopoietin Like Protein 8 Regulatory Pathway	132	2	8.48	0.026	0.08442	Wikipathway	1.07	INSR;CBL
INPP5D	WP3853	ERK Pathway in Huntington's Disease	14	1	41.47	0.026	0.08442	Wikipathway	1.07	EGFR
INPP5D	WP2453	TCA Cycle and Deficiency of Pyruvate Dehydrogenase complex (PDHc)	16	1	35.94	0.03	0.09347	Wikipathway	1.03	DLD
INPP5D	WP3935	Leptin Insulin Overlap	17	1	33.69	0.032	0.09639	Wikipathway	1.02	INSR
INPP5D	WP78	TCA Cycle (aka Krebs or citric acid cycle)	18	1	31.71	0.034	0.09654	Wikipathway	1.02	DLD
INPP5D	WP4300	Extracellular vesicles in the crosstalk of cardiac cells	19	1	29.95	0.036	0.09654	Wikipathway	1.02	EGFR
INPP5D	WP481	Insulin Signaling	160	2	6.96	0.037	0.09654	Wikipathway	1.02	INSR;CBL
INPP5D	WP3927	BMP Signaling Pathway in Eyelid Development	20	1	28.37	0.037	0.09654	Wikipathway	1.02	EGFR
INPP5D	WP4206	Hereditary leiomyomatosis and renal cell carcinoma pathway	20	1	28.37	0.037	0.09654	Wikipathway	1.02	PDK1
INPP5D	WP3640	Imatinib and Chronic Myeloid Leukemia	20	1	28.37	0.037	0.09654	Wikipathway	1.02	FLT1
INPP5D	R-HSA-5654743	Signaling by FGFR4	332	7	13.64	2.6e-06	0.00018	Reactome	3.745	INSR;PRKCE;DAB2IP;PIP5K1C;CBL;EGFR;FGFR1
INPP5D	R-HSA-5654741	Signaling by FGFR3	333	7	13.6	2.7e-06	0.00018	Reactome	3.745	INSR;PRKCE;DAB2IP;PIP5K1C;CBL;EGFR;FGFR1
INPP5D	R-HSA-5654736	Signaling by FGFR1	336	7	13.47	2.9e-06	0.00018	Reactome	3.745	INSR;PRKCE;DAB2IP;PIP5K1C;CBL;EGFR;FGFR1
INPP5D	R-HSA-177929	Signaling by EGFR	355	7	12.73	4.1e-06	0.00018	Reactome	3.745	INSR;PRKCE;DAB2IP;PIP5K1C;CBL;EGFR;FGFR1
INPP5D	R-HSA-5654738	Signaling by FGFR2	361	7	12.51	4.6e-06	0.00018	Reactome	3.745	INSR;PRKCE;DAB2IP;PIP5K1C;CBL;EGFR;FGFR1
INPP5D	R-HSA-190236	Signaling by FGFR	366	7	12.33	5e-06	0.00018	Reactome	3.745	INSR;PRKCE;DAB2IP;PIP5K1C;CBL;EGFR;FGFR1
INPP5D	R-HSA-6811558	PI5P, PP2A and IER3 Regulate PI3K/AKT Signaling	83	4	29.61	1.8e-05	0.00056	Reactome	3.252	INSR;PIP5K1C;EGFR;FGFR1
INPP5D	R-HSA-199418	Negative regulation of the PI3K/AKT network	90	4	27.19	2.5e-05	0.00058	Reactome	3.237	INSR;PIP5K1C;EGFR;FGFR1
INPP5D	R-HSA-1433557	Signaling by SCF-KIT	325	6	11.55	3.1e-05	0.00058	Reactome	3.237	INSR;DAB2IP;PIP5K1C;CBL;EGFR;FGFR1
INPP5D	R-HSA-5654696	Downstream signaling of activated FGFR2	329	6	11.4	3.4e-05	0.00058	Reactome	3.237	INSR;PRKCE;DAB2IP;PIP5K1C;EGFR;FGFR1
INPP5D	R-HSA-5654716	Downstream signaling of activated FGFR4	329	6	11.4	3.4e-05	0.00058	Reactome	3.237	INSR;PRKCE;DAB2IP;PIP5K1C;EGFR;FGFR1
INPP5D	R-HSA-5654708	Downstream signaling of activated FGFR3	329	6	11.4	3.4e-05	0.00058	Reactome	3.237	INSR;PRKCE;DAB2IP;PIP5K1C;EGFR;FGFR1
INPP5D	R-HSA-5654687	Downstream signaling of activated FGFR1	332	6	11.29	3.5e-05	0.00058	Reactome	3.237	INSR;PRKCE;DAB2IP;PIP5K1C;EGFR;FGFR1
INPP5D	R-HSA-186763	Downstream signal transduction	341	6	10.99	4.1e-05	0.00061	Reactome	3.215	INSR;PRKCE;DAB2IP;PIP5K1C;EGFR;FGFR1
INPP5D	R-HSA-2424491	DAP12 signaling	344	6	10.89	4.3e-05	0.00061	Reactome	3.215	INSR;PRKCE;DAB2IP;PIP5K1C;EGFR;FGFR1
INPP5D	R-HSA-2172127	DAP12 interactions	359	6	10.42	5.5e-05	0.00071	Reactome	3.149	INSR;PRKCE;DAB2IP;PIP5K1C;EGFR;FGFR1
INPP5D	R-HSA-186797	Signaling by PDGF	364	6	10.27	5.9e-05	0.00071	Reactome	3.149	INSR;PRKCE;DAB2IP;PIP5K1C;EGFR;FGFR1
INPP5D	R-HSA-187037	NGF signalling via TRKA from the plasma membrane	374	6	9.98	6.8e-05	0.00071	Reactome	3.149	INSR;PRKCE;DAB2IP;PIP5K1C;EGFR;FGFR1
INPP5D	R-HSA-983705	Signaling by the B Cell Receptor (BCR)	233	5	13.11	7.5e-05	0.00071	Reactome	3.149	INSR;PIP5K1C;CBL;EGFR;FGFR1
INPP5D	R-HSA-5654689	PI-3K cascade:FGFR1	122	4	19.78	8.3e-05	0.00071	Reactome	3.149	INSR;PIP5K1C;EGFR;FGFR1
INPP5D	R-HSA-5654710	PI-3K cascade:FGFR3	122	4	19.78	8.3e-05	0.00071	Reactome	3.149	INSR;PIP5K1C;EGFR;FGFR1
INPP5D	R-HSA-1250342	PI3K events in ERBB4 signaling	122	4	19.78	8.3e-05	0.00071	Reactome	3.149	INSR;PIP5K1C;EGFR;FGFR1
INPP5D	R-HSA-1257604	PIP3 activates AKT signaling	122	4	19.78	8.3e-05	0.00071	Reactome	3.149	INSR;PIP5K1C;EGFR;FGFR1
INPP5D	R-HSA-5654720	PI-3K cascade:FGFR4	122	4	19.78	8.3e-05	0.00071	Reactome	3.149	INSR;PIP5K1C;EGFR;FGFR1
INPP5D	R-HSA-5654695	PI-3K cascade:FGFR2	122	4	19.78	8.3e-05	0.00071	Reactome	3.149	INSR;PIP5K1C;EGFR;FGFR1
INPP5D	R-HSA-180292	GAB1 signalosome	125	4	19.29	9.1e-05	0.00072	Reactome	3.143	INSR;PIP5K1C;EGFR;FGFR1
INPP5D	R-HSA-198203	PI3K/AKT activation	125	4	19.29	9.1e-05	0.00072	Reactome	3.143	INSR;PIP5K1C;EGFR;FGFR1
INPP5D	R-HSA-162582	Signal Transduction	2465	14	4.17	9.7e-05	0.00074	Reactome	3.131	WWTR1;FLT1;INSR;PRKCE;DAB2IP;CBL;EGFR;LRP6;ERLEC1;MYH9;PIP5K1C;DLD;PDK1;FGFR1
INPP5D	R-HSA-168249	Innate Immune System	807	8	6.4	0.00011	0.00083	Reactome	3.081	FGR;INSR;PRKCE;DAB2IP;MYH9;PIP5K1C;EGFR;FGFR1
INPP5D	R-HSA-512988	Interleukin-3, 5 and GM-CSF signaling	261	5	11.66	0.00013	0.00092	Reactome	3.036	INPP5D;DAB2IP;CBL;EGFR;FGFR1
INPP5D	R-HSA-166520	Signalling by NGF	450	6	8.24	0.00019	0.0013	Reactome	2.886	INSR;PRKCE;DAB2IP;PIP5K1C;EGFR;FGFR1
INPP5D	R-HSA-5663202	Diseases of signal transduction	288	5	10.54	0.0002	0.00136	Reactome	2.866	ERLEC1;CBL;EGFR;LRP6;FGFR1
INPP5D	R-HSA-2730905	Role of LAT2/NTAL/LAB on calcium mobilization	162	4	14.75	0.00025	0.0016	Reactome	2.796	INSR;PIP5K1C;EGFR;FGFR1
INPP5D	R-HSA-8848021	Signaling by PTK6	67	3	26.65	0.00028	0.00175	Reactome	2.757	DAB2IP;CBL;EGFR
INPP5D	R-HSA-204174	Regulation of pyruvate dehydrogenase (PDH) complex	14	2	92.36	0.00032	0.00193	Reactome	2.714	DLD;PDK1
INPP5D	R-HSA-5637812	Signaling by EGFRvIII in Cancer	15	2	85.25	0.00036	0.0021	Reactome	2.678	CBL;EGFR
INPP5D	R-HSA-5637810	Constitutive Signaling by EGFRvIII	15	2	85.25	0.00036	0.0021	Reactome	2.678	CBL;EGFR
INPP5D	R-HSA-1236394	Signaling by ERBB4	330	5	9.15	0.00038	0.00214	Reactome	2.67	INSR;DAB2IP;PIP5K1C;EGFR;FGFR1
INPP5D	R-HSA-1168372	Downstream signaling events of B Cell Receptor (BCR)	192	4	12.37	0.00047	0.00253	Reactome	2.597	INSR;PIP5K1C;EGFR;FGFR1
INPP5D	R-HSA-168256	Immune System	1547	10	4.28	0.00047	0.00253	Reactome	2.597	FGR;INPP5D;INSR;PRKCE;DAB2IP;MYH9;PIP5K1C;CBL;EGFR;FGFR1
INPP5D	R-HSA-1236382	Constitutive Signaling by Ligand-Responsive EGFR Cancer Variants	19	2	65.18	0.00059	0.00293	Reactome	2.533	CBL;EGFR
INPP5D	R-HSA-5637815	Signaling by Ligand-Responsive EGFR Variants in Cancer	19	2	65.18	0.00059	0.00293	Reactome	2.533	CBL;EGFR
INPP5D	R-HSA-1643713	Signaling by EGFR in Cancer	19	2	65.18	0.00059	0.00293	Reactome	2.533	CBL;EGFR
INPP5D	R-HSA-445144	Signal transduction by L1	21	2	58.31	0.00072	0.00351	Reactome	2.455	EGFR;FGFR1
INPP5D	R-HSA-449147	Signaling by Interleukins	392	5	7.66	0.00083	0.00395	Reactome	2.403	INPP5D;DAB2IP;CBL;EGFR;FGFR1
INPP5D	R-HSA-2454202	Fc epsilon receptor (FCERI) signaling	395	5	7.6	0.00086	0.00395	Reactome	2.403	INSR;DAB2IP;PIP5K1C;EGFR;FGFR1
INPP5D	R-HSA-70895	Branched-chain amino acid catabolism	23	2	52.75	0.00087	0.00395	Reactome	2.403	DBT;DLD
INPP5D	R-HSA-389661	Glyoxylate metabolism and glycine degradation	25	2	48.16	0.001	0.00457	Reactome	2.34	DBT;DLD
INPP5D	R-HSA-912526	Interleukin receptor SHC signaling	245	4	9.63	0.0012	0.00502	Reactome	2.299	INPP5D;DAB2IP;EGFR;FGFR1
INPP5D	R-HSA-182971	EGFR downregulation	27	2	44.3	0.0012	0.00502	Reactome	2.299	CBL;EGFR
INPP5D	R-HSA-70268	Pyruvate metabolism	27	2	44.3	0.0012	0.00502	Reactome	2.299	DLD;PDK1
INPP5D	R-HSA-451927	Interleukin-2 signaling	252	4	9.35	0.0013	0.00534	Reactome	2.272	INPP5D;DAB2IP;EGFR;FGFR1
INPP5D	R-HSA-556833	Metabolism of lipids and lipoproteins	659	6	5.54	0.0014	0.00567	Reactome	2.246	ACER2;WWTR1;INPP5D;HACL1;LTA4H;PIP5K1C
INPP5D	R-HSA-2029480	Fcgamma receptor (FCGR) dependent phagocytosis	120	3	14.54	0.0015	0.00604	Reactome	2.219	FGR;PRKCE;MYH9
INPP5D	R-HSA-5654726	Negative regulation of FGFR1 signaling	32	2	36.91	0.0017	0.00654	Reactome	2.184	CBL;FGFR1
INPP5D	R-HSA-212718	EGFR interacts with phospholipase C-gamma	34	2	34.6	0.0019	0.00712	Reactome	2.148	PRKCE;EGFR
INPP5D	R-HSA-1660499	Synthesis of PIPs at the plasma membrane	34	2	34.6	0.0019	0.00712	Reactome	2.148	INPP5D;PIP5K1C
INPP5D	R-HSA-74751	Insulin receptor signalling cascade	287	4	8.18	0.0021	0.0077	Reactome	2.114	INSR;DAB2IP;EGFR;FGFR1
INPP5D	R-HSA-422475	Axon guidance	515	5	5.78	0.0028	0.00996	Reactome	2.002	DAB2IP;MYH9;PIP5K1C;EGFR;FGFR1
INPP5D	R-HSA-74752	Signaling by Insulin receptor	311	4	7.53	0.0028	0.00996	Reactome	2.002	INSR;DAB2IP;EGFR;FGFR1
INPP5D	R-HSA-5362517	Signaling by Retinoic Acid	42	2	27.67	0.0029	0.01008	Reactome	1.997	DLD;PDK1
INPP5D	R-HSA-1280218	Adaptive Immune System	762	6	4.76	0.0029	0.01008	Reactome	1.997	INPP5D;INSR;PIP5K1C;CBL;EGFR;FGFR1
INPP5D	R-HSA-194138	Signaling by VEGF	328	4	7.13	0.0034	0.01148	Reactome	1.94	FLT1;DAB2IP;EGFR;FGFR1
INPP5D	R-HSA-5654219	Phospholipase C-mediated cascade: FGFR1	47	2	24.59	0.0036	0.01204	Reactome	1.919	PRKCE;FGFR1
INPP5D	R-HSA-71406	Pyruvate metabolism and Citric Acid (TCA) cycle	48	2	24.05	0.0038	0.01235	Reactome	1.908	DLD;PDK1
INPP5D	R-HSA-1483255	PI Metabolism	60	2	19.07	0.0058	0.01882	Reactome	1.725	INPP5D;PIP5K1C
INPP5D	R-HSA-2219530	Constitutive Signaling by Aberrant PI3K in Cancer	61	2	18.74	0.006	0.0191	Reactome	1.719	EGFR;FGFR1
INPP5D	R-HSA-1280215	Cytokine Signaling in Immune system	620	5	4.77	0.0061	0.0191	Reactome	1.719	INPP5D;DAB2IP;CBL;EGFR;FGFR1
INPP5D	R-HSA-373755	Semaphorin interactions	67	2	17.01	0.0072	0.0223	Reactome	1.652	MYH9;PIP5K1C
INPP5D	R-HSA-1430728	Metabolism	1908	9	2.95	0.0082	0.02497	Reactome	1.603	ACER2;WWTR1;INPP5D;DBT;HACL1;LTA4H;PIP5K1C;DLD;PDK1
INPP5D	R-HSA-170834	Signaling by TGF-beta Receptor Complex	73	2	15.56	0.0085	0.02558	Reactome	1.592	WWTR1;CBL
INPP5D	R-HSA-881907	Gastrin-CREB signalling pathway via PKC and MAPK	432	4	5.37	0.0089	0.02603	Reactome	1.585	PRKCE;DAB2IP;EGFR;FGFR1
INPP5D	R-HSA-74713	IRS activation	5	1	134.85	0.0095	0.02603	Reactome	1.585	INSR
INPP5D	R-HSA-389599	Alpha-oxidation of phytanate	5	1	134.85	0.0095	0.02603	Reactome	1.585	HACL1
INPP5D	R-HSA-179812	GRB2 events in EGFR signaling	235	3	7.29	0.01	0.02603	Reactome	1.585	DAB2IP;EGFR;FGFR1
INPP5D	R-HSA-180336	SHC1 events in EGFR signaling	235	3	7.29	0.01	0.02603	Reactome	1.585	DAB2IP;EGFR;FGFR1
INPP5D	R-HSA-112412	SOS-mediated signalling	235	3	7.29	0.01	0.02603	Reactome	1.585	DAB2IP;EGFR;FGFR1
INPP5D	R-HSA-1250347	SHC1 events in ERBB4 signaling	235	3	7.29	0.01	0.02603	Reactome	1.585	DAB2IP;EGFR;FGFR1
INPP5D	R-HSA-5673001	RAF/MAP kinase cascade	235	3	7.29	0.01	0.02603	Reactome	1.585	DAB2IP;EGFR;FGFR1
INPP5D	R-HSA-5654700	FRS-mediated FGFR2 signaling	236	3	7.26	0.01	0.02603	Reactome	1.585	DAB2IP;EGFR;FGFR1
INPP5D	R-HSA-5654712	FRS-mediated FGFR4 signaling	236	3	7.26	0.01	0.02603	Reactome	1.585	DAB2IP;EGFR;FGFR1
INPP5D	R-HSA-5654706	FRS-mediated FGFR3 signaling	236	3	7.26	0.01	0.02603	Reactome	1.585	DAB2IP;EGFR;FGFR1
INPP5D	R-HSA-5654693	FRS-mediated FGFR1 signaling	236	3	7.26	0.01	0.02603	Reactome	1.585	DAB2IP;EGFR;FGFR1
INPP5D	R-HSA-170984	ARMS-mediated activation	239	3	7.16	0.01	0.02627	Reactome	1.581	DAB2IP;EGFR;FGFR1
INPP5D	R-HSA-187706	Signalling to p38 via RIT and RIN	239	3	7.16	0.01	0.02627	Reactome	1.581	DAB2IP;EGFR;FGFR1
INPP5D	R-HSA-170968	Frs2-mediated activation	240	3	7.13	0.011	0.02627	Reactome	1.581	DAB2IP;EGFR;FGFR1
INPP5D	R-HSA-5684996	MAPK1/MAPK3 signaling	241	3	7.1	0.011	0.02627	Reactome	1.581	DAB2IP;EGFR;FGFR1
INPP5D	R-HSA-169893	Prolonged ERK activation events	242	3	7.07	0.011	0.02627	Reactome	1.581	DAB2IP;EGFR;FGFR1
INPP5D	R-HSA-2586552	Signaling by Leptin	243	3	7.04	0.011	0.02627	Reactome	1.581	DAB2IP;EGFR;FGFR1
INPP5D	R-HSA-167044	Signalling to RAS	246	3	6.96	0.011	0.02646	Reactome	1.577	DAB2IP;EGFR;FGFR1
INPP5D	R-HSA-190370	FGFR1b ligand binding and activation	6	1	107.88	0.011	0.02646	Reactome	1.577	FGFR1
INPP5D	R-HSA-1643685	Disease	725	5	4.05	0.012	0.02646	Reactome	1.577	ERLEC1;CBL;EGFR;LRP6;FGFR1
INPP5D	R-HSA-5218921	VEGFR2 mediated cell proliferation	248	3	6.9	0.012	0.02646	Reactome	1.577	DAB2IP;EGFR;FGFR1
INPP5D	R-HSA-2219528	PI3K/AKT Signaling in Cancer	86	2	13.15	0.012	0.02646	Reactome	1.577	EGFR;FGFR1
INPP5D	R-HSA-187687	Signalling to ERKs	253	3	6.76	0.012	0.02743	Reactome	1.562	DAB2IP;EGFR;FGFR1
INPP5D	R-HSA-8857538	PTK6 promotes HIF1A stabilization	7	1	89.89	0.013	0.02948	Reactome	1.53	EGFR
INPP5D	R-HSA-375165	NCAM signaling for neurite out-growth	266	3	6.42	0.014	0.03072	Reactome	1.513	DAB2IP;EGFR;FGFR1
INPP5D	R-HSA-373760	L1CAM interactions	96	2	11.74	0.014	0.03128	Reactome	1.505	EGFR;FGFR1
INPP5D	R-HSA-5340588	RNF mutants show enhanced WNT signaling and proliferation	8	1	77.05	0.015	0.032	Reactome	1.495	LRP6
INPP5D	R-HSA-194313	VEGF ligand-receptor interactions	8	1	77.05	0.015	0.032	Reactome	1.495	FLT1
INPP5D	R-HSA-195399	VEGF binds to VEGFR leading to receptor dimerization	8	1	77.05	0.015	0.032	Reactome	1.495	FLT1
INPP5D	R-HSA-1266738	Developmental Biology	786	5	3.72	0.016	0.0333	Reactome	1.478	DAB2IP;MYH9;PIP5K1C;EGFR;FGFR1
INPP5D	R-HSA-5683057	MAPK family signaling cascades	284	3	6	0.017	0.03376	Reactome	1.472	DAB2IP;EGFR;FGFR1
INPP5D	R-HSA-112399	IRS-mediated signalling	284	3	6	0.017	0.03376	Reactome	1.472	DAB2IP;EGFR;FGFR1
INPP5D	R-HSA-8849469	PTK6 Regulates RTKs and Their Effectors AKT1 and DOK1	9	1	67.41	0.017	0.03376	Reactome	1.472	CBL
INPP5D	R-HSA-2179392	EGFR Transactivation by Gastrin	9	1	67.41	0.017	0.03376	Reactome	1.472	EGFR
INPP5D	R-HSA-2428924	IGF1R signaling cascade	288	3	5.92	0.017	0.03376	Reactome	1.472	DAB2IP;EGFR;FGFR1
INPP5D	R-HSA-2404192	Signaling by Type 1 Insulin-like Growth Factor 1 Receptor (IGF1R)	288	3	5.92	0.017	0.03376	Reactome	1.472	DAB2IP;EGFR;FGFR1
INPP5D	R-HSA-2428928	IRS-related events triggered by IGF1R	288	3	5.92	0.017	0.03376	Reactome	1.472	DAB2IP;EGFR;FGFR1
INPP5D	R-HSA-2871796	FCERI mediated MAPK activation	289	3	5.9	0.017	0.03376	Reactome	1.472	DAB2IP;EGFR;FGFR1
INPP5D	R-HSA-74749	Signal attenuation	10	1	59.92	0.019	0.03633	Reactome	1.44	INSR
INPP5D	R-HSA-109582	Hemostasis	552	4	4.17	0.02	0.03853	Reactome	1.414	DOCK6;FGR;INPP5D;PRKCE
INPP5D	R-HSA-1059683	Interleukin-6 signaling	11	1	53.92	0.021	0.03853	Reactome	1.414	CBL
INPP5D	R-HSA-190373	FGFR1c ligand binding and activation	11	1	53.92	0.021	0.03853	Reactome	1.414	FGFR1
INPP5D	R-HSA-1839122	Signaling by activated point mutants of FGFR1	11	1	53.92	0.021	0.03853	Reactome	1.414	FGFR1
INPP5D	R-HSA-210990	PECAM1 interactions	12	1	49.02	0.023	0.04074	Reactome	1.39	INPP5D
INPP5D	R-HSA-5578768	Physiological factors	12	1	49.02	0.023	0.04074	Reactome	1.39	WWTR1
INPP5D	R-HSA-71064	Lysine catabolism	12	1	49.02	0.023	0.04074	Reactome	1.39	DLD
INPP5D	R-HSA-4420097	VEGFA-VEGFR2 Pathway	320	3	5.31	0.023	0.04074	Reactome	1.39	DAB2IP;EGFR;FGFR1
INPP5D	R-HSA-8847993	ERBB2 Activates PTK6 Signaling	13	1	44.93	0.024	0.04356	Reactome	1.361	EGFR
INPP5D	R-HSA-399955	SEMA3A-Plexin repulsion signaling by inhibiting Integrin adhesion	14	1	41.47	0.026	0.04648	Reactome	1.333	PIP5K1C
INPP5D	R-HSA-3772470	Negative regulation of TCF-dependent signaling by WNT ligand antagonists	15	1	38.51	0.028	0.04855	Reactome	1.314	LRP6
INPP5D	R-HSA-190242	FGFR1 ligand binding and activation	15	1	38.51	0.028	0.04855	Reactome	1.314	FGFR1
INPP5D	R-HSA-6785631	ERBB2 Regulates Cell Motility	15	1	38.51	0.028	0.04855	Reactome	1.314	EGFR
INPP5D	R-HSA-1433559	Regulation of KIT signaling	16	1	35.94	0.03	0.04974	Reactome	1.303	CBL
INPP5D	R-HSA-5625900	RHO GTPases activate CIT	16	1	35.94	0.03	0.04974	Reactome	1.303	MYH9
INPP5D	R-HSA-1295596	Spry regulation of FGF signaling	16	1	35.94	0.03	0.04974	Reactome	1.303	CBL
INPP5D	R-HSA-1963642	PI3K events in ERBB2 signaling	16	1	35.94	0.03	0.04974	Reactome	1.303	EGFR
INPP5D	R-HSA-1963640	GRB2 events in ERBB2 signaling	16	1	35.94	0.03	0.04974	Reactome	1.303	EGFR
INPP5D	R-HSA-5627117	RHO GTPases Activate ROCKs	17	1	33.69	0.032	0.05199	Reactome	1.284	MYH9
INPP5D	R-HSA-432142	Platelet sensitization by LDL	17	1	33.69	0.032	0.05199	Reactome	1.284	FGR
INPP5D	R-HSA-912631	Regulation of signaling by CBL	18	1	31.71	0.034	0.05417	Reactome	1.266	CBL
INPP5D	R-HSA-1250196	SHC1 events in ERBB2 signaling	18	1	31.71	0.034	0.05417	Reactome	1.266	EGFR
INPP5D	R-HSA-1428517	The citric acid (TCA) cycle and respiratory electron transport	153	2	7.29	0.034	0.05454	Reactome	1.263	DLD;PDK1
INPP5D	R-HSA-71403	Citric acid cycle (TCA cycle)	19	1	29.95	0.036	0.05628	Reactome	1.25	DLD
INPP5D	R-HSA-2028269	Signaling by Hippo	20	1	28.37	0.037	0.05853	Reactome	1.233	WWTR1
INPP5D	R-HSA-1483257	Phospholipid metabolism	161	2	6.92	0.037	0.05853	Reactome	1.233	INPP5D;PIP5K1C
INPP5D	R-HSA-4641263	Regulation of FZD by ubiquitination	21	1	26.95	0.039	0.05945	Reactome	1.226	LRP6
INPP5D	R-HSA-5627123	RHO GTPases activate PAKs	21	1	26.95	0.039	0.05945	Reactome	1.226	MYH9
INPP5D	R-HSA-5654688	SHC-mediated cascade:FGFR1	21	1	26.95	0.039	0.05945	Reactome	1.226	FGFR1
INPP5D	R-HSA-2142691	Synthesis of Leukotrienes (LT) and Eoxins (EX)	21	1	26.95	0.039	0.05945	Reactome	1.226	LTA4H
INPP5D	R-HSA-389977	Post-chaperonin tubulin folding pathway	22	1	25.66	0.041	0.06178	Reactome	1.209	TBCD
INPP5D	R-HSA-416572	Sema4D induced cell migration and growth-cone collapse	24	1	23.43	0.045	0.06681	Reactome	1.175	MYH9
INPP5D	R-HSA-1855204	Synthesis of IP3 and IP4 in the cytosol	25	1	22.45	0.046	0.06904	Reactome	1.161	INPP5D
INPP5D	R-HSA-77387	Insulin receptor recycling	26	1	21.55	0.048	0.07076	Reactome	1.15	INSR
INPP5D	R-HSA-8849471	PTK6 Regulates RHO GTPases, RAS GTPase and MAP kinases	26	1	21.55	0.048	0.07076	Reactome	1.15	DAB2IP
INPP5D	R-HSA-400685	Sema4D in semaphorin signaling	27	1	20.72	0.05	0.07145	Reactome	1.146	MYH9
INPP5D	R-HSA-6783589	Interleukin-6 family signaling	27	1	20.72	0.05	0.07145	Reactome	1.146	CBL
INPP5D	R-HSA-114508	Effects of PIP2 hydrolysis	27	1	20.72	0.05	0.07145	Reactome	1.146	PRKCE
INPP5D	R-HSA-390918	Peroxisomal lipid metabolism	27	1	20.72	0.05	0.07145	Reactome	1.146	HACL1
INPP5D	R-HSA-5654732	Negative regulation of FGFR3 signaling	29	1	19.24	0.054	0.0756	Reactome	1.121	CBL
INPP5D	R-HSA-2032785	YAP1- and WWTR1 (TAZ)-stimulated gene expression	29	1	19.24	0.054	0.0756	Reactome	1.121	WWTR1
INPP5D	R-HSA-4641262	Disassembly of the destruction complex and recruitment of AXIN to the membrane	31	1	17.96	0.057	0.0791	Reactome	1.102	LRP6
INPP5D	R-HSA-5654733	Negative regulation of FGFR4 signaling	31	1	17.96	0.057	0.0791	Reactome	1.102	CBL
INPP5D	R-HSA-1839124	FGFR1 mutant receptor activation	31	1	17.96	0.057	0.0791	Reactome	1.102	FGFR1
INPP5D	R-HSA-2173796	SMAD2/SMAD3:SMAD4 heterotrimer regulates transcription	32	1	17.38	0.059	0.08003	Reactome	1.097	WWTR1
INPP5D	R-HSA-1489509	DAG and IP3 signaling	32	1	17.38	0.059	0.08003	Reactome	1.097	PRKCE
INPP5D	R-HSA-2173789	TGF-beta receptor signaling activates SMADs	32	1	17.38	0.059	0.08003	Reactome	1.097	CBL
INPP5D	R-HSA-1660661	Sphingolipid de novo biosynthesis	33	1	16.83	0.061	0.08194	Reactome	1.087	ACER2
INPP5D	R-HSA-3928663	EPHA-mediated growth cone collapse	34	1	16.32	0.063	0.08227	Reactome	1.085	MYH9
INPP5D	R-HSA-167021	PLC-gamma1 signalling	34	1	16.32	0.063	0.08227	Reactome	1.085	PRKCE
INPP5D	R-HSA-4791275	Signaling by WNT in cancer	34	1	16.32	0.063	0.08227	Reactome	1.085	LRP6
INPP5D	R-HSA-5654727	Negative regulation of FGFR2 signaling	34	1	16.32	0.063	0.08227	Reactome	1.085	CBL
INPP5D	R-HSA-5655302	Signaling by FGFR1 in disease	38	1	14.55	0.07	0.09106	Reactome	1.041	FGFR1
INPP5D	R-HSA-6788656	Histidine, lysine, phenylalanine, tyrosine, proline and tryptophan catabolism	41	1	13.46	0.075	0.09738	Reactome	1.012	DLD
HLA-DRB1	GO:0023026	MHC class II protein complex binding	16	3	384.08	1.9e-07	3.1e-06	GO	5.5	CD74;HLA-DRA;HLA-DRB1
HLA-DRB1	GO:0023023	MHC protein complex binding	19	3	312.02	3.3e-07	3.1e-06	GO	5.5	CD74;HLA-DRA;HLA-DRB1
HLA-DRB1	GO:0032395	MHC class II receptor activity	10	2	384.17	2.4e-05	0.00015	GO	3.8	HLA-DRA;HLA-DPA1
HLA-DRB1	GO:0042289	MHC class II protein binding	6	1	285.43	0.0045	0.017	GO	1.8	CD74
HLA-DRB1	GO:0042609	CD4 receptor binding	6	1	285.43	0.0045	0.017	GO	1.8	CD74
HLA-DRB1	GO:0070628	proteasome binding	20	1	75.06	0.015	0.047	GO	1.3	ISG15
HLA-DRB1	GO:0003785	actin monomer binding	26	1	57.03	0.019	0.052	GO	1.3	TMSB10
HLA-DRB1	GO:0042287	MHC protein binding	31	1	47.51	0.023	0.055	GO	1.3	CD74
HLA-DRB1	GO:0001105	RNA polymerase II transcription coactivator activity	40	1	36.53	0.03	0.062	GO	1.2	WWOX
HLA-DRB1	GO:0001540	amyloid-beta binding	50	1	29.06	0.037	0.065	GO	1.2	CD74
HLA-DRB1	GO:0001190	transcriptional activator activity, RNA polymerase II transcription factor binding	51	1	28.48	0.038	0.065	GO	1.2	WWOX
HLA-DRB1	GO:0004896	cytokine receptor activity	74	1	19.48	0.054	0.086	GO	1.1	CD74
HLA-DRB1	GO:0001104	RNA polymerase II transcription cofactor activity	85	1	16.92	0.062	0.09	GO	1	WWOX
HLA-DRB1	GO:0042611	MHC protein complex	18	6	1109.61	1e-15	5.4e-14	GO	13.27	CD74;HLA-B;HLA-C;HLA-DRA;HLA-DRB1;HLA-DPA1
HLA-DRB1	GO:0012507	ER to Golgi transport vesicle membrane	55	7	363.43	5.1e-15	1.3e-13	GO	12.89	CD74;HLA-B;HLA-C;HLA-DRA;B2M;HLA-DRB1;HLA-DPA1
HLA-DRB1	GO:0071556	integral component of lumenal side of endoplasmic reticulum membrane	30	6	554.47	3.3e-14	5.7e-13	GO	12.24	CD74;HLA-B;HLA-C;HLA-DRA;HLA-DRB1;HLA-DPA1
HLA-DRB1	GO:0030134	COPII-coated ER to Golgi transport vesicle	76	7	252.56	5.4e-14	7e-13	GO	12.15	CD74;HLA-B;HLA-C;HLA-DRA;B2M;HLA-DRB1;HLA-DPA1
HLA-DRB1	GO:0042613	MHC class II protein complex	14	4	726.36	2e-10	2.1e-09	GO	8.68	CD74;HLA-DRA;HLA-DRB1;HLA-DPA1
HLA-DRB1	GO:0030176	integral component of endoplasmic reticulum membrane	129	6	107.65	3.1e-10	2.3e-09	GO	8.64	CD74;HLA-B;HLA-C;HLA-DRA;HLA-DRB1;HLA-DPA1
HLA-DRB1	GO:0000139	Golgi membrane	443	8	51.36	3.1e-10	2.3e-09	GO	8.64	CD74;VPS53;HLA-B;HLA-C;HLA-DRA;B2M;HLA-DRB1;HLA-DPA1
HLA-DRB1	GO:0032588	trans-Golgi network membrane	86	5	122.86	3.8e-09	2.5e-08	GO	7.6	CD74;VPS53;HLA-DRA;HLA-DRB1;HLA-DPA1
HLA-DRB1	GO:0030669	clathrin-coated endocytic vesicle membrane	34	4	241.88	9.4e-09	5.4e-08	GO	7.27	CD74;HLA-DRA;HLA-DRB1;HLA-DPA1
HLA-DRB1	GO:0098852	lytic vacuole membrane	234	6	57.77	1.1e-08	5.7e-08	GO	7.24	CD63;CD74;LAPTM4A;HLA-DRA;HLA-DRB1;HLA-DPA1
HLA-DRB1	GO:0098791	Golgi subcompartment	480	7	36.1	2.4e-08	1.1e-07	GO	6.96	CD74;HLA-B;HLA-C;HLA-DRA;B2M;HLA-DRB1;HLA-DPA1
HLA-DRB1	GO:0005765	lysosomal membrane	292	6	45.92	4.1e-08	1.7e-07	GO	6.77	CD63;CD74;LAPTM4A;HLA-DRA;HLA-DRB1;HLA-DPA1
HLA-DRB1	GO:0031902	late endosome membrane	49	4	161.13	4.3e-08	1.7e-07	GO	6.77	CD63;LAPTM4A;HLA-DRA;HLA-DRB1
HLA-DRB1	GO:0045334	clathrin-coated endocytic vesicle	51	4	154.26	5e-08	1.9e-07	GO	6.72	CD74;HLA-DRA;HLA-DRB1;HLA-DPA1
HLA-DRB1	GO:0005802	trans-Golgi network	186	5	54.71	1.8e-07	6.4e-07	GO	6.19	CD74;VPS53;HLA-DRA;HLA-DRB1;HLA-DPA1
HLA-DRB1	GO:0030665	clathrin-coated vesicle membrane	82	4	92.81	3.5e-07	1.1e-06	GO	5.96	CD74;HLA-DRA;HLA-DRB1;HLA-DPA1
HLA-DRB1	GO:0005764	lysosome	423	6	31.28	3.7e-07	1.1e-06	GO	5.96	CD63;CD74;LAPTM4A;HLA-DRA;HLA-DRB1;HLA-DPA1
HLA-DRB1	GO:0055037	recycling endosome	120	4	62.29	1.6e-06	4.6e-06	GO	5.34	VPS53;HLA-B;HLA-C;B2M
HLA-DRB1	GO:0005770	late endosome	141	4	52.68	3e-06	8e-06	GO	5.1	CD63;LAPTM4A;HLA-DRA;HLA-DRB1
HLA-DRB1	GO:0030670	phagocytic vesicle membrane	39	3	138.53	3.1e-06	8e-06	GO	5.1	HLA-B;HLA-C;B2M
HLA-DRB1	GO:0055038	recycling endosome membrane	48	3	110.78	5.8e-06	1.4e-05	GO	4.85	HLA-B;HLA-C;B2M
HLA-DRB1	GO:0031901	early endosome membrane	74	3	70.12	2.1e-05	5.1e-05	GO	4.29	HLA-B;HLA-C;B2M
HLA-DRB1	GO:0045335	phagocytic vesicle	84	3	61.43	3.1e-05	7.1e-05	GO	4.15	HLA-B;HLA-C;B2M
HLA-DRB1	GO:0031904	endosome lumen	25	2	133.53	0.00016	0.00034	GO	3.47	CD63;B2M
HLA-DRB1	GO:0005769	early endosome	223	3	22.46	0.00056	0.0012	GO	2.92	HLA-B;HLA-C;B2M
HLA-DRB1	GO:0031088	platelet dense granule membrane	6	1	285.43	0.0045	0.009	GO	2.05	CD63
HLA-DRB1	GO:0032585	multivesicular body membrane	7	1	237.85	0.0052	0.01	GO	2	CD63
HLA-DRB1	GO:1990712	HFE-transferrin receptor complex	8	1	203.86	0.006	0.011	GO	1.96	B2M
HLA-DRB1	GO:0042827	platelet dense granule	21	1	71.3	0.016	0.028	GO	1.55	CD63
HLA-DRB1	GO:0005771	multivesicular body	30	1	49.15	0.022	0.039	GO	1.41	CD63
HLA-DRB1	GO:0044440	endosomal part	32	1	45.98	0.024	0.04	GO	1.4	CD63
HLA-DRB1	GO:0005902	microvillus	43	1	33.92	0.032	0.052	GO	1.28	WWOX
HLA-DRB1	GO:1904724	tertiary granule lumen	56	1	25.88	0.041	0.065	GO	1.19	B2M
HLA-DRB1	GO:0035577	azurophil granule membrane	59	1	24.54	0.043	0.066	GO	1.18	CD63
HLA-DRB1	GO:0035580	specific granule lumen	63	1	22.95	0.046	0.067	GO	1.17	B2M
HLA-DRB1	GO:0005773	vacuole	63	1	22.95	0.046	0.067	GO	1.17	CD74
HLA-DRB1	GO:0098858	actin-based cell projection	71	1	20.32	0.052	0.072	GO	1.14	WWOX
HLA-DRB1	GO:0044798	nuclear transcription factor complex	72	1	20.03	0.053	0.072	GO	1.14	WWOX
HLA-DRB1	GO:0043202	lysosomal lumen	87	1	16.53	0.063	0.084	GO	1.08	CD74
HLA-DRB1	GO:0060333	interferon-gamma-mediated signaling pathway	71	6	204.31	7.9e-12	1.5e-09	GO	8.82	HLA-B;HLA-C;HLA-DRA;B2M;HLA-DRB1;HLA-DPA1
HLA-DRB1	GO:0071346	cellular response to interferon-gamma	117	6	119.36	1.7e-10	1.6e-08	GO	7.8	HLA-B;HLA-C;HLA-DRA;B2M;HLA-DRB1;HLA-DPA1
HLA-DRB1	GO:0002480	antigen processing and presentation of exogenous peptide antigen via MHC class I, TAP-independent	9	3	832.46	2.9e-08	1.9e-06	GO	5.72	HLA-B;HLA-C;B2M
HLA-DRB1	GO:0019221	cytokine-mediated signaling pathway	634	7	27.01	1.6e-07	7.8e-06	GO	5.11	HLA-B;HLA-C;HLA-DRA;ISG15;B2M;HLA-DRB1;HLA-DPA1
HLA-DRB1	GO:0002478	antigen processing and presentation of exogenous peptide antigen	98	4	76.95	7.1e-07	2.1e-05	GO	4.68	CD74;HLA-DRA;HLA-DRB1;HLA-DPA1
HLA-DRB1	GO:0019886	antigen processing and presentation of exogenous peptide antigen via MHC class II	98	4	76.95	7.1e-07	2.1e-05	GO	4.68	CD74;HLA-DRA;HLA-DRB1;HLA-DPA1
HLA-DRB1	GO:0002495	antigen processing and presentation of peptide antigen via MHC class II	99	4	76.13	7.4e-07	2.1e-05	GO	4.68	CD74;HLA-DRA;HLA-DRB1;HLA-DPA1
HLA-DRB1	GO:0002474	antigen processing and presentation of peptide antigen via MHC class I	29	3	191.91	1.2e-06	3e-05	GO	4.52	HLA-B;HLA-C;B2M
HLA-DRB1	GO:0071357	cellular response to type I interferon	66	3	79.06	1.5e-05	0.0003	GO	3.52	HLA-B;HLA-C;ISG15
HLA-DRB1	GO:0060337	type I interferon signaling pathway	66	3	79.06	1.5e-05	0.0003	GO	3.52	HLA-B;HLA-C;ISG15
HLA-DRB1	GO:0002479	antigen processing and presentation of exogenous peptide antigen via MHC class I, TAP-dependent	76	3	68.19	2.3e-05	0.00041	GO	3.39	HLA-B;HLA-C;B2M
HLA-DRB1	GO:0042590	antigen processing and presentation of exogenous peptide antigen via MHC class I	79	3	65.49	2.6e-05	0.00042	GO	3.38	HLA-B;HLA-C;B2M
HLA-DRB1	GO:0050852	T cell receptor signaling pathway	164	3	30.78	0.00023	0.0034	GO	2.47	HLA-DRA;HLA-DRB1;HLA-DPA1
HLA-DRB1	GO:0048260	positive regulation of receptor-mediated endocytosis	42	2	76.71	0.00044	0.0062	GO	2.21	CD63;B2M
HLA-DRB1	GO:0032649	regulation of interferon-gamma production	44	2	73.05	0.00049	0.0063	GO	2.2	ISG15;HLA-DPA1
HLA-DRB1	GO:0050776	regulation of immune response	252	3	19.82	0.0008	0.0098	GO	2.01	HLA-B;HLA-C;B2M
HLA-DRB1	GO:0050851	antigen receptor-mediated signaling pathway	258	3	19.34	0.00086	0.0099	GO	2	HLA-DRA;HLA-DRB1;HLA-DPA1
HLA-DRB1	GO:0045807	positive regulation of endocytosis	65	2	48.65	0.0011	0.012	GO	1.92	CD63;B2M
HLA-DRB1	GO:0050671	positive regulation of lymphocyte proliferation	72	2	43.77	0.0013	0.013	GO	1.89	CD74;HLA-DPA1
HLA-DRB1	GO:0002483	antigen processing and presentation of endogenous peptide antigen	6	1	285.43	0.0045	0.038	GO	1.42	B2M
HLA-DRB1	GO:1900122	positive regulation of receptor binding	6	1	285.43	0.0045	0.038	GO	1.42	B2M
HLA-DRB1	GO:0061081	positive regulation of myeloid leukocyte cytokine production involved in immune response	6	1	285.43	0.0045	0.038	GO	1.42	CD74
HLA-DRB1	GO:0071281	cellular response to iron ion	6	1	285.43	0.0045	0.038	GO	1.42	B2M
HLA-DRB1	GO:0034340	response to type I interferon	7	1	237.85	0.0052	0.04	GO	1.4	ISG15
HLA-DRB1	GO:0045657	positive regulation of monocyte differentiation	8	1	203.86	0.006	0.04	GO	1.4	CD74
HLA-DRB1	GO:0046598	positive regulation of viral entry into host cell	8	1	203.86	0.006	0.04	GO	1.4	CD74
HLA-DRB1	GO:1900120	regulation of receptor binding	8	1	203.86	0.006	0.04	GO	1.4	B2M
HLA-DRB1	GO:0016064	immunoglobulin mediated immune response	8	1	203.86	0.006	0.04	GO	1.4	CD74
HLA-DRB1	GO:0019724	B cell mediated immunity	8	1	203.86	0.006	0.04	GO	1.4	CD74
HLA-DRB1	GO:0002694	regulation of leukocyte activation	9	1	178.37	0.0067	0.04	GO	1.4	CD74
HLA-DRB1	GO:0035646	endosome to melanosome transport	9	1	178.37	0.0067	0.04	GO	1.4	CD63
HLA-DRB1	GO:0010935	regulation of macrophage cytokine production	9	1	178.37	0.0067	0.04	GO	1.4	CD74
HLA-DRB1	GO:0043485	endosome to pigment granule transport	9	1	178.37	0.0067	0.04	GO	1.4	CD63
HLA-DRB1	GO:0042989	sequestering of actin monomers	10	1	158.54	0.0075	0.04	GO	1.4	TMSB10
HLA-DRB1	GO:1900746	regulation of vascular endothelial growth factor signaling pathway	11	1	142.68	0.0082	0.04	GO	1.4	CD63
HLA-DRB1	GO:0002792	negative regulation of peptide secretion	11	1	142.68	0.0082	0.04	GO	1.4	CD74
HLA-DRB1	GO:1902166	negative regulation of intrinsic apoptotic signaling pathway in response to DNA damage by p53 class mediator	11	1	142.68	0.0082	0.04	GO	1.4	CD74
HLA-DRB1	GO:1900121	negative regulation of receptor binding	11	1	142.68	0.0082	0.04	GO	1.4	B2M
HLA-DRB1	GO:2001044	regulation of integrin-mediated signaling pathway	11	1	142.68	0.0082	0.04	GO	1.4	CD63
HLA-DRB1	GO:0043632	modification-dependent macromolecule catabolic process	12	1	129.7	0.009	0.04	GO	1.4	ISG15
HLA-DRB1	GO:1902165	regulation of intrinsic apoptotic signaling pathway in response to DNA damage by p53 class mediator	12	1	129.7	0.009	0.04	GO	1.4	CD74
HLA-DRB1	GO:0002726	positive regulation of T cell cytokine production	12	1	129.7	0.009	0.04	GO	1.4	B2M
HLA-DRB1	GO:0043518	negative regulation of DNA damage response, signal transduction by p53 class mediator	12	1	129.7	0.009	0.04	GO	1.4	CD74
HLA-DRB1	GO:0010039	response to iron ion	13	1	118.89	0.0097	0.04	GO	1.4	B2M
HLA-DRB1	GO:0002724	regulation of T cell cytokine production	13	1	118.89	0.0097	0.04	GO	1.4	B2M
HLA-DRB1	GO:0046457	prostanoid biosynthetic process	13	1	118.89	0.0097	0.04	GO	1.4	CD74
HLA-DRB1	GO:0009967	positive regulation of signal transduction	207	2	14.84	0.01	0.04	GO	1.4	CD63;CD74
HLA-DRB1	GO:1902254	negative regulation of intrinsic apoptotic signaling pathway by p53 class mediator	14	1	109.74	0.01	0.04	GO	1.4	CD74
HLA-DRB1	GO:0060760	positive regulation of response to cytokine stimulus	14	1	109.74	0.01	0.04	GO	1.4	CD74
HLA-DRB1	GO:0045655	regulation of monocyte differentiation	14	1	109.74	0.01	0.04	GO	1.4	CD74
HLA-DRB1	GO:0051048	negative regulation of secretion	14	1	109.74	0.01	0.04	GO	1.4	CD74
HLA-DRB1	GO:0002791	regulation of peptide secretion	15	1	101.89	0.011	0.04	GO	1.4	CD74
HLA-DRB1	GO:0002720	positive regulation of cytokine production involved in immune response	15	1	101.89	0.011	0.04	GO	1.4	B2M
HLA-DRB1	GO:1901797	negative regulation of signal transduction by p53 class mediator	15	1	101.89	0.011	0.04	GO	1.4	CD74
HLA-DRB1	GO:0009966	regulation of signal transduction	234	2	13.1	0.013	0.046	GO	1.34	CD63;RGS5
HLA-DRB1	GO:0001516	prostaglandin biosynthetic process	18	1	83.9	0.013	0.047	GO	1.33	CD74
HLA-DRB1	GO:0051290	protein heterotetramerization	19	1	79.23	0.014	0.048	GO	1.32	CD74
HLA-DRB1	GO:0002092	positive regulation of receptor internalization	21	1	71.3	0.016	0.05	GO	1.3	CD63
HLA-DRB1	GO:0043030	regulation of macrophage activation	21	1	71.3	0.016	0.05	GO	1.3	CD74
HLA-DRB1	GO:0002711	positive regulation of T cell mediated immunity	21	1	71.3	0.016	0.05	GO	1.3	B2M
HLA-DRB1	GO:1903039	positive regulation of leukocyte cell-cell adhesion	21	1	71.3	0.016	0.05	GO	1.3	HLA-DPA1
HLA-DRB1	GO:0030837	negative regulation of actin filament polymerization	22	1	67.9	0.016	0.052	GO	1.28	TMSB10
HLA-DRB1	GO:0090023	positive regulation of neutrophil chemotaxis	25	1	59.41	0.019	0.055	GO	1.26	CD74
HLA-DRB1	GO:0055076	transition metal ion homeostasis	25	1	59.41	0.019	0.055	GO	1.26	B2M
HLA-DRB1	GO:1902230	negative regulation of intrinsic apoptotic signaling pathway in response to DNA damage	25	1	59.41	0.019	0.055	GO	1.26	CD74
HLA-DRB1	GO:0043516	regulation of DNA damage response, signal transduction by p53 class mediator	26	1	57.03	0.019	0.055	GO	1.26	CD74
HLA-DRB1	GO:1902624	positive regulation of neutrophil migration	26	1	57.03	0.019	0.055	GO	1.26	CD74
HLA-DRB1	GO:0006693	prostaglandin metabolic process	26	1	57.03	0.019	0.055	GO	1.26	CD74
HLA-DRB1	GO:0046596	regulation of viral entry into host cell	27	1	54.83	0.02	0.055	GO	1.26	CD74
HLA-DRB1	GO:0071624	positive regulation of granulocyte chemotaxis	27	1	54.83	0.02	0.055	GO	1.26	CD74
HLA-DRB1	GO:0032456	endocytic recycling	28	1	52.8	0.021	0.055	GO	1.26	VPS53
HLA-DRB1	GO:2001238	positive regulation of extrinsic apoptotic signaling pathway	29	1	50.91	0.022	0.055	GO	1.26	WWOX
HLA-DRB1	GO:0050690	regulation of defense response to virus by virus	29	1	50.91	0.022	0.055	GO	1.26	B2M
HLA-DRB1	GO:2001021	negative regulation of response to DNA damage stimulus	29	1	50.91	0.022	0.055	GO	1.26	CD74
HLA-DRB1	GO:0048146	positive regulation of fibroblast proliferation	29	1	50.91	0.022	0.055	GO	1.26	CD74
HLA-DRB1	GO:0002090	regulation of receptor internalization	29	1	50.91	0.022	0.055	GO	1.26	CD63
HLA-DRB1	GO:0090022	regulation of neutrophil chemotaxis	30	1	49.15	0.022	0.056	GO	1.25	CD74
HLA-DRB1	GO:0007034	vacuolar transport	30	1	49.15	0.022	0.056	GO	1.25	VPS53
HLA-DRB1	GO:1904062	regulation of cation transmembrane transport	31	1	47.51	0.023	0.056	GO	1.25	CD63
HLA-DRB1	GO:0030890	positive regulation of B cell proliferation	31	1	47.51	0.023	0.056	GO	1.25	CD74
HLA-DRB1	GO:0048705	skeletal system morphogenesis	32	1	45.98	0.024	0.056	GO	1.25	WWOX
HLA-DRB1	GO:0030501	positive regulation of bone mineralization	32	1	45.98	0.024	0.056	GO	1.25	ISG15
HLA-DRB1	GO:0034613	cellular protein localization	328	2	9.28	0.024	0.056	GO	1.25	CD63;CD74
HLA-DRB1	GO:1901379	regulation of potassium ion transmembrane transport	33	1	44.54	0.024	0.056	GO	1.25	CD63
HLA-DRB1	GO:0002763	positive regulation of myeloid leukocyte differentiation	33	1	44.54	0.024	0.056	GO	1.25	CD74
HLA-DRB1	GO:0070169	positive regulation of biomineral tissue development	34	1	43.19	0.025	0.056	GO	1.25	ISG15
HLA-DRB1	GO:0001961	positive regulation of cytokine-mediated signaling pathway	34	1	43.19	0.025	0.056	GO	1.25	CD74
HLA-DRB1	GO:0032722	positive regulation of chemokine production	35	1	41.91	0.026	0.057	GO	1.24	CD74
HLA-DRB1	GO:0043266	regulation of potassium ion transport	37	1	39.58	0.027	0.059	GO	1.23	CD63
HLA-DRB1	GO:0048259	regulation of receptor-mediated endocytosis	37	1	39.58	0.027	0.059	GO	1.23	B2M
HLA-DRB1	GO:0001895	retina homeostasis	39	1	37.49	0.029	0.062	GO	1.21	B2M
HLA-DRB1	GO:0050890	cognition	41	1	35.62	0.03	0.064	GO	1.19	HLA-DRA
HLA-DRB1	GO:0019985	translesion synthesis	43	1	33.92	0.032	0.065	GO	1.19	ISG15
HLA-DRB1	GO:0032729	positive regulation of interferon-gamma production	44	1	33.13	0.033	0.065	GO	1.19	HLA-DPA1
HLA-DRB1	GO:0030888	regulation of B cell proliferation	44	1	33.13	0.033	0.065	GO	1.19	CD74
HLA-DRB1	GO:0032480	negative regulation of type I interferon production	45	1	32.37	0.033	0.065	GO	1.19	ISG15
HLA-DRB1	GO:0050863	regulation of T cell activation	45	1	32.37	0.033	0.065	GO	1.19	HLA-DPA1
HLA-DRB1	GO:0051050	positive regulation of transport	45	1	32.37	0.033	0.065	GO	1.19	CD63
HLA-DRB1	GO:1903902	positive regulation of viral life cycle	45	1	32.37	0.033	0.065	GO	1.19	CD74
HLA-DRB1	GO:0048145	regulation of fibroblast proliferation	47	1	30.96	0.035	0.067	GO	1.17	CD74
HLA-DRB1	GO:1903321	negative regulation of protein modification by small protein conjugation or removal	47	1	30.96	0.035	0.067	GO	1.17	ISG15
HLA-DRB1	GO:0006301	postreplication repair	48	1	30.3	0.035	0.068	GO	1.17	ISG15
HLA-DRB1	GO:0051291	protein heterooligomerization	50	1	29.06	0.037	0.069	GO	1.16	CD74
HLA-DRB1	GO:0030500	regulation of bone mineralization	51	1	28.48	0.038	0.069	GO	1.16	ISG15
HLA-DRB1	GO:0031397	negative regulation of protein ubiquitination	51	1	28.48	0.038	0.069	GO	1.16	ISG15
HLA-DRB1	GO:0045071	negative regulation of viral genome replication	51	1	28.48	0.038	0.069	GO	1.16	ISG15
HLA-DRB1	GO:0045778	positive regulation of ossification	53	1	27.38	0.039	0.071	GO	1.15	ISG15
HLA-DRB1	GO:2001236	regulation of extrinsic apoptotic signaling pathway	60	1	24.12	0.044	0.08	GO	1.1	WWOX
HLA-DRB1	GO:0032092	positive regulation of protein binding	61	1	23.72	0.045	0.08	GO	1.1	B2M
HLA-DRB1	GO:0042102	positive regulation of T cell proliferation	62	1	23.33	0.046	0.08	GO	1.1	HLA-DPA1
HLA-DRB1	GO:1903901	negative regulation of viral life cycle	62	1	23.33	0.046	0.08	GO	1.1	ISG15
HLA-DRB1	GO:0042129	regulation of T cell proliferation	63	1	22.95	0.046	0.08	GO	1.1	HLA-DPA1
HLA-DRB1	GO:0055072	iron ion homeostasis	64	1	22.59	0.047	0.08	GO	1.1	B2M
HLA-DRB1	GO:0045069	regulation of viral genome replication	64	1	22.59	0.047	0.08	GO	1.1	ISG15
HLA-DRB1	GO:0000731	DNA synthesis involved in DNA repair	66	1	21.89	0.048	0.082	GO	1.09	ISG15
HLA-DRB1	GO:0043312	neutrophil degranulation	480	2	6.28	0.049	0.082	GO	1.09	CD63;B2M
HLA-DRB1	GO:0032091	negative regulation of protein binding	68	1	21.23	0.05	0.082	GO	1.09	B2M
HLA-DRB1	GO:0002283	neutrophil activation involved in immune response	484	2	6.23	0.05	0.082	GO	1.09	CD63;B2M
HLA-DRB1	GO:0050870	positive regulation of T cell activation	69	1	20.92	0.051	0.082	GO	1.09	HLA-DPA1
HLA-DRB1	GO:0034341	response to interferon-gamma	69	1	20.92	0.051	0.082	GO	1.09	HLA-DPA1
HLA-DRB1	GO:0002446	neutrophil mediated immunity	488	2	6.17	0.051	0.082	GO	1.09	CD63;B2M
HLA-DRB1	GO:0030100	regulation of endocytosis	70	1	20.62	0.051	0.082	GO	1.09	CD63
HLA-DRB1	GO:0007041	lysosomal transport	73	1	19.75	0.053	0.085	GO	1.07	VPS53
HLA-DRB1	GO:0008277	regulation of G-protein coupled receptor protein signaling pathway	75	1	19.22	0.055	0.086	GO	1.07	RGS5
HLA-DRB1	GO:2001235	positive regulation of apoptotic signaling pathway	77	1	18.71	0.056	0.088	GO	1.06	WWOX
HLA-DRB1	GO:0051099	positive regulation of binding	82	1	17.55	0.06	0.093	GO	1.03	B2M
HLA-DRB1	GO:0042147	retrograde transport, endosome to Golgi	83	1	17.34	0.06	0.093	GO	1.03	VPS53
HLA-DRB1	GO:0032479	regulation of type I interferon production	86	1	16.72	0.063	0.095	GO	1.02	ISG15
HLA-DRB1	GO:0050730	regulation of peptidyl-tyrosine phosphorylation	86	1	16.72	0.063	0.095	GO	1.02	CD74
HLA-DRB1	GO:0001959	regulation of cytokine-mediated signaling pathway	91	1	15.79	0.066	0.098	GO	1.01	CD74
HLA-DRB1	GO:0007160	cell-matrix adhesion	91	1	15.79	0.066	0.098	GO	1.01	CD63
HLA-DRB1	GO:0051262	protein tetramerization	91	1	15.79	0.066	0.098	GO	1.01	CD74
HLA-DRB1	GO:0031325	positive regulation of cellular metabolic process	93	1	15.44	0.068	0.099	GO	1	CD63
HLA-DRB1	GO:0051603	proteolysis involved in cellular protein catabolic process	94	1	15.28	0.068	0.099	GO	1	ISG15
HLA-DRB1	GO:0008202	steroid metabolic process	100	1	14.35	0.072	0.1	GO	1	WWOX
HLA-DRB1	GO:0071248	cellular response to metal ion	101	1	14.2	0.073	0.1	GO	1	B2M
HLA-DRB1	GO:0071560	cellular response to transforming growth factor beta stimulus	101	1	14.2	0.073	0.1	GO	1	WWOX
HLA-DRB1	GO:0031396	regulation of protein ubiquitination	102	1	14.06	0.074	0.1	GO	1	ISG15
HLA-DRB1	GO:0043549	regulation of kinase activity	102	1	14.06	0.074	0.1	GO	1	CD74
HLA-DRB1	Antigen processing and presentation	Antigen processing and presentation	77	7	248.94	5.9e-14	2.1e-12	NA	11.68	CD74;HLA-B;HLA-C;HLA-DRA;B2M;HLA-DRB1;HLA-DPA1
HLA-DRB1	Allograft rejection	Allograft rejection	38	5	302.3	5.6e-11	6.5e-10	NA	9.19	HLA-B;HLA-C;HLA-DRA;HLA-DRB1;HLA-DPA1
HLA-DRB1	Epstein-Barr virus infection	Epstein-Barr virus infection	201	7	89.26	5.6e-11	6.5e-10	NA	9.19	HLA-B;HLA-C;HLA-DRA;ISG15;B2M;HLA-DRB1;HLA-DPA1
HLA-DRB1	Graft-versus-host disease	Graft-versus-host disease	41	5	277.07	8.3e-11	7.3e-10	NA	9.14	HLA-B;HLA-C;HLA-DRA;HLA-DRB1;HLA-DPA1
HLA-DRB1	Type I diabetes mellitus	Type I diabetes mellitus	43	5	262.46	1.1e-10	7.5e-10	NA	9.12	HLA-B;HLA-C;HLA-DRA;HLA-DRB1;HLA-DPA1
HLA-DRB1	Autoimmune thyroid disease	Autoimmune thyroid disease	53	5	207.68	3.2e-10	1.8e-09	NA	8.74	HLA-B;HLA-C;HLA-DRA;HLA-DRB1;HLA-DPA1
HLA-DRB1	Viral myocarditis	Viral myocarditis	59	5	184.55	5.5e-10	2.8e-09	NA	8.55	HLA-B;HLA-C;HLA-DRA;HLA-DRB1;HLA-DPA1
HLA-DRB1	Human T-cell leukemia virus 1 infection	Human T-cell leukemia virus 1 infection	219	6	61.88	7.4e-09	3.2e-08	NA	7.49	HLA-B;HLA-C;HLA-DRA;B2M;HLA-DRB1;HLA-DPA1
HLA-DRB1	Herpes simplex virus 1 infection	Herpes simplex virus 1 infection	492	7	35.18	2.8e-08	1.1e-07	NA	6.96	CD74;HLA-B;HLA-C;HLA-DRA;B2M;HLA-DRB1;HLA-DPA1
HLA-DRB1	Cell adhesion molecules (CAMs)	Cell adhesion molecules (CAMs)	145	5	70.88	5.3e-08	1.9e-07	NA	6.72	HLA-B;HLA-C;HLA-DRA;HLA-DRB1;HLA-DPA1
HLA-DRB1	Phagosome	Phagosome	152	5	67.48	6.7e-08	2.1e-07	NA	6.68	HLA-B;HLA-C;HLA-DRA;HLA-DRB1;HLA-DPA1
HLA-DRB1	Asthma	Asthma	31	3	178.19	1.5e-06	4.4e-06	NA	5.36	HLA-DRA;HLA-DRB1;HLA-DPA1
HLA-DRB1	Intestinal immune network for IgA production	Intestinal immune network for IgA production	48	3	110.78	5.8e-06	1.6e-05	NA	4.8	HLA-DRA;HLA-DRB1;HLA-DPA1
HLA-DRB1	Tuberculosis	Tuberculosis	179	4	41.16	7.8e-06	2e-05	NA	4.7	CD74;HLA-DRA;HLA-DRB1;HLA-DPA1
HLA-DRB1	Inflammatory bowel disease (IBD)	Inflammatory bowel disease (IBD)	65	3	80.33	1.4e-05	3.4e-05	NA	4.47	HLA-DRA;HLA-DRB1;HLA-DPA1
HLA-DRB1	Staphylococcus aureus infection	Staphylococcus aureus infection	68	3	76.62	1.7e-05	3.6e-05	NA	4.44	HLA-DRA;HLA-DRB1;HLA-DPA1
HLA-DRB1	Leishmaniasis	Leishmaniasis	74	3	70.12	2.1e-05	4.4e-05	NA	4.36	HLA-DRA;HLA-DRB1;HLA-DPA1
HLA-DRB1	Rheumatoid arthritis	Rheumatoid arthritis	91	3	56.53	4e-05	7.6e-05	NA	4.12	HLA-DRA;HLA-DRB1;HLA-DPA1
HLA-DRB1	Th1 and Th2 cell differentiation	Th1 and Th2 cell differentiation	92	3	55.89	4.1e-05	7.6e-05	NA	4.12	HLA-DRA;HLA-DRB1;HLA-DPA1
HLA-DRB1	Hematopoietic cell lineage	Hematopoietic cell lineage	97	3	52.9	4.8e-05	8.4e-05	NA	4.08	HLA-DRA;HLA-DRB1;HLA-DPA1
HLA-DRB1	Th17 cell differentiation	Th17 cell differentiation	107	3	47.79	6.5e-05	0.00011	NA	3.96	HLA-DRA;HLA-DRB1;HLA-DPA1
HLA-DRB1	Toxoplasmosis	Toxoplasmosis	113	3	45.17	7.6e-05	0.00012	NA	3.92	HLA-DRA;HLA-DRB1;HLA-DPA1
HLA-DRB1	Systemic lupus erythematosus	Systemic lupus erythematosus	133	3	38.18	0.00012	0.00019	NA	3.72	HLA-DRA;HLA-DRB1;HLA-DPA1
HLA-DRB1	Influenza A	Influenza A	171	3	29.49	0.00026	0.00038	NA	3.42	HLA-DRA;HLA-DRB1;HLA-DPA1
HLA-DRB1	Human immunodeficiency virus 1 infection	Human immunodeficiency virus 1 infection	212	3	23.66	0.00049	0.00068	NA	3.17	HLA-B;HLA-C;B2M
HLA-DRB1	Human cytomegalovirus infection	Human cytomegalovirus infection	225	3	22.26	0.00058	0.00078	NA	3.11	HLA-B;HLA-C;B2M
HLA-DRB1	Human papillomavirus infection	Human papillomavirus infection	330	3	15.03	0.0017	0.0023	NA	2.64	HLA-B;HLA-C;ISG15
HLA-DRB1	Lysosome	Lysosome	123	2	25.26	0.0037	0.0047	NA	2.33	CD63;LAPTM4A
HLA-DRB1	Natural killer cell mediated cytotoxicity	Natural killer cell mediated cytotoxicity	131	2	23.68	0.0042	0.0051	NA	2.29	HLA-B;HLA-C
HLA-DRB1	Cellular senescence	Cellular senescence	160	2	19.31	0.0062	0.0073	NA	2.14	HLA-B;HLA-C
HLA-DRB1	Kaposi sarcoma-associated herpesvirus infection	Kaposi sarcoma-associated herpesvirus infection	186	2	16.56	0.0083	0.0094	NA	2.03	HLA-B;HLA-C
HLA-DRB1	Viral carcinogenesis	Viral carcinogenesis	201	2	15.3	0.0097	0.011	NA	1.96	HLA-B;HLA-C
HLA-DRB1	Endocytosis	Endocytosis	244	2	12.55	0.014	0.015	NA	1.82	HLA-B;HLA-C
HLA-DRB1	RIG-I-like receptor signaling pathway	RIG-I-like receptor signaling pathway	70	1	20.62	0.051	0.053	NA	1.28	ISG15
HLA-DRB1	WP2328	Allograft Rejection	89	5	118.46	4.5e-09	5.9e-08	Wikipathway	7.23	HLA-B;HLA-C;HLA-DRA;HLA-DRB1;HLA-DPA1
HLA-DRB1	WP4217	Ebola Virus Pathway on Host	129	5	80.08	2.9e-08	1.9e-07	Wikipathway	6.72	HLA-B;HLA-C;HLA-DRA;HLA-DRB1;HLA-DPA1
HLA-DRB1	WP530	Cytokines and Inflammatory Response	26	2	127.96	0.00017	0.00073	Wikipathway	3.14	HLA-DRA;HLA-DRB1
HLA-DRB1	WP619	Type II interferon signaling (IFNG)	37	2	87.69	0.00034	0.0011	Wikipathway	2.96	HLA-B;ISG15
HLA-DRB1	WP183	Proteasome Degradation	62	2	51.09	0.00097	0.0025	Wikipathway	2.6	HLA-B;HLA-C
HLA-DRB1	WP4146	Macrophage markers	9	1	178.37	0.0067	0.015	Wikipathway	1.82	CD74
HLA-DRB1	WP4300	Extracellular vesicles in the crosstalk of cardiac cells	19	1	79.23	0.014	0.026	Wikipathway	1.59	CD63
HLA-DRB1	WP4141	PI3K/AKT/mTOR - VitD3 Signalling	22	1	67.9	0.016	0.027	Wikipathway	1.57	HLA-DRA
HLA-DRB1	WP3865	RIG-I-like Receptor Signaling	60	1	24.12	0.044	0.064	Wikipathway	1.19	ISG15
HLA-DRB1	WP4341	Non-genomic actions of 1,25 dihydroxyvitamin D3	71	1	20.32	0.052	0.068	Wikipathway	1.17	ISG15
HLA-DRB1	R-HSA-877300	Interferon gamma signaling	93	6	152.48	4.2e-11	1.4e-09	Reactome	8.85	HLA-B;HLA-C;HLA-DRA;B2M;HLA-DRB1;HLA-DPA1
HLA-DRB1	R-HSA-913531	Interferon Signaling	196	7	91.65	4.7e-11	1.4e-09	Reactome	8.85	HLA-B;HLA-C;HLA-DRA;ISG15;B2M;HLA-DRB1;HLA-DPA1
HLA-DRB1	R-HSA-1236977	Endosomal/Vacuolar pathway	12	3	554.89	7.5e-08	1.4e-06	Reactome	5.85	HLA-B;HLA-C;B2M
HLA-DRB1	R-HSA-1280215	Cytokine Signaling in Immune system	620	7	27.65	1.4e-07	2e-06	Reactome	5.7	HLA-B;HLA-C;HLA-DRA;ISG15;B2M;HLA-DRB1;HLA-DPA1
HLA-DRB1	R-HSA-202430	Translocation of ZAP-70 to Immunological synapse	21	3	277.32	4.5e-07	5.1e-06	Reactome	5.29	HLA-DRA;HLA-DRB1;HLA-DPA1
HLA-DRB1	R-HSA-1280218	Adaptive Immune System	762	7	22.29	5.6e-07	5.1e-06	Reactome	5.29	CD74;HLA-B;HLA-C;HLA-DRA;B2M;HLA-DRB1;HLA-DPA1
HLA-DRB1	R-HSA-202427	Phosphorylation of CD3 and TCR zeta chains	24	3	237.67	6.8e-07	5.1e-06	Reactome	5.29	HLA-DRA;HLA-DRB1;HLA-DPA1
HLA-DRB1	R-HSA-983170	Antigen Presentation: Folding, assembly and peptide loading of class I MHC	25	3	226.85	7.8e-07	5.1e-06	Reactome	5.29	HLA-B;HLA-C;B2M
HLA-DRB1	R-HSA-2132295	MHC class II antigen presentation	103	4	73.04	8.7e-07	5.1e-06	Reactome	5.29	CD74;HLA-DRA;HLA-DRB1;HLA-DPA1
HLA-DRB1	R-HSA-389948	PD-1 signaling	26	3	216.98	8.8e-07	5.1e-06	Reactome	5.29	HLA-DRA;HLA-DRB1;HLA-DPA1
HLA-DRB1	R-HSA-202433	Generation of second messenger molecules	35	3	155.88	2.2e-06	1.2e-05	Reactome	4.92	HLA-DRA;HLA-DRB1;HLA-DPA1
HLA-DRB1	R-HSA-168256	Immune System	1547	8	13.7	4.9e-06	2.4e-05	Reactome	4.62	CD74;HLA-B;HLA-C;HLA-DRA;ISG15;B2M;HLA-DRB1;HLA-DPA1
HLA-DRB1	R-HSA-1236974	ER-Phagosome pathway	65	3	80.33	1.4e-05	6.5e-05	Reactome	4.19	HLA-B;HLA-C;B2M
HLA-DRB1	R-HSA-909733	Interferon alpha/beta signaling	68	3	76.62	1.7e-05	6.9e-05	Reactome	4.16	HLA-B;HLA-C;ISG15
HLA-DRB1	R-HSA-388841	Costimulation by the CD28 family	72	3	72.16	2e-05	7.6e-05	Reactome	4.12	HLA-DRA;HLA-DRB1;HLA-DPA1
HLA-DRB1	R-HSA-1236975	Antigen processing-Cross presentation	82	3	62.99	2.9e-05	0.00011	Reactome	3.96	HLA-B;HLA-C;B2M
HLA-DRB1	R-HSA-202424	Downstream TCR signaling	99	3	51.79	5.1e-05	0.00017	Reactome	3.77	HLA-DRA;HLA-DRB1;HLA-DPA1
HLA-DRB1	R-HSA-202403	TCR signaling	118	3	43.2	8.6e-05	0.00028	Reactome	3.55	HLA-DRA;HLA-DRB1;HLA-DPA1
HLA-DRB1	R-HSA-198933	Immunoregulatory interactions between a Lymphoid and a non-Lymphoid cell	157	3	32.19	0.0002	0.00061	Reactome	3.21	HLA-B;HLA-C;B2M
HLA-DRB1	R-HSA-983169	Class I MHC mediated antigen processing & presentation	305	3	16.29	0.0014	0.004	Reactome	2.4	HLA-B;HLA-C;B2M
HLA-DRB1	R-HSA-2172127	DAP12 interactions	359	3	13.78	0.0022	0.0061	Reactome	2.21	HLA-B;HLA-C;B2M
HLA-DRB1	R-HSA-168249	Innate Immune System	807	4	8.69	0.0025	0.0066	Reactome	2.18	HLA-B;HLA-C;ISG15;B2M
HLA-DRB1	R-HSA-164940	Nef mediated downregulation of MHC class I complex cell surface expression	10	1	158.54	0.0075	0.019	Reactome	1.72	B2M
HLA-DRB1	R-HSA-164938	Nef-mediates down modulation of cell surface receptors by recruiting them to clathrin adapters	21	1	71.3	0.016	0.038	Reactome	1.42	B2M
HLA-DRB1	R-HSA-164952	The role of Nef in HIV-1 replication and disease pathogenesis	28	1	52.8	0.021	0.048	Reactome	1.32	B2M
HLA-DRB1	R-HSA-5656169	Termination of translesion DNA synthesis	30	1	49.15	0.022	0.05	Reactome	1.3	ISG15
HLA-DRB1	R-HSA-936440	Negative regulators of RIG-I/MDA5 signaling	34	1	43.19	0.025	0.054	Reactome	1.27	ISG15
HLA-DRB1	R-HSA-5663205	Infectious disease	348	2	8.73	0.027	0.054	Reactome	1.27	ISG15;B2M
HLA-DRB1	R-HSA-110313	Translesion synthesis by Y family DNA polymerases bypasses lesions on DNA template	37	1	39.58	0.027	0.054	Reactome	1.27	ISG15
HLA-DRB1	R-HSA-1251985	Nuclear signaling by ERBB4	39	1	37.49	0.029	0.054	Reactome	1.27	WWOX
HLA-DRB1	R-HSA-168276	NS1 Mediated Effects on Host Pathways	39	1	37.49	0.029	0.054	Reactome	1.27	ISG15
HLA-DRB1	R-HSA-168253	Host Interactions with Influenza Factors	41	1	35.62	0.03	0.055	Reactome	1.26	ISG15
HLA-DRB1	R-HSA-73893	DNA Damage Bypass	46	1	31.65	0.034	0.06	Reactome	1.22	ISG15
HLA-DRB1	R-HSA-6811440	Retrograde transport at the Trans-Golgi-Network	49	1	29.67	0.036	0.062	Reactome	1.21	VPS53
HLA-DRB1	R-HSA-977225	Amyloid fiber formation	68	1	21.23	0.05	0.083	Reactome	1.08	B2M
HLA-DRB1	R-HSA-1169408	ISG15 antiviral mechanism	72	1	20.03	0.053	0.083	Reactome	1.08	ISG15
HLA-DRB1	R-HSA-1169410	Antiviral mechanism by IFN-stimulated genes	72	1	20.03	0.053	0.083	Reactome	1.08	ISG15
HLA-DRB1	R-HSA-168928	RIG-I/MDA5 mediated induction of IFN-alpha/beta pathways	79	1	18.23	0.058	0.088	Reactome	1.06	ISG15
HLA-DRB1	R-HSA-109582	Hemostasis	552	2	5.44	0.063	0.094	Reactome	1.03	CD63;CD74
CD2AP	GO:0045296	cadherin binding	314	9	12.07	2.4e-07	3.6e-05	GO	4.444	FMNL2;KIF5B;TMOD3;COBLL1;STK38;CTNNB1;PARVA;EZR;CD2AP
CD2AP	GO:0016820	hydrolase activity, acting on acid anhydrides, catalyzing transmembrane movement of substances	43	3	27.64	0.00025	0.011	GO	1.959	ABCB1;ABCC9;ABCG2
CD2AP	GO:0015405	P-P-bond-hydrolysis-driven transmembrane transporter activity	46	3	25.71	0.00031	0.011	GO	1.959	ABCB1;ABCC9;ABCG2
CD2AP	GO:0042626	ATPase activity, coupled to transmembrane movement of substances	46	3	25.71	0.00031	0.011	GO	1.959	ABCB1;ABCC9;ABCG2
CD2AP	GO:0043492	ATPase activity, coupled to movement of substances	57	3	20.46	0.00058	0.015	GO	1.824	ABCB1;ABCC9;ABCG2
CD2AP	GO:0003779	actin binding	255	5	7.57	0.00079	0.015	GO	1.824	ABLIM3;COBLL1;PARVA;MYRIP;EZR
CD2AP	GO:0005001	transmembrane receptor protein tyrosine phosphatase activity	15	2	55.75	0.00082	0.015	GO	1.824	PTPRB;PTPRG
CD2AP	GO:0019198	transmembrane receptor protein phosphatase activity	15	2	55.75	0.00082	0.015	GO	1.824	PTPRB;PTPRG
CD2AP	GO:0017137	Rab GTPase binding	131	3	8.6	0.0062	0.1	GO	1	TBC1D4;CLEC16A;MYRIP
CD2AP	GO:0015629	actin cytoskeleton	295	7	9.55	2e-05	0.0014	GO	2.854	ABLIM3;TMOD3;PARVA;MYRIP;EZR;PGM1;CD2AP
CD2AP	GO:0048471	perinuclear region of cytoplasm	379	6	6.17	0.00071	0.0254	GO	1.595	KIF5B;TRIM13;CTNNB1;MYRIP;EZR;PUM2
CD2AP	GO:0005856	cytoskeleton	521	6	4.44	0.00358	0.0847	GO	1.072	ABLIM3;TMOD3;PARVA;EZR;PGM1;CD2AP
CD2AP	GO:1900038	negative regulation of cellular response to hypoxia	6	2	181.26	0.00012	0.075	GO	1.12	DDAH1;NOL3
CD2AP	GO:0042634	regulation of hair cycle	9	2	103.56	0.00028	0.089	GO	1.05	NIPBL;CLOCK
CD2AP	GO:0015718	monocarboxylic acid transport	54	3	21.67	0.00049	0.089	GO	1.05	SLCO2B1;MFSD2A;PPARD
CD2AP	GO:0120031	plasma membrane bounded cell projection assembly	242	5	7.99	0.00062	0.089	GO	1.05	ABLIM3;RFX2;PARVA;EZR;CD2AP
CD2AP	GO:0015908	fatty acid transport	14	2	60.4	0.00071	0.089	GO	1.05	MFSD2A;PPARD
CD2AP	ABC transporters	ABC transporters	45	3	26.32	0.00029	0.017	NA	1.77	ABCB1;ABCC9;ABCG2
CD2AP	WP2858	Ectoderm Differentiation	138	4	11.16	0.00065	0.045	Wikipathway	1.35	PTPRB;CTNNB1;PGM1;PPARD
CD2AP	WP2572	Primary Focal Segmental Glomerulosclerosis FSGS	72	3	16	0.00114	0.045	Wikipathway	1.35	CTNNB1;PARVA;CD2AP
CD2AP	WP3640	Imatinib and Chronic Myeloid Leukemia	20	2	40.25	0.00147	0.045	Wikipathway	1.35	ABCB1;ABCG2
CD2AP	WP3658	Wnt/beta-catenin Signaling Pathway in Leukemia	26	2	30.18	0.00248	0.056	Wikipathway	1.25	CTNNB1;PPARD
CD2AP	WP299	Nuclear Receptors in Lipid Metabolism and Toxicity	33	2	23.36	0.00398	0.072	Wikipathway	1.14	ABCB1;PPARD
CD2AP	R-HSA-2161517	Abacavir transmembrane transport	5	2	241.7	7.9e-05	0.011	Reactome	1.959	ABCB1;ABCG2
CD2AP	R-HSA-2161522	Abacavir transport and metabolism	10	2	90.61	0.00035	0.025	Reactome	1.602	ABCB1;ABCG2
PTK2B	GO:0005548	phospholipid transporter activity	49	2	44.64	0.0012	0.044	GO	1.36	ATP11A;ABCG1
PTK2B	GO:0043492	ATPase activity, coupled to movement of substances	57	2	38.13	0.0016	0.044	GO	1.36	ATP11A;ABCG1
PTK2B	GO:0005432	calcium:sodium antiporter activity	6	1	199.74	0.0063	0.082	GO	1.09	CADPS2
PTK2B	GO:0004972	NMDA glutamate receptor activity	7	1	166.44	0.0073	0.082	GO	1.09	PTK2B
PTK2B	GO:0003691	double-stranded telomeric DNA binding	9	1	124.82	0.0094	0.082	GO	1.09	ZBTB48
PTK2B	GO:0015368	calcium:cation antiporter activity	12	1	90.76	0.0125	0.082	GO	1.09	CADPS2
PTK2B	GO:0003688	DNA replication origin binding	12	1	90.76	0.0125	0.082	GO	1.09	ORC2
PTK2B	GO:0004970	ionotropic glutamate receptor activity	16	1	66.55	0.0167	0.082	GO	1.09	PTK2B
PTK2B	GO:0005112	Notch binding	17	1	62.38	0.0177	0.082	GO	1.09	GALNT11
PTK2B	GO:0017127	cholesterol transporter activity	17	1	62.38	0.0177	0.082	GO	1.09	ABCG1
PTK2B	GO:0005158	insulin receptor binding	19	1	55.45	0.0198	0.082	GO	1.09	GRB10
PTK2B	GO:0004012	phospholipid-translocating ATPase activity	20	1	52.53	0.0208	0.082	GO	1.09	ATP11A
PTK2B	GO:0004653	polypeptide N-acetylgalactosaminyltransferase activity	21	1	49.9	0.0218	0.082	GO	1.09	GALNT11
PTK2B	GO:0005244	voltage-gated ion channel activity	21	1	49.9	0.0218	0.082	GO	1.09	PTK2B
PTK2B	GO:0043531	ADP binding	23	1	45.36	0.0239	0.082	GO	1.09	ABCG1
PTK2B	GO:0004683	calmodulin-dependent protein kinase activity	28	1	36.95	0.029	0.082	GO	1.09	PTK2B
PTK2B	GO:0005524	ATP binding	256	2	8.17	0.0292	0.082	GO	1.09	IRAK3;ABCG1
PTK2B	GO:0015248	sterol transporter activity	29	1	35.63	0.03	0.082	GO	1.09	ABCG1
PTK2B	GO:0005452	inorganic anion exchanger activity	29	1	35.63	0.03	0.082	GO	1.09	SLC22A23
PTK2B	GO:0046982	protein heterodimerization activity	266	2	7.86	0.0313	0.082	GO	1.09	IRAK3;ABCG1
PTK2B	GO:0042162	telomeric DNA binding	33	1	31.17	0.0341	0.082	GO	1.09	ZBTB48
PTK2B	GO:0032559	adenyl ribonucleotide binding	280	2	7.46	0.0344	0.082	GO	1.09	IRAK3;ABCG1
PTK2B	GO:0015347	sodium-independent organic anion transmembrane transporter activity	34	1	30.22	0.0351	0.082	GO	1.09	SLC22A23
PTK2B	GO:0004527	exonuclease activity	37	1	27.7	0.0382	0.082	GO	1.09	RAD9A
PTK2B	GO:0008408	3'-5' exonuclease activity	39	1	26.24	0.0402	0.082	GO	1.09	RAD9A
PTK2B	GO:0016820	hydrolase activity, acting on acid anhydrides, catalyzing transmembrane movement of substances	43	1	23.73	0.0442	0.082	GO	1.09	ABCG1
PTK2B	GO:0015485	cholesterol binding	44	1	23.18	0.0452	0.082	GO	1.09	ABCG1
PTK2B	GO:0004715	non-membrane spanning protein tyrosine kinase activity	44	1	23.18	0.0452	0.082	GO	1.09	PTK2B
PTK2B	GO:0042626	ATPase activity, coupled to transmembrane movement of substances	46	1	22.15	0.0472	0.082	GO	1.09	ABCG1
PTK2B	GO:0015405	P-P-bond-hydrolysis-driven transmembrane transporter activity	46	1	22.15	0.0472	0.082	GO	1.09	ABCG1
PTK2B	GO:0015103	inorganic anion transmembrane transporter activity	49	1	20.76	0.0502	0.082	GO	1.09	SLC22A23
PTK2B	GO:0032934	sterol binding	49	1	20.76	0.0502	0.082	GO	1.09	ABCG1
PTK2B	GO:0008376	acetylgalactosaminyltransferase activity	49	1	20.76	0.0502	0.082	GO	1.09	GALNT11
PTK2B	GO:0004674	protein serine/threonine kinase activity	369	2	5.63	0.0566	0.088	GO	1.06	PTK2B;IRAK3
PTK2B	GO:0017124	SH3 domain binding	56	1	18.11	0.0572	0.088	GO	1.06	RAD9A
PTK2B	GO:0099094	ligand-gated cation channel activity	61	1	16.6	0.0622	0.092	GO	1.04	PTK2B
PTK2B	GO:0008509	anion transmembrane transporter activity	63	1	16.06	0.0641	0.092	GO	1.04	SLC22A23
PTK2B	GO:0035639	purine ribonucleoside triphosphate binding	397	2	5.22	0.0644	0.092	GO	1.04	IRAK3;ABCG1
PTK2B	GO:0015291	secondary active transmembrane transporter activity	67	1	15.09	0.0681	0.094	GO	1.03	SLC22A23
PTK2B	GO:0008514	organic anion transmembrane transporter activity	71	1	14.22	0.072	0.096	GO	1.02	SLC22A23
PTK2B	GO:0015081	sodium ion transmembrane transporter activity	72	1	14.02	0.073	0.096	GO	1.02	CADPS2
PTK2B	GO:0046872	metal ion binding	443	2	4.66	0.078	0.1	GO	1	CADPS2;IRAK3
PTK2B	GO:0043596	nuclear replication fork	11	2	233.57	5.7e-05	0.0024	GO	2.62	MMS22L;WDHD1
PTK2B	GO:0005657	replication fork	27	2	84.02	0.00036	0.0074	GO	2.131	WDHD1;MMS22L
PTK2B	GO:0098791	Golgi subcompartment	480	4	9.64	0.0014	0.0194	GO	1.712	GALNT11;COG4;CLTCL1;CYTH1
PTK2B	GO:0055037	recycling endosome	120	2	17.72	0.007	0.0429	GO	1.368	ATP11A;ABCG1
PTK2B	GO:0000781	chromosome, telomeric region	125	2	16.99	0.0075	0.0429	GO	1.368	ZBTB48;ORC2
PTK2B	GO:0044454	nuclear chromosome part	393	3	8.37	0.0077	0.0429	GO	1.368	WDHD1;MMS22L;ORC2
PTK2B	GO:0005664	nuclear origin of replication recognition complex	8	1	142.66	0.0084	0.0429	GO	1.368	ORC2
PTK2B	GO:0097440	apical dendrite	8	1	142.66	0.0084	0.0429	GO	1.368	PTK2B
PTK2B	GO:0017146	NMDA selective glutamate receptor complex	9	1	124.82	0.0094	0.0429	GO	1.368	PTK2B
PTK2B	GO:0000139	Golgi membrane	443	3	7.4	0.011	0.0438	GO	1.359	GALNT11;COG4;CYTH1
PTK2B	GO:0005802	trans-Golgi network	186	2	11.32	0.016	0.06	GO	1.222	COG4;CLTCL1
PTK2B	GO:0031410	cytoplasmic vesicle	216	2	9.72	0.021	0.0728	GO	1.138	CLTCL1;KIAA0319L
PTK2B	GO:0006260	DNA replication	121	3	28.05	0.00027	0.077	GO	1.114	WDHD1;ORC2;RAD9A
PTK2B	GO:0046324	regulation of glucose import	32	2	70	0.00051	0.077	GO	1.114	CLTCL1;GRB10
PTK2B	GO:0006261	DNA-dependent DNA replication	57	2	38.13	0.00162	0.091	GO	1.041	WDHD1;ORC2
PTK2B	GO:0015914	phospholipid transport	59	2	36.79	0.00173	0.091	GO	1.041	ATP11A;ABCG1
PTK2B	GO:0006259	DNA metabolic process	315	3	10.51	0.00417	0.091	GO	1.041	WDHD1;ORC2;RAD9A
PTK2B	GO:0006974	cellular response to DNA damage stimulus	330	3	10.02	0.00475	0.091	GO	1.041	WDHD1;SUSD6;RAD9A
PTK2B	GO:0010887	negative regulation of cholesterol storage	6	1	199.74	0.00628	0.091	GO	1.041	ABCG1
PTK2B	GO:0000301	retrograde transport, vesicle recycling within Golgi	6	1	199.74	0.00628	0.091	GO	1.041	COG4
PTK2B	GO:0010919	regulation of inositol phosphate biosynthetic process	6	1	199.74	0.00628	0.091	GO	1.041	PTK2B
PTK2B	GO:0032366	intracellular sterol transport	7	1	166.44	0.00733	0.091	GO	1.041	ABCG1
PTK2B	GO:0002315	marginal zone B cell differentiation	7	1	166.44	0.00733	0.091	GO	1.041	PTK2B
PTK2B	GO:0055091	phospholipid homeostasis	8	1	142.66	0.00837	0.091	GO	1.041	ABCG1
PTK2B	GO:0046325	negative regulation of glucose import	8	1	142.66	0.00837	0.091	GO	1.041	GRB10
PTK2B	GO:0043242	negative regulation of protein complex disassembly	8	1	142.66	0.00837	0.091	GO	1.041	IRAK3
PTK2B	GO:0042987	amyloid precursor protein catabolic process	8	1	142.66	0.00837	0.091	GO	1.041	ABCG1
PTK2B	GO:0045453	bone resorption	8	1	142.66	0.00837	0.091	GO	1.041	PTK2B
PTK2B	GO:0010893	positive regulation of steroid biosynthetic process	8	1	142.66	0.00837	0.091	GO	1.041	ABCG1
PTK2B	GO:0002313	mature B cell differentiation involved in immune response	9	1	124.82	0.00941	0.091	GO	1.041	PTK2B
PTK2B	GO:0010935	regulation of macrophage cytokine production	9	1	124.82	0.00941	0.091	GO	1.041	IRAK3
PTK2B	GO:0061314	Notch signaling involved in heart development	9	1	124.82	0.00941	0.091	GO	1.041	GALNT11
PTK2B	GO:0051282	regulation of sequestering of calcium ion	9	1	124.82	0.00941	0.091	GO	1.041	PTK2B
PTK2B	GO:0035235	ionotropic glutamate receptor signaling pathway	9	1	124.82	0.00941	0.091	GO	1.041	PTK2B
PTK2B	GO:0033993	response to lipid	141	2	15.02	0.00949	0.091	GO	1.041	IRAK3;ABCG1
PTK2B	GO:0060761	negative regulation of response to cytokine stimulus	10	1	110.94	0.01045	0.091	GO	1.041	IRAK3
PTK2B	GO:1902932	positive regulation of alcohol biosynthetic process	10	1	110.94	0.01045	0.091	GO	1.041	ABCG1
PTK2B	GO:0032367	intracellular cholesterol transport	10	1	110.94	0.01045	0.091	GO	1.041	ABCG1
PTK2B	GO:0010829	negative regulation of glucose transport	10	1	110.94	0.01045	0.091	GO	1.041	GRB10
PTK2B	GO:0045596	negative regulation of cell differentiation	151	2	14.01	0.01082	0.091	GO	1.041	PTK2B;ABCG1
PTK2B	GO:0010872	regulation of cholesterol esterification	11	1	99.84	0.01149	0.091	GO	1.041	ABCG1
PTK2B	GO:0043267	negative regulation of potassium ion transport	11	1	99.84	0.01149	0.091	GO	1.041	PTK2B
PTK2B	GO:0034374	low-density lipoprotein particle remodeling	11	1	99.84	0.01149	0.091	GO	1.041	ABCG1
PTK2B	GO:0071352	cellular response to interleukin-2	11	1	99.84	0.01149	0.091	GO	1.041	PTK2B
PTK2B	GO:0038110	interleukin-2-mediated signaling pathway	11	1	99.84	0.01149	0.091	GO	1.041	PTK2B
PTK2B	GO:0030502	negative regulation of bone mineralization	11	1	99.84	0.01149	0.091	GO	1.041	PTK2B
PTK2B	GO:1901264	carbohydrate derivative transport	12	1	90.76	0.01253	0.091	GO	1.041	ABCG1
PTK2B	GO:0032695	negative regulation of interleukin-12 production	12	1	90.76	0.01253	0.091	GO	1.041	IRAK3
PTK2B	GO:0010885	regulation of cholesterol storage	12	1	90.76	0.01253	0.091	GO	1.041	ABCG1
PTK2B	GO:0033700	phospholipid efflux	12	1	90.76	0.01253	0.091	GO	1.041	ABCG1
PTK2B	GO:0030949	positive regulation of vascular endothelial growth factor receptor signaling pathway	12	1	90.76	0.01253	0.091	GO	1.041	GRB10
PTK2B	GO:0010745	negative regulation of macrophage derived foam cell differentiation	13	1	83.2	0.01357	0.091	GO	1.041	ABCG1
PTK2B	GO:2000310	regulation of NMDA receptor activity	13	1	83.2	0.01357	0.091	GO	1.041	PTK2B
PTK2B	GO:0042982	amyloid precursor protein metabolic process	13	1	83.2	0.01357	0.091	GO	1.041	ABCG1
PTK2B	GO:1903707	negative regulation of hemopoiesis	14	1	76.79	0.0146	0.091	GO	1.041	PTK2B
PTK2B	GO:0070168	negative regulation of biomineral tissue development	14	1	76.79	0.0146	0.091	GO	1.041	PTK2B
PTK2B	GO:0061311	cell surface receptor signaling pathway involved in heart development	14	1	76.79	0.0146	0.091	GO	1.041	GALNT11
PTK2B	GO:2000114	regulation of establishment of cell polarity	15	1	71.3	0.01564	0.091	GO	1.041	PTK2B
PTK2B	GO:0002719	negative regulation of cytokine production involved in immune response	15	1	71.3	0.01564	0.091	GO	1.041	IRAK3
PTK2B	GO:0043244	regulation of protein complex disassembly	15	1	71.3	0.01564	0.091	GO	1.041	IRAK3
PTK2B	GO:0031573	intra-S DNA damage checkpoint	15	1	71.3	0.01564	0.091	GO	1.041	RAD9A
PTK2B	GO:0010758	regulation of macrophage chemotaxis	15	1	71.3	0.01564	0.091	GO	1.041	PTK2B
PTK2B	GO:0019218	regulation of steroid metabolic process	16	1	66.55	0.01667	0.091	GO	1.041	ABCG1
PTK2B	GO:0007220	Notch receptor processing	16	1	66.55	0.01667	0.091	GO	1.041	GALNT11
PTK2B	GO:0010888	negative regulation of lipid storage	16	1	66.55	0.01667	0.091	GO	1.041	ABCG1
PTK2B	GO:2000403	positive regulation of lymphocyte migration	17	1	62.38	0.01771	0.091	GO	1.041	PTK2B
PTK2B	GO:0034375	high-density lipoprotein particle remodeling	17	1	62.38	0.01771	0.091	GO	1.041	ABCG1
PTK2B	GO:0032878	regulation of establishment or maintenance of cell polarity	17	1	62.38	0.01771	0.091	GO	1.041	PTK2B
PTK2B	GO:0043691	reverse cholesterol transport	17	1	62.38	0.01771	0.091	GO	1.041	ABCG1
PTK2B	GO:0000076	DNA replication checkpoint	17	1	62.38	0.01771	0.091	GO	1.041	RAD9A
PTK2B	GO:0055081	anion homeostasis	18	1	58.71	0.01874	0.091	GO	1.041	ABCG1
PTK2B	GO:0051968	positive regulation of synaptic transmission, glutamatergic	18	1	58.71	0.01874	0.091	GO	1.041	PTK2B
PTK2B	GO:0090162	establishment of epithelial cell polarity	18	1	58.71	0.01874	0.091	GO	1.041	CYTH1
PTK2B	GO:0009967	positive regulation of signal transduction	207	2	10.15	0.01967	0.091	GO	1.041	GRB10;PTK2B
PTK2B	GO:2000463	positive regulation of excitatory postsynaptic potential	19	1	55.45	0.01977	0.091	GO	1.041	PTK2B
PTK2B	GO:0045824	negative regulation of innate immune response	20	1	52.53	0.0208	0.091	GO	1.041	IRAK3
PTK2B	GO:0043271	negative regulation of ion transport	20	1	52.53	0.0208	0.091	GO	1.041	PTK2B
PTK2B	GO:0034121	regulation of toll-like receptor signaling pathway	20	1	52.53	0.0208	0.091	GO	1.041	IRAK3
PTK2B	GO:1903169	regulation of calcium ion transmembrane transport	20	1	52.53	0.0208	0.091	GO	1.041	PTK2B
PTK2B	GO:0045332	phospholipid translocation	21	1	49.9	0.02183	0.091	GO	1.041	ATP11A
PTK2B	GO:0015918	sterol transport	21	1	49.9	0.02183	0.091	GO	1.041	ABCG1
PTK2B	GO:0018243	protein O-linked glycosylation via threonine	21	1	49.9	0.02183	0.091	GO	1.041	GALNT11
PTK2B	GO:0060291	long-term synaptic potentiation	21	1	49.9	0.02183	0.091	GO	1.041	PTK2B
PTK2B	GO:0010522	regulation of calcium ion transport into cytosol	22	1	47.52	0.02286	0.091	GO	1.041	PTK2B
PTK2B	GO:0030947	regulation of vascular endothelial growth factor receptor signaling pathway	22	1	47.52	0.02286	0.091	GO	1.041	GRB10
PTK2B	GO:0018242	protein O-linked glycosylation via serine	22	1	47.52	0.02286	0.091	GO	1.041	GALNT11
PTK2B	GO:0034204	lipid translocation	22	1	47.52	0.02286	0.091	GO	1.041	ATP11A
PTK2B	GO:0045638	negative regulation of myeloid cell differentiation	22	1	47.52	0.02286	0.091	GO	1.041	PTK2B
PTK2B	GO:0072507	divalent inorganic cation homeostasis	23	1	45.36	0.02389	0.091	GO	1.041	CADPS2
PTK2B	GO:1903050	regulation of proteolysis involved in cellular protein catabolic process	23	1	45.36	0.02389	0.091	GO	1.041	PTK2B
PTK2B	GO:0033344	cholesterol efflux	23	1	45.36	0.02389	0.091	GO	1.041	ABCG1
PTK2B	GO:0043331	response to dsRNA	25	1	41.57	0.02594	0.094	GO	1.027	IRAK3
PTK2B	GO:0006270	DNA replication initiation	25	1	41.57	0.02594	0.094	GO	1.027	ORC2
PTK2B	GO:0032715	negative regulation of interleukin-6 production	25	1	41.57	0.02594	0.094	GO	1.027	IRAK3
PTK2B	GO:0046627	negative regulation of insulin receptor signaling pathway	26	1	39.91	0.02696	0.094	GO	1.027	GRB10
PTK2B	GO:0010828	positive regulation of glucose transport	26	1	39.91	0.02696	0.094	GO	1.027	CLTCL1
PTK2B	GO:2000058	regulation of protein ubiquitination involved in ubiquitin-dependent protein catabolic process	26	1	39.91	0.02696	0.094	GO	1.027	PTK2B
PTK2B	GO:0043552	positive regulation of phosphatidylinositol 3-kinase activity	26	1	39.91	0.02696	0.094	GO	1.027	PTK2B
PTK2B	GO:0098815	modulation of excitatory postsynaptic potential	26	1	39.91	0.02696	0.094	GO	1.027	PTK2B
PTK2B	GO:1900077	negative regulation of cellular response to insulin stimulus	27	1	38.37	0.02798	0.095	GO	1.022	GRB10
PTK2B	GO:0046326	positive regulation of glucose import	27	1	38.37	0.02798	0.095	GO	1.022	CLTCL1
PTK2B	GO:0010833	telomere maintenance via telomere lengthening	28	1	36.95	0.02901	0.096	GO	1.018	ZBTB48
PTK2B	GO:0090218	positive regulation of lipid kinase activity	28	1	36.95	0.02901	0.096	GO	1.018	PTK2B
PTK2B	GO:1903727	positive regulation of phospholipid metabolic process	29	1	35.63	0.03003	0.097	GO	1.013	PTK2B
PTK2B	GO:0010743	regulation of macrophage derived foam cell differentiation	30	1	34.4	0.03105	0.097	GO	1.013	ABCG1
PTK2B	GO:0002755	MyD88-dependent toll-like receptor signaling pathway	30	1	34.4	0.03105	0.097	GO	1.013	IRAK3
PTK2B	GO:0009855	determination of bilateral symmetry	30	1	34.4	0.03105	0.097	GO	1.013	GALNT11
PTK2B	GO:2000249	regulation of actin cytoskeleton reorganization	31	1	33.25	0.03207	0.097	GO	1.013	PTK2B
PTK2B	GO:0031297	replication fork processing	31	1	33.25	0.03207	0.097	GO	1.013	MMS22L
PTK2B	GO:0002688	regulation of leukocyte chemotaxis	31	1	33.25	0.03207	0.097	GO	1.013	PTK2B
PTK2B	GO:1903556	negative regulation of tumor necrosis factor superfamily cytokine production	32	1	32.17	0.03308	0.097	GO	1.013	IRAK3
PTK2B	GO:0034122	negative regulation of toll-like receptor signaling pathway	32	1	32.17	0.03308	0.097	GO	1.013	IRAK3
PTK2B	GO:1902652	secondary alcohol metabolic process	32	1	32.17	0.03308	0.097	GO	1.013	ABCG1
PTK2B	GO:1900449	regulation of glutamate receptor signaling pathway	33	1	31.17	0.0341	0.097	GO	1.013	PTK2B
PTK2B	GO:0001954	positive regulation of cell-matrix adhesion	34	1	30.22	0.03512	0.097	GO	1.013	PTK2B
PTK2B	GO:0009312	oligosaccharide biosynthetic process	34	1	30.22	0.03512	0.097	GO	1.013	GALNT11
PTK2B	GO:0006891	intra-Golgi vesicle-mediated transport	34	1	30.22	0.03512	0.097	GO	1.013	COG4
PTK2B	GO:0099601	regulation of neurotransmitter receptor activity	34	1	30.22	0.03512	0.097	GO	1.013	PTK2B
PTK2B	GO:0032655	regulation of interleukin-12 production	34	1	30.22	0.03512	0.097	GO	1.013	IRAK3
PTK2B	GO:0043551	regulation of phosphatidylinositol 3-kinase activity	34	1	30.22	0.03512	0.097	GO	1.013	PTK2B
PTK2B	GO:0043330	response to exogenous dsRNA	34	1	30.22	0.03512	0.097	GO	1.013	IRAK3
PTK2B	GO:0009968	negative regulation of signal transduction	284	2	7.35	0.03533	0.097	GO	1.013	GRB10;IRAK3
PTK2B	GO:0046626	regulation of insulin receptor signaling pathway	35	1	29.33	0.03613	0.098	GO	1.009	GRB10
PTK2B	GO:0006281	DNA repair	289	2	7.22	0.03647	0.098	GO	1.009	WDHD1;RAD9A
PTK2B	GO:0032720	negative regulation of tumor necrosis factor production	36	1	28.49	0.03715	0.098	GO	1.009	IRAK3
PTK2B	GO:0045005	DNA-dependent DNA replication maintenance of fidelity	36	1	28.49	0.03715	0.098	GO	1.009	MMS22L
PTK2B	GO:0043266	regulation of potassium ion transport	37	1	27.7	0.03816	0.098	GO	1.009	PTK2B
PTK2B	GO:0007215	glutamate receptor signaling pathway	37	1	27.7	0.03816	0.098	GO	1.009	PTK2B
PTK2B	GO:0016051	carbohydrate biosynthetic process	37	1	27.7	0.03816	0.098	GO	1.009	GALNT11
PTK2B	GO:0043252	sodium-independent organic anion transport	38	1	26.95	0.03917	0.1	GO	1	SLC22A23
PTK2B	R-HSA-176187	Activation of ATR in response to replication stress	37	2	59.98	0.00068	0.045	Reactome	1.347	ORC2;RAD9A
PTK2B	R-HSA-6811438	Intra-Golgi traffic	44	2	49.97	0.00097	0.045	Reactome	1.347	COG4;CYTH1
PTK2B	R-HSA-74713	IRS activation	5	1	249.69	0.00524	0.091	Reactome	1.041	GRB10
PTK2B	R-HSA-68616	Assembly of the ORC complex at the origin of replication	6	1	199.74	0.00628	0.091	Reactome	1.041	ORC2
PTK2B	R-HSA-199991	Membrane Trafficking	420	3	7.82	0.00923	0.091	Reactome	1.041	COG4;CLTCL1;CYTH1
PTK2B	R-HSA-196025	Formation of annular gap junctions	9	1	124.82	0.00941	0.091	Reactome	1.041	CLTCL1
PTK2B	R-HSA-113507	E2F-enabled inhibition of pre-replication complex formation	10	1	110.94	0.01045	0.091	Reactome	1.041	ORC2
PTK2B	R-HSA-190873	Gap junction degradation	10	1	110.94	0.01045	0.091	Reactome	1.041	CLTCL1
PTK2B	R-HSA-74749	Signal attenuation	10	1	110.94	0.01045	0.091	Reactome	1.041	GRB10
PTK2B	R-HSA-69481	G2/M Checkpoints	150	2	14.1	0.01069	0.091	Reactome	1.041	ORC2;RAD9A
PTK2B	R-HSA-68689	CDC6 association with the ORC:origin complex	11	1	99.84	0.01149	0.091	Reactome	1.041	ORC2
PTK2B	R-HSA-391160	Signal regulatory protein (SIRP) family interactions	13	1	83.2	0.01357	0.091	Reactome	1.041	PTK2B
PTK2B	R-HSA-5653656	Vesicle-mediated transport	492	3	6.64	0.01415	0.091	Reactome	1.041	COG4;CLTCL1;CYTH1
PTK2B	R-HSA-6811442	Intra-Golgi and retrograde Golgi-to-ER traffic	179	2	11.78	0.01496	0.091	Reactome	1.041	COG4;CYTH1
PTK2B	R-HSA-69620	Cell Cycle Checkpoints	182	2	11.58	0.01544	0.091	Reactome	1.041	ORC2;RAD9A
PTK2B	R-HSA-69298	Association of licensing factors with the pre-replicative complex	15	1	71.3	0.01564	0.091	Reactome	1.041	ORC2
PTK2B	R-HSA-1369062	ABC transporters in lipid homeostasis	17	1	62.38	0.01771	0.097	Reactome	1.013	ABCG1
SPI1	GO:0035579	specific granule membrane	92	3	37.25	0.00012	0.0022	GO	2.66	ATP8B4;ITGAM;SLC2A5
SPI1	GO:0005887	integral component of plasma membrane	1464	7	6.36	0.00052	0.0031	GO	2.51	TMIGD3;CSF1R;PTPRC;KCNK13;NCKAP1L;SLC2A5;SLC8A1
SPI1	GO:0042581	specific granule	161	3	20.91	0.00061	0.0031	GO	2.51	ATP8B4;ITGAM;SLC2A5
SPI1	GO:0070820	tertiary granule	165	3	20.39	0.00066	0.0031	GO	2.51	ATP8B4;ITGAM;NCKAP1L
SPI1	GO:0070821	tertiary granule membrane	74	2	29.1	0.00271	0.0103	GO	1.99	ATP8B4;ITGAM
SPI1	GO:0043312	neutrophil degranulation	480	5	12.83	0.00012	0.017	GO	1.77	ATP8B4;ITGAM;PTPRC;NCKAP1L;SLC2A5
SPI1	GO:0002283	neutrophil activation involved in immune response	484	5	12.72	0.00012	0.017	GO	1.77	ATP8B4;ITGAM;PTPRC;NCKAP1L;SLC2A5
SPI1	GO:0002446	neutrophil mediated immunity	488	5	12.61	0.00012	0.017	GO	1.77	ATP8B4;ITGAM;PTPRC;NCKAP1L;SLC2A5
SPI1	GO:0030890	positive regulation of B cell proliferation	31	2	72.41	0.00048	0.033	GO	1.48	PTPRC;NCKAP1L
SPI1	GO:0007190	activation of adenylate cyclase activity	33	2	67.74	0.00054	0.033	GO	1.48	TMIGD3;ADCY6
SPI1	GO:0045646	regulation of erythrocyte differentiation	33	2	67.74	0.00054	0.033	GO	1.48	SPI1;NCKAP1L
SPI1	GO:0045762	positive regulation of adenylate cyclase activity	34	2	65.62	0.00058	0.033	GO	1.48	TMIGD3;ADCY6
SPI1	GO:0030888	regulation of B cell proliferation	44	2	49.97	0.00097	0.049	GO	1.31	PTPRC;NCKAP1L
SPI1	GO:0050778	positive regulation of immune response	55	2	39.57	0.00151	0.061	GO	1.21	ITGAM;PTPRC
SPI1	GO:0042102	positive regulation of T cell proliferation	62	2	34.95	0.00191	0.061	GO	1.21	PTPRC;NCKAP1L
SPI1	GO:0042129	regulation of T cell proliferation	63	2	34.37	0.00197	0.061	GO	1.21	PTPRC;NCKAP1L
SPI1	GO:0050870	positive regulation of T cell activation	69	2	31.28	0.00236	0.061	GO	1.21	PTPRC;NCKAP1L
SPI1	GO:0050671	positive regulation of lymphocyte proliferation	72	2	29.94	0.00257	0.061	GO	1.21	PTPRC;NCKAP1L
SPI1	GO:0030097	hemopoiesis	77	2	27.94	0.00293	0.061	GO	1.21	CSF1R;PTPRC
SPI1	GO:0008016	regulation of heart contraction	96	2	22.27	0.00451	0.061	GO	1.21	TMIGD3;SLC8A1
SPI1	GO:0050853	B cell receptor signaling pathway	105	2	20.31	0.00537	0.061	GO	1.21	PTPRC;NCKAP1L
SPI1	GO:0071869	response to catecholamine	6	1	199.74	0.00628	0.061	GO	1.21	ADCY6
SPI1	GO:1903980	positive regulation of microglial cell activation	6	1	199.74	0.00628	0.061	GO	1.21	ITGAM
SPI1	GO:0060099	regulation of phagocytosis, engulfment	6	1	199.74	0.00628	0.061	GO	1.21	NCKAP1L
SPI1	GO:0042053	regulation of dopamine metabolic process	6	1	199.74	0.00628	0.061	GO	1.21	ITGAM
SPI1	GO:0071868	cellular response to monoamine stimulus	6	1	199.74	0.00628	0.061	GO	1.21	ADCY6
SPI1	GO:0090385	phagosome-lysosome fusion	6	1	199.74	0.00628	0.061	GO	1.21	RAB39A
SPI1	GO:0033674	positive regulation of kinase activity	114	2	18.67	0.0063	0.061	GO	1.21	CSF1R;PTPRC
SPI1	GO:0050871	positive regulation of B cell activation	120	2	17.72	0.00696	0.061	GO	1.21	PTPRC;NCKAP1L
SPI1	GO:0071313	cellular response to caffeine	7	1	166.44	0.00733	0.061	GO	1.21	SLC8A1
SPI1	GO:0010912	positive regulation of isomerase activity	7	1	166.44	0.00733	0.061	GO	1.21	ITGAM
SPI1	GO:0048821	erythrocyte development	7	1	166.44	0.00733	0.061	GO	1.21	NCKAP1L
SPI1	GO:0031000	response to caffeine	7	1	166.44	0.00733	0.061	GO	1.21	SLC8A1
SPI1	GO:0035507	regulation of myosin-light-chain-phosphatase activity	7	1	166.44	0.00733	0.061	GO	1.21	NCKAP1L
SPI1	GO:1903978	regulation of microglial cell activation	7	1	166.44	0.00733	0.061	GO	1.21	ITGAM
SPI1	GO:0002710	negative regulation of T cell mediated immunity	7	1	166.44	0.00733	0.061	GO	1.21	PTPRC
SPI1	GO:0045579	positive regulation of B cell differentiation	7	1	166.44	0.00733	0.061	GO	1.21	NCKAP1L
SPI1	GO:0034382	chylomicron remnant clearance	7	1	166.44	0.00733	0.061	GO	1.21	LIPC
SPI1	GO:0061614	pri-miRNA transcription from RNA polymerase II promoter	7	1	166.44	0.00733	0.061	GO	1.21	SPI1
SPI1	GO:0035296	regulation of tube diameter	7	1	166.44	0.00733	0.061	GO	1.21	ADCY6
SPI1	GO:2000516	positive regulation of CD4-positive, alpha-beta T cell activation	7	1	166.44	0.00733	0.061	GO	1.21	NCKAP1L
SPI1	GO:0014829	vascular smooth muscle contraction	7	1	166.44	0.00733	0.061	GO	1.21	SLC8A1
SPI1	GO:0001774	microglial cell activation	7	1	166.44	0.00733	0.061	GO	1.21	ITGAM
SPI1	GO:0090197	positive regulation of chemokine secretion	8	1	142.66	0.00837	0.061	GO	1.21	CSF1R
SPI1	GO:0071380	cellular response to prostaglandin E stimulus	8	1	142.66	0.00837	0.061	GO	1.21	ADCY6
SPI1	GO:1904322	cellular response to forskolin	8	1	142.66	0.00837	0.061	GO	1.21	ADCY6
SPI1	GO:0071415	cellular response to purine-containing compound	8	1	142.66	0.00837	0.061	GO	1.21	SLC8A1
SPI1	GO:0001911	negative regulation of leukocyte mediated cytotoxicity	8	1	142.66	0.00837	0.061	GO	1.21	PTPRC
SPI1	GO:0090239	regulation of histone H4 acetylation	8	1	142.66	0.00837	0.061	GO	1.21	SPI1
SPI1	GO:0046638	positive regulation of alpha-beta T cell differentiation	8	1	142.66	0.00837	0.061	GO	1.21	NCKAP1L
SPI1	GO:0090196	regulation of chemokine secretion	8	1	142.66	0.00837	0.061	GO	1.21	CSF1R
SPI1	GO:0001845	phagolysosome assembly	8	1	142.66	0.00837	0.061	GO	1.21	RAB39A
SPI1	GO:1904321	response to forskolin	8	1	142.66	0.00837	0.061	GO	1.21	ADCY6
SPI1	GO:0032700	negative regulation of interleukin-17 production	9	1	124.82	0.00941	0.061	GO	1.21	NCKAP1L
SPI1	GO:0001782	B cell homeostasis	9	1	124.82	0.00941	0.061	GO	1.21	NCKAP1L
SPI1	GO:0034372	very-low-density lipoprotein particle remodeling	9	1	124.82	0.00941	0.061	GO	1.21	LIPC
SPI1	GO:0035994	response to muscle stretch	9	1	124.82	0.00941	0.061	GO	1.21	SLC8A1
SPI1	GO:0002888	positive regulation of myeloid leukocyte mediated immunity	9	1	124.82	0.00941	0.061	GO	1.21	ITGAM
SPI1	GO:0034331	cell junction maintenance	9	1	124.82	0.00941	0.061	GO	1.21	CSF1R
SPI1	GO:0060761	negative regulation of response to cytokine stimulus	10	1	110.94	0.01045	0.061	GO	1.21	PTPRC
SPI1	GO:0007398	ectoderm development	10	1	110.94	0.01045	0.061	GO	1.21	ITGAM
SPI1	GO:0035809	regulation of urine volume	10	1	110.94	0.01045	0.061	GO	1.21	ADCY6
SPI1	GO:0043029	T cell homeostasis	10	1	110.94	0.01045	0.061	GO	1.21	NCKAP1L
SPI1	GO:0051481	negative regulation of cytosolic calcium ion concentration	10	1	110.94	0.01045	0.061	GO	1.21	SLC8A1
SPI1	GO:0045217	cell-cell junction maintenance	10	1	110.94	0.01045	0.061	GO	1.21	CSF1R
SPI1	GO:0071379	cellular response to prostaglandin stimulus	11	1	99.84	0.01149	0.061	GO	1.21	ADCY6
SPI1	GO:1903131	mononuclear cell differentiation	11	1	99.84	0.01149	0.061	GO	1.21	CSF1R
SPI1	GO:0032930	positive regulation of superoxide anion generation	11	1	99.84	0.01149	0.061	GO	1.21	ITGAM
SPI1	GO:0030224	monocyte differentiation	11	1	99.84	0.01149	0.061	GO	1.21	CSF1R
SPI1	GO:0043302	positive regulation of leukocyte degranulation	11	1	99.84	0.01149	0.061	GO	1.21	ITGAM
SPI1	GO:0035067	negative regulation of histone acetylation	11	1	99.84	0.01149	0.061	GO	1.21	SPI1
SPI1	GO:0034374	low-density lipoprotein particle remodeling	11	1	99.84	0.01149	0.061	GO	1.21	LIPC
SPI1	GO:0090075	relaxation of muscle	11	1	99.84	0.01149	0.061	GO	1.21	SLC8A1
SPI1	GO:0055119	relaxation of cardiac muscle	11	1	99.84	0.01149	0.061	GO	1.21	SLC8A1
SPI1	GO:0030225	macrophage differentiation	11	1	99.84	0.01149	0.061	GO	1.21	CSF1R
SPI1	GO:0003073	regulation of systemic arterial blood pressure	12	1	90.76	0.01253	0.061	GO	1.21	SLC2A5
SPI1	GO:0042310	vasoconstriction	12	1	90.76	0.01253	0.061	GO	1.21	SLC8A1
SPI1	GO:0050854	regulation of antigen receptor-mediated signaling pathway	12	1	90.76	0.01253	0.061	GO	1.21	PTPRC
SPI1	GO:0046850	regulation of bone remodeling	12	1	90.76	0.01253	0.061	GO	1.21	CSF1R
SPI1	GO:0010649	regulation of cell communication by electrical coupling	12	1	90.76	0.01253	0.061	GO	1.21	SLC8A1
SPI1	GO:0034695	response to prostaglandin E	12	1	90.76	0.01253	0.061	GO	1.21	ADCY6
SPI1	GO:0050880	regulation of blood vessel size	12	1	90.76	0.01253	0.061	GO	1.21	ADCY6
SPI1	GO:0050892	intestinal absorption	13	1	83.2	0.01357	0.061	GO	1.21	SLC2A5
SPI1	GO:0032928	regulation of superoxide anion generation	13	1	83.2	0.01357	0.061	GO	1.21	ITGAM
SPI1	GO:0034370	triglyceride-rich lipoprotein particle remodeling	13	1	83.2	0.01357	0.061	GO	1.21	LIPC
SPI1	GO:0061180	mammary gland epithelium development	13	1	83.2	0.01357	0.061	GO	1.21	CSF1R
SPI1	GO:0045860	positive regulation of protein kinase activity	173	2	12.19	0.01402	0.061	GO	1.21	CSF1R;PTPRC
SPI1	GO:0086064	cell communication by electrical coupling involved in cardiac conduction	14	1	76.79	0.0146	0.061	GO	1.21	SLC8A1
SPI1	GO:0006171	cAMP biosynthetic process	14	1	76.79	0.0146	0.061	GO	1.21	ADCY6
SPI1	GO:0033630	positive regulation of cell adhesion mediated by integrin	14	1	76.79	0.0146	0.061	GO	1.21	NCKAP1L
SPI1	GO:0045619	regulation of lymphocyte differentiation	14	1	76.79	0.0146	0.061	GO	1.21	NCKAP1L
SPI1	GO:0060191	regulation of lipase activity	14	1	76.79	0.0146	0.061	GO	1.21	LIPC
SPI1	GO:0048864	stem cell development	14	1	76.79	0.0146	0.061	GO	1.21	PTPRC
SPI1	GO:0006939	smooth muscle contraction	14	1	76.79	0.0146	0.061	GO	1.21	SLC8A1
SPI1	GO:0097369	sodium ion import	15	1	71.3	0.01564	0.061	GO	1.21	SLC8A1
SPI1	GO:0061515	myeloid cell development	15	1	71.3	0.01564	0.061	GO	1.21	NCKAP1L
SPI1	GO:0055007	cardiac muscle cell differentiation	15	1	71.3	0.01564	0.061	GO	1.21	SLC8A1
SPI1	GO:0046475	glycerophospholipid catabolic process	15	1	71.3	0.01564	0.061	GO	1.21	LIPC
SPI1	GO:0034142	toll-like receptor 4 signaling pathway	15	1	71.3	0.01564	0.061	GO	1.21	ITGAM
SPI1	GO:0098719	sodium ion import across plasma membrane	15	1	71.3	0.01564	0.061	GO	1.21	SLC8A1
SPI1	GO:0001914	regulation of T cell mediated cytotoxicity	15	1	71.3	0.01564	0.061	GO	1.21	PTPRC
SPI1	GO:0045577	regulation of B cell differentiation	15	1	71.3	0.01564	0.061	GO	1.21	NCKAP1L
SPI1	GO:0006929	substrate-dependent cell migration	15	1	71.3	0.01564	0.061	GO	1.21	PTPRC
SPI1	GO:0006883	cellular sodium ion homeostasis	15	1	71.3	0.01564	0.061	GO	1.21	SLC8A1
SPI1	GO:0034199	activation of protein kinase A activity	16	1	66.55	0.01667	0.061	GO	1.21	ADCY6
SPI1	GO:1904659	glucose transmembrane transport	16	1	66.55	0.01667	0.061	GO	1.21	SLC2A5
SPI1	GO:0031529	ruffle organization	16	1	66.55	0.01667	0.061	GO	1.21	CSF1R
SPI1	GO:0008645	hexose transport	16	1	66.55	0.01667	0.061	GO	1.21	SLC2A5
SPI1	GO:0072091	regulation of stem cell proliferation	16	1	66.55	0.01667	0.061	GO	1.21	PTPRC
SPI1	GO:0030322	stabilization of membrane potential	16	1	66.55	0.01667	0.061	GO	1.21	KCNK13
SPI1	GO:0045621	positive regulation of lymphocyte differentiation	16	1	66.55	0.01667	0.061	GO	1.21	NCKAP1L
SPI1	GO:0010881	regulation of cardiac muscle contraction by regulation of the release of sequestered calcium ion	17	1	62.38	0.01771	0.061	GO	1.21	SLC8A1
SPI1	GO:0050857	positive regulation of antigen receptor-mediated signaling pathway	17	1	62.38	0.01771	0.061	GO	1.21	PTPRC
SPI1	GO:0034375	high-density lipoprotein particle remodeling	17	1	62.38	0.01771	0.061	GO	1.21	LIPC
SPI1	GO:0043691	reverse cholesterol transport	17	1	62.38	0.01771	0.061	GO	1.21	LIPC
SPI1	GO:2000648	positive regulation of stem cell proliferation	17	1	62.38	0.01771	0.061	GO	1.21	PTPRC
SPI1	GO:0030004	cellular monovalent inorganic cation homeostasis	17	1	62.38	0.01771	0.061	GO	1.21	SLC8A1
SPI1	GO:0043032	positive regulation of macrophage activation	17	1	62.38	0.01771	0.061	GO	1.21	ITGAM
SPI1	GO:0042116	macrophage activation	17	1	62.38	0.01771	0.061	GO	1.21	ITGAM
SPI1	GO:0086012	membrane depolarization during cardiac muscle cell action potential	17	1	62.38	0.01771	0.061	GO	1.21	SLC8A1
SPI1	GO:0032515	negative regulation of phosphoprotein phosphatase activity	17	1	62.38	0.01771	0.061	GO	1.21	NCKAP1L
SPI1	GO:0002833	positive regulation of response to biotic stimulus	17	1	62.38	0.01771	0.061	GO	1.21	LY86
SPI1	GO:0031664	regulation of lipopolysaccharide-mediated signaling pathway	18	1	58.71	0.01874	0.063	GO	1.2	LY86
SPI1	GO:0009967	positive regulation of signal transduction	207	2	10.15	0.01967	0.063	GO	1.2	PTPRC;LY86
SPI1	GO:0009059	macromolecule biosynthetic process	19	1	55.45	0.01977	0.063	GO	1.2	PTPRC
SPI1	GO:0035428	hexose transmembrane transport	19	1	55.45	0.01977	0.063	GO	1.2	SLC2A5
SPI1	GO:0030316	osteoclast differentiation	19	1	55.45	0.01977	0.063	GO	1.2	CSF1R
SPI1	GO:0060402	calcium ion transport into cytosol	19	1	55.45	0.01977	0.063	GO	1.2	SLC8A1
SPI1	GO:1902895	positive regulation of pri-miRNA transcription from RNA polymerase II promoter	19	1	55.45	0.01977	0.063	GO	1.2	SPI1
SPI1	GO:0009190	cyclic nucleotide biosynthetic process	19	1	55.45	0.01977	0.063	GO	1.2	ADCY6
SPI1	GO:0042327	positive regulation of phosphorylation	209	2	10.05	0.02003	0.063	GO	1.2	CSF1R;NCKAP1L
SPI1	GO:0030031	cell projection assembly	20	1	52.53	0.0208	0.063	GO	1.2	NCKAP1L
SPI1	GO:0055002	striated muscle cell development	20	1	52.53	0.0208	0.063	GO	1.2	SLC8A1
SPI1	GO:0051004	regulation of lipoprotein lipase activity	20	1	52.53	0.0208	0.063	GO	1.2	LIPC
SPI1	GO:0045332	phospholipid translocation	21	1	49.9	0.02183	0.063	GO	1.2	ATP8B4
SPI1	GO:0051272	positive regulation of cellular component movement	21	1	49.9	0.02183	0.063	GO	1.2	CSF1R
SPI1	GO:0032660	regulation of interleukin-17 production	21	1	49.9	0.02183	0.063	GO	1.2	NCKAP1L
SPI1	GO:0030866	cortical actin cytoskeleton organization	21	1	49.9	0.02183	0.063	GO	1.2	NCKAP1L
SPI1	GO:0071331	cellular response to hexose stimulus	21	1	49.9	0.02183	0.063	GO	1.2	SLC2A5
SPI1	GO:0010882	regulation of cardiac muscle contraction by calcium ion signaling	21	1	49.9	0.02183	0.063	GO	1.2	SLC8A1
SPI1	GO:0071312	cellular response to alkaloid	21	1	49.9	0.02183	0.063	GO	1.2	SLC8A1
SPI1	GO:0030335	positive regulation of cell migration	222	2	9.45	0.02242	0.063	GO	1.2	CSF1R;PTPRC
SPI1	GO:0055090	acylglycerol homeostasis	22	1	47.52	0.02286	0.063	GO	1.2	LIPC
SPI1	GO:0045124	regulation of bone resorption	22	1	47.52	0.02286	0.063	GO	1.2	CSF1R
SPI1	GO:0060401	cytosolic calcium ion transport	22	1	47.52	0.02286	0.063	GO	1.2	SLC8A1
SPI1	GO:0090314	positive regulation of protein targeting to membrane	22	1	47.52	0.02286	0.063	GO	1.2	ITGAM
SPI1	GO:0045648	positive regulation of erythrocyte differentiation	22	1	47.52	0.02286	0.063	GO	1.2	NCKAP1L
SPI1	GO:0034204	lipid translocation	22	1	47.52	0.02286	0.063	GO	1.2	ATP8B4
SPI1	GO:0019433	triglyceride catabolic process	22	1	47.52	0.02286	0.063	GO	1.2	LIPC
SPI1	GO:0002244	hematopoietic progenitor cell differentiation	22	1	47.52	0.02286	0.063	GO	1.2	PTPRC
SPI1	GO:0015758	glucose transport	22	1	47.52	0.02286	0.063	GO	1.2	SLC2A5
SPI1	GO:0071870	cellular response to catecholamine stimulus	23	1	45.36	0.02389	0.065	GO	1.19	ADCY6
SPI1	GO:0072507	divalent inorganic cation homeostasis	23	1	45.36	0.02389	0.065	GO	1.19	SLC8A1
SPI1	GO:0010880	regulation of release of sequestered calcium ion into cytosol by sarcoplasmic reticulum	23	1	45.36	0.02389	0.065	GO	1.19	SLC8A1
SPI1	GO:0090023	positive regulation of neutrophil chemotaxis	25	1	41.57	0.02594	0.068	GO	1.17	NCKAP1L
SPI1	GO:0006182	cGMP biosynthetic process	25	1	41.57	0.02594	0.068	GO	1.17	ADCY6
SPI1	GO:0051283	negative regulation of sequestering of calcium ion	25	1	41.57	0.02594	0.068	GO	1.17	PTPRC
SPI1	GO:0046058	cAMP metabolic process	25	1	41.57	0.02594	0.068	GO	1.17	ADCY6
SPI1	GO:0032715	negative regulation of interleukin-6 production	25	1	41.57	0.02594	0.068	GO	1.17	NCKAP1L
SPI1	GO:1902624	positive regulation of neutrophil migration	26	1	39.91	0.02696	0.068	GO	1.17	NCKAP1L
SPI1	GO:0045814	negative regulation of gene expression, epigenetic	26	1	39.91	0.02696	0.068	GO	1.17	SPI1
SPI1	GO:0009187	cyclic nucleotide metabolic process	26	1	39.91	0.02696	0.068	GO	1.17	ADCY6
SPI1	GO:0098659	inorganic cation import across plasma membrane	26	1	39.91	0.02696	0.068	GO	1.17	SLC8A1
SPI1	GO:1902893	regulation of pri-miRNA transcription from RNA polymerase II promoter	27	1	38.37	0.02798	0.068	GO	1.17	SPI1
SPI1	GO:0055078	sodium ion homeostasis	27	1	38.37	0.02798	0.068	GO	1.17	SLC8A1
SPI1	GO:0071624	positive regulation of granulocyte chemotaxis	27	1	38.37	0.02798	0.068	GO	1.17	NCKAP1L
SPI1	GO:0009165	nucleotide biosynthetic process	27	1	38.37	0.02798	0.068	GO	1.17	ADCY6
SPI1	GO:0006954	inflammatory response	253	2	8.27	0.02858	0.068	GO	1.17	TMIGD3;CSF1R
SPI1	GO:0090383	phagosome acidification	28	1	36.95	0.02901	0.068	GO	1.17	RAB39A
SPI1	GO:0090313	regulation of protein targeting to membrane	28	1	36.95	0.02901	0.068	GO	1.17	ITGAM
SPI1	GO:0009746	response to hexose	28	1	36.95	0.02901	0.068	GO	1.17	SLC2A5
SPI1	GO:0051209	release of sequestered calcium ion into cytosol	28	1	36.95	0.02901	0.068	GO	1.17	PTPRC
SPI1	GO:0097746	regulation of blood vessel diameter	28	1	36.95	0.02901	0.068	GO	1.17	ADCY6
SPI1	GO:0055013	cardiac muscle cell development	28	1	36.95	0.02901	0.068	GO	1.17	SLC8A1
SPI1	GO:0050851	antigen receptor-mediated signaling pathway	258	2	8.11	0.02963	0.068	GO	1.17	PTPRC;NCKAP1L
SPI1	GO:1901655	cellular response to ketone	29	1	35.63	0.03003	0.068	GO	1.17	ADCY6
SPI1	GO:0097306	cellular response to alcohol	29	1	35.63	0.03003	0.068	GO	1.17	ADCY6
SPI1	GO:0070509	calcium ion import	29	1	35.63	0.03003	0.068	GO	1.17	SLC8A1
SPI1	GO:0061098	positive regulation of protein tyrosine kinase activity	29	1	35.63	0.03003	0.068	GO	1.17	CSF1R
SPI1	GO:0070328	triglyceride homeostasis	29	1	35.63	0.03003	0.068	GO	1.17	LIPC
SPI1	GO:0046068	cGMP metabolic process	29	1	35.63	0.03003	0.068	GO	1.17	ADCY6
SPI1	GO:0045937	positive regulation of phosphate metabolic process	29	1	35.63	0.03003	0.068	GO	1.17	NCKAP1L
SPI1	GO:0007212	dopamine receptor signaling pathway	29	1	35.63	0.03003	0.068	GO	1.17	ADCY6
SPI1	GO:0045639	positive regulation of myeloid cell differentiation	30	1	34.4	0.03105	0.069	GO	1.16	NCKAP1L
SPI1	GO:0090022	regulation of neutrophil chemotaxis	30	1	34.4	0.03105	0.069	GO	1.16	NCKAP1L
SPI1	GO:0042100	B cell proliferation	30	1	34.4	0.03105	0.069	GO	1.16	PTPRC
SPI1	GO:0086001	cardiac muscle cell action potential	30	1	34.4	0.03105	0.069	GO	1.16	SLC8A1
SPI1	GO:0030865	cortical cytoskeleton organization	30	1	34.4	0.03105	0.069	GO	1.16	NCKAP1L
SPI1	GO:2000249	regulation of actin cytoskeleton reorganization	31	1	33.25	0.03207	0.069	GO	1.16	CSF1R
SPI1	GO:0052652	cyclic purine nucleotide metabolic process	31	1	33.25	0.03207	0.069	GO	1.16	ADCY6
SPI1	GO:0033628	regulation of cell adhesion mediated by integrin	31	1	33.25	0.03207	0.069	GO	1.16	NCKAP1L
SPI1	GO:0046464	acylglycerol catabolic process	31	1	33.25	0.03207	0.069	GO	1.16	LIPC
SPI1	GO:0003091	renal water homeostasis	32	1	32.17	0.03308	0.07	GO	1.15	ADCY6
SPI1	GO:0030501	positive regulation of bone mineralization	32	1	32.17	0.03308	0.07	GO	1.15	SLC8A1
SPI1	GO:0061097	regulation of protein tyrosine kinase activity	32	1	32.17	0.03308	0.07	GO	1.15	CSF1R
SPI1	GO:0019935	cyclic-nucleotide-mediated signaling	33	1	31.17	0.0341	0.071	GO	1.15	ADCY6
SPI1	GO:0071377	cellular response to glucagon stimulus	33	1	31.17	0.0341	0.071	GO	1.15	ADCY6
SPI1	GO:0045582	positive regulation of T cell differentiation	33	1	31.17	0.0341	0.071	GO	1.15	NCKAP1L
SPI1	GO:0090382	phagosome maturation	33	1	31.17	0.0341	0.071	GO	1.15	RAB39A
SPI1	GO:0051452	intracellular pH reduction	34	1	30.22	0.03512	0.072	GO	1.14	RAB39A
SPI1	GO:0070169	positive regulation of biomineral tissue development	34	1	30.22	0.03512	0.072	GO	1.14	SLC8A1
SPI1	GO:0040017	positive regulation of locomotion	34	1	30.22	0.03512	0.072	GO	1.14	CSF1R
SPI1	GO:0048863	stem cell differentiation	34	1	30.22	0.03512	0.072	GO	1.14	PTPRC
SPI1	GO:0009968	negative regulation of signal transduction	284	2	7.35	0.03533	0.072	GO	1.14	CSF1R;PTPRC
SPI1	GO:0032722	positive regulation of chemokine production	35	1	29.33	0.03613	0.072	GO	1.14	CSF1R
SPI1	GO:0060562	epithelial tube morphogenesis	35	1	29.33	0.03613	0.072	GO	1.14	CSF1R
SPI1	GO:0060348	bone development	35	1	29.33	0.03613	0.072	GO	1.14	PTPRC
SPI1	GO:0033762	response to glucagon	35	1	29.33	0.03613	0.072	GO	1.14	ADCY6
SPI1	GO:0055117	regulation of cardiac muscle contraction	36	1	28.49	0.03715	0.073	GO	1.14	SLC8A1
SPI1	GO:0030218	erythrocyte differentiation	36	1	28.49	0.03715	0.073	GO	1.14	NCKAP1L
SPI1	GO:0097553	calcium ion transmembrane import into cytosol	37	1	27.7	0.03816	0.073	GO	1.14	PTPRC
SPI1	GO:1903522	regulation of blood circulation	37	1	27.7	0.03816	0.073	GO	1.14	TMIGD3
SPI1	GO:0046651	lymphocyte proliferation	37	1	27.7	0.03816	0.073	GO	1.14	PTPRC
SPI1	GO:0060048	cardiac muscle contraction	37	1	27.7	0.03816	0.073	GO	1.14	SLC8A1
SPI1	GO:0035725	sodium ion transmembrane transport	37	1	27.7	0.03816	0.073	GO	1.14	SLC8A1
SPI1	GO:0043902	positive regulation of multi-organism process	38	1	26.95	0.03917	0.075	GO	1.12	LY86
SPI1	GO:0030217	T cell differentiation	39	1	26.24	0.04018	0.076	GO	1.12	PTPRC
SPI1	GO:0086010	membrane depolarization during action potential	39	1	26.24	0.04018	0.076	GO	1.12	SLC8A1
SPI1	GO:1901216	positive regulation of neuron death	39	1	26.24	0.04018	0.076	GO	1.12	ITGAM
SPI1	GO:0050766	positive regulation of phagocytosis	40	1	25.56	0.04119	0.077	GO	1.11	NCKAP1L
SPI1	GO:2000379	positive regulation of reactive oxygen species metabolic process	40	1	25.56	0.04119	0.077	GO	1.11	ITGAM
SPI1	GO:0048017	inositol lipid-mediated signaling	40	1	25.56	0.04119	0.077	GO	1.11	CSF1R
SPI1	GO:0001960	negative regulation of cytokine-mediated signaling pathway	41	1	24.92	0.0422	0.078	GO	1.11	PTPRC
SPI1	GO:0030334	regulation of cell migration	317	2	6.57	0.04314	0.079	GO	1.1	TMIGD3;CSF1R
SPI1	GO:0031345	negative regulation of cell projection organization	42	1	24.31	0.04321	0.079	GO	1.1	ADCY6
SPI1	GO:0032675	regulation of interleukin-6 production	43	1	23.73	0.04421	0.081	GO	1.09	NCKAP1L
SPI1	GO:0043966	histone H3 acetylation	44	1	23.18	0.04522	0.082	GO	1.09	SPI1
SPI1	GO:0060047	heart contraction	45	1	22.65	0.04622	0.083	GO	1.08	SLC8A1
SPI1	GO:0030301	cholesterol transport	45	1	22.65	0.04622	0.083	GO	1.08	LIPC
SPI1	GO:0055065	metal ion homeostasis	46	1	22.15	0.04723	0.085	GO	1.07	SLC8A1
SPI1	GO:0006633	fatty acid biosynthetic process	48	1	21.2	0.04923	0.088	GO	1.06	LIPC
SPI1	GO:0030500	regulation of bone mineralization	51	1	19.93	0.05223	0.093	GO	1.03	SLC8A1
SPI1	GO:0002573	myeloid leukocyte differentiation	51	1	19.93	0.05223	0.093	GO	1.03	CSF1R
SPI1	GO:0018212	peptidyl-tyrosine modification	52	1	19.54	0.05323	0.093	GO	1.03	CSF1R
SPI1	GO:0010977	negative regulation of neuron projection development	52	1	19.54	0.05323	0.093	GO	1.03	ADCY6
SPI1	GO:0030838	positive regulation of actin filament polymerization	52	1	19.54	0.05323	0.093	GO	1.03	NCKAP1L
SPI1	GO:0006641	triglyceride metabolic process	53	1	19.16	0.05423	0.094	GO	1.03	LIPC
SPI1	GO:0120039	plasma membrane bounded cell projection morphogenesis	53	1	19.16	0.05423	0.094	GO	1.03	NCKAP1L
SPI1	GO:0045778	positive regulation of ossification	53	1	19.16	0.05423	0.094	GO	1.03	SLC8A1
SPI1	GO:0030593	neutrophil chemotaxis	54	1	18.8	0.05522	0.095	GO	1.02	NCKAP1L
SPI1	GO:0042531	positive regulation of tyrosine phosphorylation of STAT protein	54	1	18.8	0.05522	0.095	GO	1.02	CSF1R
SPI1	GO:0006310	DNA recombination	56	1	18.11	0.05721	0.098	GO	1.01	IGHMBP2
SPI1	GO:1901565	organonitrogen compound catabolic process	57	1	17.79	0.0582	0.098	GO	1.01	LIPC
SPI1	GO:0071621	granulocyte chemotaxis	57	1	17.79	0.0582	0.098	GO	1.01	NCKAP1L
SPI1	GO:0048015	phosphatidylinositol-mediated signaling	57	1	17.79	0.0582	0.098	GO	1.01	CSF1R
SPI1	GO:0010942	positive regulation of cell death	58	1	17.48	0.05919	0.099	GO	1	ITGAM
SPI1	GO:0015914	phospholipid transport	59	1	17.17	0.06019	0.099	GO	1	ATP8B4
SPI1	GO:1990266	neutrophil migration	59	1	17.17	0.06019	0.099	GO	1	NCKAP1L
SPI1	GO:0042632	cholesterol homeostasis	59	1	17.17	0.06019	0.099	GO	1	LIPC
SPI1	GO:0055092	sterol homeostasis	59	1	17.17	0.06019	0.099	GO	1	LIPC
SPI1	GO:0006814	sodium ion transport	59	1	17.17	0.06019	0.099	GO	1	SLC8A1
SPI1	GO:0000902	cell morphogenesis	60	1	16.88	0.06117	0.1	GO	1	NCKAP1L
SPI1	Acute myeloid leukemia	Acute myeloid leukemia	66	3	52.69	4.4e-05	0.0035	NA	2.46	CSF1R;ITGAM;SPI1
SPI1	Transcriptional misregulation in cancer	Transcriptional misregulation in cancer	186	3	18.03	0.00093	0.0247	NA	1.61	CSF1R;ITGAM;SPI1
SPI1	Endocrine and other factor-regulated calcium reabsorption	Endocrine and other factor-regulated calcium reabsorption	48	2	45.61	0.0012	0.0247	NA	1.61	SLC8A1;ADCY6
SPI1	Rap1 signaling pathway	Rap1 signaling pathway	206	3	16.24	0.0012	0.0247	NA	1.61	CSF1R;ITGAM;ADCY6
SPI1	Dilated cardiomyopathy (DCM)	Dilated cardiomyopathy (DCM)	91	2	23.52	0.0041	0.0606	NA	1.22	SLC8A1;ADCY6
SPI1	Hematopoietic cell lineage	Hematopoietic cell lineage	97	2	22.03	0.0046	0.0606	NA	1.22	CSF1R;ITGAM
SPI1	Osteoclast differentiation	Osteoclast differentiation	127	2	16.72	0.0078	0.0791	NA	1.1	CSF1R;SPI1
SPI1	Apelin signaling pathway	Apelin signaling pathway	137	2	15.47	0.009	0.0791	NA	1.1	SLC8A1;ADCY6
SPI1	Adrenergic signaling in cardiomyocytes	Adrenergic signaling in cardiomyocytes	145	2	14.6	0.01	0.0791	NA	1.1	SLC8A1;ADCY6
SPI1	Cell adhesion molecules (CAMs)	Cell adhesion molecules (CAMs)	145	2	14.6	0.01	0.0791	NA	1.1	ITGAM;PTPRC
SPI1	cGMP-PKG signaling pathway	cGMP-PKG signaling pathway	166	2	12.72	0.013	0.0931	NA	1.03	SLC8A1;ADCY6
SPI1	WP3937	Microglia Pathogen Phagocytosis Pathway	40	2	55.24	0.0008	0.023	Wikipathway	1.64	ITGAM;NCKAP1L
SPI1	WP2849	Hematopoietic Stem Cell Differentiation	55	2	39.57	0.0015	0.023	Wikipathway	1.64	SPI1;NCKAP1L
SPI1	WP3945	TYROBP Causal Network	61	2	35.54	0.0019	0.023	Wikipathway	1.64	ITGAM;NCKAP1L
SPI1	WP4541	Hippo-Merlin Signaling Dysregulation	120	2	17.72	0.007	0.063	Wikipathway	1.2	CSF1R;ITGAM
SPI1	WP3926	ApoE and miR-146 in inflammation and atherosclerosis	8	1	142.66	0.0084	0.063	Wikipathway	1.2	SPI1
SPI1	WP536	Calcium Regulation in the Cardiac Cell	149	2	14.2	0.0106	0.063	Wikipathway	1.2	SLC8A1;ADCY6
SPI1	WP289	Myometrial Relaxation and Contraction Pathways	156	2	13.55	0.0115	0.063	Wikipathway	1.2	SLC8A1;ADCY6
SPI1	WP3892	Development of pulmonary dendritic cells and macrophage subsets	13	1	83.2	0.0136	0.063	Wikipathway	1.2	SPI1
SPI1	WP2877	Vitamin D Receptor Pathway	182	2	11.58	0.0154	0.063	Wikipathway	1.2	ITGAM;SLC8A1
SPI1	WP4522	Metabolic pathway of LDL, HDL and TG, including diseases	16	1	66.55	0.0167	0.063	Wikipathway	1.2	LIPC
SPI1	WP3640	Imatinib and Chronic Myeloid Leukemia	20	1	52.53	0.0208	0.072	Wikipathway	1.14	CSF1R
SPI1	WP325	Triacylglyceride Synthesis	24	1	43.38	0.0249	0.079	Wikipathway	1.1	LIPC
SPI1	WP581	EPO Receptor Signaling	26	1	39.91	0.027	0.079	Wikipathway	1.1	PTPRC
SPI1	WP430	Statin Pathway	29	1	35.63	0.03	0.081	Wikipathway	1.09	LIPC
SPI1	WP3995	Prion disease pathway	33	1	31.17	0.0341	0.081	Wikipathway	1.09	SPI1
SPI1	WP143	Fatty Acid Beta Oxidation	34	1	30.22	0.0351	0.081	Wikipathway	1.09	LIPC
SPI1	WP4136	Fibrin Complement Receptor 3 Signaling Pathway	37	1	27.7	0.0382	0.081	Wikipathway	1.09	ITGAM
SPI1	WP619	Type II interferon signaling (IFNG)	37	1	27.7	0.0382	0.081	Wikipathway	1.09	SPI1
SPI1	WP534	Glycolysis and Gluconeogenesis	45	1	22.65	0.0462	0.092	Wikipathway	1.04	SLC2A5
SPI1	WP2848	Differentiation Pathway	48	1	21.2	0.0492	0.093	Wikipathway	1.03	CSF1R
SPI1	WP4222	Phosphodiesterases in neuronal function	53	1	19.16	0.0542	0.093	Wikipathway	1.03	ADCY6
SPI1	WP585	Interferon type I signaling pathways	54	1	18.8	0.0552	0.093	Wikipathway	1.03	PTPRC
SPI1	WP2018	RANKL/RANK (Receptor activator of NFKB (ligand)) Signaling Pathway	55	1	18.45	0.0562	0.093	Wikipathway	1.03	SPI1
SPI1	WP3863	T-Cell antigen Receptor (TCR) pathway during Staphylococcus aureus infection	62	1	16.33	0.0632	0.1	Wikipathway	1	PTPRC
SPI1	WP3651	Pathways Affected in Adenoid Cystic Carcinoma	65	1	15.56	0.0661	0.1	Wikipathway	1	FOXP2
SPI1	R-HSA-382551	Transmembrane transport of small molecules	594	4	7.73	0.0031	0.1	Reactome	1	ATP8B4;SLC2A5;SLC8A1;ADCY6
SPI1	R-HSA-168256	Immune System	1547	6	4.79	0.0042	0.1	Reactome	1	CSF1R;ITGAM;PTPRC;LY86;NCKAP1L;ADCY6
SPI1	R-HSA-166016	Toll Like Receptor 4 (TLR4) Cascade	122	2	17.42	0.0072	0.1	Reactome	1	ITGAM;LY86
SPI1	R-HSA-5576891	Cardiac conduction	135	2	15.71	0.0087	0.1	Reactome	1	KCNK13;SLC8A1
SPI1	R-HSA-168249	Innate Immune System	807	4	5.62	0.0091	0.1	Reactome	1	ITGAM;LY86;NCKAP1L;ADCY6
SPI1	R-HSA-168898	Toll-Like Receptors Cascades	140	2	15.13	0.0094	0.1	Reactome	1	ITGAM;LY86
SPI1	R-HSA-170660	Adenylate cyclase activating pathway	10	1	110.94	0.0105	0.1	Reactome	1	ADCY6
SPI1	R-HSA-425561	Sodium/Calcium exchangers	11	1	99.84	0.0115	0.1	Reactome	1	SLC8A1
SPI1	R-HSA-418359	Reduction of cytosolic Ca++ levels	12	1	90.76	0.0125	0.1	Reactome	1	SLC8A1
SPI1	R-HSA-1296346	Tandem pore domain potassium channels	12	1	90.76	0.0125	0.1	Reactome	1	KCNK13
SPI1	R-HSA-428790	Facilitative Na+-independent glucose transporters	13	1	83.2	0.0136	0.1	Reactome	1	SLC2A5
SPI1	R-HSA-997269	Inhibition of adenylate cyclase pathway	14	1	76.79	0.0146	0.1	Reactome	1	ADCY6
SPI1	R-HSA-170670	Adenylate cyclase inhibitory pathway	14	1	76.79	0.0146	0.1	Reactome	1	ADCY6
SPI1	R-HSA-163615	PKA activation	16	1	66.55	0.0167	0.1	Reactome	1	ADCY6
SPI1	R-HSA-111931	PKA-mediated phosphorylation of CREB	17	1	62.38	0.0177	0.1	Reactome	1	ADCY6
SPI1	R-HSA-164378	PKA activation in glucagon signalling	17	1	62.38	0.0177	0.1	Reactome	1	ADCY6
SPI1	R-HSA-174800	Chylomicron-mediated lipid transport	17	1	62.38	0.0177	0.1	Reactome	1	LIPC
SPI1	R-HSA-192456	Digestion of dietary lipid	17	1	62.38	0.0177	0.1	Reactome	1	LIPC
SPI1	R-HSA-397014	Muscle contraction	196	2	10.74	0.0178	0.1	Reactome	1	KCNK13;SLC8A1
SPI1	R-HSA-416700	Other semaphorin interactions	19	1	55.45	0.0198	0.1	Reactome	1	PTPRC
SPI1	R-HSA-5576886	Phase 4 - resting membrane potential	19	1	55.45	0.0198	0.1	Reactome	1	KCNK13
PICALM	GO:0019903	protein phosphatase binding	93	6	7.82	0.00019	0.056	GO	1.252	ENSA;ITGA1;STAT3;IQGAP1;JAK1;CTTNBP2NL
PICALM	GO:0005925	focal adhesion	357	16	5.57	1.6e-07	2e-05	GO	4.699	YES1;PXN;DOCK7;ITGA1;IQGAP1;PARVB;RHOA;CDC42;ADAM17;ARPC2;PACSIN2;TLN2;RAC1;CD46;TNS2;JAK1
PICALM	GO:0015629	actin cytoskeleton	295	14	5.86	4.9e-07	3.1e-05	GO	4.509	TPM1;TMOD2;SLC2A1;SORBS2;IQGAP1;PARVB;BAIAP2;AMOT;CTTNBP2NL;ADAM17;ARPC2;ABL2;TLN2;RAC1
PICALM	GO:0005856	cytoskeleton	521	16	3.73	2.1e-05	0.00088	GO	3.056	RBM39;TPM1;TMOD2;SORBS2;IQGAP1;PARVB;BAIAP2;DNM1;CTTNBP2NL;CDC42;ADAM17;ARPC2;ABL2;TACC1;TLN2;RAC1
PICALM	GO:0031410	cytoplasmic vesicle	216	8	4.39	0.00078	0.025	GO	1.602	CDC42;SORT1;ARRDC2;ARRB1;ADGRL4;RHOA;DNM1;AMOT
PICALM	GO:0005884	actin filament	56	4	8.64	0.0016	0.041	GO	1.387	TPM1;RAC1;IQGAP1;AMOT
PICALM	GO:0098791	Golgi subcompartment	480	11	2.69	0.0042	0.089	GO	1.051	EXT1;CDC42;COPA;TMED10;CHSY1;GALNT15;DSE;SLC2A1;ARRB1;RAC1;ST6GALNAC3
PICALM	GO:0035770	ribonucleoprotein granule	81	4	5.83	0.0062	0.089	GO	1.051	CDC42;CTSH;RAC1;IQGAP1
PICALM	GO:0005815	microtubule organizing center	508	11	2.53	0.0064	0.089	GO	1.051	CDC42;RBM39;LATS2;ERCC6L2;HOOK3;CEP63;WDR13;BCL2L1;RPGR;PAFAH1B1;GNAI2
PICALM	GO:0031089	platelet dense granule lumen	14	2	18.55	0.0068	0.089	GO	1.051	CDC37L1;TIMP3
PICALM	GO:0000139	Golgi membrane	443	10	2.63	0.007	0.089	GO	1.051	EXT1;CDC42;COPA;TMED10;CHSY1;GALNT15;DSE;SLC2A1;ARRB1;ST6GALNAC3
PICALM	GO:0007169	transmembrane receptor protein tyrosine kinase signaling pathway	397	18	5.7	2.1e-08	3.2e-05	GO	4.495	SHC2;YES1;SORT1;PXN;STAT3;TSC2;NEDD9;BAIAP2;RHOA;DNM1;CDC42;ARPC2;CASS4;RAPGEF1;ABL2;RAC1;ANKS1A;JAK1
PICALM	GO:0051128	regulation of cellular component organization	141	9	7.85	5.4e-06	0.0041	GO	2.387	RAP1B;RAB20;FAM107A;PACSIN2;RAPGEF1;TSC2;ABL2;IRAK3;PICALM
PICALM	GO:0048013	ephrin receptor signaling pathway	83	7	10.51	9.9e-06	0.0051	GO	2.292	CDC42;YES1;ARPC2;RAC1;ANKS1A;RHOA;DNM1
PICALM	GO:0007015	actin filament organization	121	8	8.11	1.4e-05	0.0053	GO	2.276	CDC42;TPM1;TMOD2;CASS4;NEDD9;RAC1;BAIAP2;RHOA
PICALM	GO:0051496	positive regulation of stress fiber assembly	38	5	17.13	2.2e-05	0.0067	GO	2.174	CDC42;PXN;TPM1;RAC1;RHOA
PICALM	GO:0034097	response to cytokine	139	8	6.99	3.8e-05	0.0082	GO	2.086	PLSCR1;CALCOCO2;STAT3;TIMP3;IRAK3;PTPN12;PTPN14;BCL2L1
PICALM	GO:1904752	regulation of vascular associated smooth muscle cell migration	8	3	67.17	3.9e-05	0.0082	GO	2.086	MEF2C;DOCK7;TPM1
PICALM	GO:0048010	vascular endothelial growth factor receptor signaling pathway	71	6	10.48	4.3e-05	0.0082	GO	2.086	CDC42;SHC2;PXN;RAC1;BAIAP2;RHOA
PICALM	GO:0032233	positive regulation of actin filament bundle assembly	45	5	14.13	5.1e-05	0.0087	GO	2.06	CDC42;PXN;TPM1;RAC1;RHOA
PICALM	GO:0007097	nuclear migration	9	3	55.97	5.8e-05	0.0088	GO	2.056	DOCK7;HOOK3;PAFAH1B1
PICALM	GO:0007167	enzyme linked receptor protein signaling pathway	121	7	6.99	0.00011	0.016	GO	1.796	SHC2;YES1;CASS4;RAPGEF1;ABL2;NEDD9;JAK1
PICALM	GO:0016311	dephosphorylation	125	7	6.76	0.00014	0.018	GO	1.745	EPHX2;PTPRM;PTPN12;DUSP16;PTPN14;PLPP1;CTTNBP2NL
PICALM	GO:0042058	regulation of epidermal growth factor receptor signaling pathway	59	5	10.46	0.00019	0.021	GO	1.678	CDC42;RNF115;ITGA1;MVB12B;PTPN12
PICALM	GO:0010592	positive regulation of lamellipodium assembly	13	3	33.58	0.00019	0.021	GO	1.678	CDC42;ARPC2;RAC1
PICALM	GO:0051492	regulation of stress fiber assembly	61	5	10.08	0.00022	0.023	GO	1.638	CDC42;TPM1;PXN;RAC1;RHOA
PICALM	GO:0031532	actin cytoskeleton reorganization	62	5	9.91	0.00024	0.023	GO	1.638	CASS4;NEDD9;RAC1;PARVB;RHOA
PICALM	GO:0060627	regulation of vesicle-mediated transport	139	7	6.04	0.00027	0.024	GO	1.62	RAB20;PACSIN2;TBC1D8;TSC2;ABL2;TBC1D9;PICALM
PICALM	GO:0030100	regulation of endocytosis	70	5	8.68	0.00042	0.036	GO	1.444	RAB20;PACSIN2;TSC2;ABL2;PICALM
PICALM	GO:1901185	negative regulation of ERBB signaling pathway	44	4	11.24	0.00065	0.051	GO	1.292	CDC42;RNF115;ITGA1;PTPN12
PICALM	GO:0006897	endocytosis	264	9	4.04	0.00067	0.051	GO	1.292	CDC42;ANXA3;SORT1;PACSIN2;PECAM1;TSC2;RAC1;DNM1;PICALM
PICALM	GO:0030031	cell projection assembly	20	3	19.74	0.00073	0.053	GO	1.276	CDC42;PARVB;RAC1
PICALM	GO:0038127	ERBB signaling pathway	81	5	7.42	0.00082	0.056	GO	1.252	ADAM17;PXN;ABL2;IQGAP1;PTPN12
PICALM	GO:1902745	positive regulation of lamellipodium organization	21	3	18.65	0.00085	0.056	GO	1.252	CDC42;ARPC2;RAC1
PICALM	GO:0070936	protein K48-linked ubiquitination	49	4	9.99	0.00098	0.062	GO	1.208	RNF115;UBE2D3;PELI1;RNF4
PICALM	GO:1990868	response to chemokine	6	2	55.66	0.0012	0.069	GO	1.161	LRCH1;RHOA
PICALM	GO:1990869	cellular response to chemokine	6	2	55.66	0.0012	0.069	GO	1.161	LRCH1;RHOA
PICALM	GO:0010591	regulation of lamellipodium assembly	26	3	14.59	0.0016	0.09	GO	1.046	CDC42;ARPC2;RAC1
PICALM	GO:0030318	melanocyte differentiation	7	2	44.53	0.0016	0.09	GO	1.046	USP13;MEF2C
PICALM	GO:0007173	epidermal growth factor receptor signaling pathway	58	4	8.32	0.0018	0.095	GO	1.022	ADAM17;PXN;ABL2;IQGAP1
PICALM	GO:0043547	positive regulation of GTPase activity	193	7	4.27	0.0019	0.095	GO	1.022	RALGAPB;DOCK9;DOCK7;TBC1D8;RAPGEF1;TBC1D9;PICALM
PICALM	GO:1902991	regulation of amyloid precursor protein catabolic process	8	2	37.1	0.0022	0.1	GO	1	TMED10;PICALM
PICALM	GO:0098757	cellular response to interleukin-21	8	2	37.1	0.0022	0.1	GO	1	STAT3;JAK1
PICALM	GO:0038114	interleukin-21-mediated signaling pathway	8	2	37.1	0.0022	0.1	GO	1	STAT3;JAK1
PICALM	GO:0000302	response to reactive oxygen species	61	4	7.88	0.0022	0.1	GO	1	STK24;ERCC6L2;TPM1;PXN
PICALM	Adherens junction	Adherens junction	72	8	14.36	2.7e-07	5.3e-05	NA	4.2757	CDC42;YES1;PTPRM;RAC1;IQGAP1;NLK;BAIAP2;RHOA
PICALM	Bacterial invasion of epithelial cells	Bacterial invasion of epithelial cells	74	7	11.93	4.6e-06	0.00046	NA	3.3372	CDC42;SHC2;ARPC2;PXN;RAC1;RHOA;DNM1
PICALM	Neurotrophin signaling pathway	Neurotrophin signaling pathway	119	8	8.26	1.2e-05	0.00066	NA	3.1805	RAP1B;CDC42;SHC2;SORT1;RAPGEF1;IRAK3;RAC1;RHOA
PICALM	Focal adhesion	Focal adhesion	199	10	6.11	1.3e-05	0.00066	NA	3.1805	RAP1B;CDC42;SHC2;PXN;ITGA1;RAPGEF1;TLN2;PARVB;RAC1;RHOA
PICALM	Renal cell carcinoma	Renal cell carcinoma	69	6	10.81	3.7e-05	0.0015	NA	2.8239	RAP1B;CDC42;EPAS1;SLC2A1;RAPGEF1;RAC1
PICALM	Chemokine signaling pathway	Chemokine signaling pathway	190	9	5.71	5.8e-05	0.0017	NA	2.7696	RAP1B;CDC42;SHC2;PXN;STAT3;ARRB1;RAC1;RHOA;GNAI2
PICALM	Leukocyte transendothelial migration	Leukocyte transendothelial migration	112	7	7.6	7e-05	0.0017	NA	2.7696	RAP1B;CDC42;PXN;PECAM1;RAC1;RHOA;GNAI2
PICALM	Valine, leucine and isoleucine degradation	Valine, leucine and isoleucine degradation	48	5	13.14	7e-05	0.0017	NA	2.7696	ALDH2;BCKDHB;MCCC1;PCCB;ALDH7A1
PICALM	Rap1 signaling pathway	Rap1 signaling pathway	206	8	4.61	0.00057	0.011	NA	1.9586	RAP1B;CDC42;RAPGEF1;TLN2;RAC1;SIPA1L2;RHOA;GNAI2
PICALM	Pancreatic cancer	Pancreatic cancer	75	5	8.06	0.00058	0.011	NA	1.9586	CDC42;STAT3;RAC1;JAK1;BCL2L1
PICALM	Regulation of actin cytoskeleton	Regulation of actin cytoskeleton	214	8	4.43	0.00073	0.013	NA	1.8861	CDC42;ARPC2;PXN;ITGA1;IQGAP1;RAC1;BAIAP2;RHOA
PICALM	Pancreatic secretion	Pancreatic secretion	98	5	6.06	0.0019	0.03	NA	1.5229	RAP1B;CA2;RAC1;ATP1A1;RHOA
PICALM	VEGF signaling pathway	VEGF signaling pathway	59	4	8.17	0.002	0.03	NA	1.5229	CDC42;SHC2;PXN;RAC1
PICALM	Proteoglycans in cancer	Proteoglycans in cancer	201	7	4.09	0.0023	0.033	NA	1.4815	CDC42;PXN;STAT3;TIMP3;IQGAP1;RAC1;RHOA
PICALM	Human cytomegalovirus infection	Human cytomegalovirus infection	225	7	3.64	0.0043	0.057	NA	1.2441	PXN;STAT3;TSC2;RAC1;RHOA;JAK1;GNAI2
PICALM	Ras signaling pathway	Ras signaling pathway	232	7	3.52	0.0051	0.063	NA	1.2007	RAP1B;CDC42;SHC2;ABL2;RAC1;RHOA;BCL2L1
PICALM	Endocytosis	Endocytosis	244	7	3.34	0.0067	0.078	NA	1.1079	CDC42;ARPC2;MVB12B;ARRB1;VPS37B;RHOA;DNM1
PICALM	Signaling pathways regulating pluripotency of stem cells	Signaling pathways regulating pluripotency of stem cells	139	5	4.2	0.0085	0.094	NA	1.0269	KAT6A;STAT3;SMAD9;TBX3;JAK1
PICALM	Fc gamma R-mediated phagocytosis	Fc gamma R-mediated phagocytosis	91	4	5.15	0.0092	0.096	NA	1.0177	CDC42;ARPC2;RAC1;PLPP1
PICALM	Viral carcinogenesis	Viral carcinogenesis	201	6	3.47	0.0098	0.097	NA	1.0132	CDC42;PXN;STAT3;RAC1;RHOA;JAK1
PICALM	Phospholipase D signaling pathway	Phospholipase D signaling pathway	148	5	3.93	0.011	0.1	NA	1	SHC2;TSC2;PLPP1;RHOA;DNM1
PICALM	WP3888	VEGFA-VEGFR2 Signaling Pathway	236	14	7.45	3.1e-08	7.1e-06	Wikipathway	5.15	MEF2C;SHC2;FAF1;PXN;STAT3;IQGAP1;RHOA;AMOT;RAP1B;CDC42;GRB10;RAPGEF1;RAC1;BCL2L1
PICALM	WP437	EGF/EGFR Signaling Pathway	162	10	7.61	2.2e-06	0.00024	Wikipathway	3.62	CDC42;MEF2C;PLSCR1;STAT3;GRB10;IQGAP1;RAC1;PTPN12;DNM1;JAK1
PICALM	WP313	Signaling of Hepatocyte Growth Factor Receptor	34	5	19.5	1.3e-05	0.00072	Wikipathway	3.14	RAP1B;PXN;ITGA1;STAT3;RAPGEF1
PICALM	WP306	Focal Adhesion	198	10	6.14	1.3e-05	0.00072	Wikipathway	3.14	RAP1B;CDC42;SHC2;PXN;ITGA1;RAPGEF1;TLN2;PARVB;RAC1;RHOA
PICALM	WP2526	PDGF Pathway	39	5	16.63	2.5e-05	0.0011	Wikipathway	2.96	CDC42;STAT3;RAC1;RHOA;JAK1
PICALM	WP364	IL-6 signaling pathway	43	5	14.87	4.1e-05	0.0015	Wikipathway	2.82	STAT3;RAC1;NLK;JAK1;BCL2L1
PICALM	WP2380	Brain-Derived Neurotrophic Factor (BDNF) signaling pathway	144	8	6.73	4.9e-05	0.0016	Wikipathway	2.8	CDC42;MEF2C;ADAM17;SHC2;SORT1;STAT3;TSC2;RAC1
PICALM	WP2034	Leptin signaling pathway	76	6	9.73	6.3e-05	0.0018	Wikipathway	2.74	CDC42;STAT3;RAC1;RHOA;JAK1;BCL2L1
PICALM	WP3929	Chemokine signaling pathway	164	8	5.86	0.00012	0.0031	Wikipathway	2.51	RAP1B;CDC42;SHC2;PXN;STAT3;ARRB1;RAC1;GNAI2
PICALM	WP2290	RalA downstream regulated genes	12	3	37.31	0.00015	0.0031	Wikipathway	2.51	CDC42;RAC1;YBX3
PICALM	WP4263	Pancreatic adenocarcinoma pathway	89	6	8.2	0.00015	0.0031	Wikipathway	2.51	CDC42;STAT3;RAC1;RHOA;JAK1;BCL2L1
PICALM	WP138	Androgen receptor signaling pathway	90	6	8.1	0.00016	0.0031	Wikipathway	2.51	CDC42;STAT3;RAC1;RNF4;RHOA;PLPP1
PICALM	WP4205	MET in type 1 papillary renal cell carcinoma	59	5	10.46	0.00019	0.0033	Wikipathway	2.48	RAP1B;CDC42;STAT3;RAPGEF1;RAC1
PICALM	WP185	Integrin-mediated Cell Adhesion	101	6	7.16	0.00031	0.0049	Wikipathway	2.31	RAP1B;CDC42;PXN;ITGA1;RAPGEF1;RAC1
PICALM	WP524	G13 Signaling Pathway	39	4	12.85	0.00041	0.006	Wikipathway	2.22	CDC42;IQGAP1;RAC1;RHOA
PICALM	WP51	Regulation of Actin Cytoskeleton	150	7	5.57	0.00042	0.006	Wikipathway	2.22	CDC42;PXN;ITGA1;IQGAP1;RAC1;BAIAP2;RHOA
PICALM	WP2868	TCA Cycle Nutrient Utilization and Invasiveness of Ovarian Cancer	5	2	74.22	0.00079	0.011	Wikipathway	1.96	STAT3;JAK1
PICALM	WP3646	Hepatitis C and Hepatocellular Carcinoma	49	4	9.99	0.00098	0.012	Wikipathway	1.92	STAT3;RAC1;JAK1;BCL2L1
PICALM	WP286	IL-3 Signaling Pathway	49	4	9.99	0.00098	0.012	Wikipathway	1.92	STAT3;RAPGEF1;JAK1;BCL2L1
PICALM	WP4217	Ebola Virus Pathway on Host	129	6	5.52	0.0011	0.013	Wikipathway	1.89	CDC42;ADAM17;ITGA1;IQGAP1;RAC1;RHOA
PICALM	WP363	Wnt Signaling Pathway	52	4	9.36	0.0012	0.013	Wikipathway	1.89	TSC2;RAC1;NLK;RHOA
PICALM	WP585	Interferon type I signaling pathways	54	4	8.99	0.0014	0.013	Wikipathway	1.89	STAT3;RAPGEF1;RAC1;JAK1
PICALM	WP4223	Ras Signaling	184	7	4.49	0.0014	0.013	Wikipathway	1.89	RAP1B;CDC42;SHC2;ABL2;RAC1;RHOA;BCL2L1
PICALM	WP205	IL-7 Signaling Pathway	25	3	15.25	0.0014	0.013	Wikipathway	1.89	STAT3;JAK1;BCL2L1
PICALM	WP1528	Physiological and Pathological Hypertrophy of the Heart	25	3	15.25	0.0014	0.013	Wikipathway	1.89	STAT3;RAC1;RHOA
PICALM	WP23	B Cell Receptor Signaling Pathway	97	5	6.13	0.0018	0.016	Wikipathway	1.8	CDC42;MEF2C;RAPGEF1;RAC1;GTF2I
PICALM	WP4540	Pathways Regulating Hippo Signaling	98	5	6.06	0.0019	0.016	Wikipathway	1.8	CDC42;LATS2;RAC1;RHOA;GNAI2
PICALM	WP2374	Oncostatin M Signaling Pathway	65	4	7.36	0.0028	0.022	Wikipathway	1.66	PXN;STAT3;TIMP3;JAK1
PICALM	WP2324	AGE/RAGE pathway	66	4	7.24	0.003	0.022	Wikipathway	1.66	CDC42;STAT3;RAC1;RHOA
PICALM	WP2032	Human Thyroid Stimulating Hormone (TSH) signaling pathway	66	4	7.24	0.003	0.022	Wikipathway	1.66	RAP1B;STAT3;JAK1;GNAI2
PICALM	WP3303	RAC1/PAK1/p38/MMP2 Pathway	68	4	7.02	0.0033	0.023	Wikipathway	1.64	TIE1;PXN;STAT3;RAC1
PICALM	WP481	Insulin Signaling	160	6	4.4	0.0033	0.023	Wikipathway	1.64	SHC2;GRB10;SLC2A1;RAPGEF1;TSC2;RAC1
PICALM	WP1471	Target Of Rapamycin (TOR) Signaling	36	3	10.16	0.0041	0.028	Wikipathway	1.55	CDC42;TSC2;RAC1
PICALM	WP2037	Prolactin Signaling Pathway	76	4	6.23	0.0049	0.032	Wikipathway	1.49	PXN;STAT3;RAC1;JAK1
PICALM	WP4495	IL-10 Anti-inflammatory Signaling Pathway	12	2	22.26	0.005	0.032	Wikipathway	1.49	STAT3;JAK1
PICALM	WP2029	Cell Differentiation - Index	13	2	20.23	0.0059	0.036	Wikipathway	1.44	MEF2C;STAT3
PICALM	WP4337	ncRNAs involved in STAT3 signaling in hepatocellular carcinoma	13	2	20.23	0.0059	0.036	Wikipathway	1.44	STAT3;JAK1
PICALM	WP366	TGF-beta Signaling Pathway	132	5	4.43	0.0069	0.039	Wikipathway	1.41	CDC42;MEF2C;NEDD9;RAC1;RHOA
PICALM	WP4298	Viral Acute Myocarditis	84	4	5.61	0.007	0.039	Wikipathway	1.41	STAT3;ABL2;JAK1;BCL2L1
PICALM	WP382	MAPK Signaling Pathway	246	7	3.32	0.007	0.039	Wikipathway	1.41	RAP1B;CDC42;MEF2C;ARRB1;RAC1;NLK;DUSP16
PICALM	WP2332	Interleukin-11 Signaling Pathway	44	3	8.18	0.0072	0.039	Wikipathway	1.41	YES1;STAT3;JAK1
PICALM	WP4018	Pathways in clear cell renal cell carcinoma	85	4	5.54	0.0073	0.039	Wikipathway	1.41	STAT3;SLC2A1;GRB10;TSC2
PICALM	WP2038	Regulation of Microtubule Cytoskeleton	46	3	7.8	0.0082	0.043	Wikipathway	1.37	CDC42;STAT3;RAC1
PICALM	WP2203	Thymic Stromal LymphoPoietin (TSLP) Signaling Pathway	47	3	7.62	0.0087	0.045	Wikipathway	1.35	YES1;STAT3;JAK1
PICALM	WP2355	Corticotropin-releasing hormone signaling pathway	93	4	5.04	0.01	0.049	Wikipathway	1.31	RAP1B;ARRB1;RHOA;GNAI2
PICALM	WP22	IL-9 Signaling Pathway	17	2	14.84	0.01	0.049	Wikipathway	1.31	STAT3;JAK1
PICALM	WP2023	Cell Differentiation - Index expanded	19	2	13.09	0.012	0.059	Wikipathway	1.23	MEF2C;STAT3
PICALM	WP4300	Extracellular vesicles in the crosstalk of cardiac cells	19	2	13.09	0.012	0.059	Wikipathway	1.23	STAT3;SORBS2
PICALM	WP560	TGF-beta Receptor Signaling	54	3	6.57	0.013	0.059	Wikipathway	1.23	STAT3;SMAD9;JAK1
PICALM	WP2272	Pathogenic Escherichia coli infection	55	3	6.44	0.013	0.06	Wikipathway	1.22	CDC42;ARPC2;RHOA
PICALM	WP3527	Preimplantation Embryo	58	3	6.09	0.015	0.068	Wikipathway	1.17	ATP1A1;PBX1;TBX3
PICALM	WP334	GPCRs, Class B Secretin-like	24	2	10.11	0.02	0.085	Wikipathway	1.07	ADGRL4;ADGRL2
PICALM	WP428	Wnt Signaling	115	4	4.04	0.02	0.086	Wikipathway	1.07	CTNNBIP1;RAC1;NLK;RHOA
PICALM	R-HSA-168249	Innate Immune System	807	21	3.2	1.3e-05	0.0038	Reactome	2.42	MEF2C;SHC2;YES1;UBE2D3;TSC2;ARRB1;IRAK3;IQGAP1;BAIAP2;DUSP16;DNM1;RAP1B;CDC42;TNRC6C;ARPC2;POLR3C;PELI1;RAC1;CD46;BCL2L1;JAK1
PICALM	R-HSA-166520	Signalling by NGF	450	15	4.05	1.5e-05	0.0038	Reactome	2.42	MEF2C;SHC2;STAT3;TSC2;ARRB1;IQGAP1;DUSP16;RHOA;DNM1;RAP1B;TNRC6C;ADAM17;RAPGEF1;RAC1;JAK1
PICALM	R-HSA-187037	NGF signalling via TRKA from the plasma membrane	374	13	4.2	3.6e-05	0.0042	Reactome	2.377	MEF2C;SHC2;STAT3;TSC2;ARRB1;IQGAP1;DUSP16;RHOA;DNM1;RAP1B;TNRC6C;RAPGEF1;JAK1
PICALM	R-HSA-3928662	EPHB-mediated forward signaling	42	5	15.28	3.6e-05	0.0042	Reactome	2.377	CDC42;YES1;ARPC2;RAC1;RHOA
PICALM	R-HSA-1433557	Signaling by SCF-KIT	325	12	4.45	4e-05	0.0042	Reactome	2.377	RAP1B;TNRC6C;SHC2;YES1;STAT3;GRB10;TSC2;ARRB1;IQGAP1;RAC1;DUSP16;JAK1
PICALM	R-HSA-76002	Platelet activation, signaling and aggregation	253	10	4.74	0.0001	0.0073	Reactome	2.137	RAP1B;CDC42;PECAM1;CDC37L1;TIMP3;ARRB1;RAC1;RHOA;JAK1;GNAI2
PICALM	R-HSA-5625970	RHO GTPases activate KTN1	11	3	41.97	0.00011	0.0073	Reactome	2.137	CDC42;RAC1;RHOA
PICALM	R-HSA-5626467	RHO GTPases activate IQGAPs	11	3	41.97	0.00011	0.0073	Reactome	2.137	CDC42;RAC1;IQGAP1
PICALM	R-HSA-109582	Hemostasis	552	15	3.26	0.00015	0.0082	Reactome	2.086	YES1;DOCK9;DOCK7;ITGA1;JMJD1C;ARRB1;RHOA;GNAI2;RAP1B;CDC42;PECAM1;CDC37L1;TIMP3;RAC1;JAK1
PICALM	R-HSA-4420097	VEGFA-VEGFR2 Pathway	320	11	4.11	0.00016	0.0082	Reactome	2.086	RAP1B;CDC42;SHC2;PXN;ARRB1;IQGAP1;RAC1;BAIAP2;DUSP16;RHOA;JAK1
PICALM	R-HSA-194138	Signaling by VEGF	328	11	4	0.0002	0.0093	Reactome	2.032	RAP1B;CDC42;SHC2;PXN;ARRB1;IQGAP1;RAC1;BAIAP2;DUSP16;RHOA;JAK1
PICALM	R-HSA-2682334	EPH-Ephrin signaling	95	6	7.64	0.00022	0.0095	Reactome	2.022	CDC42;YES1;ARPC2;RAC1;RHOA;DNM1
PICALM	R-HSA-422475	Axon guidance	515	14	3.25	0.00024	0.0097	Reactome	2.013	SHC2;YES1;ITGA1;ARRB1;IQGAP1;DUSP16;RHOA;DNM1;RAP1B;CDC42;ARPC2;ABL2;RAC1;JAK1
PICALM	R-HSA-1266738	Developmental Biology	786	18	2.76	0.00027	0.0097	Reactome	2.013	MEF2C;SHC2;YES1;EPAS1;ITGA1;STAT3;ARRB1;IQGAP1;DUSP16;PBX1;RHOA;DNM1;RAP1B;CDC42;ARPC2;ABL2;RAC1;JAK1
PICALM	R-HSA-5663213	RHO GTPases Activate WASPs and WAVEs	36	4	14.05	0.0003	0.0097	Reactome	2.013	CDC42;ARPC2;RAC1;BAIAP2
PICALM	R-HSA-168256	Immune System	1547	28	2.22	0.0003	0.0097	Reactome	2.013	SHC2;UBE2D3;ARRB1;UBR1;IQGAP1;RNF4;DUSP16;RAP1B;CDC42;RNF115;CTSH;RAC1;JAK1;MEF2C;YES1;STAT3;TSC2;IRAK3;BAIAP2;DNM1;TNRC6C;ADAM17;ARPC2;POLR3C;RAPGEF1;PELI1;CD46;BCL2L1
PICALM	R-HSA-8848021	Signaling by PTK6	67	5	9.11	0.00034	0.0105	Reactome	1.979	EPAS1;PXN;STAT3;RAC1;RHOA
PICALM	R-HSA-177929	Signaling by EGFR	355	11	3.69	0.00039	0.0111	Reactome	1.955	RAP1B;CDC42;TNRC6C;ADAM17;SHC2;PXN;TSC2;ARRB1;IQGAP1;DUSP16;JAK1
PICALM	R-HSA-449147	Signaling by Interleukins	392	11	3.32	0.00088	0.0239	Reactome	1.622	RAP1B;SHC2;YES1;STAT3;RAPGEF1;PELI1;ARRB1;IRAK3;IQGAP1;DUSP16;JAK1
PICALM	R-HSA-186763	Downstream signal transduction	341	10	3.46	0.0011	0.0275	Reactome	1.561	RAP1B;TNRC6C;SHC2;STAT3;RAPGEF1;TSC2;ARRB1;IQGAP1;DUSP16;JAK1
PICALM	R-HSA-5683057	MAPK family signaling cascades	284	9	3.74	0.0011	0.0275	Reactome	1.561	RAP1B;CDC42;TNRC6C;SHC2;ARRB1;IQGAP1;RAC1;DUSP16;JAK1
PICALM	R-HSA-416572	Sema4D induced cell migration and growth-cone collapse	24	3	15.98	0.0013	0.0297	Reactome	1.527	CDC42;RAC1;RHOA
PICALM	R-HSA-114604	GPVI-mediated activation cascade	53	4	9.17	0.0013	0.0297	Reactome	1.527	CDC42;RAC1;RHOA;JAK1
PICALM	R-HSA-8849471	PTK6 Regulates RHO GTPases, RAS GTPase and MAP kinases	26	3	14.59	0.0016	0.0327	Reactome	1.485	PXN;RAC1;RHOA
PICALM	R-HSA-3371599	Defective HLCS causes multiple carboxylase deficiency	7	2	44.53	0.0016	0.0327	Reactome	1.485	PCCB;MCCC1
PICALM	R-HSA-3323169	Defects in biotin (Btn) metabolism	7	2	44.53	0.0016	0.0327	Reactome	1.485	PCCB;MCCC1
PICALM	R-HSA-186797	Signaling by PDGF	364	10	3.23	0.0018	0.0331	Reactome	1.48	RAP1B;TNRC6C;SHC2;STAT3;RAPGEF1;TSC2;ARRB1;IQGAP1;DUSP16;JAK1
PICALM	R-HSA-400685	Sema4D in semaphorin signaling	27	3	13.98	0.0018	0.0331	Reactome	1.48	CDC42;RAC1;RHOA
PICALM	R-HSA-446388	Regulation of cytoskeletal remodeling and cell spreading by IPP complex components	8	2	37.1	0.0022	0.0376	Reactome	1.425	PXN;PARVB
PICALM	R-HSA-416550	Sema4D mediated inhibition of cell attachment and migration	8	2	37.1	0.0022	0.0376	Reactome	1.425	RAC1;RHOA
PICALM	R-HSA-512988	Interleukin-3, 5 and GM-CSF signaling	261	8	3.6	0.0026	0.0429	Reactome	1.368	RAP1B;SHC2;YES1;RAPGEF1;ARRB1;IQGAP1;DUSP16;JAK1
PICALM	R-HSA-428543	Inactivation of Cdc42 and Rac	9	2	31.8	0.0028	0.0449	Reactome	1.348	CDC42;RAC1
PICALM	R-HSA-376176	Signaling by Robo receptor	32	3	11.57	0.0029	0.0449	Reactome	1.348	CDC42;ABL2;RAC1
PICALM	R-HSA-1236394	Signaling by ERBB4	330	9	3.2	0.0031	0.0449	Reactome	1.348	RAP1B;TNRC6C;ADAM17;SHC2;TSC2;ARRB1;IQGAP1;DUSP16;JAK1
PICALM	R-HSA-373755	Semaphorin interactions	67	4	7.13	0.0031	0.0449	Reactome	1.348	CDC42;ITGA1;RAC1;RHOA
PICALM	R-HSA-445355	Smooth Muscle Contraction	33	3	11.18	0.0032	0.0449	Reactome	1.348	PXN;ITGA1;TPM1
PICALM	R-HSA-389356	CD28 co-stimulation	33	3	11.18	0.0032	0.0449	Reactome	1.348	CDC42;YES1;RAC1
PICALM	R-HSA-2424491	DAP12 signaling	344	9	3.06	0.0041	0.0541	Reactome	1.267	RAP1B;TNRC6C;SHC2;TSC2;ARRB1;IQGAP1;RAC1;DUSP16;JAK1
PICALM	R-HSA-196780	Biotin transport and metabolism	11	2	24.73	0.0042	0.0541	Reactome	1.267	PCCB;MCCC1
PICALM	R-HSA-1059683	Interleukin-6 signaling	11	2	24.73	0.0042	0.0541	Reactome	1.267	STAT3;JAK1
PICALM	R-HSA-74751	Insulin receptor signalling cascade	287	8	3.26	0.0046	0.0541	Reactome	1.267	RAP1B;SHC2;GRB10;TSC2;ARRB1;IQGAP1;DUSP16;JAK1
PICALM	R-HSA-2029480	Fcgamma receptor (FCGR) dependent phagocytosis	120	5	4.9	0.0046	0.0541	Reactome	1.267	CDC42;YES1;ARPC2;RAC1;BAIAP2
PICALM	R-HSA-5674135	MAP2K and MAPK activation	38	3	9.58	0.0048	0.0541	Reactome	1.267	RAP1B;ARRB1;IQGAP1
PICALM	R-HSA-425397	Transport of vitamins, nucleosides, and related molecules	38	3	9.58	0.0048	0.0541	Reactome	1.267	SLC27A1;SLC35D1;SLCO3A1
PICALM	R-HSA-199991	Membrane Trafficking	420	10	2.78	0.0049	0.0541	Reactome	1.267	COPA;RALGAPB;TMED10;SORT1;ARRB1;RAC1;VPS37B;DNM1;PICALM;PAFAH1B1
PICALM	R-HSA-166016	Toll Like Receptor 4 (TLR4) Cascade	122	5	4.81	0.005	0.0541	Reactome	1.267	MEF2C;UBE2D3;PELI1;IRAK3;DNM1
PICALM	R-HSA-210990	PECAM1 interactions	12	2	22.26	0.005	0.0541	Reactome	1.267	YES1;PECAM1
PICALM	R-HSA-389359	CD28 dependent Vav1 pathway	12	2	22.26	0.005	0.0541	Reactome	1.267	CDC42;RAC1
PICALM	R-HSA-2172127	DAP12 interactions	359	9	2.93	0.0053	0.0565	Reactome	1.248	RAP1B;TNRC6C;SHC2;TSC2;ARRB1;IQGAP1;RAC1;DUSP16;JAK1
PICALM	R-HSA-170968	Frs2-mediated activation	240	7	3.4	0.0061	0.0637	Reactome	1.196	RAP1B;SHC2;RAPGEF1;ARRB1;IQGAP1;DUSP16;JAK1
PICALM	R-HSA-452723	Transcriptional regulation of pluripotent stem cells	42	3	8.6	0.0064	0.064	Reactome	1.194	EPAS1;STAT3;PBX1
PICALM	R-HSA-169893	Prolonged ERK activation events	242	7	3.37	0.0064	0.064	Reactome	1.194	RAP1B;SHC2;RAPGEF1;ARRB1;IQGAP1;DUSP16;JAK1
PICALM	R-HSA-2586552	Signaling by Leptin	243	7	3.36	0.0066	0.0642	Reactome	1.192	RAP1B;SHC2;STAT3;ARRB1;IQGAP1;DUSP16;JAK1
PICALM	R-HSA-418885	DCC mediated attractive signaling	14	2	18.55	0.0068	0.0655	Reactome	1.184	CDC42;RAC1
PICALM	R-HSA-74752	Signaling by Insulin receptor	311	8	3	0.0073	0.0687	Reactome	1.163	RAP1B;SHC2;GRB10;TSC2;ARRB1;IQGAP1;DUSP16;JAK1
PICALM	R-HSA-187687	Signalling to ERKs	253	7	3.22	0.0081	0.0751	Reactome	1.124	RAP1B;SHC2;RAPGEF1;ARRB1;IQGAP1;DUSP16;JAK1
PICALM	R-HSA-195258	RHO GTPase Effectors	255	7	3.19	0.0085	0.0767	Reactome	1.115	CDC42;ARPC2;IQGAP1;RAC1;BAIAP2;RHOA;PAFAH1B1
PICALM	R-HSA-168898	Toll-Like Receptors Cascades	140	5	4.17	0.0088	0.0767	Reactome	1.115	MEF2C;UBE2D3;PELI1;IRAK3;DNM1
PICALM	R-HSA-446353	Cell-extracellular matrix interactions	16	2	15.9	0.0089	0.0767	Reactome	1.115	PXN;PARVB
PICALM	R-HSA-5625900	RHO GTPases activate CIT	16	2	15.9	0.0089	0.0767	Reactome	1.115	RAC1;RHOA
PICALM	R-HSA-983231	Factors involved in megakaryocyte development and platelet production	141	5	4.14	0.009	0.0767	Reactome	1.115	CDC42;DOCK9;DOCK7;JMJD1C;RAC1
PICALM	R-HSA-3928665	EPH-ephrin mediated repulsion of cells	48	3	7.45	0.0092	0.077	Reactome	1.114	YES1;RAC1;DNM1
PICALM	R-HSA-2454202	Fc epsilon receptor (FCERI) signaling	395	9	2.65	0.0097	0.0789	Reactome	1.103	RAP1B;TNRC6C;SHC2;TSC2;ARRB1;IQGAP1;RAC1;DUSP16;JAK1
PICALM	R-HSA-5654696	Downstream signaling of activated FGFR2	329	8	2.83	0.01	0.0789	Reactome	1.103	RAP1B;TNRC6C;SHC2;TSC2;ARRB1;IQGAP1;DUSP16;JAK1
PICALM	R-HSA-5654716	Downstream signaling of activated FGFR4	329	8	2.83	0.01	0.0789	Reactome	1.103	RAP1B;TNRC6C;SHC2;TSC2;ARRB1;IQGAP1;DUSP16;JAK1
PICALM	R-HSA-5654708	Downstream signaling of activated FGFR3	329	8	2.83	0.01	0.0789	Reactome	1.103	RAP1B;TNRC6C;SHC2;TSC2;ARRB1;IQGAP1;DUSP16;JAK1
PICALM	R-HSA-1280215	Cytokine Signaling in Immune system	620	12	2.26	0.011	0.0792	Reactome	1.101	RAP1B;ADAM17;SHC2;YES1;STAT3;RAPGEF1;PELI1;ARRB1;IRAK3;IQGAP1;DUSP16;JAK1
PICALM	R-HSA-5654743	Signaling by FGFR4	332	8	2.8	0.011	0.0792	Reactome	1.101	RAP1B;TNRC6C;SHC2;TSC2;ARRB1;IQGAP1;DUSP16;JAK1
PICALM	R-HSA-5654687	Downstream signaling of activated FGFR1	332	8	2.8	0.011	0.0792	Reactome	1.101	RAP1B;TNRC6C;SHC2;TSC2;ARRB1;IQGAP1;DUSP16;JAK1
PICALM	R-HSA-5654741	Signaling by FGFR3	333	8	2.79	0.011	0.0792	Reactome	1.101	RAP1B;TNRC6C;SHC2;TSC2;ARRB1;IQGAP1;DUSP16;JAK1
PICALM	R-HSA-912631	Regulation of signaling by CBL	18	2	13.91	0.011	0.0792	Reactome	1.101	YES1;RAPGEF1
PICALM	R-HSA-3296482	Defects in vitamin and cofactor metabolism	18	2	13.91	0.011	0.0792	Reactome	1.101	MCCC1;PCCB
PICALM	R-HSA-1234176	Oxygen-dependent proline hydroxylation of Hypoxia-inducible Factor Alpha	18	2	13.91	0.011	0.0792	Reactome	1.101	EPAS1;UBE2D3
PICALM	R-HSA-5654736	Signaling by FGFR1	336	8	2.76	0.011	0.0792	Reactome	1.101	RAP1B;TNRC6C;SHC2;TSC2;ARRB1;IQGAP1;DUSP16;JAK1
PICALM	R-HSA-2029482	Regulation of actin dynamics for phagocytic cup formation	97	4	4.82	0.011	0.0794	Reactome	1.1	CDC42;ARPC2;RAC1;BAIAP2
PICALM	R-HSA-432722	Golgi Associated Vesicle Biogenesis	54	3	6.57	0.013	0.0866	Reactome	1.062	SORT1;ARRB1;PICALM
PICALM	R-HSA-2028269	Signaling by Hippo	20	2	12.36	0.014	0.0921	Reactome	1.036	LATS2;AMOT
PICALM	R-HSA-5653656	Vesicle-mediated transport	492	10	2.36	0.014	0.0921	Reactome	1.036	COPA;RALGAPB;TMED10;SORT1;ARRB1;RAC1;VPS37B;DNM1;PICALM;PAFAH1B1
PICALM	R-HSA-112399	IRS-mediated signalling	284	7	2.85	0.015	0.0959	Reactome	1.018	RAP1B;SHC2;TSC2;ARRB1;IQGAP1;DUSP16;JAK1
PICALM	R-HSA-5627123	RHO GTPases activate PAKs	21	2	11.71	0.015	0.0978	Reactome	1.01	CDC42;RAC1
PICALM	R-HSA-2428924	IGF1R signaling cascade	288	7	2.81	0.016	0.0978	Reactome	1.01	RAP1B;SHC2;TSC2;ARRB1;IQGAP1;DUSP16;JAK1
PICALM	R-HSA-2404192	Signaling by Type 1 Insulin-like Growth Factor 1 Receptor (IGF1R)	288	7	2.81	0.016	0.0978	Reactome	1.01	RAP1B;SHC2;TSC2;ARRB1;IQGAP1;DUSP16;JAK1
PICALM	R-HSA-2428928	IRS-related events triggered by IGF1R	288	7	2.81	0.016	0.0978	Reactome	1.01	RAP1B;SHC2;TSC2;ARRB1;IQGAP1;DUSP16;JAK1
PICALM	R-HSA-2871796	FCERI mediated MAPK activation	289	7	2.8	0.016	0.0983	Reactome	1.007	RAP1B;SHC2;ARRB1;IQGAP1;RAC1;DUSP16;JAK1
SORL1	GO:0005089	Rho guanyl-nucleotide exchange factor activity	60	4	17.09	0.00014	0.011	GO	1.959	FGD3;DOCK2;VAV1;FGD2
SORL1	GO:0030695	GTPase regulator activity	276	7	6.39	0.0002	0.011	GO	1.959	ARHGAP22;RAP1GAP2;RGS10;NCKAP1L;SRGAP3;IQGAP2;ARHGAP24
SORL1	GO:0046934	phosphatidylinositol-4,5-bisphosphate 3-kinase activity	69	4	14.72	0.00023	0.011	GO	1.959	CD86;PIK3CD;VAV1;PIK3R6
SORL1	GO:0052813	phosphatidylinositol bisphosphate kinase activity	72	4	14.06	0.00027	0.011	GO	1.959	CD86;PIK3CD;VAV1;PIK3R6
SORL1	GO:0035004	phosphatidylinositol 3-kinase activity	77	4	13.1	0.00035	0.011	GO	1.959	CD86;PIK3CD;VAV1;PIK3R6
SORL1	GO:0005096	GTPase activator activity	250	6	5.97	0.00078	0.021	GO	1.678	ARHGAP22;RAP1GAP2;RGS10;NCKAP1L;SRGAP3;ARHGAP24
SORL1	GO:0048365	Rac GTPase binding	44	3	17.31	0.00093	0.021	GO	1.678	FMNL1;SRGAP3;IQGAP2
SORL1	GO:0031267	small GTPase binding	64	3	11.62	0.00274	0.055	GO	1.26	FGD3;SORL1;FGD2
SORL1	GO:0017048	Rho GTPase binding	73	3	10.12	0.00397	0.071	GO	1.149	FMNL1;SRGAP3;IQGAP2
SORL1	GO:0098827	endoplasmic reticulum subcompartment	14	2	39.02	0.0016	0.053	GO	1.276	RYR1;REEP1
SORL1	GO:0045121	membrane raft	120	4	8.22	0.0019	0.053	GO	1.276	TLR1;CD4;CARD11;PAG1
SORL1	GO:0042101	T cell receptor complex	16	2	33.44	0.0022	0.053	GO	1.276	CD4;CARD11
SORL1	GO:0005887	integral component of plasma membrane	1464	14	2.44	0.0041	0.077	GO	1.114	RYR1;CX3CR1;P2RY12;CD96;CSF1R;KCNK13;SORL1;TLR1;CD4;KCNQ3;GPC3;NCKAP1L;PAG1;HCN1
SORL1	GO:0005775	vacuolar lumen	162	4	6.03	0.0055	0.081	GO	1.092	C3;GALC;PRKCD;GPC3
SORL1	GO:0051056	regulation of small GTPase mediated signal transduction	141	6	10.85	3.5e-05	0.026	GO	1.585	FGD3;ARHGAP22;SRGAP3;VAV1;ARHGAP24;FGD2
SORL1	GO:0030866	cortical actin cytoskeleton organization	21	3	39.47	0.0001	0.026	GO	1.585	FMNL1;WIPF3;NCKAP1L
SORL1	GO:0048015	phosphatidylinositol-mediated signaling	57	4	18.06	0.00011	0.026	GO	1.585	CSF1R;PIK3CD;IGF1;PIK3R6
SORL1	GO:0042102	positive regulation of T cell proliferation	62	4	16.5	0.00015	0.026	GO	1.585	CD86;IL18;NCKAP1L;IGF1
SORL1	GO:0007167	enzyme linked receptor protein signaling pathway	121	5	10.41	0.00019	0.026	GO	1.585	CSF1R;CD4;BLNK;PILRA;PAG1
SORL1	GO:0043312	neutrophil degranulation	480	9	4.76	0.00024	0.026	GO	1.585	C3;GLIPR1;ATP8B4;ITGAM;BIN2;PRKCD;NCKAP1L;DOCK2;IQGAP2
SORL1	GO:0002283	neutrophil activation involved in immune response	484	9	4.72	0.00025	0.026	GO	1.585	C3;GLIPR1;ATP8B4;ITGAM;BIN2;PRKCD;NCKAP1L;DOCK2;IQGAP2
SORL1	GO:0002446	neutrophil mediated immunity	488	9	4.68	0.00027	0.026	GO	1.585	C3;GLIPR1;ATP8B4;ITGAM;BIN2;PRKCD;NCKAP1L;DOCK2;IQGAP2
SORL1	GO:0045630	positive regulation of T-helper 2 cell differentiation	6	2	117.11	0.00028	0.026	GO	1.585	CD86;IL18
SORL1	GO:0014065	phosphatidylinositol 3-kinase signaling	31	3	25.36	0.00033	0.026	GO	1.585	PIK3CD;IGF1;PIK3R6
SORL1	GO:0007169	transmembrane receptor protein tyrosine kinase signaling pathway	397	8	5.08	0.00033	0.026	GO	1.585	CSF1R;CD4;BLNK;NCKAP1L;IGF1;PILRA;VAV1;PAG1
SORL1	GO:0045086	positive regulation of interleukin-2 biosynthetic process	8	2	78.07	0.00051	0.034	GO	1.469	CD86;CD4
SORL1	GO:0045628	regulation of T-helper 2 cell differentiation	8	2	78.07	0.00051	0.034	GO	1.469	CD86;IL18
SORL1	GO:0048017	inositol lipid-mediated signaling	40	3	19.19	0.0007	0.036	GO	1.444	CSF1R;PIK3CD;IGF1
SORL1	GO:0050766	positive regulation of phagocytosis	40	3	19.19	0.0007	0.036	GO	1.444	C3;NCKAP1L;DOCK2
SORL1	GO:0051896	regulation of protein kinase B signaling	164	5	7.58	0.00075	0.036	GO	1.444	CD86;IL18;PIK3CD;ARRB2;VAV1
SORL1	GO:0042108	positive regulation of cytokine biosynthetic process	41	3	18.68	0.00075	0.036	GO	1.444	CD86;TLR1;CD4
SORL1	GO:0002830	positive regulation of type 2 immune response	10	2	58.54	0.00082	0.036	GO	1.444	CD86;IL18
SORL1	GO:0006954	inflammatory response	253	6	5.9	0.00083	0.036	GO	1.444	CSF1R;LOXL3;BLNK;IL18;PIK3CD;AOAH
SORL1	GO:0071345	cellular response to cytokine stimulus	457	8	4.39	0.00084	0.036	GO	1.444	CD86;CSF1R;CD4;ITGAM;DOCK8;IL18;PIK3CD;VAV1
SORL1	GO:1903037	regulation of leukocyte cell-cell adhesion	11	2	52.04	0.001	0.036	GO	1.444	CD4;PAG1
SORL1	GO:0032930	positive regulation of superoxide anion generation	11	2	52.04	0.001	0.036	GO	1.444	ITGAM;PRKCD
SORL1	GO:0019371	cyclooxygenase pathway	11	2	52.04	0.001	0.036	GO	1.444	HPGDS;PTGS1
SORL1	GO:0045624	positive regulation of T-helper cell differentiation	11	2	52.04	0.001	0.036	GO	1.444	CD86;IL18
SORL1	GO:0045076	regulation of interleukin-2 biosynthetic process	12	2	46.83	0.0012	0.041	GO	1.387	CD86;CD4
SORL1	GO:0043087	regulation of GTPase activity	189	5	6.54	0.0014	0.043	GO	1.367	FGD3;DOCK8;RGS10;VAV1;FGD2
SORL1	GO:0051249	regulation of lymphocyte activation	13	2	42.57	0.0014	0.043	GO	1.367	CD4;PAG1
SORL1	GO:0032928	regulation of superoxide anion generation	13	2	42.57	0.0014	0.043	GO	1.367	ITGAM;PRKCD
SORL1	GO:0014904	myotube cell development	14	2	39.02	0.0016	0.048	GO	1.319	RYR1;IGF1
SORL1	GO:0042531	positive regulation of tyrosine phosphorylation of STAT protein	54	3	13.91	0.0017	0.048	GO	1.319	CSF1R;IL18;IGF1
SORL1	GO:0019221	cytokine-mediated signaling pathway	634	9	3.56	0.0017	0.048	GO	1.319	CD86;CSF1R;CD4;ITGAM;PRKCD;IL18;PIK3CD;VAV1;MAP2K6
SORL1	GO:0046847	filopodium assembly	15	2	36.02	0.0019	0.051	GO	1.292	FGD3;FGD2
SORL1	GO:0051289	protein homotetramerization	58	3	12.89	0.0021	0.053	GO	1.276	RYR1;TP63;HCN1
SORL1	GO:0009967	positive regulation of signal transduction	207	5	5.95	0.0021	0.053	GO	1.276	C3;LOXL3;LY86;IGF1;TP63
SORL1	GO:0042327	positive regulation of phosphorylation	209	5	5.89	0.0022	0.054	GO	1.268	C3;CSF1R;CD4;NCKAP1L;IGF1
SORL1	GO:0051897	positive regulation of protein kinase B signaling	128	4	7.69	0.0024	0.054	GO	1.268	CD86;IL18;PIK3CD;VAV1
SORL1	GO:0060326	cell chemotaxis	61	3	12.23	0.0024	0.054	GO	1.268	BIN2;PRKCD;ARRB2
SORL1	GO:0042116	macrophage activation	17	2	31.21	0.0024	0.054	GO	1.268	TLR1;ITGAM
SORL1	GO:1902531	regulation of intracellular signal transduction	423	7	4.1	0.0025	0.054	GO	1.268	FGD3;ARHGAP22;SRGAP3;TP63;VAV1;ARHGAP24;FGD2
SORL1	GO:0042509	regulation of tyrosine phosphorylation of STAT protein	62	3	12.02	0.0025	0.054	GO	1.268	CSF1R;IL18;IGF1
SORL1	GO:0014910	regulation of smooth muscle cell migration	18	2	29.26	0.0027	0.054	GO	1.268	IGF1;SORL1
SORL1	GO:0001516	prostaglandin biosynthetic process	18	2	29.26	0.0027	0.054	GO	1.268	HPGDS;PTGS1
SORL1	GO:0038096	Fc-gamma receptor signaling pathway involved in phagocytosis	134	4	7.33	0.0028	0.054	GO	1.268	WIPF3;PRKCD;NCKAP1L;VAV1
SORL1	GO:0046427	positive regulation of JAK-STAT cascade	65	3	11.43	0.0029	0.054	GO	1.268	CSF1R;IL18;IGF1
SORL1	GO:0038094	Fc-gamma receptor signaling pathway	135	4	7.28	0.0029	0.054	GO	1.268	WIPF3;PRKCD;NCKAP1L;VAV1
SORL1	GO:0002431	Fc receptor mediated stimulatory signaling pathway	136	4	7.22	0.0029	0.054	GO	1.268	WIPF3;PRKCD;NCKAP1L;VAV1
SORL1	GO:0071407	cellular response to organic cyclic compound	136	4	7.22	0.0029	0.054	GO	1.268	P2RY12;GNG2;IL18;HCN1
SORL1	GO:0051250	negative regulation of lymphocyte activation	19	2	27.54	0.003	0.054	GO	1.268	LST1;PAG1
SORL1	GO:0042104	positive regulation of activated T cell proliferation	19	2	27.54	0.003	0.054	GO	1.268	IL18;IGF1
SORL1	GO:0032091	negative regulation of protein binding	68	3	10.91	0.0032	0.056	GO	1.252	PRKCD;ARRB2;SORL1
SORL1	GO:0032743	positive regulation of interleukin-2 production	20	2	26.01	0.0034	0.056	GO	1.252	CD86;CD4
SORL1	GO:0050870	positive regulation of T cell activation	69	3	10.74	0.0034	0.056	GO	1.252	CD86;DOCK8;NCKAP1L
SORL1	GO:0032660	regulation of interleukin-17 production	21	2	24.64	0.0037	0.06	GO	1.222	IL18;NCKAP1L
SORL1	GO:0050671	positive regulation of lymphocyte proliferation	72	3	10.27	0.0038	0.061	GO	1.215	CD86;IL18;NCKAP1L
SORL1	GO:1901214	regulation of neuron death	73	3	10.12	0.004	0.062	GO	1.208	ITGAM;SORL1;TP63
SORL1	GO:0030098	lymphocyte differentiation	74	3	9.98	0.0041	0.063	GO	1.201	CD4;BLNK;PIK3CD
SORL1	GO:0042269	regulation of natural killer cell mediated cytotoxicity	23	2	22.29	0.0045	0.065	GO	1.187	ARRB2;PIK3R6
SORL1	GO:0008361	regulation of cell size	23	2	22.29	0.0045	0.065	GO	1.187	RAP1GAP2;VAV1
SORL1	GO:0090316	positive regulation of intracellular protein transport	153	4	6.39	0.0045	0.065	GO	1.187	ITGAM;PRKCD;HNMT;SORL1
SORL1	GO:1902533	positive regulation of intracellular signal transduction	480	7	3.6	0.0049	0.071	GO	1.149	CD86;CSF1R;CD4;IL18;PIK3CD;IGF1;VAV1
SORL1	GO:0051336	regulation of hydrolase activity	81	3	9.08	0.0053	0.075	GO	1.125	FGD3;VAV1;FGD2
SORL1	GO:0050851	antigen receptor-mediated signaling pathway	258	5	4.74	0.0054	0.075	GO	1.125	CD4;PIK3CD;NCKAP1L;CARD11;PAG1
SORL1	GO:0006693	prostaglandin metabolic process	26	2	19.5	0.0057	0.075	GO	1.125	HPGDS;PTGS1
SORL1	GO:0010828	positive regulation of glucose transport	26	2	19.5	0.0057	0.075	GO	1.125	C3;IGF1
SORL1	GO:0031401	positive regulation of protein modification process	164	4	5.95	0.0057	0.075	GO	1.125	C3;CSF1R;CD4;PRKCD
SORL1	GO:0050852	T cell receptor signaling pathway	164	4	5.95	0.0057	0.075	GO	1.125	CD4;PIK3CD;CARD11;PAG1
SORL1	GO:0043405	regulation of MAP kinase activity	88	3	8.33	0.0067	0.085	GO	1.071	PRKCD;SORL1;PIK3R6
SORL1	GO:0045860	positive regulation of protein kinase activity	173	4	5.63	0.0069	0.085	GO	1.071	CSF1R;CD4;PRKCD;MAP2K6
SORL1	GO:1901701	cellular response to oxygen-containing compound	275	5	4.44	0.007	0.085	GO	1.071	CD86;P2RY12;GNG2;PRKCD;HCN1
SORL1	GO:0007212	dopamine receptor signaling pathway	29	2	17.33	0.007	0.085	GO	1.071	GNG2;ARRB2
SORL1	GO:0050690	regulation of defense response to virus by virus	29	2	17.33	0.007	0.085	GO	1.071	CD4;DOCK2
SORL1	GO:0051262	protein tetramerization	91	3	8.05	0.0073	0.086	GO	1.066	RYR1;TP63;HCN1
SORL1	GO:0030865	cortical cytoskeleton organization	30	2	16.71	0.0075	0.086	GO	1.066	FMNL1;NCKAP1L
SORL1	GO:0046006	regulation of activated T cell proliferation	30	2	16.71	0.0075	0.086	GO	1.066	IL18;IGF1
SORL1	GO:0050672	negative regulation of lymphocyte proliferation	30	2	16.71	0.0075	0.086	GO	1.066	CD86;LST1
SORL1	GO:0032148	activation of protein kinase B activity	31	2	16.13	0.008	0.091	GO	1.041	IL18;IGF1
SORL1	GO:0043410	positive regulation of MAPK cascade	290	5	4.2	0.0087	0.097	GO	1.013	CSF1R;CD4;ARRB2;IGF1;PIK3R6
SORL1	Chemokine signaling pathway	Chemokine signaling pathway	190	8	10.98	1.8e-06	0.00027	NA	3.569	CX3CR1;GNG2;PRKCD;PIK3CD;ARRB2;DOCK2;VAV1;PIK3R6
SORL1	Regulation of actin cytoskeleton	Regulation of actin cytoskeleton	214	7	8.33	4.1e-05	0.00319	NA	2.496	FGD3;ITGAM;LPAR5;PIK3CD;NCKAP1L;IQGAP2;VAV1
SORL1	Kaposi sarcoma-associated herpesvirus infection	Kaposi sarcoma-associated herpesvirus infection	186	6	8.12	0.00016	0.00834	NA	2.079	CD86;C3;GNG2;PIK3CD;PIK3R6;MAP2K6
SORL1	B cell receptor signaling pathway	B cell receptor signaling pathway	71	4	14.28	0.00026	0.00869	NA	2.061	BLNK;PIK3CD;VAV1;CARD11
SORL1	Rap1 signaling pathway	Rap1 signaling pathway	206	6	7.3	0.00028	0.00869	NA	2.061	CSF1R;ITGAM;LPAR5;PIK3CD;IGF1;MAP2K6
SORL1	Fc gamma R-mediated phagocytosis	Fc gamma R-mediated phagocytosis	91	4	10.98	0.00067	0.01729	NA	1.762	PRKCD;PIK3CD;DOCK2;VAV1
SORL1	Inflammatory mediator regulation of TRP channels	Inflammatory mediator regulation of TRP channels	100	4	9.95	0.00095	0.019	NA	1.721	PRKCD;PIK3CD;IGF1;MAP2K6
SORL1	T cell receptor signaling pathway	T cell receptor signaling pathway	101	4	9.85	0.00099	0.019	NA	1.721	CD4;PIK3CD;VAV1;CARD11
SORL1	Toll-like receptor signaling pathway	Toll-like receptor signaling pathway	104	4	9.55	0.0011	0.019	NA	1.721	CD86;TLR1;PIK3CD;MAP2K6
SORL1	Transcriptional misregulation in cancer	Transcriptional misregulation in cancer	186	5	6.65	0.0013	0.02039	NA	1.691	CD86;CSF1R;ITGAM;MAF;IGF1
SORL1	Cholinergic synapse	Cholinergic synapse	112	4	8.84	0.0015	0.02045	NA	1.689	GNG2;KCNQ3;PIK3CD;PIK3R6
SORL1	Legionellosis	Legionellosis	55	3	13.64	0.0018	0.02288	NA	1.641	C3;ITGAM;IL18
SORL1	Platelet activation	Platelet activation	124	4	7.95	0.0021	0.02512	NA	1.6	P2RY12;PIK3CD;PIK3R6;PTGS1
SORL1	Osteoclast differentiation	Osteoclast differentiation	127	4	7.75	0.0023	0.02545	NA	1.594	CSF1R;BLNK;PIK3CD;MAP2K6
SORL1	Acute myeloid leukemia	Acute myeloid leukemia	66	3	11.25	0.003	0.03085	NA	1.511	CSF1R;ITGAM;PIK3CD
SORL1	Fc epsilon RI signaling pathway	Fc epsilon RI signaling pathway	68	3	10.91	0.0032	0.03148	NA	1.502	PIK3CD;VAV1;MAP2K6
SORL1	PI3K-Akt signaling pathway	PI3K-Akt signaling pathway	354	6	4.16	0.0045	0.04078	NA	1.39	CSF1R;GNG2;LPAR5;PIK3CD;IGF1;PIK3R6
SORL1	Tuberculosis	Tuberculosis	179	4	5.44	0.0078	0.06681	NA	1.175	TLR1;C3;ITGAM;IL18
SORL1	Hematopoietic cell lineage	Hematopoietic cell lineage	97	3	7.53	0.0087	0.07126	NA	1.147	CSF1R;CD4;ITGAM
SORL1	Aldosterone-regulated sodium reabsorption	Aldosterone-regulated sodium reabsorption	37	2	13.36	0.011	0.0833	NA	1.079	PIK3CD;IGF1
SORL1	Primary immunodeficiency	Primary immunodeficiency	37	2	13.36	0.011	0.0833	NA	1.079	CD4;BLNK
SORL1	Leukocyte transendothelial migration	Leukocyte transendothelial migration	112	3	6.49	0.013	0.09082	NA	1.042	ITGAM;PIK3CD;VAV1
SORL1	Human immunodeficiency virus 1 infection	Human immunodeficiency virus 1 infection	212	4	4.57	0.014	0.09288	NA	1.032	CD4;GNG2;PIK3CD;MAP2K6
SORL1	WP3945	TYROBP Causal Network	61	8	37.95	2.3e-10	3.1e-08	Wikipathway	7.51	C3;CD4;ITGAM;MAF;BIN2;LOXL3;IL18;NCKAP1L
SORL1	WP3937	Microglia Pathogen Phagocytosis Pathway	40	5	34.63	8.1e-07	5.5e-05	Wikipathway	4.26	ITGAM;PIK3CD;NCKAP1L;PIK3R6;VAV1
SORL1	WP3929	Chemokine signaling pathway	164	7	11.01	7.4e-06	0.00033	Wikipathway	3.48	CX3CR1;GNG2;PRKCD;PIK3CD;ARRB2;DOCK2;VAV1
SORL1	WP23	B Cell Receptor Signaling Pathway	97	5	13.14	6.5e-05	0.0022	Wikipathway	2.66	PRKCD;BLNK;VAV1;CARD11;MAP2K6
SORL1	WP536	Calcium Regulation in the Cardiac Cell	149	5	8.37	0.00049	0.012	Wikipathway	1.92	RYR1;GNG2;PRKCD;RGS10;ARRB2
SORL1	WP289	Myometrial Relaxation and Contraction Pathways	156	5	7.98	0.0006	0.012	Wikipathway	1.92	RYR1;GNG2;PRKCD;RGS10;ARRB2
SORL1	WP69	T-Cell antigen Receptor (TCR) Signaling Pathway	90	4	11.11	0.00064	0.012	Wikipathway	1.92	CD4;PRKCD;VAV1;CARD11
SORL1	WP75	Toll-like Receptor Signaling Pathway	103	4	9.65	0.0011	0.018	Wikipathway	1.74	CD86;TLR1;PIK3CD;MAP2K6
SORL1	WP286	IL-3 Signaling Pathway	49	3	15.42	0.0013	0.019	Wikipathway	1.72	CD86;PIK3CD;VAV1
SORL1	WP585	Interferon type I signaling pathways	54	3	13.91	0.0017	0.022	Wikipathway	1.66	PIK3CD;VAV1;MAP2K6
SORL1	WP2849	Hematopoietic Stem Cell Differentiation	55	3	13.64	0.0018	0.022	Wikipathway	1.66	TRAF3IP3;NCKAP1L;VAV1
SORL1	WP3287	Overview of nanoparticle effects	19	2	27.54	0.003	0.033	Wikipathway	1.48	PIK3CD;PTGS1
SORL1	WP1449	Regulation of toll-like receptor signaling pathway	139	4	7.06	0.0032	0.033	Wikipathway	1.48	CD86;TLR1;PIK3CD;MAP2K6
SORL1	WP4172	PI3K-Akt Signaling Pathway	340	6	4.34	0.0037	0.036	Wikipathway	1.44	CSF1R;GNG2;LPAR5;PIK3CD;IGF1;PIK3R6
SORL1	WP2865	IL1 and megakaryocytes in obesity	24	2	21.27	0.0049	0.044	Wikipathway	1.36	TLR1;IL18
SORL1	WP2261	Signaling Pathways in Glioblastoma	82	3	8.97	0.0055	0.047	Wikipathway	1.33	PRKCD;PIK3CD;MAP2K6
SORL1	WP1544	MicroRNAs in cardiomyocyte hypertrophy	84	3	8.74	0.0059	0.047	Wikipathway	1.33	PIK3CD;IGF1;MAP2K6
SORL1	WP2355	Corticotropin-releasing hormone signaling pathway	93	3	7.87	0.0078	0.059	Wikipathway	1.23	PRKCD;IL18;ARRB2
SORL1	WP3932	Focal Adhesion-PI3K-Akt-mTOR-signaling pathway	303	5	4.01	0.01	0.074	Wikipathway	1.13	CSF1R;GNG2;LPAR5;PIK3CD;IGF1
SORL1	WP524	G13 Signaling Pathway	39	2	12.64	0.012	0.085	Wikipathway	1.07	PIK3CD;IQGAP2
SORL1	WP364	IL-6 signaling pathway	43	2	11.4	0.015	0.097	Wikipathway	1.01	PRKCD;VAV1
SORL1	WP98	Prostaglandin Synthesis and Regulation	45	2	10.87	0.016	0.1	Wikipathway	1	HPGDS;PTGS1
SORL1	R-HSA-168256	Immune System	1547	21	3.83	2.1e-06	0.00071	Reactome	3.149	CD86;RAP1GAP2;CD96;CSF1R;ITGAM;WIPF3;PRKCD;IL18;LY86;PIK3CD;ARRB2;VAV1;TLR1;C3;CD4;BLNK;TRIM36;NCKAP1L;CARD11;PAG1;MAP2K6
SORL1	R-HSA-194315	Signaling by Rho GTPases	367	10	7.11	4.4e-06	0.00074	Reactome	3.131	FGD3;ARHGAP22;FMNL1;WIPF3;NCKAP1L;SRGAP3;IQGAP2;VAV1;ARHGAP24;FGD2
SORL1	R-HSA-168249	Innate Immune System	807	14	4.62	9.5e-06	0.00104	Reactome	2.983	CD86;ITGAM;WIPF3;PRKCD;LY86;PIK3CD;ARRB2;VAV1;TLR1;C3;CD4;NCKAP1L;CARD11;MAP2K6
SORL1	R-HSA-76002	Platelet activation, signaling and aggregation	253	8	8.13	1.4e-05	0.00104	Reactome	2.983	P2RY12;GNG2;PRKCD;PIK3CD;ARRB2;IGF1;VAV1;PIK3R6
SORL1	R-HSA-194840	Rho GTPase cycle	122	6	12.64	1.5e-05	0.00104	Reactome	2.983	FGD3;ARHGAP22;SRGAP3;VAV1;ARHGAP24;FGD2
SORL1	R-HSA-109582	Hemostasis	552	11	5.18	2.7e-05	0.00152	Reactome	2.818	P2RY12;ITGAM;GNG2;DOCK8;PRKCD;PIK3CD;ARRB2;IGF1;DOCK2;VAV1;PIK3R6
SORL1	R-HSA-912631	Regulation of signaling by CBL	18	3	47.38	6.2e-05	0.00299	Reactome	2.524	BLNK;PIK3CD;VAV1
SORL1	R-HSA-162582	Signal Transduction	2465	24	2.73	9.6e-05	0.00404	Reactome	2.394	CD86;CX3CR1;P2RY12;WIPF3;PRKCD;PIK3CD;ARRB2;IGF1;IQGAP2;VAV1;PIK3R6;ARHGAP24;FGD2;FGD3;ARHGAP22;C3;FMNL1;GNG2;LPAR5;GPC3;RGS10;NCKAP1L;SRGAP3;PAG1
SORL1	R-HSA-449147	Signaling by Interleukins	392	8	5.15	0.00031	0.01084	Reactome	1.965	CSF1R;CD4;BLNK;IL18;PIK3CD;ARRB2;VAV1;MAP2K6
SORL1	R-HSA-416482	G alpha (12/13) signalling events	75	4	13.47	0.00032	0.01084	Reactome	1.965	FGD3;GNG2;VAV1;FGD2
SORL1	R-HSA-1280218	Adaptive Immune System	762	11	3.69	0.00046	0.01407	Reactome	1.852	CD86;C3;RAP1GAP2;CD96;CD4;BLNK;PIK3CD;TRIM36;VAV1;CARD11;PAG1
SORL1	R-HSA-1296071	Potassium Channels	99	4	10.05	0.00092	0.02386	Reactome	1.622	GNG2;KCNK13;KCNQ3;HCN1
SORL1	R-HSA-193648	NRAGE signals death through JNK	45	3	16.9	0.00099	0.02386	Reactome	1.622	FGD3;VAV1;FGD2
SORL1	R-HSA-388396	GPCR downstream signaling	983	12	3.12	0.0011	0.02386	Reactome	1.622	FGD3;C3;P2RY12;GNG2;LPAR5;PRKCD;RGS10;PIK3CD;ARRB2;VAV1;PIK3R6;FGD2
SORL1	R-HSA-983695	Antigen activates B Cell Receptor (BCR) leading to generation of second messengers	47	3	16.13	0.0011	0.02386	Reactome	1.622	BLNK;PIK3CD;VAV1
SORL1	R-HSA-392451	G beta:gamma signalling through PI3Kgamma	48	3	15.77	0.0012	0.02386	Reactome	1.622	GNG2;PIK3CD;PIK3R6
SORL1	R-HSA-389359	CD28 dependent Vav1 pathway	12	2	46.83	0.0012	0.02386	Reactome	1.622	CD86;VAV1
SORL1	R-HSA-397795	G-protein beta:gamma signalling	51	3	14.78	0.0014	0.02648	Reactome	1.577	GNG2;PIK3CD;PIK3R6
SORL1	R-HSA-1280215	Cytokine Signaling in Immune system	620	9	3.65	0.0015	0.02648	Reactome	1.577	CSF1R;CD4;PRKCD;BLNK;IL18;PIK3CD;ARRB2;VAV1;MAP2K6
SORL1	R-HSA-114604	GPVI-mediated activation cascade	53	3	14.19	0.0016	0.02648	Reactome	1.577	PIK3CD;VAV1;PIK3R6
SORL1	R-HSA-2162123	Synthesis of Prostaglandins (PG) and Thromboxanes (TX)	14	2	39.02	0.0016	0.02648	Reactome	1.577	HPGDS;PTGS1
SORL1	R-HSA-2029480	Fcgamma receptor (FCGR) dependent phagocytosis	120	4	8.22	0.0019	0.02872	Reactome	1.542	WIPF3;PRKCD;NCKAP1L;VAV1
SORL1	R-HSA-166016	Toll Like Receptor 4 (TLR4) Cascade	122	4	8.08	0.002	0.02918	Reactome	1.535	TLR1;ITGAM;LY86;MAP2K6
SORL1	R-HSA-180292	GAB1 signalosome	125	4	7.88	0.0022	0.03056	Reactome	1.515	CD86;PIK3CD;VAV1;PAG1
SORL1	R-HSA-2219530	Constitutive Signaling by Aberrant PI3K in Cancer	61	3	12.23	0.0024	0.03101	Reactome	1.508	CD86;PIK3CD;VAV1
SORL1	R-HSA-204998	Cell death signalling via NRAGE, NRIF and NADE	61	3	12.23	0.0024	0.03101	Reactome	1.508	FGD3;VAV1;FGD2
SORL1	R-HSA-168898	Toll-Like Receptors Cascades	140	4	7.01	0.0033	0.0408	Reactome	1.389	TLR1;ITGAM;LY86;MAP2K6
SORL1	R-HSA-166520	Signalling by NGF	450	7	3.85	0.0035	0.0408	Reactome	1.389	CD86;FGD3;PRKCD;PIK3CD;ARRB2;VAV1;FGD2
SORL1	R-HSA-983705	Signaling by the B Cell Receptor (BCR)	233	5	5.26	0.0035	0.0408	Reactome	1.389	CD86;BLNK;PIK3CD;VAV1;CARD11
SORL1	R-HSA-372790	Signaling by GPCR	1293	13	2.56	0.0038	0.04164	Reactome	1.38	CX3CR1;P2RY12;PRKCD;PIK3CD;ARRB2;VAV1;PIK3R6;FGD2;FGD3;C3;GNG2;LPAR5;RGS10
SORL1	R-HSA-388841	Costimulation by the CD28 family	72	3	10.27	0.0038	0.04164	Reactome	1.38	CD86;CD4;VAV1
SORL1	R-HSA-418594	G alpha (i) signalling events	240	5	5.11	0.004	0.04182	Reactome	1.379	C3;P2RY12;GNG2;LPAR5;RGS10
SORL1	R-HSA-392170	ADP signalling through P2Y purinoceptor 12	22	2	23.4	0.0041	0.04182	Reactome	1.379	P2RY12;GNG2
SORL1	R-HSA-177929	Signaling by EGFR	355	6	4.15	0.0045	0.04507	Reactome	1.346	CD86;PRKCD;PIK3CD;ARRB2;VAV1;PAG1
SORL1	R-HSA-202427	Phosphorylation of CD3 and TCR zeta chains	24	2	21.27	0.0049	0.04685	Reactome	1.329	CD4;PAG1
SORL1	R-HSA-6811558	PI5P, PP2A and IER3 Regulate PI3K/AKT Signaling	83	3	8.85	0.0057	0.05194	Reactome	1.284	CD86;PIK3CD;VAV1
SORL1	R-HSA-193704	p75 NTR receptor-mediated signalling	83	3	8.85	0.0057	0.05194	Reactome	1.284	FGD3;VAV1;FGD2
SORL1	R-HSA-2219528	PI3K/AKT Signaling in Cancer	86	3	8.53	0.0063	0.0558	Reactome	1.253	CD86;PIK3CD;VAV1
SORL1	R-HSA-164952	The role of Nef in HIV-1 replication and disease pathogenesis	28	2	18	0.0066	0.05694	Reactome	1.245	CD4;DOCK2
SORL1	R-HSA-199418	Negative regulation of the PI3K/AKT network	90	3	8.14	0.0071	0.0601	Reactome	1.221	CD86;PIK3CD;VAV1
SORL1	R-HSA-392518	Signal amplification	32	2	15.59	0.0085	0.0686	Reactome	1.164	P2RY12;GNG2
SORL1	R-HSA-456926	Thrombin signalling through proteinase activated receptors (PARs)	32	2	15.59	0.0085	0.0686	Reactome	1.164	GNG2;ARRB2
SORL1	R-HSA-2029482	Regulation of actin dynamics for phagocytic cup formation	97	3	7.53	0.0087	0.06866	Reactome	1.163	WIPF3;NCKAP1L;VAV1
SORL1	R-HSA-389356	CD28 co-stimulation	33	2	15.09	0.009	0.06951	Reactome	1.158	CD86;VAV1
SORL1	R-HSA-1660499	Synthesis of PIPs at the plasma membrane	34	2	14.62	0.0096	0.07201	Reactome	1.143	PIK3CD;PIK3R6
SORL1	R-HSA-1168372	Downstream signaling events of B Cell Receptor (BCR)	192	4	5.06	0.0099	0.0725	Reactome	1.14	CD86;PIK3CD;VAV1;CARD11
SORL1	R-HSA-5663213	RHO GTPases Activate WASPs and WAVEs	36	2	13.76	0.011	0.07699	Reactome	1.114	WIPF3;NCKAP1L
SORL1	R-HSA-1643685	Disease	725	8	2.71	0.014	0.08826	Reactome	1.054	CD86;TLR1;CD4;GPC3;PIK3CD;DOCK2;VAV1;MAP2K6
SORL1	R-HSA-5654696	Downstream signaling of activated FGFR2	329	5	3.69	0.014	0.08826	Reactome	1.054	CD86;PRKCD;PIK3CD;ARRB2;VAV1
SORL1	R-HSA-5654716	Downstream signaling of activated FGFR4	329	5	3.69	0.014	0.08826	Reactome	1.054	CD86;PRKCD;PIK3CD;ARRB2;VAV1
SORL1	R-HSA-5654708	Downstream signaling of activated FGFR3	329	5	3.69	0.014	0.08826	Reactome	1.054	CD86;PRKCD;PIK3CD;ARRB2;VAV1
SORL1	R-HSA-202403	TCR signaling	118	3	6.15	0.015	0.08826	Reactome	1.054	CD4;CARD11;PAG1
SORL1	R-HSA-5654743	Signaling by FGFR4	332	5	3.65	0.015	0.08826	Reactome	1.054	CD86;PRKCD;PIK3CD;ARRB2;VAV1
SORL1	R-HSA-5654687	Downstream signaling of activated FGFR1	332	5	3.65	0.015	0.08826	Reactome	1.054	CD86;PRKCD;PIK3CD;ARRB2;VAV1
SORL1	R-HSA-5654741	Signaling by FGFR3	333	5	3.64	0.015	0.08826	Reactome	1.054	CD86;PRKCD;PIK3CD;ARRB2;VAV1
SORL1	R-HSA-5654736	Signaling by FGFR1	336	5	3.61	0.016	0.08826	Reactome	1.054	CD86;PRKCD;PIK3CD;ARRB2;VAV1
SORL1	R-HSA-5654689	PI-3K cascade:FGFR1	122	3	5.94	0.016	0.08826	Reactome	1.054	CD86;PIK3CD;VAV1
SORL1	R-HSA-5654710	PI-3K cascade:FGFR3	122	3	5.94	0.016	0.08826	Reactome	1.054	CD86;PIK3CD;VAV1
SORL1	R-HSA-1250342	PI3K events in ERBB4 signaling	122	3	5.94	0.016	0.08826	Reactome	1.054	CD86;PIK3CD;VAV1
SORL1	R-HSA-1257604	PIP3 activates AKT signaling	122	3	5.94	0.016	0.08826	Reactome	1.054	CD86;PIK3CD;VAV1
SORL1	R-HSA-5654720	PI-3K cascade:FGFR4	122	3	5.94	0.016	0.08826	Reactome	1.054	CD86;PIK3CD;VAV1
SORL1	R-HSA-5654695	PI-3K cascade:FGFR2	122	3	5.94	0.016	0.08826	Reactome	1.054	CD86;PIK3CD;VAV1
SORL1	R-HSA-186763	Downstream signal transduction	341	5	3.55	0.017	0.08841	Reactome	1.053	CD86;PRKCD;PIK3CD;ARRB2;VAV1
SORL1	R-HSA-418597	G alpha (z) signalling events	46	2	10.63	0.017	0.08841	Reactome	1.053	GNG2;PRKCD
SORL1	R-HSA-2424491	DAP12 signaling	344	5	3.52	0.017	0.08841	Reactome	1.053	CD86;PRKCD;PIK3CD;ARRB2;VAV1
SORL1	R-HSA-198203	PI3K/AKT activation	125	3	5.79	0.017	0.08841	Reactome	1.053	CD86;PIK3CD;VAV1
SORL1	R-HSA-1461973	Defensins	47	2	10.39	0.018	0.08986	Reactome	1.046	TLR1;CD4
FERMT2	GO:0003828	alpha-N-acetylneuraminate alpha-2,8-sialyltransferase activity	6	1	444.11	0.003	0.036	GO	1.44	ST8SIA4
FERMT2	GO:0005021	vascular endothelial growth factor-activated receptor activity	7	1	370.07	0.0035	0.036	GO	1.44	NRP1
FERMT2	GO:0045125	bioactive lipid receptor activity	8	1	317.19	0.004	0.036	GO	1.44	LPAR6
FERMT2	GO:0008525	phosphatidylcholine transporter activity	8	1	317.19	0.004	0.036	GO	1.44	ABCB1
FERMT2	GO:0017154	semaphorin receptor activity	11	1	222	0.0055	0.037	GO	1.43	NRP1
FERMT2	GO:0005161	platelet-derived growth factor receptor binding	13	1	184.98	0.0065	0.037	GO	1.43	ERN1
FERMT2	GO:0004012	phospholipid-translocating ATPase activity	20	1	116.79	0.01	0.037	GO	1.43	ABCB1
FERMT2	GO:0008373	sialyltransferase activity	21	1	110.94	0.0105	0.037	GO	1.43	ST8SIA4
FERMT2	GO:0005385	zinc ion transmembrane transporter activity	22	1	105.66	0.0109	0.037	GO	1.43	SLC39A8
FERMT2	GO:0043531	ADP binding	23	1	100.85	0.0114	0.037	GO	1.43	ERN1
FERMT2	GO:0004521	endoribonuclease activity	23	1	100.85	0.0114	0.037	GO	1.43	ERN1
FERMT2	GO:0030544	Hsp70 protein binding	28	1	82.15	0.0139	0.039	GO	1.41	ERN1
FERMT2	GO:0051879	Hsp90 protein binding	31	1	73.93	0.0154	0.039	GO	1.41	ERN1
FERMT2	GO:0046915	transition metal ion transmembrane transporter activity	33	1	69.3	0.0164	0.039	GO	1.41	SLC39A8
FERMT2	GO:0005547	phosphatidylinositol-3,4,5-trisphosphate binding	33	1	69.3	0.0164	0.039	GO	1.41	FERMT2
FERMT2	GO:0072509	divalent inorganic cation transmembrane transporter activity	39	1	58.34	0.0193	0.043	GO	1.37	SLC39A8
FERMT2	GO:0016820	hydrolase activity, acting on acid anhydrides, catalyzing transmembrane movement of substances	43	1	52.77	0.0213	0.043	GO	1.37	ABCB1
FERMT2	GO:0042626	ATPase activity, coupled to transmembrane movement of substances	46	1	49.25	0.0228	0.043	GO	1.37	ABCB1
FERMT2	GO:0015405	P-P-bond-hydrolysis-driven transmembrane transporter activity	46	1	49.25	0.0228	0.043	GO	1.37	ABCB1
FERMT2	GO:0004540	ribonuclease activity	50	1	45.22	0.0247	0.045	GO	1.35	ERN1
FERMT2	GO:0043492	ATPase activity, coupled to movement of substances	57	1	39.55	0.0281	0.048	GO	1.32	ABCB1
FERMT2	GO:0004714	transmembrane receptor protein tyrosine kinase activity	62	1	36.3	0.0306	0.05	GO	1.3	NRP1
FERMT2	GO:0004519	endonuclease activity	74	1	30.32	0.0364	0.057	GO	1.24	ERN1
FERMT2	GO:1901981	phosphatidylinositol phosphate binding	82	1	27.31	0.0403	0.06	GO	1.22	FERMT2
FERMT2	GO:0070851	growth factor receptor binding	93	1	24.03	0.0455	0.066	GO	1.18	ERN1
FERMT2	GO:0000287	magnesium ion binding	128	1	17.38	0.0622	0.086	GO	1.07	ERN1
FERMT2	GO:0005925	focal adhesion	357	2	13.83	0.013	0.1	GO	1	NRP1;FERMT2
FERMT2	GO:0035924	cellular response to vascular endothelial growth factor stimulus	26	2	207.98	7.3e-05	0.011	GO	1.96	ERN1;NRP1
FERMT2	GO:0034446	substrate adhesion-dependent cell spreading	33	2	160.96	0.00012	0.011	GO	1.96	NRP1;FERMT2
FERMT2	GO:0000904	cell morphogenesis involved in differentiation	55	2	94.04	0.00033	0.014	GO	1.85	NRP1;FERMT2
FERMT2	GO:0035023	regulation of Rho protein signal transduction	58	2	88.99	0.00037	0.014	GO	1.85	NRP1;LPAR6
FERMT2	GO:0007229	integrin-mediated signaling pathway	59	2	87.43	0.00038	0.014	GO	1.85	NRP1;FERMT2
FERMT2	GO:0071363	cellular response to growth factor stimulus	140	2	35.96	0.0021	0.028	GO	1.55	ERN1;NRP1
FERMT2	GO:1900122	positive regulation of receptor binding	6	1	444.11	0.003	0.028	GO	1.55	NRP1
FERMT2	GO:0036289	peptidyl-serine autophosphorylation	6	1	444.11	0.003	0.028	GO	1.55	ERN1
FERMT2	GO:0035627	ceramide transport	6	1	444.11	0.003	0.028	GO	1.55	ABCB1
FERMT2	GO:1902669	positive regulation of axon guidance	6	1	444.11	0.003	0.028	GO	1.55	NRP1
FERMT2	GO:0010359	regulation of anion channel activity	6	1	444.11	0.003	0.028	GO	1.55	ABCB1
FERMT2	GO:0031290	retinal ganglion cell axon guidance	6	1	444.11	0.003	0.028	GO	1.55	NRP1
FERMT2	GO:0006930	substrate-dependent cell migration, cell extension	7	1	370.07	0.0035	0.028	GO	1.55	NRP1
FERMT2	GO:0038084	vascular endothelial growth factor signaling pathway	7	1	370.07	0.0035	0.028	GO	1.55	NRP1
FERMT2	GO:0071578	zinc II ion transmembrane import	7	1	370.07	0.0035	0.028	GO	1.55	SLC39A8
FERMT2	GO:0006987	activation of signaling protein activity involved in unfolded protein response	7	1	370.07	0.0035	0.028	GO	1.55	ERN1
FERMT2	GO:0032489	regulation of Cdc42 protein signal transduction	7	1	370.07	0.0035	0.028	GO	1.55	NRP1
FERMT2	GO:0044070	regulation of anion transport	7	1	370.07	0.0035	0.028	GO	1.55	ABCB1
FERMT2	GO:0033622	integrin activation	8	1	317.19	0.004	0.028	GO	1.55	FERMT2
FERMT2	GO:0036010	protein localization to endosome	8	1	317.19	0.004	0.028	GO	1.55	NRP1
FERMT2	GO:1902284	neuron projection extension involved in neuron projection guidance	8	1	317.19	0.004	0.028	GO	1.55	NRP1
FERMT2	GO:0060977	coronary vasculature morphogenesis	8	1	317.19	0.004	0.028	GO	1.55	NRP1
FERMT2	GO:1901142	insulin metabolic process	8	1	317.19	0.004	0.028	GO	1.55	ERN1
FERMT2	GO:0048846	axon extension involved in axon guidance	8	1	317.19	0.004	0.028	GO	1.55	NRP1
FERMT2	GO:0006379	mRNA cleavage	8	1	317.19	0.004	0.028	GO	1.55	ERN1
FERMT2	GO:0035767	endothelial cell chemotaxis	9	1	277.53	0.0045	0.028	GO	1.55	NRP1
FERMT2	GO:0061549	sympathetic ganglion development	9	1	277.53	0.0045	0.028	GO	1.55	NRP1
FERMT2	GO:1900101	regulation of endoplasmic reticulum unfolded protein response	9	1	277.53	0.0045	0.028	GO	1.55	ERN1
FERMT2	GO:0080134	regulation of response to stress	10	1	246.68	0.005	0.028	GO	1.55	ABCB1
FERMT2	GO:0014911	positive regulation of smooth muscle cell migration	10	1	246.68	0.005	0.028	GO	1.55	NRP1
FERMT2	GO:0061548	ganglion development	10	1	246.68	0.005	0.028	GO	1.55	NRP1
FERMT2	GO:0032075	positive regulation of nuclease activity	10	1	246.68	0.005	0.028	GO	1.55	ERN1
FERMT2	GO:0001574	ganglioside biosynthetic process	10	1	246.68	0.005	0.028	GO	1.55	ST8SIA4
FERMT2	GO:0048012	hepatocyte growth factor receptor signaling pathway	11	1	222	0.0055	0.028	GO	1.55	NRP1
FERMT2	GO:1900103	positive regulation of endoplasmic reticulum unfolded protein response	12	1	201.81	0.006	0.028	GO	1.55	ERN1
FERMT2	GO:0009117	nucleotide metabolic process	13	1	184.98	0.0065	0.028	GO	1.55	CTPS2
FERMT2	GO:1902285	semaphorin-plexin signaling pathway involved in neuron projection guidance	13	1	184.98	0.0065	0.028	GO	1.55	NRP1
FERMT2	GO:1902667	regulation of axon guidance	13	1	184.98	0.0065	0.028	GO	1.55	NRP1
FERMT2	GO:0098787	mRNA cleavage involved in mRNA processing	13	1	184.98	0.0065	0.028	GO	1.55	ERN1
FERMT2	GO:0001569	branching involved in blood vessel morphogenesis	14	1	170.74	0.007	0.028	GO	1.55	NRP1
FERMT2	GO:0002042	cell migration involved in sprouting angiogenesis	14	1	170.74	0.007	0.028	GO	1.55	NRP1
FERMT2	GO:1904707	positive regulation of vascular smooth muscle cell proliferation	14	1	170.74	0.007	0.028	GO	1.55	ERN1
FERMT2	GO:0000394	RNA splicing, via endonucleolytic cleavage and ligation	14	1	170.74	0.007	0.028	GO	1.55	ERN1
FERMT2	GO:0048483	autonomic nervous system development	15	1	158.54	0.0075	0.028	GO	1.55	NRP1
FERMT2	GO:0072527	pyrimidine-containing compound metabolic process	15	1	158.54	0.0075	0.028	GO	1.55	CTPS2
FERMT2	GO:0001573	ganglioside metabolic process	15	1	158.54	0.0075	0.028	GO	1.55	ST8SIA4
FERMT2	GO:0006929	substrate-dependent cell migration	15	1	158.54	0.0075	0.028	GO	1.55	NRP1
FERMT2	GO:1905898	positive regulation of response to endoplasmic reticulum stress	16	1	147.96	0.008	0.028	GO	1.55	ERN1
FERMT2	GO:0048485	sympathetic nervous system development	16	1	147.96	0.008	0.028	GO	1.55	NRP1
FERMT2	GO:0060840	artery development	16	1	147.96	0.008	0.028	GO	1.55	NRP1
FERMT2	GO:0050918	positive chemotaxis	17	1	138.71	0.0085	0.028	GO	1.55	NRP1
FERMT2	GO:0051894	positive regulation of focal adhesion assembly	17	1	138.71	0.0085	0.028	GO	1.55	NRP1
FERMT2	GO:0048008	platelet-derived growth factor receptor signaling pathway	17	1	138.71	0.0085	0.028	GO	1.55	NRP1
FERMT2	GO:0006491	N-glycan processing	17	1	138.71	0.0085	0.028	GO	1.55	ST8SIA4
FERMT2	GO:0007045	cell-substrate adherens junction assembly	18	1	130.54	0.009	0.028	GO	1.55	FERMT2
FERMT2	GO:0014910	regulation of smooth muscle cell migration	18	1	130.54	0.009	0.028	GO	1.55	NRP1
FERMT2	GO:0043534	blood vessel endothelial cell migration	18	1	130.54	0.009	0.028	GO	1.55	NRP1
FERMT2	GO:0048041	focal adhesion assembly	18	1	130.54	0.009	0.028	GO	1.55	FERMT2
FERMT2	GO:0006688	glycosphingolipid biosynthetic process	18	1	130.54	0.009	0.028	GO	1.55	ST8SIA4
FERMT2	GO:2000251	positive regulation of actin cytoskeleton reorganization	18	1	130.54	0.009	0.028	GO	1.55	NRP1
FERMT2	GO:0045773	positive regulation of axon extension	19	1	123.28	0.0095	0.028	GO	1.55	NRP1
FERMT2	GO:1903393	positive regulation of adherens junction organization	19	1	123.28	0.0095	0.028	GO	1.55	NRP1
FERMT2	GO:0051049	regulation of transport	20	1	116.79	0.01	0.029	GO	1.54	NRP1
FERMT2	GO:0048675	axon extension	20	1	116.79	0.01	0.029	GO	1.54	NRP1
FERMT2	GO:0045332	phospholipid translocation	21	1	110.94	0.01	0.029	GO	1.54	ABCB1
FERMT2	GO:0071331	cellular response to hexose stimulus	21	1	110.94	0.01	0.029	GO	1.54	ERN1
FERMT2	GO:0006829	zinc II ion transport	21	1	110.94	0.01	0.029	GO	1.54	SLC39A8
FERMT2	GO:0033120	positive regulation of RNA splicing	22	1	105.66	0.011	0.029	GO	1.54	ERN1
FERMT2	GO:0034204	lipid translocation	22	1	105.66	0.011	0.029	GO	1.54	ABCB1
FERMT2	GO:0003148	outflow tract septum morphogenesis	22	1	105.66	0.011	0.029	GO	1.54	NRP1
FERMT2	GO:0071577	zinc II ion transmembrane transport	23	1	100.85	0.011	0.029	GO	1.54	SLC39A8
FERMT2	GO:0048841	regulation of axon extension involved in axon guidance	23	1	100.85	0.011	0.029	GO	1.54	NRP1
FERMT2	GO:1901890	positive regulation of cell junction assembly	23	1	100.85	0.011	0.029	GO	1.54	NRP1
FERMT2	GO:0032414	positive regulation of ion transmembrane transporter activity	23	1	100.85	0.011	0.029	GO	1.54	ABCB1
FERMT2	GO:1904705	regulation of vascular smooth muscle cell proliferation	26	1	88.73	0.013	0.031	GO	1.51	ERN1
FERMT2	GO:0051491	positive regulation of filopodium assembly	26	1	88.73	0.013	0.031	GO	1.51	NRP1
FERMT2	GO:0035025	positive regulation of Rho protein signal transduction	26	1	88.73	0.013	0.031	GO	1.51	LPAR6
FERMT2	GO:0000041	transition metal ion transport	28	1	82.15	0.014	0.032	GO	1.49	SLC39A8
FERMT2	GO:1900026	positive regulation of substrate adhesion-dependent cell spreading	28	1	82.15	0.014	0.032	GO	1.49	NRP1
FERMT2	GO:0071333	cellular response to glucose stimulus	28	1	82.15	0.014	0.032	GO	1.49	ERN1
FERMT2	GO:0001755	neural crest cell migration	29	1	79.21	0.014	0.032	GO	1.49	NRP1
FERMT2	GO:1990138	neuron projection extension	29	1	79.21	0.014	0.032	GO	1.49	NRP1
FERMT2	GO:0045937	positive regulation of phosphate metabolic process	29	1	79.21	0.014	0.032	GO	1.49	NRP1
FERMT2	GO:0090501	RNA phosphodiester bond hydrolysis	29	1	79.21	0.014	0.032	GO	1.49	ERN1
FERMT2	GO:0051482	positive regulation of cytosolic calcium ion concentration involved in phospholipase C-activating G-protein coupled signaling pathway	29	1	79.21	0.014	0.032	GO	1.49	LPAR6
FERMT2	GO:0071526	semaphorin-plexin signaling pathway	30	1	76.48	0.015	0.032	GO	1.49	NRP1
FERMT2	GO:0048844	artery morphogenesis	31	1	73.93	0.015	0.032	GO	1.49	NRP1
FERMT2	GO:2000249	regulation of actin cytoskeleton reorganization	31	1	73.93	0.015	0.032	GO	1.49	NRP1
FERMT2	GO:0007257	activation of JUN kinase activity	31	1	73.93	0.015	0.032	GO	1.49	ERN1
FERMT2	GO:0015949	nucleobase-containing small molecule interconversion	32	1	71.54	0.016	0.032	GO	1.49	CTPS2
FERMT2	GO:0055069	zinc ion homeostasis	32	1	71.54	0.016	0.032	GO	1.49	SLC39A8
FERMT2	GO:0006882	cellular zinc ion homeostasis	32	1	71.54	0.016	0.032	GO	1.49	SLC39A8
FERMT2	GO:0046513	ceramide biosynthetic process	33	1	69.3	0.016	0.033	GO	1.48	ST8SIA4
FERMT2	GO:0001954	positive regulation of cell-matrix adhesion	34	1	67.2	0.017	0.033	GO	1.48	NRP1
FERMT2	GO:0001678	cellular glucose homeostasis	34	1	67.2	0.017	0.033	GO	1.48	ERN1
FERMT2	GO:0051254	positive regulation of RNA metabolic process	36	1	63.35	0.018	0.034	GO	1.47	ERN1
FERMT2	GO:0043542	endothelial cell migration	36	1	63.35	0.018	0.034	GO	1.47	NRP1
FERMT2	GO:0051489	regulation of filopodium assembly	37	1	61.59	0.018	0.034	GO	1.47	NRP1
FERMT2	GO:0006402	mRNA catabolic process	37	1	61.59	0.018	0.034	GO	1.47	ERN1
FERMT2	GO:0010631	epithelial cell migration	37	1	61.59	0.018	0.034	GO	1.47	NRP1
FERMT2	GO:0048661	positive regulation of smooth muscle cell proliferation	38	1	59.92	0.019	0.034	GO	1.47	ERN1
FERMT2	GO:0051496	positive regulation of stress fiber assembly	38	1	59.92	0.019	0.034	GO	1.47	NRP1
FERMT2	GO:0046579	positive regulation of Ras protein signal transduction	41	1	55.42	0.02	0.036	GO	1.44	LPAR6
FERMT2	GO:0001764	neuron migration	41	1	55.42	0.02	0.036	GO	1.44	NRP1
FERMT2	GO:1900024	regulation of substrate adhesion-dependent cell spreading	42	1	54.06	0.021	0.037	GO	1.43	NRP1
FERMT2	GO:0006401	RNA catabolic process	44	1	51.54	0.022	0.038	GO	1.42	ERN1
FERMT2	GO:0048754	branching morphogenesis of an epithelial tube	44	1	51.54	0.022	0.038	GO	1.42	NRP1
FERMT2	GO:0032233	positive regulation of actin filament bundle assembly	45	1	50.37	0.022	0.038	GO	1.42	NRP1
FERMT2	GO:0002040	sprouting angiogenesis	45	1	50.37	0.022	0.038	GO	1.42	NRP1
FERMT2	GO:0051893	regulation of focal adhesion assembly	45	1	50.37	0.022	0.038	GO	1.42	NRP1
FERMT2	GO:0009749	response to glucose	48	1	47.15	0.024	0.04	GO	1.4	ERN1
FERMT2	GO:0009100	glycoprotein metabolic process	49	1	46.16	0.024	0.04	GO	1.4	ST8SIA4
FERMT2	GO:0043507	positive regulation of JUN kinase activity	51	1	44.31	0.025	0.042	GO	1.38	ERN1
FERMT2	GO:0010811	positive regulation of cell-substrate adhesion	53	1	42.6	0.026	0.043	GO	1.37	NRP1
FERMT2	GO:0043484	regulation of RNA splicing	56	1	40.27	0.028	0.045	GO	1.35	ERN1
FERMT2	GO:0036498	IRE1-mediated unfolded protein response	58	1	38.86	0.029	0.046	GO	1.34	ERN1
FERMT2	GO:0015914	phospholipid transport	59	1	38.18	0.029	0.046	GO	1.34	ABCB1
FERMT2	GO:0010770	positive regulation of cell morphogenesis involved in differentiation	59	1	38.18	0.029	0.046	GO	1.34	NRP1
FERMT2	GO:0034329	cell junction assembly	60	1	37.53	0.03	0.046	GO	1.34	FERMT2
FERMT2	GO:0051492	regulation of stress fiber assembly	61	1	36.91	0.03	0.046	GO	1.34	NRP1
FERMT2	GO:0060326	cell chemotaxis	61	1	36.91	0.03	0.046	GO	1.34	NRP1
FERMT2	GO:0031532	actin cytoskeleton reorganization	62	1	36.3	0.031	0.047	GO	1.33	NRP1
FERMT2	GO:0009311	oligosaccharide metabolic process	64	1	35.14	0.032	0.048	GO	1.32	ST8SIA4
FERMT2	GO:0007254	JNK cascade	67	1	33.54	0.033	0.05	GO	1.3	ERN1
FERMT2	GO:0001938	positive regulation of endothelial cell proliferation	68	1	33.04	0.033	0.05	GO	1.3	NRP1
FERMT2	GO:0120034	positive regulation of plasma membrane bounded cell projection assembly	70	1	32.08	0.034	0.05	GO	1.3	NRP1
FERMT2	GO:0010594	regulation of endothelial cell migration	70	1	32.08	0.034	0.05	GO	1.3	NRP1
FERMT2	GO:0010595	positive regulation of endothelial cell migration	71	1	31.62	0.035	0.05	GO	1.3	NRP1
FERMT2	GO:0048010	vascular endothelial growth factor receptor signaling pathway	71	1	31.62	0.035	0.05	GO	1.3	NRP1
FERMT2	GO:0009101	glycoprotein biosynthetic process	73	1	30.74	0.036	0.051	GO	1.29	ST8SIA4
FERMT2	GO:0010634	positive regulation of epithelial cell migration	75	1	29.9	0.037	0.052	GO	1.28	NRP1
FERMT2	GO:0007179	transforming growth factor beta receptor signaling pathway	77	1	29.11	0.038	0.053	GO	1.28	FERMT2
FERMT2	GO:0051495	positive regulation of cytoskeleton organization	78	1	28.73	0.038	0.054	GO	1.27	NRP1
FERMT2	GO:0001936	regulation of endothelial cell proliferation	80	1	28	0.039	0.055	GO	1.26	NRP1
FERMT2	GO:0036211	protein modification process	85	1	26.33	0.042	0.057	GO	1.24	ST8SIA4
FERMT2	GO:0050730	regulation of peptidyl-tyrosine phosphorylation	86	1	26.02	0.042	0.058	GO	1.24	NRP1
FERMT2	GO:0070838	divalent metal ion transport	89	1	25.13	0.044	0.059	GO	1.23	SLC39A8
FERMT2	GO:0007160	cell-matrix adhesion	91	1	24.57	0.045	0.06	GO	1.22	FERMT2
FERMT2	GO:0007200	phospholipase C-activating G-protein coupled receptor signaling pathway	92	1	24.3	0.045	0.06	GO	1.22	LPAR6
FERMT2	GO:0046916	cellular transition metal ion homeostasis	94	1	23.77	0.046	0.061	GO	1.21	SLC39A8
FERMT2	GO:0016071	mRNA metabolic process	98	1	22.79	0.048	0.063	GO	1.2	ERN1
FERMT2	GO:0071560	cellular response to transforming growth factor beta stimulus	101	1	22.1	0.049	0.065	GO	1.19	FERMT2
FERMT2	GO:0072503	cellular divalent inorganic cation homeostasis	102	1	21.88	0.05	0.065	GO	1.19	SLC39A8
FERMT2	GO:0034976	response to endoplasmic reticulum stress	107	1	20.84	0.052	0.067	GO	1.17	ERN1
FERMT2	GO:0050679	positive regulation of epithelial cell proliferation	108	1	20.65	0.053	0.068	GO	1.17	NRP1
FERMT2	GO:0016055	Wnt signaling pathway	110	1	20.27	0.054	0.068	GO	1.17	FERMT2
FERMT2	GO:0050731	positive regulation of peptidyl-tyrosine phosphorylation	117	1	19.04	0.057	0.072	GO	1.14	NRP1
FERMT2	GO:0016241	regulation of macroautophagy	117	1	19.04	0.057	0.072	GO	1.14	ERN1
FERMT2	GO:0000187	activation of MAPK activity	118	1	18.87	0.057	0.072	GO	1.14	ERN1
FERMT2	GO:0042325	regulation of phosphorylation	120	1	18.55	0.058	0.072	GO	1.14	NRP1
FERMT2	GO:0000086	G2/M transition of mitotic cell cycle	127	1	17.52	0.062	0.076	GO	1.12	ABCB1
FERMT2	GO:0044839	cell cycle G2/M phase transition	128	1	17.38	0.062	0.076	GO	1.12	ABCB1
FERMT2	GO:0006486	protein glycosylation	131	1	16.97	0.064	0.077	GO	1.11	ST8SIA4
FERMT2	GO:0048699	generation of neurons	131	1	16.97	0.064	0.077	GO	1.11	NRP1
FERMT2	GO:0007204	positive regulation of cytosolic calcium ion concentration	134	1	16.59	0.065	0.078	GO	1.11	LPAR6
FERMT2	GO:0060627	regulation of vesicle-mediated transport	139	1	15.98	0.067	0.08	GO	1.1	NRP1
[truncated: 4,819 more rows]

## Sheet: FB_GWAS_neighbourhoods
GWAS neighbourhood
CR1	RTKN	OAS3	TBC1D13	FZR1	AC010894.3	CR1	MYO7A
BIN1	S100Z	PADI2	PARVG	ARHGAP45	TMC8	CFAP74	ARHGAP27	TSPAN12	IGSF21	SNPH	HRH2	BIN1	PLPP7	RGS19	GNLY	PLS1	ALPK3	CXCL14	SCARF1	PLEKHO1	GASK1B	ODC1	CT69	SPNS2	LINC01934	ZNF578	CCDC85B
INPP5D	LY86	DOCK2	PIK3R5	SYK	APBB1IP	INPP5D	TBXAS1	ARHGAP15	ATP8B4	IPCEF1	BLNK	ADAM28	LAPTM5	CD84	CD74	DOCK8	LAT2	VAV1	AOAH	HDAC9	ST6GAL1	KCNQ1	WDFY4	MEF2C	CYTH4	VASH1	VSIR	LCP1	FSCN1	NFATC2	MGAT4A	ERICH1	TMCC3	IKZF1	FCGR2A	CD14	PPT1	HS3ST4	LINC02712	ITGAX	CX3CR1	MYO1F	LRMDA	RGS10	P2RY12	ST8SIA4	SLC8A1	SAMSN1	GPRIN3
CD2AP	CD2AP	WDR5	SNRK
PTK2B	EPHA7	KCNK2	PDE1A	FN1	SYNDIG1	PPFIBP1	KAZN	NXN	LRFN5	BMP6	GULP1	MDGA2	PTK2B	NHS	BICD1	UBR5	RARB	COG5	ZDHHC3	CSGALNACT1	APLP2	VIM	FAM110B	GPC6	BNC2	NHSL2	COL5A2	PKIG	SH3PXD2B	APTR
CLU	TNFRSF19	ITIH5	SEMA5A	PDZRN3	TBC1D9	PALD1	SIL1	ZBTB46	RASGRF2	PRRX1	MAP3K1	CLU	CPED1	PARP11	LAMC3	SPARC	LEPROTL1	ZNF532	RNF220	PDZD2	PID1	PLXNC1	PITPNC1	DLEU2	PDE1C	NAV1	FAM49A
SPI1	GAREM2	APC2	SPI1	FCHO1	CADM3	LRP3	SLC6A8	SH2D3C	PTGS1	APMAP	DEF8	FRMPD2	ARMC3	ABCC8	NAT8L	LST1	FOXG1.AS1	FCGBP	RNF103.CHMP3	ORAI2
PICALM	SOX5	TMOD1	PICALM	PREX2	SEMA3C	PHLDB2	CLEC16A	TRPS1	CTNNA1	ACTN4	ALDH6A1	EDEM3	BNC2	MRTFA	ABCA5	SLC15A2	FAM160A1	MARK2	SGMS1	HGS	TCF12
SORL1	SUSD6	SORL1	CD44	RRAS2	NFKBIZ	SASH1	MAN2A1	MLLT1	SIRT2	DOCK4	MEF2C.AS1	NDUFAF2	PSD3	AP006621.3	DENND4A	CCNL1	ALDH1A1	CLSTN1	SERPINB9	ATP8A1	MCPH1.AS1	ZNF444	SPTLC2
FERMT2	YBX3	VMP1	FERMT2	PSME4	PABPC4	HABP4	HDAC1	ZFHX4	GLYR1	ZNF423	BCL9	OLFML2A	EIF3B	COPA	CSGALNACT2	DCAF1	AC098617.1	BTBD3	LIG4
SLC24A4	PPP2R2C	SLC24A4	IFFO2	TMC1	SDC3	PPP1R3C	SLC9A3R1	SEMA6A	HIP1R	VWA3A	CACNG2	PPFIA4	CLVS2	LINC01250	DACT3	PIK3R6	KCNJ10	PDGFA	ZNF555
ABCA7	NDUFC1	ABCA7	PNKD	MAP3K19	ATP5PD	TMEM132A
APOE	APOE	RYR3	NRG3	HPSE2	RGS20	AGT
CASS4	ANLN	CASS4	GABRA1	CDH19	SLC6A6	RNF135	KLHL6	EPHB2	CCDC92	DOC2A	SIGLEC9	PLAC9	MOG	ST18	AC016597.1	CDKN2B.AS1	PGP	SEC14L2	AP000282.1	ELMO1.AS1	AC090907.2	AC025164.1	SHISA9
ECHDC3	STK24	ARHGAP10	LAMB1	ELF1	ITGA10	ESYT2	SLCO1C1	CREM	PHF10	TACC1	HNRNPLL	RHOBTB2	ECHDC3	GABARAPL1	IRAK1BP1	CPT1A	ETFA	RBPMS	COL4A1	FAM171A1	ZBTB7C	PTPN11	RNF115	MAP3K3	LINC01094	MPZL1	AC097515.1	PDK1	PER1	SLC9A9	TDRP	SLC25A25
HESX1	DVL2	RAB9B	HESX1	LRRC34	PFKM	COMMD9	USP2.AS1	ARAP3	UBL7.AS1	AC090204.1	PPCS	TSPOAP1.AS1	PRIM1	PPP2R3B	VPS72	ATAD5	RAB11FIP4	AP003059.1
HS3ST1	DDX24	HS3ST1	ZNF706	DNAH9	HIST1H2AC	FAM120A	EIF5B	SNAP23	SERPINE1	MMP24OS	SEM1	ARMH4	SELENOP	MAFG
ZCWPW1	LRRFIP1	NSD3	MAP4	KIAA1109	MAMLD1	C2CD5	ZCWPW1	PAN3	MSN	PITPNM2	ITGB1	MPRIP	ACTR3	ZNF518A	FNDC3B	RECQL5	ELOVL5	OSBPL8	GATAD2A	SLC7A5	ST5	TTLL9	ELK3	AKAP12	SLC6A16	ICAM1	TTC28	TSPAN5	QKI	WDR26	BTBD8	KIF3A	ARFGAP3	PITPNB	IPO7	RABL3	NBPF14	TRAPPC9	TCF7L2	RNF157	ATP2A2	SCAF8	TRAPPC10	FAF1	NSUN6	AHI1	GPAT3	GREB1L	CCDC26
CNTNAP2	SLC24A2	BCAS1	PLEKHH1	RASGRF1	MOBP	ERMN	PLEKHB1	MARCKSL1	CNTNAP2	KIRREL3	LAMA3	PLLP	CNDP1	ST18	MYRF	DIPK1C	SLC5A11	CNTN2	FA2H	POU3F3	PLPPR1	TMEM144	MOG	LINC00639	TF	ELAVL3	HHIP	PRUNE2	AC110285.1	CHCHD10	FRMD5	DYSF	TTLL7	SEC14L5	PRKCQ	ADAMTS18	PEX5L	PANK2	ALKBH5
MS4A6A	CD84	MS4A6A	NCKAP1L	ARHGAP18	CTSS	VEGFC	AC079015.1	ITGAX	LST1	PTGS1	BLNK	RAB39A	HIST1H1E	AC025569.1	ELAVL4	NCF2	KIAA1211L	AC066613.2	B3GNT5	RERGL	AC044781.1
ADAM10	PPP3CC	STAG1	CHIC2	ELF1	CENPC	PIGL	FUBP3	ADAM10	EPB41L3	PRPF40A	MAN1A2	CCNK	TRIM38	EIF2A	FUBP1	YY1AP1	SEPTIN10	NCEH1	DANT2	GNG7	NBPF15
APH1B	SLC12A2	AP4E1	APH1B	PITPNC1	DERA	TLN1
KAT8	POLM	FAM174A	LTBR	TUBGCP4	SMARCD1	SLC4A10	KAT8	SPHK2	ZCCHC10	ZKSCAN1	COPG1	COPS6	TP53INP1	GNPDA2	SHISA5	KBTBD11	C1GALT1
SCIMP	BIN2	CSF3R	CD86	RASGEF1C	HCK	TMEM156	DEF6	S100Z	TAL1	FGD2	IGSF6	KCNK13	TMEM273	CIITA	SCIMP	LINC02642	OLR1	AL356108.1	TM6SF1	GLDN	AC008691.1	SLA
ABI3	POU2F2	ABI3	PRAM1	TMIGD3	ALOX5	TMEM176B	MLXIPL	TFCP2L1	PARVG	ATP5MG	CYFIP1	FCGR1A	C1QB	SIGLEC10	KCNK13	LGALS9	FCGR3A	RPS6KA4	VSIG4	GRM1	GAS6.AS1	RNF166	FAM157C
MEF2C	APBB1IP	ARHGAP15	DOCK8	IPCEF1	MEF2C	KCNQ1	MGAT4A	HEPH	FSCN1	FYB1	SLC8A1	BLNK	AOAH	LRMDA	LY86	INPP5D	LINC02798	WDFY4	PTPRC	2001-03-01	SNCA	INTS4	FAM102B
OARD1	FAM110B	WDR60	OARD1	GAS8	PARM1	DNAJC11	DCBLD1	AC234582.1
PILRA	TYROBP	PILRA	TNFRSF11A	HLA.DPA1	SASH3	KCNK13
USP6NL	ALPK1	TBC1D22A	RIF1	SP110	UFSP2	NOD1	CCDC82	RNASEH2B	FAM20C	APOL3	SH3KBP1	VPS54	SLC25A37	GLCE	PARP4	BRCC3	RNMT	USP6NL	VPS13B	LIMK2	TRMT9B	BMPER
CELF1	UBE3C	CDK17	TBC1D1	RHOA	HM13	TNPO3	GATAD2A	MYO6	BIN3	RAPGEF2	KIAA1109	CELF1	EEF1D	ZNF84	SURF4
EED	EED	MIB1	TOLLIP	MIPOL1	SNX3	ZIC1	NR2F2	ZSCAN25	NSL1	NNT
SPPL2A	PLXNC1	PDZRN3	ATP1B3	TNFRSF19	AEBP1	SLC12A2	MAP3K1	RAB1A	YME1L1	PGK1	SPPL2A	GLUL	PITPNC1	GNAL	ATP8B1	RPS8	TLN1	KLHL13	AL139383.1	RNF220	DHX36	SIK2	SYN3	JUNB
IQCK	IL1R1	RASAL2	RFX3	KDM7A	MAP3K20	KAT2B	NCOA7	LAMB1	ACACB	ARHGAP6	NOP58	TUT7	BICC1	PHC2	FNDC3A	SNX1	ACTB	TRAM2	GRB10	YWHAQ	CDH10	ACAP2	TNRC6A	SUPT6H	AMD1	FUS	NFATC1	COL4A1	CLMP	PTPRM	COL4A2	AKAP13	KHDRBS3	CALD1	PCBP3	RBPMS	USP47	OSBPL1A	URB1	UBASH3B	ZBTB38	SPIDR	THBS2	ETS1	GRK5	AHCYL2	TMEM161B.AS1	ROR1	IQCK
IL34	ACSS3	BCL6	CLIP4	SLC41A1	NSRP1	WASF3	MGST1	GALNT15	REV3L	EDNRA	IL34	SLC14A2	SLC30A9	LRRC49	C11orf80	ALDH1L1	POLA1	OSMR.AS1	ESRRG	SGCD	TNFAIP8	KCNQ5	AUH	SNX30	ERAP2	IL17RD	GRID2
WWOX	EYA1	VSTM4	MPPED2	PTN	PHACTR1	VGLL4	FNDC3B	PTPRG	RANBP3L	ROBO1	CFLAR	TLN2	ITPR2	GPM6A	LOXL2	UCK2	EFNB2	IGFBP7	ZFHX3	ELL2	SLC7A11	PLAUR	SPEN	CAMK2G	RND3	ATP1A2	DENND2A	TET1	MGAT5	STRN	PPM1H	ACSS1	CFAP70	CA2	SPRY2	ASTN2	PTPN12	HMOX2	UGGT2	SLC38A1	GTPBP1	CYB5R3	RAC1	TLL2	CUL1	LHFPL6	SLC24A3	ACOT11	LGR4
PLCG2	PILRB	AMOTL2	PDCD6	CRLS1	SNRPD3	TIGAR	PLCG2	AC009093.2	ZNF761	TIMM23B	CHD1L	FP671120.4	HSD17B12
CYB561	TMEM169	CYB561	ASTE1	NDUFA1	CAPS	MRPL37	TMEM14C	ZKSCAN7	SLC25A4	RSL24D1	AC099850.1
CCN2	SLC12A2	SPTBN1	IQGAP2	ZMIZ1	CCN2	KLF7	PRTFDC1	CACNA2D3	RNF220	GJA1	RPS16	DLG2
ADAMTS1	NR4A3	LIMS1	ATF3	WDR1	ADAMTS1	DUSP5	CCN1	PAFAH1B1	MAFF	ATP11B	NR4A1	TPM4	LATS2	DUSP1	HES4	NR4A2	NPIPB13
[truncated: 32 more columns]

## Sheet: FB_neighbourhood_enrichment
GWAS gene	geneset	description	size	overlap	odds_ratio	pval	FDR	database	genes
CR1	GO:0030695	GTPase regulator activity	275	2	28.89	0.0038	0.02	GO	RTKN;TBC1D13
CR1	GO:0004875	complement receptor activity	11	1	333.05	0.0038	0.02	GO	CR1
CR1	GO:0005095	GTPase inhibitor activity	13	1	277.51	0.0045	0.02	GO	RTKN
CR1	GO:0017049	GTP-Rho binding	17	1	208.09	0.0059	0.02	GO	RTKN
CR1	GO:0000146	microfilament motor activity	18	1	195.84	0.0063	0.02	GO	MYO7A
CR1	GO:0030507	spectrin binding	19	1	184.95	0.0066	0.02	GO	MYO7A
CR1	GO:0070566	adenylyltransferase activity	21	1	166.44	0.0073	0.02	GO	OAS3
CR1	GO:0003725	double-stranded RNA binding	59	1	57.28	0.0205	0.049	GO	OAS3
CR1	GO:0017048	Rho GTPase binding	72	1	46.77	0.0249	0.053	GO	RTKN
CR1	GO:0003774	motor activity	85	1	39.5	0.0294	0.056	GO	MYO7A
CR1	GO:0051015	actin filament binding	127	1	26.28	0.0436	0.071	GO	MYO7A
CR1	GO:0017137	Rab GTPase binding	130	1	25.66	0.0446	0.071	GO	TBC1D13
CR1	GO:0017016	Ras GTPase binding	184	1	18.04	0.0627	0.092	GO	TBC1D13
CR1	GO:0005680	anaphase-promoting complex	21	1	166.44	0.0073	0.071	GO	FZR1
CR1	GO:0000152	nuclear ubiquitin ligase complex	41	1	83.14	0.0143	0.071	GO	FZR1
CR1	GO:0101003	ficolin-1-rich granule membrane	61	1	55.37	0.0212	0.071	GO	CR1
CR1	GO:0032069	regulation of nuclease activity	6	1	666.27	0.0021	0.032	GO	OAS3
CR1	GO:0050957	equilibrioception	6	1	666.27	0.0021	0.032	GO	MYO7A
CR1	GO:0045916	negative regulation of complement activation	6	1	666.27	0.0021	0.032	GO	CR1
CR1	GO:1902572	negative regulation of serine-type peptidase activity	9	1	416.35	0.0031	0.032	GO	CR1
CR1	GO:1900004	negative regulation of serine-type endopeptidase activity	9	1	416.35	0.0031	0.032	GO	CR1
CR1	GO:1900003	regulation of serine-type endopeptidase activity	11	1	333.05	0.0038	0.032	GO	CR1
CR1	GO:0042461	photoreceptor cell development	11	1	333.05	0.0038	0.032	GO	MYO7A
CR1	GO:0072425	signal transduction involved in G2 DNA damage checkpoint	12	1	302.76	0.0042	0.032	GO	FZR1
CR1	GO:0042462	eye photoreceptor cell development	12	1	302.76	0.0042	0.032	GO	MYO7A
CR1	GO:0001754	eye photoreceptor cell differentiation	12	1	302.76	0.0042	0.032	GO	MYO7A
CR1	GO:0072422	signal transduction involved in DNA damage checkpoint	13	1	277.51	0.0045	0.032	GO	FZR1
CR1	GO:0050885	neuromuscular process controlling balance	14	1	256.15	0.0049	0.032	GO	MYO7A
CR1	GO:0031106	septin ring organization	17	1	208.09	0.0059	0.036	GO	RTKN
CR1	GO:0045589	regulation of regulatory T cell differentiation	20	1	175.21	0.007	0.036	GO	CR1
CR1	GO:0045824	negative regulation of innate immune response	20	1	175.21	0.007	0.036	GO	CR1
CR1	GO:0010950	positive regulation of endopeptidase activity	24	1	144.71	0.0084	0.039	GO	CR1
CR1	GO:0070979	protein K11-linked ubiquitination	28	1	123.25	0.0098	0.039	GO	FZR1
CR1	GO:0080171	lytic vacuole organization	28	1	123.25	0.0098	0.039	GO	MYO7A
CR1	GO:0030865	cortical cytoskeleton organization	29	1	118.84	0.0101	0.039	GO	RTKN
CR1	GO:0051443	positive regulation of ubiquitin-protein transferase activity	31	1	110.91	0.0108	0.039	GO	FZR1
CR1	GO:0007040	lysosome organization	31	1	110.91	0.0108	0.039	GO	MYO7A
CR1	GO:0031572	G2 DNA damage checkpoint	32	1	107.32	0.0111	0.039	GO	FZR1
CR1	GO:0045580	regulation of T cell differentiation	33	1	103.96	0.0115	0.039	GO	CR1
CR1	GO:1904666	regulation of ubiquitin protein ligase activity	36	1	95.04	0.0125	0.041	GO	FZR1
CR1	GO:0051252	regulation of RNA metabolic process	39	1	87.52	0.0136	0.042	GO	OAS3
CR1	GO:0045071	negative regulation of viral genome replication	50	1	67.84	0.0174	0.044	GO	OAS3
CR1	GO:0007600	sensory perception	54	1	62.7	0.0188	0.044	GO	MYO7A
CR1	GO:0000281	mitotic cytokinesis	59	1	57.28	0.0205	0.044	GO	RTKN
CR1	GO:1903901	negative regulation of viral life cycle	61	1	55.37	0.0212	0.044	GO	OAS3
CR1	GO:0031338	regulation of vesicle fusion	61	1	55.37	0.0212	0.044	GO	TBC1D13
CR1	GO:0009896	positive regulation of catabolic process	62	1	54.46	0.0215	0.044	GO	FZR1
CR1	GO:0045069	regulation of viral genome replication	63	1	53.58	0.0218	0.044	GO	OAS3
CR1	GO:0071357	cellular response to type I interferon	65	1	51.9	0.0225	0.044	GO	OAS3
CR1	GO:0060337	type I interferon signaling pathway	65	1	51.9	0.0225	0.044	GO	OAS3
CR1	GO:1902750	negative regulation of cell cycle G2/M phase transition	69	1	48.84	0.0239	0.044	GO	FZR1
CR1	GO:0060333	interferon-gamma-mediated signaling pathway	70	1	48.13	0.0242	0.044	GO	OAS3
CR1	GO:0061640	cytoskeleton-dependent cytokinesis	70	1	48.13	0.0242	0.044	GO	RTKN
CR1	GO:0051436	negative regulation of ubiquitin-protein ligase activity involved in mitotic cell cycle	71	1	47.44	0.0246	0.044	GO	FZR1
CR1	GO:0007266	Rho protein signal transduction	72	1	46.77	0.0249	0.044	GO	RTKN
CR1	GO:0051439	regulation of ubiquitin-protein ligase activity involved in mitotic cell cycle	72	1	46.77	0.0249	0.044	GO	FZR1
CR1	GO:0051437	positive regulation of ubiquitin-protein ligase activity involved in regulation of mitotic cell cycle transition	76	1	44.26	0.0263	0.044	GO	FZR1
CR1	GO:1904667	negative regulation of ubiquitin protein ligase activity	77	1	43.68	0.0266	0.044	GO	FZR1
CR1	GO:0050954	sensory perception of mechanical stimulus	78	1	43.11	0.027	0.044	GO	MYO7A
CR1	GO:0007601	visual perception	78	1	43.11	0.027	0.044	GO	MYO7A
CR1	GO:0031145	anaphase-promoting complex-dependent catabolic process	79	1	42.55	0.0273	0.044	GO	FZR1
CR1	GO:0007605	sensory perception of sound	81	1	41.49	0.028	0.044	GO	MYO7A
CR1	GO:0050953	sensory perception of light stimulus	81	1	41.49	0.028	0.044	GO	MYO7A
CR1	GO:0045732	positive regulation of protein catabolic process	81	1	41.49	0.028	0.044	GO	FZR1
CR1	GO:1904668	positive regulation of ubiquitin protein ligase activity	82	1	40.97	0.0284	0.044	GO	FZR1
CR1	GO:0010951	negative regulation of endopeptidase activity	83	1	40.47	0.0287	0.044	GO	CR1
CR1	GO:0090630	activation of GTPase activity	84	1	39.98	0.029	0.044	GO	TBC1D13
CR1	GO:2000060	positive regulation of protein ubiquitination involved in ubiquitin-dependent protein catabolic process	87	1	38.58	0.0301	0.045	GO	FZR1
CR1	GO:0042176	regulation of protein catabolic process	91	1	36.86	0.0314	0.046	GO	FZR1
CR1	GO:0051247	positive regulation of protein metabolic process	96	1	34.91	0.0331	0.048	GO	FZR1
CR1	GO:2000257	regulation of protein activation cascade	108	1	30.98	0.0372	0.052	GO	CR1
CR1	GO:0030449	regulation of complement activation	109	1	30.69	0.0375	0.052	GO	CR1
CR1	GO:0033043	regulation of organelle organization	113	1	29.58	0.0389	0.052	GO	TBC1D13
CR1	GO:0002920	regulation of humoral immune response	113	1	29.58	0.0389	0.052	GO	CR1
CR1	GO:0002697	regulation of immune effector process	114	1	29.32	0.0392	0.052	GO	CR1
CR1	GO:0071346	cellular response to interferon-gamma	116	1	28.81	0.0399	0.052	GO	OAS3
CR1	GO:0002673	regulation of acute inflammatory response	121	1	27.6	0.0416	0.053	GO	CR1
CR1	GO:0007010	cytoskeleton organization	126	1	26.49	0.0433	0.054	GO	RTKN
CR1	GO:0070613	regulation of protein processing	128	1	26.07	0.044	0.054	GO	CR1
CR1	GO:0060627	regulation of vesicle-mediated transport	138	1	24.16	0.0473	0.058	GO	TBC1D13
CR1	GO:1901990	regulation of mitotic cell cycle phase transition	184	1	18.04	0.0627	0.075	GO	FZR1
CR1	GO:0043547	positive regulation of GTPase activity	192	1	17.28	0.0653	0.077	GO	TBC1D13
CR1	GO:0007265	Ras protein signal transduction	223	1	14.84	0.0755	0.088	GO	RTKN
CR1	Malaria	Malaria	49	1	69.25	0.017	0.07	NA	CR1
CR1	Legionellosis	Legionellosis	55	1	61.54	0.019	0.07	NA	CR1
CR1	Leishmaniasis	Leishmaniasis	74	1	45.48	0.026	0.07	NA	CR1
CR1	Complement and coagulation cascades	Complement and coagulation cascades	79	1	42.55	0.027	0.07	NA	CR1
CR1	Hematopoietic cell lineage	Hematopoietic cell lineage	97	1	34.54	0.033	0.07	NA	CR1
CR1	Progesterone-mediated oocyte maturation	Progesterone-mediated oocyte maturation	99	1	33.84	0.034	0.07	NA	FZR1
CR1	Cell cycle	Cell cycle	124	1	26.92	0.043	0.07	NA	FZR1
CR1	Ubiquitin mediated proteolysis	Ubiquitin mediated proteolysis	137	1	24.33	0.047	0.07	NA	FZR1
CR1	Measles	Measles	138	1	24.16	0.047	0.07	NA	OAS3
CR1	Hepatitis C	Hepatitis C	155	1	21.47	0.053	0.07	NA	OAS3
CR1	Influenza A	Influenza A	171	1	19.43	0.058	0.07	NA	OAS3
CR1	NOD-like receptor signaling pathway	NOD-like receptor signaling pathway	178	1	18.66	0.061	0.07	NA	OAS3
CR1	Tuberculosis	Tuberculosis	179	1	18.55	0.061	0.07	NA	CR1
CR1	Epstein-Barr virus infection	Epstein-Barr virus infection	201	1	16.49	0.068	0.073	NA	OAS3
CR1	WP524	G13 Signaling Pathway	39	1	87.52	0.014	0.041	Wikipathway	RTKN
CR1	WP558	Complement and Coagulation Cascades	58	1	58.29	0.02	0.041	Wikipathway	CR1
CR1	WP2572	Primary Focal Segmental Glomerulosclerosis FSGS	72	1	46.77	0.025	0.041	Wikipathway	CR1
CR1	WP2806	Human Complement System	97	1	34.54	0.033	0.041	Wikipathway	CR1
CR1	WP179	Cell Cycle	120	1	27.83	0.041	0.041	Wikipathway	FZR1
CR1	R-HSA-176417	Phosphorylation of Emi1	6	1	666.27	0.0021	0.055	Reactome	FZR1
CR1	R-HSA-5666185	RHO GTPases Activate Rhotekin and Rhophilins	9	1	416.35	0.0031	0.055	Reactome	RTKN
CR1	R-HSA-176407	Conversion from APC/C:Cdc20 to APC/C:Cdh1 in late anaphase	19	1	184.95	0.0066	0.055	Reactome	FZR1
CR1	R-HSA-2453902	The canonical retinoid cycle in rods (twilight vision)	23	1	151.3	0.008	0.055	Reactome	MYO7A
CR1	R-HSA-977606	Regulation of Complement cascade	26	1	133.12	0.0091	0.055	Reactome	CR1
CR1	R-HSA-168256	Immune System	1547	3	8.96	0.0128	0.055	Reactome	FZR1;CR1;OAS3
CR1	R-HSA-174113	SCF-beta-TrCP mediated degradation of Emi1	54	1	62.7	0.0188	0.055	Reactome	FZR1
CR1	R-HSA-174084	Autodegradation of Cdh1 by Cdh1:APC/C	62	1	54.46	0.0215	0.055	Reactome	FZR1
CR1	R-HSA-909733	Interferon alpha/beta signaling	68	1	49.57	0.0236	0.055	Reactome	OAS3
CR1	R-HSA-69656	Cyclin A:Cdk2-associated events at S phase entry	69	1	48.84	0.0239	0.055	Reactome	FZR1
CR1	R-HSA-69052	Switching of origins to a post-replicative state	70	1	48.13	0.0242	0.055	Reactome	FZR1
CR1	R-HSA-68949	Orc1 removal from chromatin	70	1	48.13	0.0242	0.055	Reactome	FZR1
CR1	R-HSA-174178	APC/C:Cdh1 mediated degradation of Cdc20 and other APC/C:Cdh1 targeted proteins in late mitosis/early G1	71	1	47.44	0.0246	0.055	Reactome	FZR1
CR1	R-HSA-69300	Removal of licensing factors from origins	72	1	46.77	0.0249	0.055	Reactome	FZR1
CR1	R-HSA-69304	Regulation of DNA replication	75	1	44.86	0.026	0.055	Reactome	FZR1
CR1	R-HSA-2559582	Senescence-Associated Secretory Phenotype (SASP)	77	1	43.68	0.0266	0.055	Reactome	FZR1
CR1	R-HSA-176408	Regulation of APC/C activators between G1/S and early anaphase	79	1	42.55	0.0273	0.055	Reactome	FZR1
CR1	R-HSA-166658	Complement cascade	80	1	42.01	0.0277	0.055	Reactome	CR1
CR1	R-HSA-174143	APC/C-mediated degradation of cell cycle proteins	85	1	39.5	0.0294	0.055	Reactome	FZR1
CR1	R-HSA-453276	Regulation of mitotic cell cycle	85	1	39.5	0.0294	0.055	Reactome	FZR1
CR1	R-HSA-877300	Interferon gamma signaling	93	1	36.05	0.0321	0.055	Reactome	OAS3
CR1	R-HSA-2187338	Visual phototransduction	97	1	34.54	0.0335	0.055	Reactome	MYO7A
CR1	R-HSA-69239	Synthesis of DNA	97	1	34.54	0.0335	0.055	Reactome	FZR1
CR1	R-HSA-69306	DNA Replication	105	1	31.87	0.0362	0.057	Reactome	FZR1
CR1	R-HSA-69242	S Phase	124	1	26.92	0.0426	0.065	Reactome	FZR1
CR1	R-HSA-2559583	Cellular Senescence	161	1	20.66	0.055	0.08	Reactome	FZR1
CR1	R-HSA-913531	Interferon Signaling	196	1	16.92	0.0666	0.094	Reactome	OAS3
BIN1	GO:0005096	GTPase activator activity	249	3	10.02	0.0045	0.05	GO	RGS19;ARHGAP27;ARHGAP45
BIN1	GO:0003779	actin binding	254	3	9.82	0.0047	0.05	GO	PARVG;BIN1;PLS1
BIN1	GO:0030695	GTPase regulator activity	275	3	9.05	0.0059	0.05	GO	RGS19;ARHGAP27;ARHGAP45
BIN1	GO:0046624	sphingolipid transporter activity	6	1	153.6	0.0081	0.05	GO	SPNS2
BIN1	GO:0048156	tau protein binding	8	1	109.7	0.0108	0.05	GO	BIN1
BIN1	GO:0051015	actin filament binding	127	2	12.7	0.0127	0.05	GO	BIN1;PLS1
BIN1	GO:0016813	hydrolase activity, acting on carbon-nitrogen (but not peptide) bonds, in linear amidines	10	1	85.32	0.0134	0.05	GO	PADI2
BIN1	GO:0017075	syntaxin-1 binding	15	1	54.83	0.0201	0.065	GO	SNPH
BIN1	GO:0030169	low-density lipoprotein particle binding	17	1	47.97	0.0227	0.066	GO	SCARF1
BIN1	GO:0070063	RNA polymerase binding	19	1	42.64	0.0254	0.066	GO	BIN1
BIN1	GO:0005044	scavenger receptor activity	21	1	38.37	0.028	0.066	GO	SCARF1
BIN1	GO:0071813	lipoprotein particle binding	23	1	34.88	0.0306	0.066	GO	SCARF1
BIN1	GO:0016831	carboxy-lyase activity	26	1	30.69	0.0345	0.069	GO	ODC1
BIN1	GO:0030331	estrogen receptor binding	32	1	24.74	0.0423	0.079	GO	PADI2
BIN1	GO:0035578	azurophil granule lumen	90	2	18.08	0.0065	0.096	GO	PADI2;ARHGAP45
BIN1	GO:0015629	actin cytoskeleton	294	3	8.45	0.0071	0.096	GO	PARVG;BIN1;PLS1
BIN1	GO:0043194	axon initial segment	9	1	95.99	0.0121	0.096	GO	BIN1
BIN1	GO:0033268	node of Ranvier	12	1	69.8	0.0161	0.096	GO	BIN1
BIN1	GO:0042582	azurophil granule	154	2	10.43	0.0182	0.096	GO	PADI2;ARHGAP45
BIN1	GO:0005775	vacuolar lumen	161	2	9.97	0.0198	0.096	GO	PADI2;ARHGAP45
BIN1	GO:0071682	endocytic vesicle lumen	18	1	45.15	0.024	0.1	GO	GNLY
BIN1	GO:0006897	endocytosis	263	3	9.48	0.0052	0.085	GO	BIN1;ARHGAP27;SCARF1
BIN1	GO:0003376	sphingosine-1-phosphate signaling pathway	6	1	153.6	0.0081	0.085	GO	SPNS2
BIN1	GO:2000402	negative regulation of lymphocyte migration	6	1	153.6	0.0081	0.085	GO	PADI2
BIN1	GO:0070099	regulation of chemokine-mediated signaling pathway	6	1	153.6	0.0081	0.085	GO	PADI2
BIN1	GO:0016322	neuron remodeling	6	1	153.6	0.0081	0.085	GO	SCARF1
BIN1	GO:0001672	regulation of chromatin assembly or disassembly	7	1	127.99	0.0094	0.085	GO	PADI2
BIN1	GO:0048096	chromatin-mediated maintenance of transcription	7	1	127.99	0.0094	0.085	GO	PADI2
BIN1	GO:1902959	regulation of aspartic-type endopeptidase activity involved in amyloid precursor protein catabolic process	8	1	109.7	0.0108	0.085	GO	BIN1
BIN1	GO:0051639	actin filament network formation	8	1	109.7	0.0108	0.085	GO	PLS1
BIN1	GO:0016127	sterol catabolic process	9	1	95.99	0.0121	0.085	GO	SCARF1
BIN1	GO:1902430	negative regulation of amyloid-beta formation	9	1	95.99	0.0121	0.085	GO	BIN1
BIN1	GO:0051764	actin crosslink formation	9	1	95.99	0.0121	0.085	GO	PLS1
BIN1	GO:0042551	neuron maturation	9	1	95.99	0.0121	0.085	GO	SCARF1
BIN1	GO:0002689	negative regulation of leukocyte chemotaxis	9	1	95.99	0.0121	0.085	GO	PADI2
BIN1	GO:0006707	cholesterol catabolic process	9	1	95.99	0.0121	0.085	GO	SCARF1
BIN1	GO:0048711	positive regulation of astrocyte differentiation	9	1	95.99	0.0121	0.085	GO	BIN1
BIN1	GO:0006591	ornithine metabolic process	9	1	95.99	0.0121	0.085	GO	ODC1
BIN1	GO:0048710	regulation of astrocyte differentiation	10	1	85.32	0.0134	0.085	GO	BIN1
BIN1	GO:0006576	cellular biogenic amine metabolic process	10	1	85.32	0.0134	0.085	GO	ODC1
BIN1	GO:0045687	positive regulation of glial cell differentiation	10	1	85.32	0.0134	0.085	GO	BIN1
BIN1	GO:0048679	regulation of axon regeneration	10	1	85.32	0.0134	0.085	GO	SCARF1
BIN1	GO:0046164	alcohol catabolic process	11	1	76.78	0.0148	0.085	GO	SCARF1
BIN1	GO:1902992	negative regulation of amyloid precursor protein catabolic process	11	1	76.78	0.0148	0.085	GO	BIN1
BIN1	GO:0018195	peptidyl-arginine modification	12	1	69.8	0.0161	0.085	GO	PADI2
BIN1	GO:0032460	negative regulation of protein oligomerization	12	1	69.8	0.0161	0.085	GO	TMC8
BIN1	GO:0009894	regulation of catabolic process	12	1	69.8	0.0161	0.085	GO	ODC1
BIN1	GO:0006595	polyamine metabolic process	12	1	69.8	0.0161	0.085	GO	ODC1
BIN1	WP2597	Secretion of Hydrochloric Acid in Parietal Cells	5	1	192.01	0.0067	0.094	Wikipathway	HRH2
INPP5D	GO:0001784	phosphotyrosine residue binding	29	3	29.43	0.00022	0.03	GO	SYK;SAMSN1;VAV1
INPP5D	GO:0045309	protein phosphorylated amino acid binding	34	3	24.67	0.00035	0.03	GO	SYK;SAMSN1;VAV1
INPP5D	GO:0097517	contractile actin filament bundle	40	3	20.67	0.00057	0.022	GO	FSCN1;PGM5;LCP1
INPP5D	GO:0001725	stress fiber	40	3	20.67	0.00057	0.022	GO	FSCN1;PGM5;LCP1
INPP5D	GO:0000323	lytic vacuole	183	5	7.3	0.00089	0.022	GO	MARCH1;KCNQ1;LAPTM5;PPT1;SNCA
INPP5D	GO:0042641	actomyosin	48	3	16.99	0.00097	0.022	GO	FSCN1;PGM5;LCP1
INPP5D	GO:0045121	membrane raft	119	4	8.95	0.00139	0.025	GO	LAT2;KCNQ1;PPT1;CD14
INPP5D	GO:0000139	Golgi membrane	442	7	4.24	0.00209	0.031	GO	CD74;MARCH1;ST6GAL1;CYTH4;MGAT4A;ST8SIA4;RAB39A
INPP5D	GO:0015629	actin cytoskeleton	294	5	4.47	0.00685	0.072	GO	FYB1;FSCN1;LCP1;CTTNBP2NL;SNCA
INPP5D	GO:0014704	intercalated disc	31	2	17.36	0.00698	0.072	GO	PGM5;SLC8A1
INPP5D	GO:0005764	lysosome	422	6	3.75	0.00731	0.072	GO	CD74;MARCH1;KCNQ1;LAPTM5;PPT1;SNCA
INPP5D	GO:0030890	positive regulation of B cell proliferation	30	4	39.75	6.3e-06	0.0054	GO	CD74;MEF2C;PTPRC;NFATC2
INPP5D	GO:0042113	B cell activation	73	5	19.21	1.2e-05	0.0054	GO	LAT2;MEF2C;PTPRC;BLNK;HDAC9
INPP5D	GO:0030888	regulation of B cell proliferation	43	4	26.48	2.7e-05	0.0085	GO	CD74;MEF2C;PTPRC;NFATC2
INPP5D	GO:0050853	B cell receptor signaling pathway	104	5	13.17	6.5e-05	0.015	GO	LAT2;MEF2C;PTPRC;SYK;NFATC2
INPP5D	GO:0050851	antigen receptor-mediated signaling pathway	257	7	7.44	8.3e-05	0.0154	GO	LAT2;MEF2C;FYB1;PTPRC;SYK;INPP5D;NFATC2
INPP5D	GO:0050871	positive regulation of B cell activation	119	5	11.43	0.00012	0.019	GO	CD74;MEF2C;PTPRC;SYK;NFATC2
INPP5D	GO:0050671	positive regulation of lymphocyte proliferation	71	4	15.39	0.0002	0.024	GO	CD74;MEF2C;PTPRC;NFATC2
INPP5D	GO:0030098	lymphocyte differentiation	73	4	14.94	0.00022	0.024	GO	PTPRC;BLNK;IKZF1;HDAC9
INPP5D	GO:0071803	positive regulation of podosome assembly	6	2	126.04	0.00024	0.024	GO	FSCN1;LCP1
INPP5D	GO:0071313	cellular response to caffeine	7	2	100.83	0.00034	0.024	GO	RYR1;SLC8A1
INPP5D	GO:0030318	melanocyte differentiation	7	2	100.83	0.00034	0.024	GO	LRMDA;MEF2C
INPP5D	GO:0032410	negative regulation of transporter activity	7	2	100.83	0.00034	0.024	GO	CTTNBP2NL;SNCA
INPP5D	GO:0031000	response to caffeine	7	2	100.83	0.00034	0.024	GO	RYR1;SLC8A1
INPP5D	GO:0071871	response to epinephrine	8	2	84.02	0.00045	0.026	GO	KCNQ1;SNCA
INPP5D	GO:0071415	cellular response to purine-containing compound	8	2	84.02	0.00045	0.026	GO	RYR1;SLC8A1
INPP5D	GO:0071872	cellular response to epinephrine stimulus	8	2	84.02	0.00045	0.026	GO	KCNQ1;SNCA
INPP5D	GO:0006907	pinocytosis	9	2	72.01	0.00057	0.0314	GO	PPT1;DOCK2
INPP5D	GO:0071801	regulation of podosome assembly	10	2	63.01	0.00071	0.0369	GO	FSCN1;LCP1
INPP5D	GO:0002275	myeloid cell activation involved in immune response	11	2	56.01	0.00087	0.0426	GO	SYK;DOCK2
INPP5D	GO:0009100	glycoprotein metabolic process	48	3	16.99	0.00097	0.0452	GO	MGAT4A;ST8SIA4;GAL3ST4
INPP5D	GO:0048641	regulation of skeletal muscle tissue development	12	2	50.4	0.001	0.0462	GO	MEF2C;HDAC9
INPP5D	GO:0010676	positive regulation of cellular carbohydrate metabolic process	13	2	45.82	0.0012	0.0519	GO	PRKCE;SNCA
INPP5D	GO:0045655	regulation of monocyte differentiation	14	2	42	0.0014	0.0567	GO	CD74;CDK6
INPP5D	GO:0043304	regulation of mast cell degranulation	15	2	38.77	0.0016	0.0567	GO	CD84;SYK
INPP5D	GO:0006929	substrate-dependent cell migration	15	2	38.77	0.0016	0.0567	GO	P2RY12;PTPRC
INPP5D	GO:0055007	cardiac muscle cell differentiation	15	2	38.77	0.0016	0.0567	GO	MEF2C;SLC8A1
INPP5D	GO:0034142	toll-like receptor 4 signaling pathway	15	2	38.77	0.0016	0.0567	GO	PRKCE;CD14
INPP5D	GO:0043496	regulation of protein homodimerization activity	16	2	35.99	0.0019	0.0594	GO	MEF2C;AIDA
INPP5D	GO:0038096	Fc-gamma receptor signaling pathway involved in phagocytosis	133	4	7.97	0.0021	0.0594	GO	FCGR2A;SYK;PRKCE;VAV1
INPP5D	GO:0042116	macrophage activation	17	2	33.59	0.0021	0.0594	GO	SYK;SNCA
INPP5D	GO:0006491	N-glycan processing	17	2	33.59	0.0021	0.0594	GO	MGAT4A;ST8SIA4
INPP5D	GO:0009311	oligosaccharide metabolic process	63	3	12.73	0.0021	0.0594	GO	ST6GAL1;ST8SIA4;GAL3ST4
INPP5D	GO:0038094	Fc-gamma receptor signaling pathway	134	4	7.91	0.0022	0.0594	GO	FCGR2A;SYK;PRKCE;VAV1
INPP5D	GO:0002431	Fc receptor mediated stimulatory signaling pathway	135	4	7.85	0.0022	0.0594	GO	FCGR2A;SYK;PRKCE;VAV1
INPP5D	GO:0045807	positive regulation of endocytosis	64	3	12.52	0.0022	0.0594	GO	PPT1;DOCK2;SNCA
INPP5D	GO:0001516	prostaglandin biosynthetic process	18	2	31.49	0.0024	0.0615	GO	CD74;TBXAS1
INPP5D	GO:0071345	cellular response to cytokine stimulus	456	7	4.1	0.0025	0.0618	GO	CSF1R;DOCK8;INPP5D;ITGAX;FSCN1;CSF2RA;VAV1
INPP5D	GO:0051056	regulation of small GTPase mediated signal transduction	140	4	7.56	0.0025	0.0618	GO	ARHGAP15;A2M;ARHGAP25;VAV1
INPP5D	GO:0051250	negative regulation of lymphocyte activation	19	2	29.64	0.0026	0.0632	GO	LST1;SAMSN1
INPP5D	GO:0006029	proteoglycan metabolic process	20	2	27.99	0.0029	0.0683	GO	HS3ST4;GAL3ST4
INPP5D	GO:0071312	cellular response to alkaloid	21	2	26.52	0.0032	0.0735	GO	RYR1;SLC8A1
INPP5D	GO:0002283	neutrophil activation involved in immune response	483	7	3.86	0.0034	0.0759	GO	ATP8B4;FCGR2A;PTPRC;SYK;ITGAX;CD14;DOCK2
INPP5D	GO:0045124	regulation of bone resorption	22	2	25.19	0.0036	0.076	GO	CSF1R;SYK
INPP5D	GO:0006954	inflammatory response	252	5	5.24	0.0036	0.076	GO	CSF1R;SYK;BLNK;AOAH;HDAC9
INPP5D	GO:0071870	cellular response to catecholamine stimulus	23	2	23.99	0.0039	0.0802	GO	KCNQ1;SNCA
INPP5D	GO:0019221	cytokine-mediated signaling pathway	633	8	3.38	0.0041	0.0819	GO	CSF1R;SYK;INPP5D;ITGAX;FSCN1;LCP1;CSF2RA;VAV1
INPP5D	GO:0051283	negative regulation of sequestering of calcium ion	24	2	22.9	0.0042	0.0819	GO	RYR1;PTPRC
INPP5D	GO:2000772	regulation of cellular senescence	24	2	22.9	0.0042	0.0819	GO	CDK6;VASH1
INPP5D	GO:1901215	negative regulation of neuron death	83	3	9.54	0.0047	0.0885	GO	MEF2C;PPT1;SNCA
INPP5D	GO:0007159	leukocyte cell-cell adhesion	27	2	20.15	0.0053	0.0972	GO	SYK;CERCAM
INPP5D	GO:0051209	release of sequestered calcium ion into cytosol	27	2	20.15	0.0053	0.0972	GO	RYR1;PTPRC
INPP5D	GO:0045937	positive regulation of phosphate metabolic process	28	2	19.37	0.0057	0.0999	GO	DSCAM;SNCA
INPP5D	GO:0048146	positive regulation of fibroblast proliferation	28	2	19.37	0.0057	0.0999	GO	CD74;CDK6
INPP5D	GO:0001959	regulation of cytokine-mediated signaling pathway	90	3	8.77	0.0058	0.0999	GO	CD74;PTPRC;SYK
INPP5D	GO:0071222	cellular response to lipopolysaccharide	91	3	8.67	0.006	0.0999	GO	MEF2C;PRKCE;CD14
INPP5D	GO:0042100	B cell proliferation	29	2	18.65	0.0061	0.0999	GO	MEF2C;PTPRC
INPP5D	GO:0086001	cardiac muscle cell action potential	29	2	18.65	0.0061	0.0999	GO	KCNQ1;SLC8A1
INPP5D	GO:0038095	Fc-epsilon receptor signaling pathway	182	4	5.76	0.0064	0.0999	GO	LAT2;SYK;NFATC2;VAV1
INPP5D	GO:0038093	Fc receptor signaling pathway	183	4	5.73	0.0065	0.0999	GO	LAT2;SYK;NFATC2;VAV1
INPP5D	GO:0001937	negative regulation of endothelial cell proliferation	30	2	17.98	0.0065	0.0999	GO	MEF2C;VASH1
INPP5D	GO:0035690	cellular response to drug	30	2	17.98	0.0065	0.0999	GO	MEF2C;KCNQ1
INPP5D	Fc gamma R-mediated phagocytosis	Fc gamma R-mediated phagocytosis	91	7	22.34	8.4e-08	1.1e-05	NA	FCGR2A;PTPRC;SYK;PRKCE;INPP5D;DOCK2;VAV1
INPP5D	Platelet activation	Platelet activation	124	7	16.01	7.1e-07	4.6e-05	NA	APBB1IP;P2RY12;FCGR2A;SYK;TBXAS1;ADCY7;PIK3R5
INPP5D	B cell receptor signaling pathway	B cell receptor signaling pathway	71	5	19.79	1e-05	0.00044	NA	SYK;INPP5D;BLNK;NFATC2;VAV1
INPP5D	Apelin signaling pathway	Apelin signaling pathway	137	6	12.08	2e-05	0.00065	NA	RYR1;MEF2C;PRKCE;ADCY7;SLC8A1;PIK3R5
INPP5D	cGMP-PKG signaling pathway	cGMP-PKG signaling pathway	166	6	9.88	5.8e-05	0.0015	NA	MEF2C;PRKCE;NFATC2;ADCY7;SLC8A1;PIK3R5
INPP5D	Osteoclast differentiation	Osteoclast differentiation	127	5	10.68	0.00017	0.0036	NA	CSF1R;FCGR2A;SYK;BLNK;NFATC2
INPP5D	Oxytocin signaling pathway	Oxytocin signaling pathway	153	5	8.79	0.00039	0.0074	NA	RYR1;MEF2C;NFATC2;ADCY7;PIK3R5
INPP5D	Tuberculosis	Tuberculosis	179	5	7.47	0.0008	0.013	NA	CD74;FCGR2A;SYK;ITGAX;CD14
INPP5D	Chemokine signaling pathway	Chemokine signaling pathway	190	5	7.02	0.001	0.015	NA	CX3CR1;DOCK2;ADCY7;VAV1;PIK3R5
INPP5D	Fc epsilon RI signaling pathway	Fc epsilon RI signaling pathway	68	3	11.75	0.0027	0.034	NA	SYK;INPP5D;VAV1
INPP5D	Adrenergic signaling in cardiomyocytes	Adrenergic signaling in cardiomyocytes	145	4	7.29	0.0029	0.034	NA	KCNQ1;ADCY7;SLC8A1;PIK3R5
INPP5D	Phospholipase D signaling pathway	Phospholipase D signaling pathway	148	4	7.13	0.0031	0.034	NA	CYTH4;SYK;ADCY7;PIK3R5
INPP5D	NF-kappa B signaling pathway	NF-kappa B signaling pathway	95	3	8.29	0.0068	0.063	NA	SYK;BLNK;CD14
INPP5D	Kaposi sarcoma-associated herpesvirus infection	Kaposi sarcoma-associated herpesvirus infection	186	4	5.63	0.0069	0.063	NA	CDK6;SYK;NFATC2;PIK3R5
INPP5D	Hematopoietic cell lineage	Hematopoietic cell lineage	97	3	8.11	0.0072	0.063	NA	CSF1R;CD14;CSF2RA
INPP5D	T cell receptor signaling pathway	T cell receptor signaling pathway	101	3	7.78	0.008	0.066	NA	PTPRC;NFATC2;VAV1
INPP5D	Rap1 signaling pathway	Rap1 signaling pathway	206	4	5.07	0.0098	0.072	NA	APBB1IP;CSF1R;FYB1;ADCY7
INPP5D	Primary immunodeficiency	Primary immunodeficiency	37	2	14.38	0.0098	0.072	NA	PTPRC;BLNK
INPP5D	Cholinergic synapse	Cholinergic synapse	112	3	6.99	0.011	0.073	NA	KCNQ1;ADCY7;PIK3R5
INPP5D	WP23	B Cell Receptor Signaling Pathway	97	8	24.42	5.5e-09	6e-07	Wikipathway	LAT2;MEF2C;PTPRC;SYK;INPP5D;BLNK;NFATC2;VAV1
INPP5D	WP3945	TYROBP Causal Network	61	6	28.89	1.7e-07	9.3e-06	Wikipathway	APBB1IP;CD84;ITGAX;CYTL1;SAMSN1;GAL3ST4
INPP5D	WP536	Calcium Regulation in the Cardiac Cell	149	5	9.03	0.00035	0.01	Wikipathway	RYR1;PRKCE;RGS10;ADCY7;SLC8A1
INPP5D	WP289	Myometrial Relaxation and Contraction Pathways	156	5	8.61	0.00043	0.01	Wikipathway	RYR1;PRKCE;RGS10;ADCY7;SLC8A1
INPP5D	WP3929	Chemokine signaling pathway	164	5	8.18	0.00054	0.01	Wikipathway	CX3CR1;DOCK2;ADCY7;VAV1;PIK3R5
INPP5D	WP4146	Macrophage markers	9	2	72.01	0.00057	0.01	Wikipathway	CD74;CD14
INPP5D	WP286	IL-3 Signaling Pathway	49	3	16.62	0.001	0.016	Wikipathway	SYK;INPP5D;VAV1
INPP5D	WP2849	Hematopoietic Stem Cell Differentiation	55	3	14.69	0.0014	0.02	Wikipathway	NFATC2;IKZF1;VAV1
INPP5D	WP3888	VEGFA-VEGFR2 Signaling Pathway	236	5	5.61	0.0027	0.033	Wikipathway	MEF2C;PRKCE;NFATC2;HDAC9;SLC8A1
INPP5D	WP69	T-Cell antigen Receptor (TCR) Signaling Pathway	90	3	8.77	0.0058	0.061	Wikipathway	FYB1;NFATC2;VAV1
INPP5D	WP2012	miRs in Muscle Cell Differentiation	29	2	18.65	0.0061	0.061	Wikipathway	MEF2C;PRKCE
INPP5D	WP3414	Initiation of transcription and translation elongation at the HIV-1 LTR	32	2	16.78	0.0074	0.067	Wikipathway	NFATC2;HDAC9
INPP5D	WP4136	Fibrin Complement Receptor 3 Signaling Pathway	37	2	14.38	0.0098	0.083	Wikipathway	SYK;CD14
INPP5D	WP3937	Microglia Pathogen Phagocytosis Pathway	40	2	13.25	0.011	0.089	Wikipathway	SYK;VAV1
INPP5D	WP1591	Heart Development	44	2	11.98	0.014	0.1	Wikipathway	MEF2C;NFATC2
INPP5D	R-HSA-109582	Hemostasis	552	15	8.2	5.2e-09	1.6e-06	Reactome	P2RY12;CD74;CD84;SYK;DOCK8;PRKCE;CSF2RA;SLC8A1;VAV1;PIK3R5;APBB1IP;INPP5D;ITGAX;DOCK2;A2M
INPP5D	R-HSA-76002	Platelet activation, signaling and aggregation	253	8	8.8	8.5e-06	0.0013	Reactome	APBB1IP;P2RY12;SYK;PRKCE;A2M;CSF2RA;VAV1;PIK3R5
INPP5D	R-HSA-912631	Regulation of signaling by CBL	18	3	51.04	5e-05	0.0047	Reactome	SYK;BLNK;VAV1
INPP5D	R-HSA-114604	GPVI-mediated activation cascade	53	4	21.07	6.3e-05	0.0047	Reactome	SYK;CSF2RA;VAV1;PIK3R5
INPP5D	R-HSA-168249	Innate Immune System	807	12	4.18	9.4e-05	0.0056	Reactome	APBB1IP;LAT2;MEF2C;FCGR2A;SYK;PRKCE;LY86;NFATC2;CD14;ADCY7;CSF2RA;VAV1
INPP5D	R-HSA-168256	Immune System	1547	17	3.19	0.00013	0.0064	Reactome	CSF1R;CD74;MEF2C;SYK;PRKCE;LY86;NFATC2;ADCY7;CSF2RA;VAV1;APBB1IP;LAT2;FCGR2A;PTPRC;INPP5D;BLNK;CD14
INPP5D	R-HSA-512988	Interleukin-3, 5 and GM-CSF signaling	261	6	6.17	0.00067	0.028	Reactome	APBB1IP;SYK;INPP5D;BLNK;CSF2RA;VAV1
INPP5D	R-HSA-202733	Cell surface interactions at the vascular wall	101	4	10.62	0.00076	0.028	Reactome	CD74;CD84;INPP5D;ITGAX
INPP5D	R-HSA-983695	Antigen activates B Cell Receptor (BCR) leading to generation of second messengers	47	3	17.37	0.00091	0.03	Reactome	SYK;BLNK;VAV1
INPP5D	R-HSA-449147	Signaling by Interleukins	392	7	4.8	0.0011	0.032	Reactome	APBB1IP;CSF1R;SYK;INPP5D;BLNK;CSF2RA;VAV1
INPP5D	R-HSA-2029480	Fcgamma receptor (FCGR) dependent phagocytosis	120	4	8.87	0.0014	0.038	Reactome	FCGR2A;SYK;PRKCE;VAV1
INPP5D	R-HSA-194840	Rho GTPase cycle	122	4	8.72	0.0015	0.038	Reactome	ARHGAP15;A2M;ARHGAP25;VAV1
INPP5D	R-HSA-975577	N-Glycan antennae elongation	15	2	38.77	0.0016	0.038	Reactome	ST6GAL1;MGAT4A
INPP5D	R-HSA-2029485	Role of phospholipids in phagocytosis	60	3	13.4	0.0019	0.04	Reactome	FCGR2A;SYK;PRKCE
INPP5D	R-HSA-2871809	FCERI mediated Ca+2 mobilization	62	3	12.95	0.002	0.041	Reactome	SYK;NFATC2;VAV1
INPP5D	R-HSA-2424491	DAP12 signaling	344	6	4.63	0.0027	0.051	Reactome	APBB1IP;SYK;PRKCE;ADCY7;CSF2RA;VAV1
INPP5D	R-HSA-2172127	DAP12 interactions	359	6	4.43	0.0034	0.059	Reactome	APBB1IP;SYK;PRKCE;ADCY7;CSF2RA;VAV1
INPP5D	R-HSA-187037	NGF signalling via TRKA from the plasma membrane	374	6	4.25	0.0041	0.068	Reactome	APBB1IP;MEF2C;PRKCE;ADCY7;CSF2RA;VAV1
INPP5D	R-HSA-975576	N-glycan antennae elongation in the medial/trans-Golgi	26	2	20.99	0.0049	0.076	Reactome	ST6GAL1;MGAT4A
INPP5D	R-HSA-354192	Integrin alphaIIb beta3 signaling	27	2	20.15	0.0053	0.076	Reactome	APBB1IP;SYK
INPP5D	R-HSA-2454202	Fc epsilon receptor (FCERI) signaling	395	6	4.02	0.0053	0.076	Reactome	APBB1IP;LAT2;SYK;NFATC2;CSF2RA;VAV1
INPP5D	R-HSA-2029482	Regulation of actin dynamics for phagocytic cup formation	97	3	8.11	0.0072	0.093	Reactome	FCGR2A;SYK;VAV1
INPP5D	R-HSA-1489509	DAG and IP3 signaling	32	2	16.78	0.0074	0.093	Reactome	PRKCE;ADCY7
INPP5D	R-HSA-4085001	Sialic acid metabolism	33	2	16.24	0.0079	0.093	Reactome	ST6GAL1;ST8SIA4
INPP5D	R-HSA-212718	EGFR interacts with phospholipase C-gamma	34	2	15.73	0.0084	0.093	Reactome	PRKCE;ADCY7
INPP5D	R-HSA-167021	PLC-gamma1 signalling	34	2	15.73	0.0084	0.093	Reactome	PRKCE;ADCY7
INPP5D	R-HSA-1660499	Synthesis of PIPs at the plasma membrane	34	2	15.73	0.0084	0.093	Reactome	INPP5D;PIK3R5
INPP5D	R-HSA-76009	Platelet Aggregation (Plug Formation)	37	2	14.38	0.0098	0.097	Reactome	APBB1IP;SYK
INPP5D	R-HSA-166520	Signalling by NGF	450	6	3.51	0.0099	0.097	Reactome	APBB1IP;MEF2C;PRKCE;ADCY7;CSF2RA;VAV1
INPP5D	R-HSA-5654696	Downstream signaling of activated FGFR2	329	5	3.98	0.011	0.097	Reactome	APBB1IP;PRKCE;ADCY7;CSF2RA;VAV1
INPP5D	R-HSA-5654716	Downstream signaling of activated FGFR4	329	5	3.98	0.011	0.097	Reactome	APBB1IP;PRKCE;ADCY7;CSF2RA;VAV1
INPP5D	R-HSA-5654708	Downstream signaling of activated FGFR3	329	5	3.98	0.011	0.097	Reactome	APBB1IP;PRKCE;ADCY7;CSF2RA;VAV1
INPP5D	R-HSA-5654743	Signaling by FGFR4	332	5	3.94	0.011	0.097	Reactome	APBB1IP;PRKCE;ADCY7;CSF2RA;VAV1
INPP5D	R-HSA-5654687	Downstream signaling of activated FGFR1	332	5	3.94	0.011	0.097	Reactome	APBB1IP;PRKCE;ADCY7;CSF2RA;VAV1
INPP5D	R-HSA-5654741	Signaling by FGFR3	333	5	3.93	0.011	0.097	Reactome	APBB1IP;PRKCE;ADCY7;CSF2RA;VAV1
INPP5D	R-HSA-5654736	Signaling by FGFR1	336	5	3.89	0.012	0.098	Reactome	APBB1IP;PRKCE;ADCY7;CSF2RA;VAV1
INPP5D	R-HSA-186763	Downstream signal transduction	341	5	3.83	0.012	0.099	Reactome	APBB1IP;PRKCE;ADCY7;CSF2RA;VAV1
INPP5D	R-HSA-1280215	Cytokine Signaling in Immune system	620	7	2.98	0.013	0.099	Reactome	APBB1IP;CSF1R;SYK;INPP5D;BLNK;CSF2RA;VAV1
INPP5D	R-HSA-166016	Toll Like Receptor 4 (TLR4) Cascade	122	3	6.4	0.013	0.099	Reactome	MEF2C;LY86;CD14
INPP5D	R-HSA-5654227	Phospholipase C-mediated cascade; FGFR3	44	2	11.98	0.014	0.099	Reactome	PRKCE;ADCY7
INPP5D	R-HSA-6811438	Intra-Golgi traffic	44	2	11.98	0.014	0.099	Reactome	CYTH4;RAB39A
INPP5D	R-HSA-177929	Signaling by EGFR	355	5	3.68	0.015	0.099	Reactome	APBB1IP;PRKCE;ADCY7;CSF2RA;VAV1
INPP5D	R-HSA-418597	G alpha (z) signalling events	46	2	11.44	0.015	0.099	Reactome	PRKCE;ADCY7
INPP5D	R-HSA-5654228	Phospholipase C-mediated cascade; FGFR4	46	2	11.44	0.015	0.099	Reactome	PRKCE;ADCY7
INPP5D	R-HSA-5654219	Phospholipase C-mediated cascade: FGFR1	47	2	11.18	0.016	0.099	Reactome	PRKCE;ADCY7
INPP5D	R-HSA-5654738	Signaling by FGFR2	361	5	3.62	0.016	0.099	Reactome	APBB1IP;PRKCE;ADCY7;CSF2RA;VAV1
INPP5D	R-HSA-186797	Signaling by PDGF	364	5	3.58	0.016	0.099	Reactome	APBB1IP;PRKCE;ADCY7;CSF2RA;VAV1
INPP5D	R-HSA-392451	G beta:gamma signalling through PI3Kgamma	48	2	10.94	0.016	0.099	Reactome	CSF2RA;PIK3R5
INPP5D	R-HSA-190236	Signaling by FGFR	366	5	3.56	0.016	0.099	Reactome	APBB1IP;PRKCE;ADCY7;CSF2RA;VAV1
INPP5D	R-HSA-2029481	FCGR activation	49	2	10.7	0.017	0.099	Reactome	FCGR2A;SYK
INPP5D	R-HSA-5654221	Phospholipase C-mediated cascade; FGFR2	49	2	10.7	0.017	0.099	Reactome	PRKCE;ADCY7
INPP5D	R-HSA-5576891	Cardiac conduction	135	3	5.77	0.018	0.1	Reactome	RYR1;KCNQ1;SLC8A1
INPP5D	R-HSA-397795	G-protein beta:gamma signalling	51	2	10.27	0.018	0.1	Reactome	CSF2RA;PIK3R5
INPP5D	R-HSA-5578775	Ion homeostasis	51	2	10.27	0.018	0.1	Reactome	RYR1;SLC8A1
INPP5D	R-HSA-451927	Interleukin-2 signaling	252	4	4.12	0.019	0.1	Reactome	APBB1IP;SYK;INPP5D;CSF2RA
INPP5D	R-HSA-168898	Toll-Like Receptors Cascades	140	3	5.55	0.019	0.1	Reactome	MEF2C;LY86;CD14
CD2AP	GO:0043996	histone acetyltransferase activity (H4-K8 specific)	10	1	1110.44	0.0015	0.0095	GO	WDR5
CD2AP	GO:0046972	histone acetyltransferase activity (H4-K16 specific)	10	1	1110.44	0.0015	0.0095	GO	WDR5
CD2AP	GO:0043995	histone acetyltransferase activity (H4-K5 specific)	10	1	1110.44	0.0015	0.0095	GO	WDR5
CD2AP	GO:0042800	histone methyltransferase activity (H3-K4 specific)	16	1	666.07	0.0024	0.0097	GO	WDR5
CD2AP	GO:0010485	H4 histone acetyltransferase activity	17	1	624.41	0.0025	0.0097	GO	WDR5
CD2AP	GO:0018024	histone-lysine N-methyltransferase activity	41	1	249.46	0.0061	0.0142	GO	WDR5
CD2AP	GO:0016279	protein-lysine N-methyltransferase activity	47	1	216.86	0.007	0.0142	GO	WDR5
CD2AP	GO:0042054	histone methyltransferase activity	48	1	212.23	0.0072	0.0142	GO	WDR5
CD2AP	GO:0140034	methylation-dependent protein binding	52	1	195.55	0.0078	0.0142	GO	WDR5
CD2AP	GO:0035064	methylated histone binding	55	1	184.66	0.0082	0.0142	GO	WDR5
CD2AP	GO:0017124	SH3 domain binding	55	1	184.66	0.0082	0.0142	GO	CD2AP
CD2AP	GO:0000287	magnesium ion binding	127	1	78.85	0.0189	0.03	GO	SNRK
CD2AP	GO:0005524	ATP binding	255	1	38.86	0.0378	0.0552	GO	SNRK
CD2AP	GO:0032559	adenyl ribonucleotide binding	279	1	35.47	0.0413	0.056	GO	SNRK
CD2AP	GO:0045296	cadherin binding	313	1	31.55	0.0462	0.0585	GO	CD2AP
CD2AP	GO:0004674	protein serine/threonine kinase activity	368	1	26.74	0.0542	0.0644	GO	SNRK
CD2AP	GO:0035639	purine ribonucleoside triphosphate binding	396	1	24.81	0.0582	0.0651	GO	SNRK
CD2AP	GO:0046872	metal ion binding	442	1	22.17	0.0648	0.0685	GO	SNRK
CD2AP	GO:0004672	protein kinase activity	513	1	19.03	0.075	0.075	GO	SNRK
CD2AP	GO:0044666	MLL3/4 complex	11	1	999.35	0.0016	0.0073	GO	WDR5
CD2AP	GO:0048188	Set1C/COMPASS complex	13	1	832.71	0.0019	0.0073	GO	WDR5
CD2AP	GO:0000123	histone acetyltransferase complex	22	1	475.62	0.0033	0.0073	GO	WDR5
CD2AP	GO:0071339	MLL1 complex	27	1	384.06	0.004	0.0073	GO	WDR5
CD2AP	GO:0044665	MLL1/2 complex	27	1	384.06	0.004	0.0073	GO	WDR5
CD2AP	GO:0035097	histone methyltransferase complex	49	1	207.8	0.0073	0.011	GO	WDR5
CD2AP	GO:0015629	actin cytoskeleton	294	1	33.62	0.0435	0.0559	GO	CD2AP
CD2AP	GO:0044451	nucleoplasm part	407	1	24.13	0.0598	0.0673	GO	WDR5
CD2AP	GO:0005856	cytoskeleton	520	1	18.76	0.076	0.076	GO	CD2AP
CD2AP	GO:0120031	plasma membrane bounded cell projection assembly	241	2	165.34	0.00043	0.01	GO	WDR5;CD2AP
CD2AP	GO:0006930	substrate-dependent cell migration, cell extension	7	1	1665.92	0.00105	0.01	GO	CD2AP
CD2AP	GO:0043984	histone H4-K16 acetylation	14	1	768.62	0.0021	0.01	GO	WDR5
CD2AP	GO:0043982	histone H4-K8 acetylation	15	1	713.68	0.00225	0.01	GO	WDR5
CD2AP	GO:0043981	histone H4-K5 acetylation	15	1	713.68	0.00225	0.01	GO	WDR5
CD2AP	GO:0006929	substrate-dependent cell migration	15	1	713.68	0.00225	0.01	GO	CD2AP
CD2AP	GO:0034968	histone lysine methylation	22	1	475.62	0.0033	0.012	GO	WDR5
CD2AP	GO:0051568	histone H3-K4 methylation	23	1	453.98	0.00345	0.012	GO	WDR5
CD2AP	GO:0051058	negative regulation of small GTPase mediated signal transduction	27	1	384.06	0.00404	0.012	GO	CD2AP
CD2AP	GO:0043966	histone H3 acetylation	43	1	237.56	0.00644	0.014	GO	WDR5
CD2AP	GO:0030099	myeloid cell differentiation	44	1	232.02	0.00659	0.014	GO	SNRK
CD2AP	GO:0043967	histone H4 acetylation	47	1	216.86	0.00703	0.014	GO	WDR5
CD2AP	GO:0006464	cellular protein modification process	1001	2	38.03	0.00726	0.014	GO	SNRK;WDR5
CD2AP	GO:0045652	regulation of megakaryocyte differentiation	49	1	207.8	0.00733	0.014	GO	WDR5
CD2AP	GO:0045637	regulation of myeloid cell differentiation	65	1	155.73	0.00972	0.017	GO	WDR5
CD2AP	GO:0016573	histone acetylation	71	1	142.34	0.01061	0.018	GO	WDR5
CD2AP	GO:0030097	hemopoiesis	76	1	132.81	0.01136	0.018	GO	SNRK
CD2AP	GO:0007015	actin filament organization	120	1	83.52	0.01789	0.025	GO	CD2AP
CD2AP	GO:0065003	macromolecular complex assembly	120	1	83.52	0.01789	0.025	GO	CD2AP
CD2AP	GO:0051056	regulation of small GTPase mediated signal transduction	140	1	71.43	0.02085	0.028	GO	CD2AP
CD2AP	GO:1902532	negative regulation of intracellular signal transduction	161	1	61.99	0.02396	0.031	GO	CD2AP
CD2AP	GO:0044782	cilium organization	192	1	51.85	0.02853	0.035	GO	WDR5
CD2AP	GO:0060271	cilium assembly	288	1	34.34	0.04258	0.05	GO	WDR5
CD2AP	GO:0043687	post-translational protein modification	357	1	27.59	0.0526	0.059	GO	WDR5
CD2AP	GO:0070925	organelle assembly	376	1	26.16	0.05535	0.059	GO	WDR5
CD2AP	GO:0016310	phosphorylation	386	1	25.47	0.05679	0.059	GO	SNRK
CD2AP	GO:0006468	protein phosphorylation	470	1	20.82	0.06886	0.069	GO	SNRK
CD2AP	Bacterial invasion of epithelial cells	Bacterial invasion of epithelial cells	74	1	136.47	0.011	0.022	NA	CD2AP
CD2AP	Cushing syndrome	Cushing syndrome	155	1	64.43	0.023	0.023	NA	WDR5
CD2AP	WP2572	Primary Focal Segmental Glomerulosclerosis FSGS	72	1	140.32	0.011	0.011	Wikipathway	CD2AP
CD2AP	R-HSA-373753	Nephrin interactions	22	1	475.62	0.0033	0.022	Reactome	CD2AP
CD2AP	R-HSA-3214841	PKMTs methylate histone lysines	40	1	255.87	0.006	0.022	Reactome	WDR5
CD2AP	R-HSA-3214858	RMTs methylate histone arginines	45	1	226.74	0.0067	0.022	Reactome	WDR5
CD2AP	R-HSA-5619507	Activation of HOX genes during differentiation	89	1	113.12	0.0133	0.027	Reactome	WDR5
CD2AP	R-HSA-5617472	Activation of anterior HOX genes in hindbrain development during early embryogenesis	89	1	113.12	0.0133	0.027	Reactome	WDR5
CD2AP	R-HSA-3214847	HATs acetylate histones	107	1	93.83	0.016	0.027	Reactome	WDR5
CD2AP	R-HSA-1500931	Cell-Cell communication	131	1	76.41	0.0195	0.028	Reactome	CD2AP
CD2AP	R-HSA-4839726	Chromatin organization	226	1	43.94	0.0335	0.037	Reactome	WDR5
CD2AP	R-HSA-3247509	Chromatin modifying enzymes	226	1	43.94	0.0335	0.037	Reactome	WDR5
PTK2B	GO:1904929	coreceptor activity involved in Wnt signaling pathway, planar cell polarity pathway	6	1	137.69	0.009	0.098	GO	GPC6
PTK2B	GO:0004972	NMDA glutamate receptor activity	7	1	114.74	0.01	0.098	GO	PTK2B
PTK2B	GO:0071936	coreceptor activity involved in Wnt signaling pathway	8	1	98.34	0.012	0.098	GO	GPC6
PTK2B	GO:0008093	cytoskeletal adaptor activity	9	1	86.04	0.013	0.098	GO	BICD1
PTK2B	GO:0016176	superoxide-generating NADPH oxidase activator activity	9	1	86.04	0.013	0.098	GO	SH3PXD2B
PTK2B	GO:0004862	cAMP-dependent protein kinase inhibitor activity	9	1	86.04	0.013	0.098	GO	PKIG
PTK2B	GO:0010314	phosphatidylinositol-5-phosphate binding	10	1	76.48	0.015	0.098	GO	SH3PXD2B
PTK2B	GO:0034452	dynactin binding	11	1	68.83	0.016	0.098	GO	BICD1
PTK2B	GO:0019215	intermediate filament binding	11	1	68.83	0.016	0.098	GO	VIM
PTK2B	GO:0047555	3',5'-cyclic-GMP phosphodiesterase activity	11	1	68.83	0.016	0.098	GO	PDE1A
PTK2B	GO:0070700	BMP receptor binding	12	1	62.57	0.018	0.098	GO	BMP6
PTK2B	GO:0034450	ubiquitin-ubiquitin ligase activity	13	1	57.35	0.019	0.098	GO	UBR5
PTK2B	GO:0004713	protein tyrosine kinase activity	147	2	9.77	0.02	0.098	GO	EPHA7;PTK2B
PTK2B	GO:0015271	outward rectifier potassium channel activity	14	1	52.94	0.021	0.098	GO	KCNK2
PTK2B	GO:0004115	3',5'-cyclic-AMP phosphodiesterase activity	15	1	49.15	0.022	0.098	GO	PDE1A
PTK2B	GO:0070696	transmembrane receptor protein serine/threonine kinase binding	16	1	45.87	0.024	0.098	GO	BMP6
PTK2B	GO:0004970	ionotropic glutamate receptor activity	16	1	45.87	0.024	0.098	GO	PTK2B
PTK2B	GO:0022841	potassium ion leak channel activity	16	1	45.87	0.024	0.098	GO	KCNK2
PTK2B	GO:0005005	transmembrane-ephrin receptor activity	17	1	43	0.025	0.098	GO	EPHA7
PTK2B	GO:0005003	ephrin receptor activity	17	1	43	0.025	0.098	GO	EPHA7
PTK2B	GO:0070840	dynein complex binding	19	1	38.22	0.028	0.098	GO	BICD1
PTK2B	GO:0001133	RNA polymerase II transcription factor activity, sequence-specific transcription regulatory region DNA binding	19	1	38.22	0.028	0.098	GO	RARB
PTK2B	GO:0022840	leak channel activity	19	1	38.22	0.028	0.098	GO	KCNK2
PTK2B	GO:0004114	3',5'-cyclic-nucleotide phosphodiesterase activity	20	1	36.21	0.03	0.098	GO	PDE1A
PTK2B	GO:0035254	glutamate receptor binding	20	1	36.21	0.03	0.098	GO	SYNDIG1
PTK2B	GO:0005244	voltage-gated ion channel activity	21	1	34.4	0.031	0.098	GO	PTK2B
PTK2B	GO:0080025	phosphatidylinositol-3,5-bisphosphate binding	21	1	34.4	0.031	0.098	GO	SH3PXD2B
PTK2B	GO:0070273	phosphatidylinositol-4-phosphate binding	22	1	32.76	0.033	0.098	GO	SH3PXD2B
PTK2B	GO:0097718	disordered domain specific binding	23	1	31.27	0.034	0.098	GO	FN1
PTK2B	GO:0019706	protein-cysteine S-palmitoyltransferase activity	24	1	29.91	0.035	0.098	GO	ZDHHC3
PTK2B	GO:0019707	protein-cysteine S-acyltransferase activity	24	1	29.91	0.035	0.098	GO	ZDHHC3
PTK2B	GO:0030198	extracellular matrix organization	229	4	13.5	0.00036	0.099	GO	CSGALNACT1;SH3PXD2B;COL5A2;FN1
PTK2B	GO:0072359	circulatory system development	109	3	20.82	0.00057	0.099	GO	NXN;SH3PXD2B;RARB
PTK2B	GO:0060348	bone development	34	2	44.5	0.00118	0.099	GO	SH3PXD2B;RARB
PTK2B	GO:0071300	cellular response to retinoic acid	42	2	35.59	0.0018	0.099	GO	PTK2B;RARB
PTK2B	GO:0001654	eye development	43	2	34.72	0.00189	0.099	GO	SH3PXD2B;COL5A2
PTK2B	GO:0030500	regulation of bone mineralization	50	2	29.65	0.00255	0.099	GO	PTK2B;BMP6
PTK2B	GO:0010811	positive regulation of cell-substrate adhesion	52	2	28.46	0.00275	0.099	GO	FN1;PTK2B
PTK2B	GO:0042307	positive regulation of protein import into nucleus	53	2	27.9	0.00286	0.099	GO	UBR5;BMP6
PTK2B	GO:0032526	response to retinoic acid	57	2	25.86	0.0033	0.099	GO	PTK2B;RARB
PTK2B	GO:0043408	regulation of MAPK cascade	203	3	10.98	0.00342	0.099	GO	EPHA7;FN1;BMP6
PTK2B	GO:0070372	regulation of ERK1 and ERK2 cascade	247	3	8.98	0.00591	0.099	GO	EPHA7;FN1;PTK2B
PTK2B	GO:0022617	extracellular matrix disassembly	78	2	18.7	0.00609	0.099	GO	SH3PXD2B;FN1
PTK2B	GO:0001932	regulation of protein phosphorylation	261	3	8.49	0.00688	0.099	GO	EPHA7;FN1;BMP6
PTK2B	GO:0050730	regulation of peptidyl-tyrosine phosphorylation	85	2	17.11	0.00719	0.099	GO	EPHA7;PTK2B
PTK2B	GO:0043523	regulation of neuron apoptotic process	89	2	16.32	0.00786	0.099	GO	EPHA7;PTK2B
PTK2B	GO:0071229	cellular response to acid chemical	91	2	15.96	0.0082	0.099	GO	PTK2B;RARB
PTK2B	GO:0003323	type B pancreatic cell development	6	1	137.69	0.00897	0.099	GO	BMP6
PTK2B	GO:0021522	spinal cord motor neuron differentiation	6	1	137.69	0.00897	0.099	GO	MDGA2
PTK2B	GO:0032347	regulation of aldosterone biosynthetic process	6	1	137.69	0.00897	0.099	GO	BMP6
PTK2B	GO:0045738	negative regulation of DNA repair	6	1	137.69	0.00897	0.099	GO	UBR5
PTK2B	GO:0015014	heparan sulfate proteoglycan biosynthetic process, polysaccharide chain biosynthetic process	6	1	137.69	0.00897	0.099	GO	CSGALNACT1
PTK2B	GO:0033160	positive regulation of protein import into nucleus, translocation	6	1	137.69	0.00897	0.099	GO	UBR5
PTK2B	GO:0002068	glandular epithelial cell development	6	1	137.69	0.00897	0.099	GO	BMP6
PTK2B	GO:0010519	negative regulation of phospholipase activity	6	1	137.69	0.00897	0.099	GO	BICD1
PTK2B	GO:1904781	positive regulation of protein localization to centrosome	6	1	137.69	0.00897	0.099	GO	BICD1
PTK2B	GO:0010919	regulation of inositol phosphate biosynthetic process	6	1	137.69	0.00897	0.099	GO	PTK2B
PTK2B	GO:0071281	cellular response to iron ion	6	1	137.69	0.00897	0.099	GO	BMP6
PTK2B	GO:0006024	glycosaminoglycan biosynthetic process	99	2	14.63	0.00964	0.099	GO	CSGALNACT1;GPC6
PTK2B	GO:0031396	regulation of protein ubiquitination	101	2	14.34	0.01002	0.099	GO	NXN;PTK2B
PTK2B	GO:0021515	cell differentiation in spinal cord	7	1	114.74	0.01045	0.099	GO	MDGA2
PTK2B	GO:0050847	progesterone receptor signaling pathway	7	1	114.74	0.01045	0.099	GO	UBR5
PTK2B	GO:0002315	marginal zone B cell differentiation	7	1	114.74	0.01045	0.099	GO	PTK2B
PTK2B	GO:0048384	retinoic acid receptor signaling pathway	7	1	114.74	0.01045	0.099	GO	RARB
PTK2B	GO:0090596	sensory organ morphogenesis	7	1	114.74	0.01045	0.099	GO	COL5A2
PTK2B	GO:0050654	chondroitin sulfate proteoglycan metabolic process	7	1	114.74	0.01045	0.099	GO	CSGALNACT1
PTK2B	GO:1904779	regulation of protein localization to centrosome	7	1	114.74	0.01045	0.099	GO	BICD1
PTK2B	GO:2000480	negative regulation of cAMP-dependent protein kinase activity	8	1	98.34	0.01194	0.099	GO	PKIG
PTK2B	GO:0035413	positive regulation of catenin import into nucleus	8	1	98.34	0.01194	0.099	GO	UBR5
PTK2B	GO:0033622	integrin activation	8	1	98.34	0.01194	0.099	GO	FN1
PTK2B	GO:0045453	bone resorption	8	1	98.34	0.01194	0.099	GO	PTK2B
PTK2B	GO:0033674	positive regulation of kinase activity	113	2	12.78	0.01241	0.099	GO	EPHA7;PTK2B
PTK2B	GO:0034613	cellular protein localization	327	3	6.74	0.01268	0.099	GO	SH3PXD2B;SYNDIG1;BICD1
PTK2B	GO:0071800	podosome assembly	9	1	86.04	0.01342	0.099	GO	SH3PXD2B
PTK2B	GO:0003309	type B pancreatic cell differentiation	9	1	86.04	0.01342	0.099	GO	BMP6
PTK2B	GO:0002313	mature B cell differentiation involved in immune response	9	1	86.04	0.01342	0.099	GO	PTK2B
PTK2B	GO:0051282	regulation of sequestering of calcium ion	9	1	86.04	0.01342	0.099	GO	PTK2B
PTK2B	GO:0035235	ionotropic glutamate receptor signaling pathway	9	1	86.04	0.01342	0.099	GO	PTK2B
PTK2B	GO:0060612	adipose tissue development	9	1	86.04	0.01342	0.099	GO	SH3PXD2B
PTK2B	GO:0007420	brain development	119	2	12.12	0.0137	0.099	GO	EPHA7;RARB
PTK2B	GO:0002576	platelet degranulation	124	2	11.62	0.01481	0.099	GO	APLP2;FN1
PTK2B	GO:0072358	cardiovascular system development	10	1	76.48	0.0149	0.099	GO	NXN
PTK2B	GO:1900274	regulation of phospholipase C activity	10	1	76.48	0.0149	0.099	GO	BICD1
PTK2B	GO:0006040	amino sugar metabolic process	10	1	76.48	0.0149	0.099	GO	CSGALNACT1
PTK2B	GO:0006497	protein lipidation	127	2	11.34	0.01549	0.099	GO	MDGA2;ZDHHC3
PTK2B	GO:0072393	microtubule anchoring at microtubule organizing center	11	1	68.83	0.01638	0.099	GO	BICD1
PTK2B	GO:0043267	negative regulation of potassium ion transport	11	1	68.83	0.01638	0.099	GO	PTK2B
PTK2B	GO:0071352	cellular response to interleukin-2	11	1	68.83	0.01638	0.099	GO	PTK2B
PTK2B	GO:0034063	stress granule assembly	11	1	68.83	0.01638	0.099	GO	BICD1
PTK2B	GO:0038110	interleukin-2-mediated signaling pathway	11	1	68.83	0.01638	0.099	GO	PTK2B
PTK2B	GO:0030502	negative regulation of bone mineralization	11	1	68.83	0.01638	0.099	GO	PTK2B
PTK2B	GO:0033158	regulation of protein import into nucleus, translocation	12	1	62.57	0.01786	0.099	GO	UBR5
PTK2B	GO:2000105	positive regulation of DNA-dependent DNA replication	12	1	62.57	0.01786	0.099	GO	BMP6
PTK2B	GO:0090329	regulation of DNA-dependent DNA replication	12	1	62.57	0.01786	0.099	GO	BMP6
PTK2B	GO:0034453	microtubule anchoring	12	1	62.57	0.01786	0.099	GO	BICD1
PTK2B	GO:0060391	positive regulation of SMAD protein import into nucleus	12	1	62.57	0.01786	0.099	GO	BMP6
PTK2B	GO:0097479	synaptic vesicle localization	13	1	57.35	0.01933	0.099	GO	SYNDIG1
PTK2B	GO:0010039	response to iron ion	13	1	57.35	0.01933	0.099	GO	BMP6
PTK2B	GO:2000479	regulation of cAMP-dependent protein kinase activity	13	1	57.35	0.01933	0.099	GO	PKIG
PTK2B	GO:0099504	synaptic vesicle cycle	13	1	57.35	0.01933	0.099	GO	SYNDIG1
PTK2B	GO:0009225	nucleotide-sugar metabolic process	13	1	57.35	0.01933	0.099	GO	CSGALNACT1
PTK2B	GO:2000310	regulation of NMDA receptor activity	13	1	57.35	0.01933	0.099	GO	PTK2B
PTK2B	GO:0001501	skeletal system development	146	2	9.83	0.02014	0.099	GO	SH3PXD2B;BMP6
PTK2B	GO:0045055	regulated exocytosis	148	2	9.7	0.02066	0.099	GO	APLP2;FN1
PTK2B	GO:1903707	negative regulation of hemopoiesis	14	1	52.94	0.0208	0.099	GO	PTK2B
PTK2B	GO:0070168	negative regulation of biomineral tissue development	14	1	52.94	0.0208	0.099	GO	PTK2B
PTK2B	GO:0007507	heart development	149	2	9.63	0.02092	0.099	GO	SH3PXD2B;RARB
PTK2B	GO:0045596	negative regulation of cell differentiation	150	2	9.57	0.02119	0.099	GO	COL5A2;PTK2B
PTK2B	GO:2000114	regulation of establishment of cell polarity	15	1	49.15	0.02227	0.099	GO	PTK2B
PTK2B	GO:0032967	positive regulation of collagen biosynthetic process	15	1	49.15	0.02227	0.099	GO	VIM
PTK2B	GO:0010714	positive regulation of collagen metabolic process	15	1	49.15	0.02227	0.099	GO	VIM
PTK2B	GO:0050651	dermatan sulfate proteoglycan biosynthetic process	15	1	49.15	0.02227	0.099	GO	CSGALNACT1
PTK2B	GO:0015012	heparan sulfate proteoglycan biosynthetic process	15	1	49.15	0.02227	0.099	GO	CSGALNACT1
PTK2B	GO:0010758	regulation of macrophage chemotaxis	15	1	49.15	0.02227	0.099	GO	PTK2B
PTK2B	WP2814	Mammary gland development pathway - Puberty (Stage 2 of 4)	13	2	129.6	0.00017	0.0052	Wikipathway	FN1;VIM
PTK2B	WP3967	miR-509-3p alteration of YAP1/ECM axis	17	2	95.02	0.00029	0.0052	Wikipathway	FN1;GPC6
PTK2B	WP3859	TGF-B Signaling in Thyroid Cells for Epithelial-Mesenchymal Transition	18	2	89.08	0.00033	0.0052	Wikipathway	FN1;VIM
PTK2B	WP2911	miRNA targets in ECM and membrane receptors	22	2	71.25	0.00049	0.0059	Wikipathway	COL5A2;FN1
PTK2B	WP2864	Apoptosis-related network due to altered Notch3 in ovarian cancer	53	2	27.9	0.00286	0.0274	Wikipathway	PTK2B;VIM
PTK2B	WP69	T-Cell antigen Receptor (TCR) Signaling Pathway	90	2	16.14	0.00803	0.0642	Wikipathway	PTK2B;VIM
PTK2B	WP3924	Hfe effect on hepcidin production	7	1	114.74	0.01045	0.0717	Wikipathway	BMP6
CLU	GO:0031093	platelet alpha granule lumen	67	2	24.5	0.0037	0.046	GO	SPARC;CLU
CLU	GO:0031091	platelet alpha granule	90	2	18.08	0.0065	0.046	GO	SPARC;CLU
CLU	GO:0097440	apical dendrite	8	1	109.7	0.0108	0.046	GO	CLU
CLU	GO:0034366	spherical high-density lipoprotein particle	8	1	109.7	0.0108	0.046	GO	CLU
CLU	GO:0043194	axon initial segment	9	1	95.99	0.0121	0.046	GO	NAV1
CLU	GO:0031092	platelet alpha granule membrane	17	1	47.97	0.0227	0.065	GO	SPARC
CLU	GO:0071682	endocytic vesicle lumen	18	1	45.15	0.024	0.065	GO	SPARC
CLU	GO:0007162	negative regulation of cell adhesion	65	2	25.28	0.0035	0.088	GO	SEMA5A;PLXNC1
CLU	GO:0010595	positive regulation of endothelial cell migration	70	2	23.42	0.004	0.088	GO	SEMA5A;SPARC
CLU	GO:0001936	regulation of endothelial cell proliferation	79	2	20.67	0.0051	0.088	GO	SEMA5A;SPARC
CLU	GO:0048523	negative regulation of cellular process	534	4	6.38	0.0054	0.088	GO	SEMA5A;ZBTB46;PLXNC1;CLU
CLU	GO:0022603	regulation of anatomical structure morphogenesis	82	2	19.89	0.0055	0.088	GO	SPARC;PID1
CLU	GO:1902905	positive regulation of supramolecular fiber organization	84	2	19.41	0.0057	0.088	GO	SEMA5A;CLU
CLU	GO:2001171	positive regulation of ATP biosynthetic process	6	1	153.6	0.0081	0.088	GO	PID1
CLU	GO:0070344	regulation of fat cell proliferation	6	1	153.6	0.0081	0.088	GO	PID1
CLU	GO:1902669	positive regulation of axon guidance	6	1	153.6	0.0081	0.088	GO	SEMA5A
CLU	GO:0002043	blood vessel endothelial cell proliferation involved in sprouting angiogenesis	6	1	153.6	0.0081	0.088	GO	SEMA5A
CLU	GO:0015031	protein transport	326	3	7.6	0.0094	0.088	GO	TBC1D9;CLU;SIL1
CLU	GO:0051788	response to misfolded protein	7	1	127.99	0.0094	0.088	GO	CLU
CLU	GO:0001774	microglial cell activation	7	1	127.99	0.0094	0.088	GO	CLU
CLU	GO:0010635	regulation of mitochondrial fusion	7	1	127.99	0.0094	0.088	GO	PID1
CLU	GO:0045324	late endosome to vacuole transport	8	1	109.7	0.0108	0.088	GO	LEPROTL1
CLU	GO:0046325	negative regulation of glucose import	8	1	109.7	0.0108	0.088	GO	PID1
CLU	GO:0022010	central nervous system myelination	8	1	109.7	0.0108	0.088	GO	CLU
CLU	GO:0035413	positive regulation of catenin import into nucleus	8	1	109.7	0.0108	0.088	GO	SEMA5A
CLU	GO:0043217	myelin maintenance	8	1	109.7	0.0108	0.088	GO	CLU
CLU	GO:0032463	negative regulation of protein homooligomerization	8	1	109.7	0.0108	0.088	GO	CLU
CLU	GO:2001169	regulation of ATP biosynthetic process	8	1	109.7	0.0108	0.088	GO	PID1
CLU	GO:0032511	late endosome to vacuole transport via multivesicular body sorting pathway	8	1	109.7	0.0108	0.088	GO	LEPROTL1
CLU	GO:1905906	regulation of amyloid fibril formation	8	1	109.7	0.0108	0.088	GO	CLU
CLU	GO:1902287	semaphorin-plexin signaling pathway involved in axon guidance	9	1	95.99	0.0121	0.088	GO	PLXNC1
CLU	GO:1902430	negative regulation of amyloid-beta formation	9	1	95.99	0.0121	0.088	GO	CLU
CLU	GO:0032464	positive regulation of protein homooligomerization	9	1	95.99	0.0121	0.088	GO	CLU
CLU	GO:0070584	mitochondrion morphogenesis	9	1	95.99	0.0121	0.088	GO	PID1
CLU	GO:0002576	platelet degranulation	124	2	13.02	0.0121	0.088	GO	SPARC;CLU
CLU	GO:1902004	positive regulation of amyloid-beta formation	10	1	85.32	0.0134	0.088	GO	CLU
CLU	GO:0072321	chaperone-mediated protein transport	10	1	85.32	0.0134	0.088	GO	CLU
CLU	GO:1900221	regulation of amyloid-beta clearance	10	1	85.32	0.0134	0.088	GO	CLU
CLU	GO:0106030	neuron projection fasciculation	10	1	85.32	0.0134	0.088	GO	SEMA5A
CLU	GO:0032990	cell part morphogenesis	11	1	76.78	0.0148	0.088	GO	PID1
CLU	GO:1902992	negative regulation of amyloid precursor protein catabolic process	11	1	76.78	0.0148	0.088	GO	CLU
CLU	GO:2000009	negative regulation of protein localization to cell surface	11	1	76.78	0.0148	0.088	GO	LEPROTL1
CLU	GO:0030834	regulation of actin filament depolymerization	11	1	76.78	0.0148	0.088	GO	SEMA5A
CLU	GO:0030836	positive regulation of actin filament depolymerization	11	1	76.78	0.0148	0.088	GO	SEMA5A
CLU	GO:0032509	endosome transport via multivesicular body sorting pathway	12	1	69.8	0.0161	0.088	GO	LEPROTL1
CLU	GO:0070741	response to interleukin-6	12	1	69.8	0.0161	0.088	GO	PID1
CLU	GO:1901881	positive regulation of protein depolymerization	12	1	69.8	0.0161	0.088	GO	SEMA5A
CLU	GO:0007413	axonal fasciculation	12	1	69.8	0.0161	0.088	GO	SEMA5A
CLU	GO:0071398	cellular response to fatty acid	12	1	69.8	0.0161	0.088	GO	PID1
CLU	GO:1903579	negative regulation of ATP metabolic process	12	1	69.8	0.0161	0.088	GO	PID1
CLU	GO:0032460	negative regulation of protein oligomerization	12	1	69.8	0.0161	0.088	GO	CLU
CLU	GO:1902993	positive regulation of amyloid precursor protein catabolic process	12	1	69.8	0.0161	0.088	GO	CLU
CLU	GO:0045055	regulated exocytosis	148	2	10.86	0.0169	0.088	GO	SPARC;CLU
CLU	GO:0070542	response to fatty acid	13	1	63.98	0.0174	0.088	GO	PID1
CLU	GO:2001273	regulation of glucose import in response to insulin stimulus	13	1	63.98	0.0174	0.088	GO	PID1
CLU	GO:2001026	regulation of endothelial cell chemotaxis	13	1	63.98	0.0174	0.088	GO	SEMA5A
CLU	GO:1902285	semaphorin-plexin signaling pathway involved in neuron projection guidance	13	1	63.98	0.0174	0.088	GO	PLXNC1
CLU	GO:2001028	positive regulation of endothelial cell chemotaxis	13	1	63.98	0.0174	0.088	GO	SEMA5A
CLU	GO:0048843	negative regulation of axon extension involved in axon guidance	15	1	54.83	0.0201	0.093	GO	SEMA5A
CLU	GO:2000104	negative regulation of DNA-dependent DNA replication	15	1	54.83	0.0201	0.093	GO	PID1
CLU	GO:0090201	negative regulation of release of cytochrome c from mitochondria	15	1	54.83	0.0201	0.093	GO	CLU
CLU	GO:0032462	regulation of protein homooligomerization	15	1	54.83	0.0201	0.093	GO	CLU
CLU	GO:1902229	regulation of intrinsic apoptotic signaling pathway in response to DNA damage	16	1	51.17	0.0214	0.093	GO	CLU
CLU	GO:0045860	positive regulation of protein kinase activity	172	2	9.32	0.0224	0.093	GO	MAP3K1;CLU
CLU	GO:0051131	chaperone-mediated protein complex assembly	17	1	47.97	0.0227	0.093	GO	CLU
CLU	GO:0050918	positive chemotaxis	17	1	47.97	0.0227	0.093	GO	SEMA5A
CLU	GO:0043691	reverse cholesterol transport	17	1	47.97	0.0227	0.093	GO	CLU
CLU	GO:0042116	macrophage activation	17	1	47.97	0.0227	0.093	GO	CLU
CLU	GO:1902668	negative regulation of axon guidance	17	1	47.97	0.0227	0.093	GO	SEMA5A
CLU	GO:0045765	regulation of angiogenesis	177	2	9.05	0.0236	0.093	GO	SEMA5A;SPARC
CLU	GO:0001836	release of cytochrome c from mitochondria	18	1	45.15	0.024	0.093	GO	CLU
CLU	GO:1902003	regulation of amyloid-beta formation	18	1	45.15	0.024	0.093	GO	CLU
CLU	GO:0006622	protein targeting to lysosome	19	1	42.64	0.0254	0.093	GO	CLU
CLU	GO:1903077	negative regulation of protein localization to plasma membrane	19	1	42.64	0.0254	0.093	GO	PID1
CLU	GO:0035412	regulation of catenin import into nucleus	19	1	42.64	0.0254	0.093	GO	SEMA5A
CLU	GO:1904376	negative regulation of protein localization to cell periphery	19	1	42.64	0.0254	0.093	GO	PID1
CLU	GO:0045773	positive regulation of axon extension	19	1	42.64	0.0254	0.093	GO	SEMA5A
CLU	GO:0007528	neuromuscular junction development	20	1	40.39	0.0267	0.095	GO	PDZRN3
CLU	GO:0006112	energy reserve metabolic process	21	1	38.37	0.028	0.095	GO	PID1
CLU	GO:1903573	negative regulation of response to endoplasmic reticulum stress	22	1	36.54	0.0293	0.095	GO	CLU
CLU	GO:1903052	positive regulation of proteolysis involved in cellular protein catabolic process	22	1	36.54	0.0293	0.095	GO	CLU
CLU	GO:1903580	positive regulation of ATP metabolic process	23	1	34.88	0.0306	0.095	GO	PID1
CLU	GO:0048841	regulation of axon extension involved in axon guidance	23	1	34.88	0.0306	0.095	GO	SEMA5A
CLU	GO:0071354	cellular response to interleukin-6	23	1	34.88	0.0306	0.095	GO	PID1
CLU	GO:0032461	positive regulation of protein oligomerization	23	1	34.88	0.0306	0.095	GO	CLU
CLU	GO:0030517	negative regulation of axon extension	23	1	34.88	0.0306	0.095	GO	SEMA5A
CLU	GO:1900373	positive regulation of purine nucleotide biosynthetic process	24	1	33.36	0.0319	0.095	GO	PID1
CLU	GO:1902230	negative regulation of intrinsic apoptotic signaling pathway in response to DNA damage	24	1	33.36	0.0319	0.095	GO	CLU
CLU	GO:1905476	negative regulation of protein localization to membrane	24	1	33.36	0.0319	0.095	GO	PID1
CLU	GO:2000352	negative regulation of endothelial cell apoptotic process	24	1	33.36	0.0319	0.095	GO	SEMA5A
CLU	GO:1902806	regulation of cell cycle G1/S phase transition	24	1	33.36	0.0319	0.095	GO	PID1
CLU	GO:0046627	negative regulation of insulin receptor signaling pathway	25	1	31.97	0.0332	0.095	GO	PID1
CLU	GO:0015748	organophosphate ester transport	25	1	31.97	0.0332	0.095	GO	PITPNC1
CLU	GO:2000058	regulation of protein ubiquitination involved in ubiquitin-dependent protein catabolic process	25	1	31.97	0.0332	0.095	GO	CLU
CLU	GO:1904407	positive regulation of nitric oxide metabolic process	25	1	31.97	0.0332	0.095	GO	CLU
CLU	GO:1903828	negative regulation of cellular protein localization	25	1	31.97	0.0332	0.095	GO	LEPROTL1
CLU	GO:0045429	positive regulation of nitric oxide biosynthetic process	25	1	31.97	0.0332	0.095	GO	CLU
CLU	GO:1900077	negative regulation of cellular response to insulin stimulus	26	1	30.69	0.0345	0.097	GO	PID1
CLU	GO:0050919	negative chemotaxis	26	1	30.69	0.0345	0.097	GO	SEMA5A
CLU	GO:2000008	regulation of protein localization to cell surface	27	1	29.51	0.0358	0.099	GO	LEPROTL1
CLU	R-HSA-416700	Other semaphorin interactions	19	2	93.91	0.0003	0.038	Reactome	SEMA5A;PLXNC1
SPI1	GO:0004064	arylesterase activity	6	1	210.26	0.006	0.07	GO	APMAP
SPI1	GO:0035612	AP-2 adaptor complex binding	7	1	175.21	0.007	0.07	GO	FCHO1
SPI1	GO:0015279	store-operated calcium channel activity	10	1	116.79	0.01	0.07	GO	ORAI2
SPI1	GO:0043225	ATPase-coupled anion transmembrane transporter activity	12	1	95.55	0.012	0.07	GO	ABCC8
SPI1	GO:0005343	organic acid:sodium symporter activity	13	1	87.58	0.013	0.07	GO	SLC6A8
SPI1	GO:0005545	1-phosphatidylinositol binding	14	1	80.84	0.014	0.07	GO	FRMPD2
SPI1	GO:0005242	inward rectifier potassium channel activity	21	1	52.53	0.021	0.079	GO	ABCC8
SPI1	GO:0008080	N-acetyltransferase activity	22	1	50.02	0.022	0.079	GO	NAT8L
SPI1	GO:0042625	ATPase coupled ion transmembrane transporter activity	24	1	45.67	0.024	0.079	GO	ABCC8
SPI1	GO:0015079	potassium ion transmembrane transporter activity	38	1	28.37	0.037	0.093	GO	ABCC8
SPI1	GO:0016820	hydrolase activity, acting on acid anhydrides, catalyzing transmembrane movement of substances	42	1	25.6	0.041	0.093	GO	ABCC8
SPI1	GO:0015296	anion:cation symporter activity	43	1	24.98	0.042	0.093	GO	SLC6A8
SPI1	GO:0042626	ATPase activity, coupled to transmembrane movement of substances	45	1	23.85	0.044	0.093	GO	ABCC8
SPI1	GO:0015405	P-P-bond-hydrolysis-driven transmembrane transporter activity	45	1	23.85	0.044	0.093	GO	ABCC8
SPI1	GO:0005070	SH3/SH2 adaptor activity	51	1	20.98	0.05	0.093	GO	SH2D3C
SPI1	GO:0000980	RNA polymerase II distal enhancer sequence-specific DNA binding	52	1	20.57	0.051	0.093	GO	SPI1
SPI1	GO:0043492	ATPase activity, coupled to movement of substances	56	1	19.07	0.055	0.093	GO	ABCC8
SPI1	GO:0008509	anion transmembrane transporter activity	62	1	17.19	0.06	0.093	GO	ABCC8
SPI1	GO:0003705	transcription factor activity, RNA polymerase II distal enhancer sequence-specific binding	64	1	16.64	0.062	0.093	GO	SPI1
SPI1	GO:0001158	enhancer sequence-specific DNA binding	64	1	16.64	0.062	0.093	GO	SPI1
SPI1	GO:0002115	store-operated calcium entry	7	1	175.21	0.007	0.068	GO	ORAI2
SPI1	GO:0061614	pri-miRNA transcription from RNA polymerase II promoter	7	1	175.21	0.007	0.068	GO	SPI1
SPI1	GO:0090239	regulation of histone H4 acetylation	8	1	150.17	0.008	0.068	GO	SPI1
SPI1	GO:0002857	positive regulation of natural killer cell mediated immune response to tumor cell	9	1	131.39	0.009	0.068	GO	CADM3
SPI1	GO:0002860	positive regulation of natural killer cell mediated cytotoxicity directed against tumor cell target	9	1	131.39	0.009	0.068	GO	CADM3
SPI1	GO:0006600	creatine metabolic process	10	1	116.79	0.01	0.068	GO	SLC6A8
SPI1	GO:0002858	regulation of natural killer cell mediated cytotoxicity directed against tumor cell target	10	1	116.79	0.01	0.068	GO	CADM3
SPI1	GO:0046852	positive regulation of bone remodeling	10	1	116.79	0.01	0.068	GO	DEF8
SPI1	GO:0045780	positive regulation of bone resorption	10	1	116.79	0.01	0.068	GO	DEF8
SPI1	GO:0035067	negative regulation of histone acetylation	11	1	105.11	0.011	0.068	GO	SPI1
SPI1	GO:0019371	cyclooxygenase pathway	11	1	105.11	0.011	0.068	GO	PTGS1
SPI1	GO:1900029	positive regulation of ruffle assembly	12	1	95.55	0.012	0.068	GO	DEF8
SPI1	GO:0046457	prostanoid biosynthetic process	13	1	87.58	0.013	0.068	GO	PTGS1
SPI1	GO:0072337	modified amino acid transport	14	1	80.84	0.014	0.068	GO	SLC6A8
SPI1	GO:0048268	clathrin coat assembly	14	1	80.84	0.014	0.068	GO	FCHO1
SPI1	GO:0050670	regulation of lymphocyte proliferation	15	1	75.06	0.015	0.068	GO	LST1
SPI1	GO:0006898	receptor-mediated endocytosis	188	2	11.82	0.015	0.068	GO	FCHO1;LRP3
SPI1	GO:0045954	positive regulation of natural killer cell mediated cytotoxicity	17	1	65.67	0.017	0.069	GO	CADM3
SPI1	GO:0001516	prostaglandin biosynthetic process	18	1	61.8	0.018	0.069	GO	PTGS1
SPI1	GO:0051250	negative regulation of lymphocyte activation	19	1	58.37	0.019	0.069	GO	LST1
SPI1	GO:1902895	positive regulation of pri-miRNA transcription from RNA polymerase II promoter	19	1	58.37	0.019	0.069	GO	SPI1
SPI1	GO:1900027	regulation of ruffle assembly	21	1	52.53	0.021	0.073	GO	DEF8
SPI1	GO:0045124	regulation of bone resorption	22	1	50.02	0.022	0.073	GO	DEF8
SPI1	GO:0045814	negative regulation of gene expression, epigenetic	25	1	43.76	0.025	0.073	GO	SPI1
SPI1	GO:0006693	prostaglandin metabolic process	25	1	43.76	0.025	0.073	GO	PTGS1
SPI1	GO:1902893	regulation of pri-miRNA transcription from RNA polymerase II promoter	26	1	42.01	0.026	0.073	GO	SPI1
SPI1	GO:0008652	cellular amino acid biosynthetic process	28	1	38.89	0.028	0.073	GO	NAT8L
SPI1	GO:0070830	bicellular tight junction assembly	28	1	38.89	0.028	0.073	GO	FRMPD2
SPI1	GO:0032418	lysosome localization	29	1	37.5	0.029	0.073	GO	DEF8
SPI1	GO:0050672	negative regulation of lymphocyte proliferation	29	1	37.5	0.029	0.073	GO	LST1
SPI1	GO:1901605	alpha-amino acid metabolic process	31	1	35	0.031	0.076	GO	SLC6A8
SPI1	GO:0045646	regulation of erythrocyte differentiation	32	1	33.87	0.032	0.076	GO	SPI1
SPI1	GO:0043297	apical junction assembly	35	1	30.88	0.034	0.08	GO	FRMPD2
SPI1	GO:0072583	clathrin-dependent endocytosis	39	1	27.62	0.038	0.087	GO	FCHO1
SPI1	GO:0043966	histone H3 acetylation	43	1	24.98	0.042	0.09	GO	SPI1
SPI1	GO:0034332	adherens junction organization	44	1	24.4	0.043	0.09	GO	CADM3
SPI1	GO:0046394	carboxylic acid biosynthetic process	44	1	24.4	0.043	0.09	GO	NAT8L
SPI1	GO:0007157	heterophilic cell-cell adhesion via plasma membrane cell adhesion molecules	47	1	22.81	0.046	0.093	GO	CADM3
SPI1	GO:0006865	amino acid transport	48	1	22.32	0.047	0.093	GO	SLC6A8
SPI1	GO:0019369	arachidonic acid metabolic process	51	1	20.98	0.05	0.096	GO	PTGS1
SPI1	R-HSA-420597	Nectin/Necl trans heterodimerization	7	1	175.21	0.007	0.072	Reactome	CADM3
SPI1	R-HSA-5619084	ABC transporter disorders	8	1	150.17	0.008	0.072	Reactome	ABCC8
SPI1	R-HSA-71288	Creatine metabolism	10	1	116.79	0.01	0.072	Reactome	SLC6A8
SPI1	R-HSA-2162123	Synthesis of Prostaglandins (PG) and Thromboxanes (TX)	14	1	80.84	0.014	0.072	Reactome	PTGS1
SPI1	R-HSA-5619115	Disorders of transmembrane transporters	15	1	75.06	0.015	0.072	Reactome	ABCC8
PICALM	GO:0045296	cadherin binding	313	4	14.98	0.00029	0.019	GO	CTNNA1;PHLDB2;MARK2;PICALM
PICALM	GO:0032050	clathrin heavy chain binding	6	1	199.74	0.00628	0.065	GO	PICALM
PICALM	GO:0017137	Rab GTPase binding	130	2	16.32	0.00812	0.065	GO	CLEC16A;PICALM
PICALM	GO:0004571	mannosyl-oligosaccharide 1,2-alpha-mannosidase activity	8	1	142.66	0.00837	0.065	GO	EDEM3
PICALM	GO:0016780	phosphotransferase activity, for other substituted phosphate groups	10	1	110.94	0.01045	0.065	GO	SGMS1
PICALM	GO:0098748	endocytic adaptor activity	10	1	110.94	0.01045	0.065	GO	PICALM
PICALM	GO:0017166	vinculin binding	10	1	110.94	0.01045	0.065	GO	CTNNA1
PICALM	GO:0050321	tau-protein kinase activity	10	1	110.94	0.01045	0.065	GO	MARK2
PICALM	GO:0035615	clathrin adaptor activity	10	1	110.94	0.01045	0.065	GO	PICALM
PICALM	GO:0015924	mannosyl-oligosaccharide mannosidase activity	10	1	110.94	0.01045	0.065	GO	EDEM3
PICALM	GO:0000977	RNA polymerase II regulatory region sequence-specific DNA binding	460	3	7.12	0.01182	0.065	GO	TRPS1;TCF12;ACTN4
PICALM	GO:1904680	peptide transmembrane transporter activity	14	1	76.79	0.0146	0.065	GO	SLC15A2
PICALM	GO:0005523	tropomyosin binding	14	1	76.79	0.0146	0.065	GO	TMOD1
PICALM	GO:0030676	Rac guanyl-nucleotide exchange factor activity	14	1	76.79	0.0146	0.065	GO	PREX2
PICALM	GO:0005545	1-phosphatidylinositol binding	14	1	76.79	0.0146	0.065	GO	PICALM
PICALM	GO:0017016	Ras GTPase binding	184	2	11.45	0.01576	0.066	GO	CLEC16A;PICALM
PICALM	GO:0042974	retinoic acid receptor binding	16	1	66.55	0.01667	0.066	GO	ACTN4
PICALM	GO:0001012	RNA polymerase II regulatory region DNA binding	201	2	10.46	0.01862	0.066	GO	TRPS1;ACTN4
PICALM	GO:0030215	semaphorin receptor binding	18	1	58.71	0.01874	0.066	GO	SEMA3C
PICALM	GO:0038191	neuropilin binding	19	1	55.45	0.01977	0.066	GO	SEMA3C
PICALM	GO:0050750	low-density lipoprotein particle receptor binding	20	1	52.53	0.0208	0.066	GO	PICALM
PICALM	GO:0015295	solute:proton symporter activity	21	1	49.9	0.02183	0.066	GO	SLC15A2
PICALM	GO:0043425	bHLH transcription factor binding	22	1	47.52	0.02286	0.067	GO	TCF12
PICALM	GO:0019209	kinase activator activity	24	1	43.38	0.02491	0.067	GO	MARK2
PICALM	GO:0016620	oxidoreductase activity, acting on the aldehyde or oxo group of donors, NAD or NADP as acceptor	25	1	41.57	0.02594	0.067	GO	ALDH6A1
PICALM	GO:0070325	lipoprotein particle receptor binding	25	1	41.57	0.02594	0.067	GO	PICALM
PICALM	GO:0035326	enhancer binding	26	1	39.91	0.02696	0.067	GO	TCF12
PICALM	GO:0003779	actin binding	254	2	8.24	0.02879	0.069	GO	TMOD1;ACTN4
PICALM	GO:0001228	transcriptional activator activity, RNA polymerase II transcription regulatory region sequence-specific binding	284	2	7.35	0.03533	0.082	GO	TRPS1;TCF12
PICALM	GO:0000976	transcription regulatory region sequence-specific DNA binding	292	2	7.15	0.03717	0.083	GO	TRPS1;ACTN4
PICALM	GO:0051427	hormone receptor binding	40	1	25.56	0.04119	0.089	GO	ACTN4
PICALM	GO:0016820	hydrolase activity, acting on acid anhydrides, catalyzing transmembrane movement of substances	42	1	24.31	0.04321	0.09	GO	ABCA5
PICALM	GO:0042626	ATPase activity, coupled to transmembrane movement of substances	45	1	22.65	0.04622	0.091	GO	ABCA5
PICALM	GO:0015405	P-P-bond-hydrolysis-driven transmembrane transporter activity	45	1	22.65	0.04622	0.091	GO	ABCA5
PICALM	GO:0005884	actin filament	55	2	39.57	0.0015	0.061	GO	TMOD1;MARK2
PICALM	GO:0015629	actin cytoskeleton	294	3	11.28	0.0034	0.061	GO	TMOD1;ACTN4;MARK2
PICALM	GO:0005925	focal adhesion	356	3	9.27	0.0059	0.061	GO	CTNNA1;ACTN4;PHLDB2
PICALM	GO:0000138	Golgi trans cisterna	7	1	166.44	0.0073	0.061	GO	SGMS1
PICALM	GO:0005770	late endosome	140	2	15.13	0.0094	0.061	GO	ABCA5;CLEC16A
PICALM	GO:0031143	pseudopodium	9	1	124.82	0.0094	0.061	GO	ACTN4
PICALM	GO:0044322	endoplasmic reticulum quality control compartment	9	1	124.82	0.0094	0.061	GO	EDEM3
PICALM	GO:0030128	clathrin coat of endocytic vesicle	13	1	83.2	0.0136	0.061	GO	PICALM
PICALM	GO:0030122	AP-2 adaptor complex	13	1	83.2	0.0136	0.061	GO	PICALM
PICALM	GO:0036020	endolysosome membrane	14	1	76.79	0.0146	0.061	GO	CLEC16A
PICALM	GO:0000323	lytic vacuole	183	2	11.51	0.0156	0.061	GO	ABCA5;HGS
PICALM	GO:0005856	cytoskeleton	520	3	6.27	0.0164	0.061	GO	TMOD1;ACTN4;PHLDB2
PICALM	GO:0070382	exocytic vesicle	16	1	66.55	0.0167	0.061	GO	PICALM
PICALM	GO:0030131	clathrin adaptor complex	17	1	62.38	0.0177	0.061	GO	PICALM
PICALM	GO:0005865	striated muscle thin filament	19	1	55.45	0.0198	0.061	GO	TMOD1
PICALM	GO:0036019	endolysosome	20	1	52.53	0.0208	0.061	GO	CLEC16A
PICALM	GO:0099513	polymeric cytoskeletal fiber	221	2	9.5	0.0222	0.061	GO	TMOD1;MARK2
PICALM	GO:0005769	early endosome	222	2	9.45	0.0224	0.061	GO	HGS;PICALM
PICALM	GO:0043292	contractile fiber	26	1	39.91	0.027	0.065	GO	TMOD1
PICALM	GO:0030016	myofibril	27	1	38.37	0.028	0.065	GO	TMOD1
PICALM	GO:0000790	nuclear chromatin	253	2	8.27	0.0286	0.065	GO	TRPS1;TCF12
PICALM	GO:0016342	catenin complex	28	1	36.95	0.029	0.065	GO	CTNNA1
PICALM	GO:0005765	lysosomal membrane	291	2	7.17	0.0369	0.078	GO	ABCA5;CLEC16A
PICALM	GO:0000785	chromatin	296	2	7.05	0.0381	0.078	GO	TRPS1;TCF12
PICALM	GO:0030173	integral component of Golgi membrane	40	1	25.56	0.0412	0.081	GO	SGMS1
PICALM	GO:0045334	clathrin-coated endocytic vesicle	50	1	20.34	0.0512	0.093	GO	PICALM
PICALM	GO:0031985	Golgi cisterna	50	1	20.34	0.0512	0.093	GO	SGMS1
PICALM	GO:0061035	regulation of cartilage development	15	2	161.67	0.00011	0.031	GO	TRPS1;SOX5
PICALM	GO:0032330	regulation of chondrocyte differentiation	23	2	100.04	0.00026	0.037	GO	TRPS1;SOX5
PICALM	GO:0016197	endosomal transport	229	3	14.57	0.00169	0.073	GO	HGS;CLEC16A;PICALM
PICALM	GO:0007041	lysosomal transport	72	2	29.94	0.00257	0.073	GO	HGS;CLEC16A
PICALM	GO:0051493	regulation of cytoskeleton organization	95	2	22.51	0.00442	0.073	GO	PHLDB2;MARK2
PICALM	GO:0045666	positive regulation of neuron differentiation	98	2	21.8	0.0047	0.073	GO	TCF12;MARK2
PICALM	GO:0033043	regulation of organelle organization	113	2	18.84	0.00619	0.073	GO	CLEC16A;MARK2
PICALM	GO:2000739	regulation of mesenchymal stem cell differentiation	6	1	199.74	0.00628	0.073	GO	SOX5
PICALM	GO:0098711	iron ion import across plasma membrane	6	1	199.74	0.00628	0.073	GO	PICALM
PICALM	GO:1903689	regulation of wound healing, spreading of epidermal cells	6	1	199.74	0.00628	0.073	GO	PHLDB2
PICALM	GO:1900223	positive regulation of amyloid-beta clearance	6	1	199.74	0.00628	0.073	GO	PICALM
PICALM	GO:2000370	positive regulation of clathrin-dependent endocytosis	6	1	199.74	0.00628	0.073	GO	PICALM
PICALM	GO:0097286	iron ion import	6	1	199.74	0.00628	0.073	GO	PICALM
PICALM	GO:1902961	positive regulation of aspartic-type endopeptidase activity involved in amyloid precursor protein catabolic process	6	1	199.74	0.00628	0.073	GO	PICALM
PICALM	GO:1905247	positive regulation of aspartic-type peptidase activity	6	1	199.74	0.00628	0.073	GO	PICALM
PICALM	GO:0045595	regulation of cell differentiation	121	2	17.57	0.00707	0.073	GO	TRPS1;PHLDB2
PICALM	GO:0006573	valine metabolic process	7	1	166.44	0.00733	0.073	GO	ALDH6A1
PICALM	GO:0035357	peroxisome proliferator activated receptor signaling pathway	7	1	166.44	0.00733	0.073	GO	ACTN4
PICALM	GO:0030050	vesicle transport along actin filament	7	1	166.44	0.00733	0.073	GO	ACTN4
PICALM	GO:0010324	membrane invagination	7	1	166.44	0.00733	0.073	GO	HGS
PICALM	GO:2001141	regulation of RNA biosynthetic process	7	1	166.44	0.00733	0.073	GO	ACTN4
PICALM	GO:0048384	retinoic acid receptor signaling pathway	7	1	166.44	0.00733	0.073	GO	ACTN4
PICALM	GO:1904263	positive regulation of TORC1 signaling	8	1	142.66	0.00837	0.073	GO	CLEC16A
PICALM	GO:1901203	positive regulation of extracellular matrix assembly	8	1	142.66	0.00837	0.073	GO	PHLDB2
PICALM	GO:1902991	regulation of amyloid precursor protein catabolic process	8	1	142.66	0.00837	0.073	GO	PICALM
PICALM	GO:0043242	negative regulation of protein complex disassembly	8	1	142.66	0.00837	0.073	GO	CLEC16A
PICALM	GO:1902959	regulation of aspartic-type endopeptidase activity involved in amyloid precursor protein catabolic process	8	1	142.66	0.00837	0.073	GO	PICALM
PICALM	GO:0038202	TORC1 signaling	8	1	142.66	0.00837	0.073	GO	CLEC16A
PICALM	GO:0006206	pyrimidine nucleobase metabolic process	8	1	142.66	0.00837	0.073	GO	ALDH6A1
PICALM	GO:0006684	sphingomyelin metabolic process	9	1	124.82	0.00941	0.073	GO	SGMS1
PICALM	GO:0030948	negative regulation of vascular endothelial growth factor receptor signaling pathway	9	1	124.82	0.00941	0.073	GO	HGS
PICALM	GO:1902004	positive regulation of amyloid-beta formation	10	1	110.94	0.01045	0.073	GO	PICALM
PICALM	GO:0010640	regulation of platelet-derived growth factor receptor signaling pathway	10	1	110.94	0.01045	0.073	GO	HGS
PICALM	GO:1900221	regulation of amyloid-beta clearance	10	1	110.94	0.01045	0.073	GO	PICALM
PICALM	GO:0099515	actin filament-based transport	10	1	110.94	0.01045	0.073	GO	ACTN4
PICALM	GO:1905331	negative regulation of morphogenesis of an epithelium	11	1	99.84	0.01149	0.073	GO	PHLDB2
PICALM	GO:0032332	positive regulation of chondrocyte differentiation	11	1	99.84	0.01149	0.073	GO	SOX5
PICALM	GO:0045056	transcytosis	11	1	99.84	0.01149	0.073	GO	PICALM
PICALM	GO:1902992	negative regulation of amyloid precursor protein catabolic process	11	1	99.84	0.01149	0.073	GO	PICALM
PICALM	GO:2000009	negative regulation of protein localization to cell surface	11	1	99.84	0.01149	0.073	GO	PICALM
PICALM	GO:1901096	regulation of autophagosome maturation	11	1	99.84	0.01149	0.073	GO	CLEC16A
PICALM	GO:2000651	positive regulation of sodium ion transmembrane transporter activity	11	1	99.84	0.01149	0.073	GO	ACTN4
PICALM	GO:2000738	positive regulation of stem cell differentiation	12	1	90.76	0.01253	0.073	GO	SOX5
PICALM	GO:1905209	positive regulation of cardiocyte differentiation	12	1	90.76	0.01253	0.073	GO	SEMA3C
PICALM	GO:1902993	positive regulation of amyloid precursor protein catabolic process	12	1	90.76	0.01253	0.073	GO	PICALM
PICALM	GO:1900025	negative regulation of substrate adhesion-dependent cell spreading	12	1	90.76	0.01253	0.073	GO	ACTN4
PICALM	GO:0009894	regulation of catabolic process	12	1	90.76	0.01253	0.073	GO	HGS
PICALM	GO:0010745	negative regulation of macrophage derived foam cell differentiation	13	1	83.2	0.01357	0.073	GO	ABCA5
PICALM	GO:0010470	regulation of gastrulation	14	1	76.79	0.0146	0.073	GO	PHLDB2
PICALM	GO:0051895	negative regulation of focal adhesion assembly	14	1	76.79	0.0146	0.073	GO	PHLDB2
PICALM	GO:0048268	clathrin coat assembly	14	1	76.79	0.0146	0.073	GO	PICALM
PICALM	GO:0048261	negative regulation of receptor-mediated endocytosis	14	1	76.79	0.0146	0.073	GO	PICALM
PICALM	GO:2000147	positive regulation of cell motility	179	2	11.78	0.01496	0.073	GO	SEMA3C;ACTN4
PICALM	GO:0051646	mitochondrion localization	15	1	71.3	0.01564	0.073	GO	MARK2
PICALM	GO:0048843	negative regulation of axon extension involved in axon guidance	15	1	71.3	0.01564	0.073	GO	SEMA3C
PICALM	GO:2000369	regulation of clathrin-dependent endocytosis	15	1	71.3	0.01564	0.073	GO	PICALM
PICALM	GO:0010642	negative regulation of platelet-derived growth factor receptor signaling pathway	15	1	71.3	0.01564	0.073	GO	HGS
PICALM	GO:1903543	positive regulation of exosomal secretion	15	1	71.3	0.01564	0.073	GO	HGS
PICALM	GO:0043244	regulation of protein complex disassembly	15	1	71.3	0.01564	0.073	GO	CLEC16A
PICALM	GO:1903392	negative regulation of adherens junction organization	15	1	71.3	0.01564	0.073	GO	PHLDB2
PICALM	GO:1903541	regulation of exosomal secretion	16	1	66.55	0.01667	0.073	GO	HGS
PICALM	GO:0045597	positive regulation of cell differentiation	194	2	10.85	0.01741	0.073	GO	CTNNA1;SOX5
PICALM	GO:0006491	N-glycan processing	17	1	62.38	0.01771	0.073	GO	EDEM3
PICALM	GO:0034375	high-density lipoprotein particle remodeling	17	1	62.38	0.01771	0.073	GO	ABCA5
PICALM	GO:0043691	reverse cholesterol transport	17	1	62.38	0.01771	0.073	GO	ABCA5
PICALM	GO:1902668	negative regulation of axon guidance	17	1	62.38	0.01771	0.073	GO	SEMA3C
PICALM	GO:0051497	negative regulation of stress fiber assembly	17	1	62.38	0.01771	0.073	GO	PHLDB2
PICALM	GO:0061036	positive regulation of cartilage development	17	1	62.38	0.01771	0.073	GO	SOX5
PICALM	GO:0035088	establishment or maintenance of apical/basal cell polarity	18	1	58.71	0.01874	0.073	GO	MARK2
PICALM	GO:1902003	regulation of amyloid-beta formation	18	1	58.71	0.01874	0.073	GO	PICALM
PICALM	GO:0051240	positive regulation of multicellular organismal process	202	2	10.41	0.01879	0.073	GO	SOX5;PICALM
PICALM	GO:0006622	protein targeting to lysosome	19	1	55.45	0.01977	0.073	GO	HGS
PICALM	GO:0015893	drug transport	19	1	55.45	0.01977	0.073	GO	SLC15A2
PICALM	GO:1901889	negative regulation of cell junction assembly	19	1	55.45	0.01977	0.073	GO	PHLDB2
PICALM	GO:1903077	negative regulation of protein localization to plasma membrane	19	1	55.45	0.01977	0.073	GO	PICALM
PICALM	GO:1904376	negative regulation of protein localization to cell periphery	19	1	55.45	0.01977	0.073	GO	PICALM
PICALM	GO:0055002	striated muscle cell development	20	1	52.53	0.0208	0.073	GO	TMOD1
PICALM	GO:0099518	vesicle cytoskeletal trafficking	20	1	52.53	0.0208	0.073	GO	ACTN4
PICALM	GO:0032232	negative regulation of actin filament bundle assembly	20	1	52.53	0.0208	0.073	GO	PHLDB2
PICALM	GO:0051272	positive regulation of cellular component movement	21	1	49.9	0.02183	0.073	GO	ACTN4
PICALM	GO:0009083	branched-chain amino acid catabolic process	21	1	49.9	0.02183	0.073	GO	ALDH6A1
PICALM	GO:0016242	negative regulation of macroautophagy	21	1	49.9	0.02183	0.073	GO	CLEC16A
PICALM	GO:0030335	positive regulation of cell migration	221	2	9.5	0.02223	0.073	GO	SEMA3C;ACTN4
PICALM	GO:0009081	branched-chain amino acid metabolic process	22	1	47.52	0.02286	0.073	GO	ALDH6A1
PICALM	GO:0006607	NLS-bearing protein import into nucleus	22	1	47.52	0.02286	0.073	GO	TRPS1
PICALM	GO:0030947	regulation of vascular endothelial growth factor receptor signaling pathway	22	1	47.52	0.02286	0.073	GO	HGS
PICALM	GO:0003148	outflow tract septum morphogenesis	22	1	47.52	0.02286	0.073	GO	SEMA3C
PICALM	GO:0070507	regulation of microtubule cytoskeleton organization	23	1	45.36	0.02389	0.073	GO	PHLDB2
PICALM	GO:0048841	regulation of axon extension involved in axon guidance	23	1	45.36	0.02389	0.073	GO	SEMA3C
PICALM	GO:0009063	cellular amino acid catabolic process	23	1	45.36	0.02389	0.073	GO	ALDH6A1
PICALM	GO:0033344	cholesterol efflux	23	1	45.36	0.02389	0.073	GO	ABCA5
PICALM	GO:0030517	negative regulation of axon extension	23	1	45.36	0.02389	0.073	GO	SEMA3C
PICALM	GO:0055076	transition metal ion homeostasis	24	1	43.38	0.02491	0.073	GO	PICALM
PICALM	GO:1905476	negative regulation of protein localization to membrane	24	1	43.38	0.02491	0.073	GO	PICALM
PICALM	GO:0010950	positive regulation of endopeptidase activity	24	1	43.38	0.02491	0.073	GO	PICALM
PICALM	GO:0036508	protein alpha-1,2-demannosylation	24	1	43.38	0.02491	0.073	GO	EDEM3
PICALM	GO:0061045	negative regulation of wound healing	25	1	41.57	0.02594	0.073	GO	PHLDB2
PICALM	GO:2001233	regulation of apoptotic signaling pathway	25	1	41.57	0.02594	0.073	GO	SGMS1
PICALM	GO:0098659	inorganic cation import across plasma membrane	25	1	41.57	0.02594	0.073	GO	PICALM
PICALM	GO:0040019	positive regulation of embryonic development	25	1	41.57	0.02594	0.073	GO	PHLDB2
PICALM	GO:1903828	negative regulation of cellular protein localization	25	1	41.57	0.02594	0.073	GO	PICALM
PICALM	GO:0032886	regulation of microtubule-based process	26	1	39.91	0.02696	0.074	GO	PHLDB2
PICALM	GO:0050919	negative chemotaxis	26	1	39.91	0.02696	0.074	GO	SEMA3C
PICALM	GO:0035459	cargo loading into vesicle	27	1	38.37	0.02798	0.074	GO	PICALM
PICALM	GO:0001953	negative regulation of cell-matrix adhesion	27	1	38.37	0.02798	0.074	GO	PHLDB2
PICALM	GO:2000008	regulation of protein localization to cell surface	27	1	38.37	0.02798	0.074	GO	PICALM
PICALM	GO:0006623	protein targeting to vacuole	27	1	38.37	0.02798	0.074	GO	HGS
PICALM	GO:0045806	negative regulation of endocytosis	28	1	36.95	0.02901	0.074	GO	PICALM
PICALM	GO:0001755	neural crest cell migration	28	1	36.95	0.02901	0.074	GO	SEMA3C
PICALM	GO:1903432	regulation of TORC1 signaling	28	1	36.95	0.02901	0.074	GO	CLEC16A
PICALM	GO:1901222	regulation of NIK/NF-kappaB signaling	28	1	36.95	0.02901	0.074	GO	ACTN4
PICALM	GO:0097306	cellular response to alcohol	28	1	36.95	0.02901	0.074	GO	CTNNA1
PICALM	GO:0045995	regulation of embryonic development	29	1	35.63	0.03003	0.074	GO	PHLDB2
PICALM	GO:0010743	regulation of macrophage derived foam cell differentiation	29	1	35.63	0.03003	0.074	GO	ABCA5
PICALM	GO:0071526	semaphorin-plexin signaling pathway	29	1	35.63	0.03003	0.074	GO	SEMA3C
PICALM	GO:0036258	multivesicular body assembly	30	1	34.4	0.03105	0.075	GO	HGS
PICALM	GO:0010771	negative regulation of cell morphogenesis involved in differentiation	30	1	34.4	0.03105	0.075	GO	ACTN4
PICALM	GO:0061462	protein localization to lysosome	30	1	34.4	0.03105	0.075	GO	HGS
PICALM	GO:1901605	alpha-amino acid metabolic process	31	1	33.25	0.03207	0.076	GO	ALDH6A1
PICALM	GO:0036257	multivesicular body organization	31	1	33.25	0.03207	0.076	GO	HGS
PICALM	GO:0032008	positive regulation of TOR signaling	32	1	32.17	0.03308	0.077	GO	CLEC16A
PICALM	GO:0046513	ceramide biosynthetic process	32	1	32.17	0.03308	0.077	GO	SGMS1
PICALM	GO:0045197	establishment or maintenance of epithelial cell apical/basal polarity	33	1	31.17	0.0341	0.079	GO	MARK2
PICALM	GO:0045921	positive regulation of exocytosis	34	1	30.22	0.03512	0.079	GO	HGS
PICALM	GO:0034622	cellular macromolecular complex assembly	34	1	30.22	0.03512	0.079	GO	PICALM
PICALM	GO:0051149	positive regulation of muscle cell differentiation	34	1	30.22	0.03512	0.079	GO	CTNNA1
PICALM	GO:0010720	positive regulation of cell development	34	1	30.22	0.03512	0.079	GO	SEMA3C
PICALM	GO:0014032	neural crest cell development	35	1	29.33	0.03613	0.079	GO	SEMA3C
PICALM	GO:1901224	positive regulation of NIK/NF-kappaB signaling	35	1	29.33	0.03613	0.079	GO	ACTN4
PICALM	GO:0043297	apical junction assembly	35	1	29.33	0.03613	0.079	GO	CTNNA1
PICALM	GO:0010812	negative regulation of cell-substrate adhesion	35	1	29.33	0.03613	0.079	GO	ACTN4
PICALM	GO:0048259	regulation of receptor-mediated endocytosis	36	1	28.49	0.03715	0.079	GO	PICALM
PICALM	GO:0010769	regulation of cell morphogenesis involved in differentiation	36	1	28.49	0.03715	0.079	GO	MARK2
PICALM	GO:0051147	regulation of muscle cell differentiation	36	1	28.49	0.03715	0.079	GO	CTNNA1
PICALM	GO:0008654	phospholipid biosynthetic process	37	1	27.7	0.03816	0.08	GO	SGMS1
PICALM	GO:0030049	muscle filament sliding	38	1	26.95	0.03917	0.08	GO	TMOD1
PICALM	GO:0033275	actin-myosin filament sliding	38	1	26.95	0.03917	0.08	GO	TMOD1
PICALM	GO:0061726	mitochondrion disassembly	38	1	26.95	0.03917	0.08	GO	MARK2
PICALM	GO:1901216	positive regulation of neuron death	38	1	26.95	0.03917	0.08	GO	PICALM
PICALM	GO:1901606	alpha-amino acid catabolic process	39	1	26.24	0.04018	0.08	GO	ALDH6A1
PICALM	GO:0072583	clathrin-dependent endocytosis	39	1	26.24	0.04018	0.08	GO	PICALM
PICALM	GO:0001764	neuron migration	40	1	25.56	0.04119	0.08	GO	MARK2
PICALM	GO:0042059	negative regulation of epidermal growth factor receptor signaling pathway	40	1	25.56	0.04119	0.08	GO	HGS
PICALM	GO:0000422	autophagy of mitochondrion	40	1	25.56	0.04119	0.08	GO	MARK2
PICALM	GO:0001667	ameboidal-type cell migration	40	1	25.56	0.04119	0.08	GO	SEMA3C
PICALM	GO:0032007	negative regulation of TOR signaling	40	1	25.56	0.04119	0.08	GO	PREX2
PICALM	GO:1904893	negative regulation of STAT cascade	41	1	24.92	0.0422	0.08	GO	HGS
PICALM	GO:1900024	regulation of substrate adhesion-dependent cell spreading	41	1	24.92	0.0422	0.08	GO	ACTN4
PICALM	GO:0032880	regulation of protein localization	41	1	24.92	0.0422	0.08	GO	PICALM
PICALM	GO:0048260	positive regulation of receptor-mediated endocytosis	41	1	24.92	0.0422	0.08	GO	PICALM
PICALM	GO:0030334	regulation of cell migration	316	2	6.59	0.04289	0.081	GO	SEMA3C;ACTN4
PICALM	GO:0006672	ceramide metabolic process	42	1	24.31	0.04321	0.081	GO	SGMS1
PICALM	GO:2000026	regulation of multicellular organismal development	43	1	23.73	0.04421	0.082	GO	PHLDB2
PICALM	GO:1901185	negative regulation of ERBB signaling pathway	43	1	23.73	0.04421	0.082	GO	HGS
PICALM	GO:0043604	amide biosynthetic process	44	1	23.18	0.04522	0.082	GO	SGMS1
PICALM	GO:0051893	regulation of focal adhesion assembly	44	1	23.18	0.04522	0.082	GO	PHLDB2
PICALM	GO:0030301	cholesterol transport	44	1	23.18	0.04522	0.082	GO	ABCA5
PICALM	GO:0034332	adherens junction organization	44	1	23.18	0.04522	0.082	GO	CTNNA1
PICALM	GO:0051270	regulation of cellular component movement	46	1	22.15	0.04723	0.085	GO	ACTN4
PICALM	GO:0030239	myofibril assembly	47	1	21.67	0.04823	0.085	GO	TMOD1
PICALM	GO:0046426	negative regulation of JAK-STAT cascade	47	1	21.67	0.04823	0.085	GO	HGS
PICALM	GO:2001242	regulation of intrinsic apoptotic signaling pathway	47	1	21.67	0.04823	0.085	GO	SGMS1
PICALM	GO:0008333	endosome to lysosome transport	48	1	21.2	0.04923	0.086	GO	CLEC16A
PICALM	GO:0009100	glycoprotein metabolic process	48	1	21.2	0.04923	0.086	GO	EDEM3
PICALM	GO:0051291	protein heterooligomerization	49	1	20.76	0.05023	0.087	GO	TRPS1
PICALM	GO:0031623	receptor internalization	50	1	20.34	0.05123	0.088	GO	PICALM
PICALM	GO:0006351	transcription, DNA-templated	356	2	5.84	0.05311	0.091	GO	TRPS1;SOX5
PICALM	GO:0031669	cellular response to nutrient levels	54	1	18.8	0.05522	0.094	GO	CLEC16A
PICALM	GO:0050770	regulation of axonogenesis	55	1	18.45	0.05622	0.094	GO	MARK2
PICALM	GO:0090288	negative regulation of cellular response to growth factor stimulus	55	1	18.45	0.05622	0.094	GO	HGS
PICALM	GO:0010942	positive regulation of cell death	57	1	17.79	0.0582	0.097	GO	PICALM
PICALM	GO:0070925	organelle assembly	376	2	5.52	0.05852	0.097	GO	TMOD1;HGS
PICALM	GO:0042058	regulation of epidermal growth factor receptor signaling pathway	58	1	17.48	0.05919	0.097	GO	HGS
PICALM	GO:0043112	receptor metabolic process	58	1	17.48	0.05919	0.097	GO	PICALM
PICALM	GO:0051246	regulation of protein metabolic process	59	1	17.17	0.06019	0.098	GO	HGS
PICALM	GO:0051492	regulation of stress fiber assembly	60	1	16.88	0.06117	0.098	GO	PHLDB2
PICALM	GO:0046467	membrane lipid biosynthetic process	60	1	16.88	0.06117	0.098	GO	SGMS1
PICALM	GO:0007517	muscle organ development	60	1	16.88	0.06117	0.098	GO	TCF12
PICALM	GO:0034250	positive regulation of cellular amide metabolic process	61	1	16.6	0.06216	0.099	GO	PICALM
PICALM	Adherens junction	Adherens junction	72	2	29.94	0.0026	0.064	NA	CTNNA1;ACTN4
PICALM	Leukocyte transendothelial migration	Leukocyte transendothelial migration	112	2	19.01	0.0061	0.076	NA	CTNNA1;ACTN4
PICALM	WP383	Striated Muscle Contraction Pathway	38	2	58.31	0.00072	0.0074	Wikipathway	TMOD1;ACTN4
PICALM	WP2038	Regulation of Microtubule Cytoskeleton	46	2	47.69	0.00106	0.0074	Wikipathway	PHLDB2;MARK2
PICALM	WP4534	Mechanoregulation and pathology of YAP/TAZ via Hippo and non-Hippo mechanisms	47	2	46.63	0.0011	0.0074	Wikipathway	SGMS1;CTNNA1
PICALM	WP2118	Arrhythmogenic Right Ventricular Cardiomyopathy	74	2	29.1	0.00271	0.0135	Wikipathway	CTNNA1;ACTN4
PICALM	WP4301	Inhibition of exosome biogenesis and secretion by Manumycin A in CRPC cells	18	1	58.71	0.01874	0.0735	Wikipathway	HGS
PICALM	WP3888	VEGFA-VEGFR2 Signaling Pathway	236	2	8.88	0.02512	0.0735	Wikipathway	HGS;CTNNA1
PICALM	WP4288	MTHFR deficiency	25	1	41.57	0.02594	0.0735	Wikipathway	SGMS1
PICALM	WP4304	Oligodendrocyte Specification and differentiation(including remyelination), leading to Myelin Components for CNS	30	1	34.4	0.03105	0.0735	Wikipathway	SOX5
PICALM	WP4149	White fat cell differentiation	32	1	32.17	0.03308	0.0735	Wikipathway	CTNNA1
PICALM	R-HSA-525793	Myogenesis	29	2	77.79	0.00042	0.0096	Reactome	TCF12;CTNNA1
PICALM	R-HSA-375170	CDO in myogenesis	29	2	77.79	0.00042	0.0096	Reactome	TCF12;CTNNA1
PICALM	R-HSA-199992	trans-Golgi Network Vesicle Budding	70	2	30.82	0.00243	0.0279	Reactome	HGS;PICALM
PICALM	R-HSA-421837	Clathrin derived vesicle budding	70	2	30.82	0.00243	0.0279	Reactome	HGS;PICALM
PICALM	R-HSA-1500931	Cell-Cell communication	131	2	16.2	0.00824	0.0755	Reactome	CTNNA1;ACTN4
PICALM	R-HSA-901032	ER Quality Control Compartment (ERQC)	10	1	110.94	0.01045	0.0755	Reactome	EDEM3
PICALM	R-HSA-5626467	RHO GTPases activate IQGAPs	11	1	99.84	0.01149	0.0755	Reactome	CTNNA1
PICALM	R-HSA-901042	Calnexin/calreticulin cycle	15	1	71.3	0.01564	0.0899	Reactome	EDEM3
PICALM	R-HSA-532668	N-glycan trimming in the ER and Calnexin/Calreticulin cycle	17	1	62.38	0.01771	0.0905	Reactome	EDEM3
PICALM	R-HSA-373753	Nephrin interactions	22	1	47.52	0.02286	0.0923	Reactome	ACTN4
PICALM	R-HSA-70895	Branched-chain amino acid catabolism	23	1	45.36	0.02389	0.0923	Reactome	ALDH6A1
PICALM	R-HSA-182971	EGFR downregulation	27	1	38.37	0.02798	0.0923	Reactome	HGS
PICALM	R-HSA-5218920	VEGFR2 mediated vascular permeability	27	1	38.37	0.02798	0.0923	Reactome	CTNNA1
PICALM	R-HSA-917729	Endosomal Sorting Complex Required For Transport (ESCRT)	28	1	36.95	0.02901	0.0923	Reactome	HGS
PICALM	R-HSA-418990	Adherens junctions interactions	31	1	33.25	0.03207	0.0923	Reactome	CTNNA1
PICALM	R-HSA-1660661	Sphingolipid de novo biosynthesis	33	1	31.17	0.0341	0.0923	Reactome	SGMS1
PICALM	R-HSA-390522	Striated Muscle Contraction	34	1	30.22	0.03512	0.0923	Reactome	TMOD1
PICALM	R-HSA-432720	Lysosome Vesicle Biogenesis	35	1	29.33	0.03613	0.0923	Reactome	HGS
SORL1	GO:0051287	NAD binding	22	2	95.03	0.00029	0.016	GO	ALDH1A1;SIRT2
SORL1	GO:0001540	amyloid-beta binding	49	2	40.39	0.00144	0.039	GO	CLSTN1;SORL1
SORL1	GO:0030306	ADP-ribosylation factor binding	6	1	181.56	0.00688	0.062	GO	SORL1
SORL1	GO:0004559	alpha-mannosidase activity	6	1	181.56	0.00688	0.062	GO	MAN2A1
SORL1	GO:0001758	retinal dehydrogenase activity	7	1	151.3	0.00802	0.062	GO	ALDH1A1
SORL1	GO:0015923	mannosidase activity	7	1	151.3	0.00802	0.062	GO	MAN2A1
SORL1	GO:0070403	NAD+ binding	8	1	129.68	0.00916	0.062	GO	SIRT2
SORL1	GO:0004028	3-chloroallyl aldehyde dehydrogenase activity	8	1	129.68	0.00916	0.062	GO	ALDH1A1
SORL1	GO:0031435	mitogen-activated protein kinase kinase kinase binding	10	1	100.85	0.01144	0.062	GO	SASH1
SORL1	GO:0015924	mannosyl-oligosaccharide mannosidase activity	10	1	100.85	0.01144	0.062	GO	MAN2A1
SORL1	GO:0005041	low-density lipoprotein receptor activity	13	1	75.62	0.01485	0.071	GO	SORL1
SORL1	GO:0004029	aldehyde dehydrogenase (NAD) activity	14	1	69.8	0.01599	0.071	GO	ALDH1A1
SORL1	GO:0030228	lipoprotein particle receptor activity	15	1	64.81	0.01712	0.071	GO	SORL1
SORL1	GO:0030169	low-density lipoprotein particle binding	17	1	56.71	0.01938	0.071	GO	SORL1
SORL1	GO:0005540	hyaluronic acid binding	18	1	53.37	0.02051	0.071	GO	CD44
SORL1	GO:0004012	phospholipid-translocating ATPase activity	20	1	47.75	0.02276	0.071	GO	ATP8A1
SORL1	GO:0035035	histone acetyltransferase binding	22	1	43.19	0.02501	0.071	GO	SIRT2
SORL1	GO:0071813	lipoprotein particle binding	23	1	41.23	0.02613	0.071	GO	SORL1
SORL1	GO:0042625	ATPase coupled ion transmembrane transporter activity	24	1	39.43	0.02725	0.071	GO	ATP8A1
SORL1	GO:0043027	cysteine-type endopeptidase inhibitor activity involved in apoptotic process	24	1	39.43	0.02725	0.071	GO	SERPINB9
SORL1	GO:0016620	oxidoreductase activity, acting on the aldehyde or oxo group of donors, NAD or NADP as acceptor	25	1	37.79	0.02837	0.071	GO	ALDH1A1
SORL1	GO:0016538	cyclin-dependent protein serine/threonine kinase regulator activity	27	1	34.88	0.03061	0.071	GO	CCNL1
SORL1	GO:0019894	kinesin binding	28	1	33.59	0.03173	0.071	GO	CLSTN1
SORL1	GO:0019829	cation-transporting ATPase activity	29	1	32.38	0.03284	0.071	GO	ATP8A1
SORL1	GO:0005096	GTPase activator activity	249	2	7.61	0.03289	0.071	GO	DOCK4;ALDH1A1
SORL1	GO:0031406	carboxylic acid binding	34	1	27.47	0.0384	0.079	GO	CD44
SORL1	GO:0030695	GTPase regulator activity	275	2	6.87	0.03942	0.079	GO	DOCK4;ALDH1A1
SORL1	GO:0030971	receptor tyrosine kinase binding	39	1	23.85	0.04392	0.084	GO	DOCK4
SORL1	GO:0004407	histone deacetylase activity	40	1	23.24	0.04503	0.084	GO	SIRT2
SORL1	GO:0033558	protein deacetylase activity	42	1	22.1	0.04723	0.084	GO	SIRT2
SORL1	GO:0048365	Rac GTPase binding	43	1	21.57	0.04832	0.084	GO	DOCK4
SORL1	GO:0005548	phospholipid transporter activity	48	1	19.27	0.0538	0.087	GO	ATP8A1
SORL1	GO:1990782	protein tyrosine kinase binding	48	1	19.27	0.0538	0.087	GO	DOCK4
SORL1	GO:0004869	cysteine-type endopeptidase inhibitor activity	51	1	18.12	0.05706	0.087	GO	SERPINB9
SORL1	GO:0017112	Rab guanyl-nucleotide exchange factor activity	51	1	18.12	0.05706	0.087	GO	DENND4A
SORL1	GO:0005518	collagen binding	52	1	17.76	0.05815	0.087	GO	CD44
SORL1	GO:0043492	ATPase activity, coupled to movement of substances	56	1	16.46	0.06249	0.089	GO	ATP8A1
SORL1	GO:0004867	serine-type endopeptidase inhibitor activity	56	1	16.46	0.06249	0.089	GO	SERPINB9
SORL1	GO:0043130	ubiquitin binding	62	1	14.84	0.06896	0.092	GO	SIRT2
SORL1	GO:0030165	PDZ domain binding	62	1	14.84	0.06896	0.092	GO	DOCK4
SORL1	GO:0031267	small GTPase binding	63	1	14.6	0.07003	0.092	GO	SORL1
SORL1	GO:0031985	Golgi cisterna	50	2	39.54	0.0015	0.069	GO	MAN2A1;SORL1
SORL1	GO:0033270	paranode region of axon	6	1	181.56	0.0069	0.079	GO	SIRT2
SORL1	GO:0031258	lamellipodium membrane	8	1	129.68	0.0092	0.079	GO	CD44
SORL1	GO:0005677	chromatin silencing complex	8	1	129.68	0.0092	0.079	GO	SIRT2
SORL1	GO:0005797	Golgi medial cisterna	8	1	129.68	0.0092	0.079	GO	MAN2A1
SORL1	GO:0044224	juxtaparanode region of axon	9	1	113.46	0.0103	0.079	GO	SIRT2
SORL1	GO:1901214	regulation of neuron death	72	2	27.08	0.0031	0.076	GO	RRAS2;SORL1
SORL1	GO:0010951	negative regulation of endopeptidase activity	83	2	23.39	0.0041	0.076	GO	SERPINB9;SORL1
SORL1	GO:0042176	regulation of protein catabolic process	91	2	21.28	0.0049	0.076	GO	SORL1;SIRT2
SORL1	GO:1902965	regulation of protein localization to early endosome	6	1	181.56	0.0069	0.076	GO	SORL1
SORL1	GO:1902966	positive regulation of protein localization to early endosome	6	1	181.56	0.0069	0.076	GO	SORL1
SORL1	GO:1900044	regulation of protein K63-linked ubiquitination	6	1	181.56	0.0069	0.076	GO	SASH1
SORL1	GO:0006348	chromatin silencing at telomere	6	1	181.56	0.0069	0.076	GO	SIRT2
SORL1	GO:1905668	positive regulation of protein localization to endosome	6	1	181.56	0.0069	0.076	GO	SORL1
SORL1	GO:2000178	negative regulation of neural precursor cell proliferation	6	1	181.56	0.0069	0.076	GO	SIRT2
SORL1	GO:0060628	regulation of ER to Golgi vesicle-mediated transport	7	1	151.3	0.008	0.076	GO	SORL1
SORL1	GO:0034983	peptidyl-lysine deacetylation	7	1	151.3	0.008	0.076	GO	SIRT2
SORL1	GO:0070486	leukocyte aggregation	7	1	151.3	0.008	0.076	GO	CD44
SORL1	GO:0045843	negative regulation of striated muscle tissue development	7	1	151.3	0.008	0.076	GO	SIRT2
SORL1	GO:0006013	mannose metabolic process	7	1	151.3	0.008	0.076	GO	MAN2A1
SORL1	GO:0040020	regulation of meiotic nuclear division	7	1	151.3	0.008	0.076	GO	SIRT2
SORL1	GO:2001135	regulation of endocytic recycling	7	1	151.3	0.008	0.076	GO	SORL1
SORL1	GO:1904752	regulation of vascular associated smooth muscle cell migration	8	1	129.68	0.0092	0.076	GO	DOCK4
SORL1	GO:0071872	cellular response to epinephrine stimulus	8	1	129.68	0.0092	0.076	GO	SIRT2
SORL1	GO:0070933	histone H4 deacetylation	8	1	129.68	0.0092	0.076	GO	SIRT2
SORL1	GO:0071871	response to epinephrine	8	1	129.68	0.0092	0.076	GO	SIRT2
SORL1	GO:1902959	regulation of aspartic-type endopeptidase activity involved in amyloid precursor protein catabolic process	8	1	129.68	0.0092	0.076	GO	SORL1
SORL1	GO:0032292	peripheral nervous system axon ensheathment	8	1	129.68	0.0092	0.076	GO	SIRT2
SORL1	GO:0014044	Schwann cell development	8	1	129.68	0.0092	0.076	GO	SIRT2
SORL1	GO:0016202	regulation of striated muscle tissue development	9	1	113.46	0.0103	0.076	GO	SIRT2
SORL1	GO:0002444	myeloid leukocyte mediated immunity	9	1	113.46	0.0103	0.076	GO	SERPINB9
SORL1	GO:0002448	mast cell mediated immunity	9	1	113.46	0.0103	0.076	GO	SERPINB9
SORL1	GO:1902430	negative regulation of amyloid-beta formation	9	1	113.46	0.0103	0.076	GO	SORL1
SORL1	GO:1901409	positive regulation of phosphorylation of RNA polymerase II C-terminal domain	9	1	113.46	0.0103	0.076	GO	CCNL1
SORL1	GO:0045953	negative regulation of natural killer cell mediated cytotoxicity	9	1	113.46	0.0103	0.076	GO	SERPINB9
SORL1	GO:0048194	Golgi vesicle budding	9	1	113.46	0.0103	0.076	GO	ATP8A1
SORL1	GO:0071363	cellular response to growth factor stimulus	139	2	13.79	0.011	0.076	GO	SIRT2;CD44
SORL1	GO:0097201	negative regulation of transcription from RNA polymerase II promoter in response to stress	10	1	100.85	0.0114	0.076	GO	SIRT2
SORL1	GO:0006517	protein deglycosylation	10	1	100.85	0.0114	0.076	GO	MAN2A1
SORL1	GO:0070863	positive regulation of protein exit from endoplasmic reticulum	10	1	100.85	0.0114	0.076	GO	SORL1
SORL1	GO:0014911	positive regulation of smooth muscle cell migration	10	1	100.85	0.0114	0.076	GO	DOCK4
SORL1	GO:1900119	positive regulation of execution phase of apoptosis	10	1	100.85	0.0114	0.076	GO	SIRT2
SORL1	GO:0090084	negative regulation of inclusion body assembly	10	1	100.85	0.0114	0.076	GO	SORL1
SORL1	GO:0070861	regulation of protein exit from endoplasmic reticulum	10	1	100.85	0.0114	0.076	GO	SORL1
SORL1	GO:1903651	positive regulation of cytoplasmic transport	10	1	100.85	0.0114	0.076	GO	SORL1
SORL1	GO:0051988	regulation of attachment of spindle microtubules to kinetochore	10	1	100.85	0.0114	0.076	GO	SIRT2
SORL1	GO:0034116	positive regulation of heterotypic cell-cell adhesion	11	1	90.76	0.0126	0.076	GO	CD44
SORL1	GO:0000183	chromatin silencing at rDNA	11	1	90.76	0.0126	0.076	GO	SIRT2
SORL1	GO:1902992	negative regulation of amyloid precursor protein catabolic process	11	1	90.76	0.0126	0.076	GO	SORL1
SORL1	GO:1901407	regulation of phosphorylation of RNA polymerase II C-terminal domain	11	1	90.76	0.0126	0.076	GO	CCNL1
SORL1	GO:2000392	regulation of lamellipodium morphogenesis	11	1	90.76	0.0126	0.076	GO	CD44
SORL1	GO:0051984	positive regulation of chromosome segregation	11	1	90.76	0.0126	0.076	GO	SIRT2
SORL1	GO:1902166	negative regulation of intrinsic apoptotic signaling pathway in response to DNA damage by p53 class mediator	11	1	90.76	0.0126	0.076	GO	CD44
SORL1	GO:0048012	hepatocyte growth factor receptor signaling pathway	11	1	90.76	0.0126	0.076	GO	SIRT2
SORL1	GO:1902165	regulation of intrinsic apoptotic signaling pathway in response to DNA damage by p53 class mediator	12	1	82.5	0.0137	0.076	GO	CD44
SORL1	GO:0032460	negative regulation of protein oligomerization	12	1	82.5	0.0137	0.076	GO	SORL1
SORL1	GO:0070932	histone H3 deacetylation	12	1	82.5	0.0137	0.076	GO	SIRT2
SORL1	GO:0006900	vesicle budding from membrane	12	1	82.5	0.0137	0.076	GO	ATP8A1
SORL1	GO:0043518	negative regulation of DNA damage response, signal transduction by p53 class mediator	12	1	82.5	0.0137	0.076	GO	CD44
SORL1	GO:1900117	regulation of execution phase of apoptosis	13	1	75.62	0.0149	0.08	GO	SIRT2
SORL1	GO:0022011	myelination in peripheral nervous system	13	1	75.62	0.0149	0.08	GO	SIRT2
SORL1	GO:0090505	epiboly involved in wound healing	14	1	69.8	0.016	0.081	GO	CD44
SORL1	GO:1902254	negative regulation of intrinsic apoptotic signaling pathway by p53 class mediator	14	1	69.8	0.016	0.081	GO	CD44
SORL1	GO:0019220	regulation of phosphate metabolic process	14	1	69.8	0.016	0.081	GO	SIRT2
SORL1	GO:0007096	regulation of exit from mitosis	15	1	64.81	0.0171	0.082	GO	SIRT2
SORL1	GO:0010801	negative regulation of peptidyl-threonine phosphorylation	15	1	64.81	0.0171	0.082	GO	SIRT2
SORL1	GO:1901797	negative regulation of signal transduction by p53 class mediator	15	1	64.81	0.0171	0.082	GO	CD44
SORL1	GO:0030214	hyaluronan catabolic process	16	1	60.49	0.0182	0.082	GO	CD44
SORL1	GO:0035601	protein deacylation	16	1	60.49	0.0182	0.082	GO	SIRT2
SORL1	GO:0031641	regulation of myelination	17	1	56.71	0.0194	0.082	GO	SIRT2
SORL1	GO:0006491	N-glycan processing	17	1	56.71	0.0194	0.082	GO	MAN2A1
SORL1	GO:2000378	negative regulation of reactive oxygen species metabolic process	17	1	56.71	0.0194	0.082	GO	SIRT2
SORL1	GO:0010721	negative regulation of cell development	17	1	56.71	0.0194	0.082	GO	SORL1
SORL1	GO:1902743	regulation of lamellipodium organization	17	1	56.71	0.0194	0.082	GO	CD44
SORL1	GO:0002833	positive regulation of response to biotic stimulus	17	1	56.71	0.0194	0.082	GO	SASH1
SORL1	GO:0019682	glyceraldehyde-3-phosphate metabolic process	18	1	53.37	0.0205	0.082	GO	ALDH1A1
SORL1	GO:0031664	regulation of lipopolysaccharide-mediated signaling pathway	18	1	53.37	0.0205	0.082	GO	SASH1
SORL1	GO:0014910	regulation of smooth muscle cell migration	18	1	53.37	0.0205	0.082	GO	SORL1
SORL1	GO:1900745	positive regulation of p38MAPK cascade	18	1	53.37	0.0205	0.082	GO	SASH1
SORL1	GO:1902003	regulation of amyloid-beta formation	18	1	53.37	0.0205	0.082	GO	SORL1
SORL1	GO:0006622	protein targeting to lysosome	19	1	50.4	0.0216	0.082	GO	SORL1
SORL1	GO:0006471	protein ADP-ribosylation	19	1	50.4	0.0216	0.082	GO	SIRT2
SORL1	GO:0034114	regulation of heterotypic cell-cell adhesion	19	1	50.4	0.0216	0.082	GO	CD44
SORL1	GO:0002832	negative regulation of response to biotic stimulus	19	1	50.4	0.0216	0.082	GO	SIRT2
SORL1	GO:0044319	wound healing, spreading of cells	20	1	47.75	0.0228	0.085	GO	CD44
SORL1	GO:0030212	hyaluronan metabolic process	21	1	45.36	0.0239	0.085	GO	CD44
SORL1	GO:0045332	phospholipid translocation	21	1	45.36	0.0239	0.085	GO	ATP8A1
SORL1	GO:0016042	lipid catabolic process	21	1	45.36	0.0239	0.085	GO	SIRT2
SORL1	GO:1903039	positive regulation of leukocyte cell-cell adhesion	21	1	45.36	0.0239	0.085	GO	CD44
SORL1	GO:0051961	negative regulation of nervous system development	22	1	43.19	0.025	0.087	GO	SORL1
SORL1	GO:0034204	lipid translocation	22	1	43.19	0.025	0.087	GO	ATP8A1
SORL1	GO:0032459	regulation of protein oligomerization	23	1	41.23	0.0261	0.088	GO	SORL1
SORL1	GO:0071870	cellular response to catecholamine stimulus	23	1	41.23	0.0261	0.088	GO	SIRT2
SORL1	GO:0034067	protein localization to Golgi apparatus	23	1	41.23	0.0261	0.088	GO	SORL1
SORL1	GO:0044242	cellular lipid catabolic process	24	1	39.43	0.0273	0.089	GO	SIRT2
SORL1	GO:1902230	negative regulation of intrinsic apoptotic signaling pathway in response to DNA damage	24	1	39.43	0.0273	0.089	GO	CD44
SORL1	GO:0051785	positive regulation of nuclear division	25	1	37.79	0.0284	0.09	GO	SIRT2
SORL1	GO:0043516	regulation of DNA damage response, signal transduction by p53 class mediator	25	1	37.79	0.0284	0.09	GO	CD44
SORL1	GO:0051960	regulation of nervous system development	25	1	37.79	0.0284	0.09	GO	SIRT2
SORL1	GO:1900744	regulation of p38MAPK cascade	26	1	36.28	0.0295	0.091	GO	SASH1
SORL1	GO:1904031	positive regulation of cyclin-dependent protein kinase activity	26	1	36.28	0.0295	0.091	GO	CCNL1
SORL1	GO:0051965	positive regulation of synapse assembly	26	1	36.28	0.0295	0.091	GO	CLSTN1
SORL1	GO:0006623	protein targeting to vacuole	27	1	34.88	0.0306	0.092	GO	SORL1
SORL1	GO:2001021	negative regulation of response to DNA damage stimulus	28	1	33.59	0.0317	0.092	GO	CD44
SORL1	GO:0022604	regulation of cell morphogenesis	28	1	33.59	0.0317	0.092	GO	CD44
SORL1	GO:1901222	regulation of NIK/NF-kappaB signaling	28	1	33.59	0.0317	0.092	GO	SASH1
SORL1	GO:0010647	positive regulation of cell communication	28	1	33.59	0.0317	0.092	GO	CLSTN1
SORL1	GO:0046395	carboxylic acid catabolic process	28	1	33.59	0.0317	0.092	GO	CD44
SORL1	GO:0061448	connective tissue development	30	1	31.27	0.034	0.094	GO	CD44
SORL1	GO:0061462	protein localization to lysosome	30	1	31.27	0.034	0.094	GO	SORL1
SORL1	GO:0045737	positive regulation of cyclin-dependent protein serine/threonine kinase activity	30	1	31.27	0.034	0.094	GO	CCNL1
SORL1	GO:0014065	phosphatidylinositol 3-kinase signaling	30	1	31.27	0.034	0.094	GO	SIRT2
SORL1	GO:0045599	negative regulation of fat cell differentiation	32	1	29.25	0.0362	0.097	GO	SIRT2
SORL1	GO:0006476	protein deacetylation	32	1	29.25	0.0362	0.097	GO	SIRT2
SORL1	GO:0046513	ceramide biosynthetic process	32	1	29.25	0.0362	0.097	GO	SPTLC2
SORL1	GO:0050768	negative regulation of neurogenesis	33	1	28.33	0.0373	0.097	GO	SORL1
SORL1	GO:0022409	positive regulation of cell-cell adhesion	33	1	28.33	0.0373	0.097	GO	CD44
SORL1	GO:0043901	negative regulation of multi-organism process	33	1	28.33	0.0373	0.097	GO	SIRT2
SORL1	GO:0048193	Golgi vesicle transport	271	2	6.98	0.0384	0.097	GO	ATP8A1;SORL1
SORL1	GO:0031324	negative regulation of cellular metabolic process	34	1	27.47	0.0384	0.097	GO	SIRT2
SORL1	GO:0043388	positive regulation of DNA binding	34	1	27.47	0.0384	0.097	GO	SIRT2
SORL1	GO:0043506	regulation of JUN kinase activity	34	1	27.47	0.0384	0.097	GO	SASH1
SORL1	GO:0031333	negative regulation of protein complex assembly	35	1	26.66	0.0395	0.097	GO	SORL1
SORL1	GO:1901224	positive regulation of NIK/NF-kappaB signaling	35	1	26.66	0.0395	0.097	GO	SASH1
SORL1	GO:0043491	protein kinase B signaling	35	1	26.66	0.0395	0.097	GO	SIRT2
SORL1	GO:0051963	regulation of synapse assembly	35	1	26.66	0.0395	0.097	GO	CLSTN1
SORL1	GO:0023056	positive regulation of signaling	36	1	25.9	0.0406	0.098	GO	CLSTN1
SORL1	GO:0016575	histone deacetylation	36	1	25.9	0.0406	0.098	GO	SIRT2
SORL1	GO:0042552	myelination	37	1	25.18	0.0417	0.098	GO	SIRT2
SORL1	GO:0010799	regulation of peptidyl-threonine phosphorylation	37	1	25.18	0.0417	0.098	GO	SIRT2
SORL1	GO:0043902	positive regulation of multi-organism process	37	1	25.18	0.0417	0.098	GO	SASH1
SORL1	WP1589	Folate-Alcohol and Cancer Pathway Hypotheses	9	1	113.46	0.01	0.096	Wikipathway	ALDH1A1
SORL1	WP206	Fatty Acid Omega Oxidation	15	1	64.81	0.017	0.096	Wikipathway	ALDH1A1
SORL1	WP3644	NAD+ metabolism	16	1	60.49	0.018	0.096	Wikipathway	SIRT2
SORL1	WP4301	Inhibition of exosome biogenesis and secretion by Manumycin A in CRPC cells	18	1	53.37	0.021	0.096	Wikipathway	RRAS2
SORL1	WP3645	NAD+ biosynthetic pathways	22	1	43.19	0.025	0.096	Wikipathway	SIRT2
SORL1	WP1422	Sphingolipid pathway	27	1	34.88	0.031	0.096	Wikipathway	SPTLC2
SORL1	WP2855	Dopaminergic Neurogenesis	30	1	31.27	0.034	0.096	Wikipathway	ALDH1A1
SORL1	WP3996	Ethanol effects on histone modifications	31	1	30.22	0.035	0.096	Wikipathway	ALDH1A1
FERMT2	GO:0003910	DNA ligase (ATP) activity	6	1	221.96	0.0057	0.089	GO	LIG4
FERMT2	GO:0035184	histone threonine kinase activity	7	1	184.95	0.0066	0.089	GO	DCAF1
FERMT2	GO:0003909	DNA ligase activity	7	1	184.95	0.0066	0.089	GO	LIG4
FERMT2	GO:0008143	poly(A) binding	14	1	85.33	0.0132	0.089	GO	PABPC4
FERMT2	GO:0008266	poly(U) RNA binding	16	1	73.95	0.0151	0.089	GO	PABPC4
FERMT2	GO:0016504	peptidase activator activity	16	1	73.95	0.0151	0.089	GO	PSME4
FERMT2	GO:0003714	transcription corepressor activity	203	2	11.58	0.0156	0.089	GO	HDAC1;YBX3
FERMT2	GO:0070577	lysine-acetylated histone binding	18	1	65.24	0.017	0.089	GO	PSME4
FERMT2	GO:0140033	acetylation-dependent protein binding	18	1	65.24	0.017	0.089	GO	PSME4
FERMT2	GO:0070628	proteasome binding	20	1	58.37	0.0188	0.089	GO	PSME4
FERMT2	GO:0070717	poly-purine tract binding	20	1	58.37	0.0188	0.089	GO	PABPC4
FERMT2	GO:0008187	poly-pyrimidine tract binding	20	1	58.37	0.0188	0.089	GO	PABPC4
FERMT2	GO:0051059	NF-kappaB binding	24	1	48.21	0.0226	0.095	GO	HDAC1
FERMT2	GO:0001106	RNA polymerase II transcription corepressor activity	26	1	44.35	0.0244	0.095	GO	HDAC1
FERMT2	GO:0001103	RNA polymerase II repressing transcription factor binding	28	1	41.06	0.0263	0.095	GO	HDAC1
FERMT2	GO:0031492	nucleosomal DNA binding	29	1	39.59	0.0272	0.095	GO	HDAC1
FERMT2	GO:0005547	phosphatidylinositol-3,4,5-trisphosphate binding	32	1	35.75	0.03	0.095	GO	FERMT2
FERMT2	GO:0030331	estrogen receptor binding	32	1	35.75	0.03	0.095	GO	DCAF1
FERMT2	GO:0036464	cytoplasmic ribonucleoprotein granule	170	3	22.25	0.00053	0.013	GO	PABPC4;HABP4;LIG4
FERMT2	GO:0010494	cytoplasmic stress granule	41	2	60.16	0.00069	0.013	GO	PABPC4;HABP4
FERMT2	GO:0097504	Gemini of coiled bodies	7	1	184.95	0.00663	0.054	GO	HABP4
FERMT2	GO:1990907	beta-catenin-TCF complex	11	1	110.95	0.0104	0.054	GO	BCL9
FERMT2	GO:0016580	Sin3 complex	13	1	92.45	0.01228	0.054	GO	HDAC1
FERMT2	GO:0031461	cullin-RING ubiquitin ligase complex	181	2	13.01	0.01259	0.054	GO	DCAF1;BTBD3
FERMT2	GO:0030126	COPI vesicle coat	15	1	79.23	0.01416	0.054	GO	COPA
FERMT2	GO:0016581	NuRD complex	16	1	73.95	0.0151	0.054	GO	HDAC1
FERMT2	GO:0070822	Sin3-type complex	16	1	73.95	0.0151	0.054	GO	HDAC1
FERMT2	GO:0090545	CHD-type complex	16	1	73.95	0.0151	0.054	GO	HDAC1
FERMT2	GO:0030663	COPI-coated vesicle membrane	16	1	73.95	0.0151	0.054	GO	COPA
FERMT2	GO:0000421	autophagosome membrane	18	1	65.24	0.01697	0.055	GO	VMP1
FERMT2	GO:0000407	pre-autophagosomal structure	23	1	50.4	0.02163	0.065	GO	VMP1
FERMT2	GO:0030120	vesicle coat	31	1	36.95	0.02906	0.077	GO	COPA
FERMT2	GO:0016607	nuclear speck	296	2	7.88	0.03163	0.077	GO	HABP4;GLYR1
FERMT2	GO:0015030	Cajal body	34	1	33.58	0.03182	0.077	GO	HABP4
FERMT2	GO:0080008	Cul4-RING E3 ubiquitin ligase complex	36	1	31.66	0.03367	0.077	GO	DCAF1
FERMT2	GO:0030173	integral component of Golgi membrane	40	1	28.41	0.03734	0.077	GO	CSGALNACT2
FERMT2	GO:0000793	condensed chromosome	40	1	28.41	0.03734	0.077	GO	LIG4
FERMT2	GO:0005801	cis-Golgi network	47	1	24.08	0.04374	0.085	GO	BCL9
FERMT2	GO:0019005	SCF ubiquitin ligase complex	54	1	20.89	0.05009	0.093	GO	BTBD3
FERMT2	GO:0044454	nuclear chromosome part	392	2	5.91	0.05261	0.093	GO	HDAC1;LIG4
FERMT2	GO:0005776	autophagosome	64	1	17.56	0.05911	0.1	GO	VMP1
FERMT2	GO:0033151	V(D)J recombination	7	2	470.02	1.8e-05	0.0043	GO	DCAF1;LIG4
FERMT2	GO:1904837	beta-catenin-TCF complex assembly	30	2	83.84	0.00037	0.0436	GO	BCL9;HDAC1
FERMT2	GO:0006461	protein complex assembly	189	3	19.95	0.00072	0.0571	GO	BCL9;HDAC1;FERMT2
FERMT2	GO:0034329	cell junction assembly	59	2	41.12	0.0014	0.0744	GO	VMP1;FERMT2
FERMT2	GO:0006446	regulation of translational initiation	62	2	39.06	0.0016	0.0744	GO	HABP4;EIF3B
FERMT2	GO:0045727	positive regulation of translation	78	2	30.81	0.0025	0.0781	GO	HABP4;YBX3
FERMT2	GO:0006259	DNA metabolic process	314	3	11.86	0.0031	0.0781	GO	HDAC1;PSME4;LIG4
FERMT2	GO:0071474	cellular hyperosmotic response	6	1	221.96	0.0057	0.0781	GO	YBX3
FERMT2	GO:0060546	negative regulation of necroptotic process	6	1	221.96	0.0057	0.0781	GO	YBX3
FERMT2	GO:0000012	single strand break repair	6	1	221.96	0.0057	0.0781	GO	LIG4
FERMT2	GO:0002320	lymphoid progenitor cell differentiation	6	1	221.96	0.0057	0.0781	GO	LIG4
FERMT2	GO:0060547	negative regulation of necrotic cell death	7	1	184.95	0.0066	0.0781	GO	YBX3
FERMT2	GO:0006972	hyperosmotic response	7	1	184.95	0.0066	0.0781	GO	YBX3
FERMT2	GO:0050654	chondroitin sulfate proteoglycan metabolic process	7	1	184.95	0.0066	0.0781	GO	CSGALNACT2
FERMT2	GO:0006273	lagging strand elongation	8	1	158.52	0.0076	0.0781	GO	LIG4
FERMT2	GO:0070933	histone H4 deacetylation	8	1	158.52	0.0076	0.0781	GO	HDAC1
FERMT2	GO:0033622	integrin activation	8	1	158.52	0.0076	0.0781	GO	FERMT2
FERMT2	GO:0075713	establishment of integrated proviral latency	8	1	158.52	0.0076	0.0781	GO	LIG4
FERMT2	GO:0019043	establishment of viral latency	9	1	138.7	0.0085	0.0781	GO	LIG4
FERMT2	GO:0002204	somatic recombination of immunoglobulin genes involved in immune response	9	1	138.7	0.0085	0.0781	GO	LIG4
FERMT2	GO:0090090	negative regulation of canonical Wnt signaling pathway	148	2	15.98	0.0086	0.0781	GO	HDAC1;PSME4
FERMT2	GO:0075522	IRES-dependent viral translational initiation	10	1	123.28	0.0095	0.0781	GO	EIF3B
FERMT2	GO:2000765	regulation of cytoplasmic translation	10	1	123.28	0.0095	0.0781	GO	YBX3
FERMT2	GO:0045190	isotype switching	11	1	110.95	0.01	0.0781	GO	LIG4
FERMT2	GO:0033077	T cell differentiation in thymus	11	1	110.95	0.01	0.0781	GO	LIG4
FERMT2	GO:0010870	positive regulation of receptor biosynthetic process	11	1	110.95	0.01	0.0781	GO	HDAC1
FERMT2	GO:0006346	methylation-dependent chromatin silencing	11	1	110.95	0.01	0.0781	GO	HDAC1
FERMT2	GO:0010869	regulation of receptor biosynthetic process	11	1	110.95	0.01	0.0781	GO	HDAC1
FERMT2	GO:0060766	negative regulation of androgen receptor signaling pathway	12	1	100.86	0.011	0.0781	GO	HDAC1
FERMT2	GO:0070932	histone H3 deacetylation	12	1	100.86	0.011	0.0781	GO	HDAC1
FERMT2	GO:0051103	DNA ligation involved in DNA repair	12	1	100.86	0.011	0.0781	GO	LIG4
FERMT2	GO:0043922	negative regulation by host of viral transcription	12	1	100.86	0.011	0.0781	GO	HDAC1
FERMT2	GO:0030178	negative regulation of Wnt signaling pathway	174	2	13.55	0.012	0.0781	GO	HDAC1;PSME4
FERMT2	GO:0002312	B cell activation involved in immune response	13	1	92.45	0.012	0.0781	GO	LIG4
FERMT2	GO:0019081	viral translation	13	1	92.45	0.012	0.0781	GO	EIF3B
FERMT2	GO:0071470	cellular response to osmotic stress	14	1	85.33	0.013	0.0781	GO	YBX3
FERMT2	GO:0016070	RNA metabolic process	191	2	12.32	0.014	0.0781	GO	PABPC4;LIG4
FERMT2	GO:0010165	response to X-ray	15	1	79.23	0.014	0.0781	GO	LIG4
FERMT2	GO:0050651	dermatan sulfate proteoglycan biosynthetic process	15	1	79.23	0.014	0.0781	GO	CSGALNACT2
FERMT2	GO:0071356	cellular response to tumor necrosis factor	194	2	12.13	0.014	0.0781	GO	PSME4;YBX3
FERMT2	GO:0051402	neuron apoptotic process	16	1	73.95	0.015	0.0781	GO	LIG4
FERMT2	GO:0042475	odontogenesis of dentin-containing tooth	16	1	73.95	0.015	0.0781	GO	HDAC1
FERMT2	GO:0006271	DNA strand elongation involved in DNA replication	16	1	73.95	0.015	0.0781	GO	LIG4
FERMT2	GO:0035601	protein deacylation	16	1	73.95	0.015	0.0781	GO	HDAC1
FERMT2	GO:0060544	regulation of necroptotic process	16	1	73.95	0.015	0.0781	GO	YBX3
FERMT2	GO:0042733	embryonic digit morphogenesis	16	1	73.95	0.015	0.0781	GO	HDAC1
FERMT2	GO:0070935	3'-UTR-mediated mRNA stabilization	17	1	69.32	0.016	0.08	GO	YBX3
FERMT2	GO:0007045	cell-substrate adherens junction assembly	18	1	65.24	0.017	0.08	GO	FERMT2
FERMT2	GO:0006266	DNA ligation	18	1	65.24	0.017	0.08	GO	LIG4
FERMT2	GO:0048041	focal adhesion assembly	18	1	65.24	0.017	0.08	GO	FERMT2
FERMT2	GO:0060828	regulation of canonical Wnt signaling pathway	213	2	11.02	0.017	0.08	GO	HDAC1;PSME4
FERMT2	GO:2001252	positive regulation of chromosome organization	19	1	61.61	0.018	0.0801	GO	LIG4
FERMT2	GO:0033692	cellular polysaccharide biosynthetic process	19	1	61.61	0.018	0.0801	GO	CSGALNACT2
FERMT2	GO:0030206	chondroitin sulfate biosynthetic process	20	1	58.37	0.019	0.0801	GO	CSGALNACT2
FERMT2	GO:0006029	proteoglycan metabolic process	20	1	58.37	0.019	0.0801	GO	CSGALNACT2
FERMT2	GO:0016569	covalent chromatin modification	20	1	58.37	0.019	0.0801	GO	HDAC1
FERMT2	GO:0030513	positive regulation of BMP signaling pathway	21	1	55.45	0.02	0.0811	GO	ZNF423
FERMT2	GO:0045948	positive regulation of translational initiation	21	1	55.45	0.02	0.0811	GO	HABP4
FERMT2	GO:0033120	positive regulation of RNA splicing	22	1	52.8	0.021	0.0814	GO	HABP4
FERMT2	GO:0010498	proteasomal protein catabolic process	237	2	9.89	0.021	0.0814	GO	BTBD3;PSME4
FERMT2	GO:0060765	regulation of androgen receptor signaling pathway	23	1	50.4	0.022	0.0814	GO	HDAC1
FERMT2	GO:0032897	negative regulation of viral transcription	23	1	50.4	0.022	0.0814	GO	HDAC1
FERMT2	GO:0006297	nucleotide-excision repair, DNA gap filling	23	1	50.4	0.022	0.0814	GO	LIG4
FERMT2	GO:0030166	proteoglycan biosynthetic process	24	1	48.21	0.023	0.0814	GO	CSGALNACT2
FERMT2	GO:0033044	regulation of chromosome organization	24	1	48.21	0.023	0.0814	GO	LIG4
FERMT2	GO:0010499	proteasomal ubiquitin-independent protein catabolic process	24	1	48.21	0.023	0.0814	GO	PSME4
FERMT2	GO:0050650	chondroitin sulfate proteoglycan biosynthetic process	25	1	46.2	0.023	0.0822	GO	CSGALNACT2
FERMT2	GO:0001701	in utero embryonic development	25	1	46.2	0.023	0.0822	GO	LIG4
FERMT2	GO:0010332	response to gamma radiation	26	1	44.35	0.024	0.0842	GO	LIG4
FERMT2	GO:0043921	modulation by host of viral transcription	27	1	42.64	0.025	0.0862	GO	HDAC1
FERMT2	GO:0033144	negative regulation of intracellular steroid hormone receptor signaling pathway	28	1	41.06	0.026	0.0869	GO	HDAC1
FERMT2	GO:0048146	positive regulation of fibroblast proliferation	28	1	41.06	0.026	0.0869	GO	LIG4
FERMT2	GO:0043044	ATP-dependent chromatin remodeling	30	1	38.22	0.028	0.0881	GO	HDAC1
FERMT2	GO:0030204	chondroitin sulfate metabolic process	30	1	38.22	0.028	0.0881	GO	CSGALNACT2
FERMT2	GO:0034446	substrate adhesion-dependent cell spreading	32	1	35.75	0.03	0.0881	GO	FERMT2
FERMT2	GO:0048813	dendrite morphogenesis	32	1	35.75	0.03	0.0881	GO	BTBD3
FERMT2	GO:0006476	protein deacetylation	32	1	35.75	0.03	0.0881	GO	HDAC1
FERMT2	GO:0006281	DNA repair	288	2	8.1	0.03	0.0881	GO	PSME4;LIG4
FERMT2	GO:0043161	proteasome-mediated ubiquitin-dependent protein catabolic process	291	2	8.02	0.031	0.0881	GO	BTBD3;PSME4
FERMT2	GO:0006891	intra-Golgi vesicle-mediated transport	33	1	34.63	0.031	0.0881	GO	COPA
FERMT2	GO:0010638	positive regulation of organelle organization	33	1	34.63	0.031	0.0881	GO	LIG4
FERMT2	GO:0048255	mRNA stabilization	33	1	34.63	0.031	0.0881	GO	YBX3
FERMT2	GO:0030326	embryonic limb morphogenesis	34	1	33.58	0.032	0.0881	GO	HDAC1
FERMT2	GO:0007029	endoplasmic reticulum organization	34	1	33.58	0.032	0.0881	GO	VMP1
FERMT2	GO:0043392	negative regulation of DNA binding	34	1	33.58	0.032	0.0881	GO	HABP4
FERMT2	GO:0010720	positive regulation of cell development	34	1	33.58	0.032	0.0881	GO	LIG4
FERMT2	GO:0051254	positive regulation of RNA metabolic process	35	1	32.59	0.033	0.0896	GO	HABP4
FERMT2	GO:0016575	histone deacetylation	36	1	31.66	0.034	0.0911	GO	HDAC1
FERMT2	GO:0010628	positive regulation of gene expression	771	3	4.69	0.035	0.0933	GO	HDAC1;HABP4;ZNF423
FERMT2	GO:0030217	T cell differentiation	38	1	29.95	0.036	0.0939	GO	LIG4
FERMT2	GO:0034613	cellular protein localization	327	2	7.12	0.038	0.099	GO	COPA;FERMT2
FERMT2	GO:0042476	odontogenesis	41	1	27.7	0.038	0.099	GO	HDAC1
FERMT2	WP2864	Apoptosis-related network due to altered Notch3 in ovarian cancer	53	2	45.97	0.0011	0.042	Wikipathway	HDAC1;YBX3
FERMT2	WP2290	RalA downstream regulated genes	12	1	100.86	0.0113	0.098	Wikipathway	YBX3
FERMT2	WP3871	Valproic acid pathway	13	1	92.45	0.0123	0.098	Wikipathway	HDAC1
FERMT2	WP4533	Transcription co-factors SKI and SKIL protein partners	18	1	65.24	0.017	0.098	Wikipathway	HDAC1
FERMT2	WP2509	Nanoparticle triggered autophagic cell death	23	1	50.4	0.0216	0.098	Wikipathway	VMP1
FERMT2	WP2895	Differentiation of white and brown adipocyte	25	1	46.2	0.0235	0.098	Wikipathway	ZNF423
FERMT2	WP3658	Wnt/beta-catenin Signaling Pathway in Leukemia	26	1	44.35	0.0244	0.098	Wikipathway	BCL9
FERMT2	WP3996	Ethanol effects on histone modifications	31	1	36.95	0.0291	0.098	Wikipathway	HDAC1
FERMT2	WP4149	White fat cell differentiation	32	1	35.75	0.03	0.098	Wikipathway	ZNF423
FERMT2	WP3414	Initiation of transcription and translation elongation at the HIV-1 LTR	32	1	35.75	0.03	0.098	Wikipathway	HDAC1
FERMT2	WP4320	The effect of progerin on the involved genes in Hutchinson-Gilford Progeria Syndrome	37	1	30.78	0.0346	0.098	Wikipathway	HDAC1
FERMT2	WP2036	TNF related weak inducer of apoptosis (TWEAK) Signaling Pathway	42	1	27.02	0.0392	0.098	Wikipathway	HDAC1
FERMT2	WP364	IL-6 signaling pathway	43	1	26.37	0.0401	0.098	Wikipathway	HDAC1
FERMT2	WP268	Notch Signaling	45	1	25.17	0.0419	0.098	Wikipathway	HDAC1
FERMT2	WP1541	Energy Metabolism	47	1	24.08	0.0437	0.098	Wikipathway	HDAC1
FERMT2	WP4312	Rett syndrome causing genes	48	1	23.56	0.0446	0.098	Wikipathway	HDAC1
FERMT2	WP363	Wnt Signaling Pathway	52	1	21.71	0.0483	0.098	Wikipathway	BCL9
FERMT2	WP107	Translation Factors	52	1	21.71	0.0483	0.098	Wikipathway	EIF3B
FERMT2	WP560	TGF-beta Receptor Signaling	54	1	20.89	0.0501	0.098	Wikipathway	ZNF423
FERMT2	R-HSA-3769402	Deactivation of the beta-catenin transactivating complex	42	2	58.65	0.00072	0.097	Reactome	BCL9;HDAC1
FERMT2	R-HSA-201681	TCF dependent signaling in response to WNT	199	3	18.93	0.00084	0.097	Reactome	BCL9;HDAC1;PSME4
SLC24A4	GO:0080025	phosphatidylinositol-3,5-bisphosphate binding	21	2	123.6	0.00018	0.0092	GO	HIP1R;CLVS2
SLC24A4	GO:0004722	protein serine/threonine phosphatase activity	61	2	39.72	0.00151	0.0201	GO	PPP2R2C;PPP1R3C
SLC24A4	GO:0046934	phosphatidylinositol-4,5-bisphosphate 3-kinase activity	68	2	35.5	0.00188	0.0201	GO	PDGFA;PIK3R6
SLC24A4	GO:0052813	phosphatidylinositol bisphosphate kinase activity	71	2	33.95	0.00204	0.0201	GO	PDGFA;PIK3R6
SLC24A4	GO:0035004	phosphatidylinositol 3-kinase activity	76	2	31.65	0.00234	0.0201	GO	PDGFA;PIK3R6
SLC24A4	GO:0015085	calcium ion transmembrane transporter activity	77	2	31.23	0.0024	0.0201	GO	SLC24A4;CACNG2
SLC24A4	GO:1902936	phosphatidylinositol bisphosphate binding	87	2	27.54	0.00305	0.0201	GO	HIP1R;CLVS2
SLC24A4	GO:0070851	growth factor receptor binding	92	2	26	0.0034	0.0201	GO	SLC9A3R1;PDGFA
SLC24A4	GO:0005262	calcium channel activity	93	2	25.71	0.00347	0.0201	GO	SLC24A4;CACNG2
SLC24A4	GO:0019902	phosphatase binding	102	2	23.39	0.00416	0.0216	GO	SLC9A3R1;PPP1R3C
SLC24A4	GO:0046935	1-phosphatidylinositol-3-kinase regulator activity	6	1	221.96	0.00569	0.0246	GO	PIK3R6
SLC24A4	GO:0032051	clathrin light chain binding	6	1	221.96	0.00569	0.0246	GO	HIP1R
SLC24A4	GO:0004721	phosphoprotein phosphatase activity	136	2	17.42	0.00728	0.0268	GO	PPP2R2C;PPP1R3C
SLC24A4	GO:0035014	phosphatidylinositol 3-kinase regulator activity	8	1	158.52	0.00758	0.0268	GO	PIK3R6
SLC24A4	GO:0005261	cation channel activity	146	2	16.21	0.00834	0.0268	GO	SLC24A4;CACNG2
SLC24A4	GO:0015467	G-protein activated inward rectifier potassium channel activity	10	1	123.28	0.00946	0.0268	GO	KCNJ10
SLC24A4	GO:0098748	endocytic adaptor activity	10	1	123.28	0.00946	0.0268	GO	HIP1R
SLC24A4	GO:0035615	clathrin adaptor activity	10	1	123.28	0.00946	0.0268	GO	HIP1R
SLC24A4	GO:0048407	platelet-derived growth factor binding	11	1	110.95	0.0104	0.0268	GO	PDGFA
SLC24A4	GO:0031402	sodium ion binding	12	1	100.86	0.01134	0.0268	GO	SLC24A4
SLC24A4	GO:0015368	calcium:cation antiporter activity	12	1	100.86	0.01134	0.0268	GO	SLC24A4
SLC24A4	GO:0030955	potassium ion binding	12	1	100.86	0.01134	0.0268	GO	SLC24A4
SLC24A4	GO:0005161	platelet-derived growth factor receptor binding	13	1	92.45	0.01228	0.0278	GO	PDGFA
SLC24A4	GO:0031690	adrenergic receptor binding	15	1	79.23	0.01416	0.0302	GO	SLC9A3R1
SLC24A4	GO:0022821	potassium ion antiporter activity	16	1	73.95	0.0151	0.0302	GO	SLC24A4
SLC24A4	GO:0031420	alkali metal ion binding	16	1	73.95	0.0151	0.0302	GO	SLC24A4
SLC24A4	GO:0005242	inward rectifier potassium channel activity	21	1	55.45	0.01977	0.0381	GO	KCNJ10
SLC24A4	GO:0043325	phosphatidylinositol-3,4-bisphosphate binding	24	1	48.21	0.02257	0.0419	GO	HIP1R
SLC24A4	GO:0005547	phosphatidylinositol-3,4,5-trisphosphate binding	32	1	35.75	0.02998	0.0538	GO	HIP1R
SLC24A4	GO:0005245	voltage-gated calcium channel activity	37	1	30.78	0.03459	0.0599	GO	CACNG2
SLC24A4	GO:0005080	protein kinase C binding	40	1	28.41	0.03734	0.0626	GO	DACT3
SLC24A4	GO:0019888	protein phosphatase regulator activity	47	1	24.08	0.04374	0.0711	GO	PPP2R2C
SLC24A4	GO:0005518	collagen binding	52	1	21.71	0.04828	0.0761	GO	PDGFA
SLC24A4	GO:0099094	ligand-gated cation channel activity	60	1	18.76	0.05551	0.0825	GO	KCNJ10
SLC24A4	GO:0005546	phosphatidylinositol-4,5-bisphosphate binding	60	1	18.76	0.05551	0.0825	GO	HIP1R
SLC24A4	GO:0030165	PDZ domain binding	62	1	18.14	0.05731	0.0828	GO	SLC9A3R1
SLC24A4	GO:0008083	growth factor activity	69	1	16.27	0.06358	0.0894	GO	PDGFA
SLC24A4	GO:0015081	sodium ion transmembrane transporter activity	71	1	15.8	0.06537	0.0894	GO	SLC24A4
SLC24A4	GO:1901981	phosphatidylinositol phosphate binding	81	1	13.82	0.07424	0.099	GO	HIP1R
SLC24A4	GO:0005902	microvillus	42	2	58.65	0.00072	0.022	GO	SLC9A3R1;PDGFA
SLC24A4	GO:0098858	actin-based cell projection	70	2	34.45	0.00199	0.022	GO	SLC9A3R1;PDGFA
SLC24A4	GO:0030135	coated vesicle	71	2	33.95	0.00204	0.022	GO	HIP1R;CLVS2
SLC24A4	GO:0005796	Golgi lumen	98	2	24.37	0.00385	0.026	GO	SDC3;PDGFA
SLC24A4	GO:0030136	clathrin-coated vesicle	100	2	23.87	0.004	0.026	GO	HIP1R;CLVS2
SLC24A4	GO:0061645	endocytic patch	7	1	184.95	0.00663	0.03	GO	HIP1R
SLC24A4	GO:0030479	actin cortical patch	7	1	184.95	0.00663	0.03	GO	HIP1R
SLC24A4	GO:0031528	microvillus membrane	8	1	158.52	0.00758	0.03	GO	SLC9A3R1
SLC24A4	GO:0030128	clathrin coat of endocytic vesicle	13	1	92.45	0.01228	0.039	GO	HIP1R
SLC24A4	GO:0030122	AP-2 adaptor complex	13	1	92.45	0.01228	0.039	GO	HIP1R
SLC24A4	GO:0030131	clathrin adaptor complex	17	1	69.32	0.01603	0.045	GO	HIP1R
SLC24A4	GO:0032281	AMPA glutamate receptor complex	18	1	65.24	0.01697	0.045	GO	CACNG2
SLC24A4	GO:0008328	ionotropic glutamate receptor complex	39	1	29.16	0.03642	0.09	GO	CACNG2
SLC24A4	GO:0035414	negative regulation of catenin import into nucleus	9	2	335.7	3.1e-05	0.0033	GO	SLC9A3R1;DACT3
SLC24A4	GO:2000586	regulation of platelet-derived growth factor receptor-beta signaling pathway	9	2	335.7	3.1e-05	0.0033	GO	HIP1R;PDGFA
SLC24A4	GO:0010642	negative regulation of platelet-derived growth factor receptor signaling pathway	15	2	180.71	8.9e-05	0.0064	GO	SLC9A3R1;PDGFA
SLC24A4	GO:0035412	regulation of catenin import into nucleus	19	2	138.16	0.00014	0.0078	GO	SLC9A3R1;DACT3
SLC24A4	GO:0042308	negative regulation of protein import into nucleus	22	2	117.42	0.0002	0.0084	GO	SLC9A3R1;DACT3
SLC24A4	GO:0032970	regulation of actin filament-based process	62	2	39.06	0.0016	0.055	GO	HIP1R;PDGFA
SLC24A4	GO:0032956	regulation of actin cytoskeleton organization	75	2	32.08	0.0023	0.055	GO	HIP1R;PDGFA
SLC24A4	GO:2001235	positive regulation of apoptotic signaling pathway	76	2	31.65	0.0023	0.055	GO	SLC9A3R1;HIP1R
SLC24A4	GO:0014066	regulation of phosphatidylinositol 3-kinase signaling	80	2	30.02	0.0026	0.055	GO	SLC9A3R1;PDGFA
SLC24A4	GO:0070588	calcium ion transmembrane transport	86	2	27.87	0.003	0.055	GO	SLC24A4;CACNG2
SLC24A4	GO:0043405	regulation of MAP kinase activity	87	2	27.54	0.003	0.055	GO	PDGFA;PIK3R6
SLC24A4	GO:0051493	regulation of cytoskeleton organization	95	2	25.16	0.0036	0.055	GO	HIP1R;PDGFA
SLC24A4	GO:0006816	calcium ion transport	118	2	20.15	0.0055	0.055	GO	SLC24A4;CACNG2
SLC24A4	GO:0071902	positive regulation of protein serine/threonine kinase activity	118	2	20.15	0.0055	0.055	GO	PDGFA;PIK3R6
SLC24A4	GO:0010511	regulation of phosphatidylinositol biosynthetic process	6	1	221.96	0.0057	0.055	GO	PDGFA
SLC24A4	GO:0032782	bile acid secretion	6	1	221.96	0.0057	0.055	GO	SLC9A3R1
SLC24A4	GO:0051647	nucleus localization	6	1	221.96	0.0057	0.055	GO	SLC9A3R1
SLC24A4	GO:0022612	gland morphogenesis	6	1	221.96	0.0057	0.055	GO	SLC9A3R1
SLC24A4	GO:2000587	negative regulation of platelet-derived growth factor receptor-beta signaling pathway	7	1	184.95	0.0066	0.055	GO	PDGFA
SLC24A4	GO:0098943	neurotransmitter receptor transport, postsynaptic endosome to lysosome	7	1	184.95	0.0066	0.055	GO	CACNG2
SLC24A4	GO:0099628	neurotransmitter receptor diffusion trapping	8	1	158.52	0.0076	0.055	GO	CACNG2
SLC24A4	GO:0030033	microvillus assembly	8	1	158.52	0.0076	0.055	GO	SLC9A3R1
SLC24A4	GO:0051683	establishment of Golgi localization	8	1	158.52	0.0076	0.055	GO	SLC9A3R1
SLC24A4	GO:0046717	acid secretion	8	1	158.52	0.0076	0.055	GO	SLC9A3R1
SLC24A4	GO:0098970	postsynaptic neurotransmitter receptor diffusion trapping	8	1	158.52	0.0076	0.055	GO	CACNG2
SLC24A4	GO:0032528	microvillus organization	8	1	158.52	0.0076	0.055	GO	SLC9A3R1
SLC24A4	GO:0098662	inorganic cation transmembrane transport	140	2	16.92	0.0077	0.055	GO	SLC24A4;CACNG2
SLC24A4	GO:0014067	negative regulation of phosphatidylinositol 3-kinase signaling	9	1	138.7	0.0085	0.055	GO	SLC9A3R1
SLC24A4	GO:0001910	regulation of leukocyte mediated cytotoxicity	9	1	138.7	0.0085	0.055	GO	PIK3R6
SLC24A4	GO:0045198	establishment of epithelial cell apical/basal polarity	9	1	138.7	0.0085	0.055	GO	SLC9A3R1
SLC24A4	GO:0007097	nuclear migration	9	1	138.7	0.0085	0.055	GO	SLC9A3R1
SLC24A4	GO:0010640	regulation of platelet-derived growth factor receptor signaling pathway	10	1	123.28	0.0095	0.055	GO	SLC9A3R1
SLC24A4	GO:0070262	peptidyl-serine dephosphorylation	10	1	123.28	0.0095	0.055	GO	PPP2R2C
SLC24A4	GO:0099637	neurotransmitter receptor transport	10	1	123.28	0.0095	0.055	GO	CACNG2
SLC24A4	GO:0099590	neurotransmitter receptor internalization	10	1	123.28	0.0095	0.055	GO	CACNG2
SLC24A4	GO:0050866	negative regulation of cell activation	10	1	123.28	0.0095	0.055	GO	PDGFA
SLC24A4	GO:0030859	polarized epithelial cell differentiation	10	1	123.28	0.0095	0.055	GO	SLC9A3R1
SLC24A4	GO:0051896	regulation of protein kinase B signaling	163	2	14.48	0.01	0.0554	GO	SLC9A3R1;PDGFA
SLC24A4	GO:0002053	positive regulation of mesenchymal cell proliferation	11	1	110.95	0.01	0.0554	GO	PDGFA
SLC24A4	GO:0006073	cellular glucan metabolic process	12	1	100.86	0.011	0.0554	GO	PPP1R3C
SLC24A4	GO:0010464	regulation of mesenchymal cell proliferation	12	1	100.86	0.011	0.0554	GO	PDGFA
SLC24A4	GO:0051645	Golgi localization	12	1	100.86	0.011	0.0554	GO	SLC9A3R1
SLC24A4	GO:2001224	positive regulation of neuron migration	12	1	100.86	0.011	0.0554	GO	SEMA6A
SLC24A4	GO:0035089	establishment of apical/basal cell polarity	12	1	100.86	0.011	0.0554	GO	SLC9A3R1
SLC24A4	GO:0043406	positive regulation of MAP kinase activity	177	2	13.31	0.012	0.0562	GO	PDGFA;PIK3R6
SLC24A4	GO:0045765	regulation of angiogenesis	177	2	13.31	0.012	0.0562	GO	SEMA6A;PIK3R6
SLC24A4	GO:0070293	renal absorption	13	1	92.45	0.012	0.0562	GO	SLC9A3R1
SLC24A4	GO:0072337	modified amino acid transport	14	1	85.33	0.013	0.058	GO	SLC9A3R1
SLC24A4	GO:0048268	clathrin coat assembly	14	1	85.33	0.013	0.058	GO	HIP1R
SLC24A4	GO:2000369	regulation of clathrin-dependent endocytosis	15	1	79.23	0.014	0.0597	GO	HIP1R
SLC24A4	GO:0010544	negative regulation of platelet activation	15	1	79.23	0.014	0.0597	GO	PDGFA
SLC24A4	GO:0048008	platelet-derived growth factor receptor signaling pathway	17	1	69.32	0.016	0.0611	GO	PDGFA
SLC24A4	GO:1901028	regulation of mitochondrial outer membrane permeabilization involved in apoptotic signaling pathway	17	1	69.32	0.016	0.0611	GO	HIP1R
SLC24A4	GO:0005978	glycogen biosynthetic process	18	1	65.24	0.017	0.0611	GO	PPP1R3C
SLC24A4	GO:0097120	receptor localization to synapse	18	1	65.24	0.017	0.0611	GO	CACNG2
SLC24A4	GO:0014910	regulation of smooth muscle cell migration	18	1	65.24	0.017	0.0611	GO	PDGFA
SLC24A4	GO:0051968	positive regulation of synaptic transmission, glutamatergic	18	1	65.24	0.017	0.0611	GO	CACNG2
SLC24A4	GO:0009250	glucan biosynthetic process	18	1	65.24	0.017	0.0611	GO	PPP1R3C
SLC24A4	GO:0090162	establishment of epithelial cell polarity	18	1	65.24	0.017	0.0611	GO	SLC9A3R1
SLC24A4	GO:0010543	regulation of platelet activation	19	1	61.61	0.018	0.0611	GO	PDGFA
SLC24A4	GO:1903670	regulation of sprouting angiogenesis	19	1	61.61	0.018	0.0611	GO	SEMA6A
SLC24A4	GO:0072348	sulfur compound transport	19	1	61.61	0.018	0.0611	GO	SLC9A3R1
SLC24A4	GO:2001222	regulation of neuron migration	19	1	61.61	0.018	0.0611	GO	SEMA6A
SLC24A4	GO:0030335	positive regulation of cell migration	221	2	10.62	0.018	0.0617	GO	SEMA6A;PDGFA
SLC24A4	GO:0030031	cell projection assembly	20	1	58.37	0.019	0.0618	GO	PDGFA
SLC24A4	GO:0006112	energy reserve metabolic process	21	1	55.45	0.02	0.0618	GO	PPP1R3C
SLC24A4	GO:0072666	establishment of protein localization to vacuole	21	1	55.45	0.02	0.0618	GO	CACNG2
SLC24A4	GO:0042269	regulation of natural killer cell mediated cytotoxicity	22	1	52.8	0.021	0.0618	GO	PIK3R6
SLC24A4	GO:0031954	positive regulation of protein autophosphorylation	22	1	52.8	0.021	0.0618	GO	PDGFA
SLC24A4	GO:1903671	negative regulation of sprouting angiogenesis	22	1	52.8	0.021	0.0618	GO	SEMA6A
SLC24A4	GO:0032272	negative regulation of protein polymerization	22	1	52.8	0.021	0.0618	GO	HIP1R
SLC24A4	GO:0030837	negative regulation of actin filament polymerization	22	1	52.8	0.021	0.0618	GO	HIP1R
SLC24A4	GO:0008361	regulation of cell size	23	1	50.4	0.022	0.0624	GO	SLC9A3R1
SLC24A4	GO:1901186	positive regulation of ERBB signaling pathway	23	1	50.4	0.022	0.0624	GO	HIP1R
SLC24A4	GO:0034762	regulation of transmembrane transport	24	1	48.21	0.023	0.0624	GO	KCNJ10
SLC24A4	GO:0051494	negative regulation of cytoskeleton organization	24	1	48.21	0.023	0.0624	GO	HIP1R
SLC24A4	GO:2000311	regulation of AMPA receptor activity	24	1	48.21	0.023	0.0624	GO	CACNG2
SLC24A4	GO:0070372	regulation of ERK1 and ERK2 cascade	247	2	9.48	0.023	0.0624	GO	SLC9A3R1;PDGFA
SLC24A4	GO:0050919	negative chemotaxis	26	1	44.35	0.024	0.0665	GO	PDGFA
SLC24A4	GO:0001932	regulation of protein phosphorylation	261	2	8.96	0.025	0.0674	GO	SLC9A3R1;PDGFA
SLC24A4	GO:0048146	positive regulation of fibroblast proliferation	28	1	41.06	0.026	0.0685	GO	PDGFA
SLC24A4	GO:0080171	lytic vacuole organization	28	1	41.06	0.026	0.0685	GO	CLVS2
SLC24A4	GO:0045742	positive regulation of epidermal growth factor receptor signaling pathway	29	1	39.59	0.027	0.0685	GO	HIP1R
SLC24A4	GO:0061462	protein localization to lysosome	30	1	38.22	0.028	0.0685	GO	CACNG2
SLC24A4	GO:0006022	aminoglycan metabolic process	30	1	38.22	0.028	0.0685	GO	SDC3
SLC24A4	GO:0015721	bile acid and bile salt transport	30	1	38.22	0.028	0.0685	GO	SLC9A3R1
SLC24A4	GO:0014065	phosphatidylinositol 3-kinase signaling	30	1	38.22	0.028	0.0685	GO	PIK3R6
SLC24A4	GO:0007040	lysosome organization	31	1	36.95	0.029	0.0685	GO	CLVS2
SLC24A4	GO:0031952	regulation of protein autophosphorylation	31	1	36.95	0.029	0.0685	GO	PDGFA
SLC24A4	GO:0009968	negative regulation of signal transduction	283	2	8.25	0.029	0.0685	GO	SLC9A3R1;DACT3
SLC24A4	GO:0006026	aminoglycan catabolic process	32	1	35.75	0.03	0.0685	GO	SDC3
SLC24A4	GO:1900449	regulation of glutamate receptor signaling pathway	32	1	35.75	0.03	0.0685	GO	CACNG2
SLC24A4	GO:0043410	positive regulation of MAPK cascade	289	2	8.07	0.03	0.0685	GO	PDGFA;PIK3R6
SLC24A4	GO:0099601	regulation of neurotransmitter receptor activity	33	1	34.63	0.031	0.0685	GO	CACNG2
SLC24A4	GO:0005977	glycogen metabolic process	33	1	34.63	0.031	0.0685	GO	PPP1R3C
SLC24A4	GO:0045197	establishment or maintenance of epithelial cell apical/basal polarity	33	1	34.63	0.031	0.0685	GO	SLC9A3R1
SLC24A4	GO:2001244	positive regulation of intrinsic apoptotic signaling pathway	33	1	34.63	0.031	0.0685	GO	SLC9A3R1
SLC24A4	GO:0045740	positive regulation of DNA replication	35	1	32.59	0.033	0.0704	GO	PDGFA
SLC24A4	GO:0034765	regulation of ion transmembrane transport	35	1	32.59	0.033	0.0704	GO	KCNJ10
SLC24A4	GO:0051898	negative regulation of protein kinase B signaling	35	1	32.59	0.033	0.0704	GO	SLC9A3R1
SLC24A4	GO:0048259	regulation of receptor-mediated endocytosis	36	1	31.66	0.034	0.071	GO	HIP1R
SLC24A4	GO:0030195	negative regulation of blood coagulation	36	1	31.66	0.034	0.071	GO	PDGFA
SLC24A4	GO:1901030	positive regulation of mitochondrial outer membrane permeabilization involved in apoptotic signaling pathway	37	1	30.78	0.035	0.0715	GO	HIP1R
SLC24A4	GO:2000649	regulation of sodium ion transmembrane transporter activity	37	1	30.78	0.035	0.0715	GO	SLC9A3R1
SLC24A4	GO:0010107	potassium ion import	38	1	29.95	0.036	0.0727	GO	KCNJ10
SLC24A4	GO:0070373	negative regulation of ERK1 and ERK2 cascade	40	1	28.41	0.037	0.0757	GO	SLC9A3R1
SLC24A4	GO:0048260	positive regulation of receptor-mediated endocytosis	41	1	27.7	0.038	0.0769	GO	HIP1R
SLC24A4	GO:0051899	membrane depolarization	43	1	26.37	0.04	0.0798	GO	CACNG2
SLC24A4	GO:0032388	positive regulation of intracellular transport	44	1	25.76	0.041	0.0809	GO	HIP1R
SLC24A4	GO:0051966	regulation of synaptic transmission, glutamatergic	45	1	25.17	0.042	0.0819	GO	CACNG2
SLC24A4	GO:0006023	aminoglycan biosynthetic process	46	1	24.61	0.043	0.0822	GO	SDC3
SLC24A4	GO:0048145	regulation of fibroblast proliferation	46	1	24.61	0.043	0.0822	GO	PDGFA
SLC24A4	GO:2001242	regulation of intrinsic apoptotic signaling pathway	47	1	24.08	0.044	0.0832	GO	SLC9A3R1
SLC24A4	GO:0045930	negative regulation of mitotic cell cycle	48	1	23.56	0.045	0.0835	GO	SLC9A3R1
SLC24A4	GO:0008333	endosome to lysosome transport	48	1	23.56	0.045	0.0835	GO	CACNG2
SLC24A4	GO:0043269	regulation of ion transport	50	1	22.6	0.046	0.0847	GO	KCNJ10
SLC24A4	GO:0031623	receptor internalization	50	1	22.6	0.046	0.0847	GO	CACNG2
SLC24A4	GO:0042060	wound healing	50	1	22.6	0.046	0.0847	GO	PDGFA
SLC24A4	GO:0014068	positive regulation of phosphatidylinositol 3-kinase signaling	53	1	21.29	0.049	0.0881	GO	PDGFA
SLC24A4	GO:0048568	embryonic organ development	53	1	21.29	0.049	0.0881	GO	PDGFA
SLC24A4	GO:1902904	negative regulation of supramolecular fiber organization	54	1	20.89	0.05	0.089	GO	HIP1R
SLC24A4	GO:0048015	phosphatidylinositol-mediated signaling	56	1	20.13	0.052	0.0907	GO	PIK3R6
SLC24A4	GO:0006027	glycosaminoglycan catabolic process	56	1	20.13	0.052	0.0907	GO	SDC3
SLC24A4	GO:0042058	regulation of epidermal growth factor receptor signaling pathway	58	1	19.42	0.054	0.0931	GO	HIP1R
SLC24A4	GO:0032092	positive regulation of protein binding	60	1	18.76	0.056	0.0948	GO	HIP1R
SLC24A4	GO:0030203	glycosaminoglycan metabolic process	61	1	18.45	0.056	0.0948	GO	SDC3
SLC24A4	GO:0006275	regulation of DNA replication	61	1	18.45	0.056	0.0948	GO	PDGFA
SLC24A4	GO:0006813	potassium ion transport	61	1	18.45	0.056	0.0948	GO	KCNJ10
SLC24A4	GO:0016101	diterpenoid metabolic process	62	1	18.14	0.057	0.0955	GO	SDC3
SLC24A4	GO:0045807	positive regulation of endocytosis	64	1	17.56	0.059	0.0978	GO	HIP1R
SLC24A4	GO:2000181	negative regulation of blood vessel morphogenesis	65	1	17.29	0.06	0.0985	GO	SEMA6A
SLC24A4	Adrenergic signaling in cardiomyocytes	Adrenergic signaling in cardiomyocytes	145	3	26.2	0.00033	0.016	NA	PPP2R2C;CACNG2;PIK3R6
SLC24A4	WP4172	PI3K-Akt Signaling Pathway	340	3	10.93	0.0039	0.069	Wikipathway	PPP2R2C;PDGFA;PIK3R6
SLC24A4	WP382	MAPK Signaling Pathway	246	2	9.52	0.0225	0.073	Wikipathway	PDGFA;CACNG2
SLC24A4	WP530	Cytokines and Inflammatory Response	26	1	44.35	0.0244	0.073	Wikipathway	PDGFA
SLC24A4	WP3981	miRNA regulation of prostate cancer signaling pathways	33	1	34.63	0.0309	0.073	Wikipathway	PDGFA
SLC24A4	WP3932	Focal Adhesion-PI3K-Akt-mTOR-signaling pathway	303	2	7.69	0.033	0.073	Wikipathway	PPP2R2C;PDGFA
SLC24A4	WP2526	PDGF Pathway	39	1	29.16	0.0364	0.073	Wikipathway	PDGFA
SLC24A4	WP500	Glycogen Synthesis and Degradation	40	1	28.41	0.0373	0.073	Wikipathway	PPP2R2C
SLC24A4	WP3937	Microglia Pathogen Phagocytosis Pathway	40	1	28.41	0.0373	0.073	Wikipathway	PIK3R6
SLC24A4	WP4312	Rett syndrome causing genes	48	1	23.56	0.0446	0.073	Wikipathway	KCNJ10
SLC24A4	WP2848	Differentiation Pathway	48	1	23.56	0.0446	0.073	Wikipathway	PDGFA
SLC24A4	WP410	Exercise-induced Circadian Regulation	48	1	23.56	0.0446	0.073	Wikipathway	PPP1R3C
SLC24A4	WP3624	Lung fibrosis	63	1	17.85	0.0582	0.087	Wikipathway	PDGFA
SLC24A4	WP2118	Arrhythmogenic Right Ventricular Cardiomyopathy	74	1	15.15	0.068	0.094	Wikipathway	CACNG2
SLC24A4	R-HSA-3000171	Non-integrin membrane-ECM interactions	42	2	58.65	0.00072	0.078	Reactome	SDC3;PDGFA
SLC24A4	R-HSA-112315	Transmission across Chemical Synapses	211	3	17.82	0.00099	0.078	Reactome	KCNJ10;CACNG2;PPFIA4
SLC24A4	R-HSA-199992	trans-Golgi Network Vesicle Budding	70	2	34.45	0.00199	0.078	Reactome	HIP1R;CLVS2
SLC24A4	R-HSA-421837	Clathrin derived vesicle budding	70	2	34.45	0.00199	0.078	Reactome	HIP1R;CLVS2
SLC24A4	R-HSA-112316	Neuronal System	301	3	12.38	0.00274	0.086	Reactome	KCNJ10;CACNG2;PPFIA4
ABCA7	GO:0008525	phosphatidylcholine transporter activity	8	1	571.06	0.0024	0.023	GO	ABCA7
ABCA7	GO:0004012	phospholipid-translocating ATPase activity	20	1	210.26	0.006	0.023	GO	ABCA7
ABCA7	GO:0016820	hydrolase activity, acting on acid anhydrides, catalyzing transmembrane movement of substances	42	1	97.33	0.0125	0.023	GO	ABCA7
ABCA7	GO:0008137	NADH dehydrogenase (ubiquinone) activity	43	1	95.01	0.0128	0.023	GO	NDUFC1
ABCA7	GO:0050136	NADH dehydrogenase (quinone) activity	43	1	95.01	0.0128	0.023	GO	NDUFC1
ABCA7	GO:0042626	ATPase activity, coupled to transmembrane movement of substances	45	1	90.68	0.0134	0.023	GO	ABCA7
ABCA7	GO:0015405	P-P-bond-hydrolysis-driven transmembrane transporter activity	45	1	90.68	0.0134	0.023	GO	ABCA7
ABCA7	GO:0043492	ATPase activity, coupled to movement of substances	56	1	72.51	0.0167	0.025	GO	ABCA7
ABCA7	GO:0016887	ATPase activity	203	1	19.6	0.0594	0.079	GO	ABCA7
ABCA7	GO:0043190	ATP-binding cassette (ABC) transporter complex	8	1	571.06	0.0024	0.014	GO	ABCA7
ABCA7	GO:0005747	mitochondrial respiratory chain complex I	51	1	79.78	0.0152	0.032	GO	NDUFC1
ABCA7	GO:0032587	ruffle membrane	53	1	76.7	0.0158	0.032	GO	ABCA7
ABCA7	GO:0005739	mitochondrion	1026	2	9.26	0.0344	0.052	GO	PNKD;NDUFC1
ABCA7	GO:0005788	endoplasmic reticulum lumen	270	1	14.67	0.0783	0.094	GO	TMEM132A
ABCA7	GO:0005743	mitochondrial inner membrane	341	1	11.56	0.098	0.098	GO	NDUFC1
ABCA7	GO:1900223	positive regulation of amyloid-beta clearance	6	1	799.56	0.0018	0.019	GO	ABCA7
ABCA7	GO:2001140	positive regulation of phospholipid transport	6	1	799.56	0.0018	0.019	GO	ABCA7
ABCA7	GO:0010561	negative regulation of glycoprotein biosynthetic process	7	1	666.27	0.0021	0.019	GO	ABCA7
ABCA7	GO:2000427	positive regulation of apoptotic cell clearance	7	1	666.27	0.0021	0.019	GO	ABCA7
ABCA7	GO:0042984	regulation of amyloid precursor protein biosynthetic process	9	1	499.65	0.0027	0.019	GO	ABCA7
ABCA7	GO:1902430	negative regulation of amyloid-beta formation	9	1	499.65	0.0027	0.019	GO	ABCA7
ABCA7	GO:1900221	regulation of amyloid-beta clearance	10	1	444.11	0.003	0.019	GO	ABCA7
ABCA7	GO:1902992	negative regulation of amyloid precursor protein catabolic process	11	1	399.68	0.0033	0.019	GO	ABCA7
ABCA7	GO:0033700	phospholipid efflux	12	1	363.33	0.0036	0.019	GO	ABCA7
ABCA7	GO:0010875	positive regulation of cholesterol efflux	13	1	333.03	0.0039	0.019	GO	ABCA7
ABCA7	GO:0034380	high-density lipoprotein particle assembly	13	1	333.03	0.0039	0.019	GO	ABCA7
ABCA7	GO:0032376	positive regulation of cholesterol transport	17	1	249.72	0.0051	0.02	GO	ABCA7
ABCA7	GO:0010874	regulation of cholesterol efflux	18	1	235.02	0.0054	0.02	GO	ABCA7
ABCA7	GO:1902003	regulation of amyloid-beta formation	18	1	235.02	0.0054	0.02	GO	ABCA7
ABCA7	GO:0045332	phospholipid translocation	21	1	199.74	0.0063	0.021	GO	ABCA7
ABCA7	GO:0034204	lipid translocation	22	1	190.22	0.0066	0.021	GO	ABCA7
ABCA7	GO:0033344	cholesterol efflux	23	1	181.56	0.0069	0.021	GO	ABCA7
ABCA7	GO:0050805	negative regulation of synaptic transmission	27	1	153.6	0.0081	0.023	GO	PNKD
ABCA7	GO:0046928	regulation of neurotransmitter secretion	27	1	153.6	0.0081	0.023	GO	PNKD
ABCA7	GO:1903531	negative regulation of secretion by cell	30	1	137.69	0.009	0.024	GO	PNKD
ABCA7	GO:0050766	positive regulation of phagocytosis	39	1	105.03	0.0116	0.029	GO	ABCA7
ABCA7	GO:0050764	regulation of phagocytosis	41	1	99.77	0.0122	0.029	GO	ABCA7
ABCA7	GO:0030301	cholesterol transport	44	1	92.8	0.0131	0.03	GO	ABCA7
ABCA7	GO:0006120	mitochondrial electron transport, NADH to ubiquinone	46	1	88.66	0.0137	0.03	GO	NDUFC1
ABCA7	GO:0018149	peptide cross-linking	47	1	86.73	0.014	0.03	GO	ABCA7
ABCA7	GO:0015914	phospholipid transport	58	1	69.95	0.0173	0.034	GO	ABCA7
ABCA7	GO:0097031	mitochondrial respiratory chain complex I biogenesis	64	1	63.27	0.019	0.034	GO	NDUFC1
ABCA7	GO:0010257	NADH dehydrogenase complex assembly	64	1	63.27	0.019	0.034	GO	NDUFC1
ABCA7	GO:0032981	mitochondrial respiratory chain complex I assembly	64	1	63.27	0.019	0.034	GO	NDUFC1
ABCA7	GO:0045807	positive regulation of endocytosis	64	1	63.27	0.019	0.034	GO	ABCA7
ABCA7	GO:0031098	stress-activated protein kinase signaling cascade	70	1	57.75	0.0208	0.036	GO	MAP3K19
ABCA7	GO:0034249	negative regulation of cellular amide metabolic process	75	1	53.84	0.0223	0.037	GO	ABCA7
ABCA7	GO:0042775	mitochondrial ATP synthesis coupled electron transport	85	1	47.4	0.0252	0.039	GO	NDUFC1
ABCA7	GO:0071702	organic substance transport	87	1	46.3	0.0258	0.039	GO	ABCA7
ABCA7	GO:0006869	lipid transport	91	1	44.23	0.027	0.039	GO	ABCA7
ABCA7	GO:0022904	respiratory electron transport chain	94	1	42.8	0.0279	0.039	GO	NDUFC1
ABCA7	GO:0034504	protein localization to nucleus	96	1	41.89	0.0285	0.039	GO	ABCA7
ABCA7	GO:0033108	mitochondrial respiratory chain complex assembly	97	1	41.45	0.0288	0.039	GO	NDUFC1
ABCA7	GO:0033365	protein localization to organelle	97	1	41.45	0.0288	0.039	GO	ABCA7
ABCA7	GO:0006464	cellular protein modification process	1001	2	9.51	0.0328	0.043	GO	TMEM132A;ABCA7
ABCA7	GO:0007346	regulation of mitotic cell cycle	165	1	24.18	0.0485	0.063	GO	MAP3K19
ABCA7	GO:0045860	positive regulation of protein kinase activity	172	1	23.18	0.0505	0.064	GO	MAP3K19
ABCA7	GO:0070374	positive regulation of ERK1 and ERK2 cascade	201	1	19.79	0.0588	0.071	GO	ABCA7
ABCA7	GO:0051240	positive regulation of multicellular organismal process	202	1	19.69	0.0591	0.071	GO	ABCA7
ABCA7	GO:0051726	regulation of cell cycle	215	1	18.49	0.0628	0.074	GO	MAP3K19
ABCA7	GO:0032147	activation of protein kinase activity	233	1	17.04	0.0679	0.078	GO	MAP3K19
ABCA7	GO:0070372	regulation of ERK1 and ERK2 cascade	247	1	16.06	0.0719	0.081	GO	ABCA7
ABCA7	GO:0043067	regulation of programmed cell death	268	1	14.78	0.0778	0.086	GO	MAP3K19
ABCA7	GO:0043410	positive regulation of MAPK cascade	289	1	13.68	0.0836	0.09	GO	ABCA7
ABCA7	Oxidative phosphorylation	Oxidative phosphorylation	133	2	75.81	0.00065	0.0027	NA	ATP5PD;NDUFC1
ABCA7	Parkinson disease	Parkinson disease	142	2	70.91	0.00074	0.0027	NA	ATP5PD;NDUFC1
ABCA7	Alzheimer disease	Alzheimer disease	171	2	58.65	0.00107	0.0027	NA	ATP5PD;NDUFC1
ABCA7	Huntington disease	Huntington disease	193	2	51.84	0.00135	0.0027	NA	ATP5PD;NDUFC1
ABCA7	Thermogenesis	Thermogenesis	231	2	43.16	0.00193	0.0031	NA	ATP5PD;NDUFC1
ABCA7	ABC transporters	ABC transporters	45	1	90.68	0.01343	0.0179	NA	ABCA7
ABCA7	Retrograde endocannabinoid signaling	Retrograde endocannabinoid signaling	148	1	27	0.04359	0.0439	NA	NDUFC1
ABCA7	Non-alcoholic fatty liver disease (NAFLD)	Non-alcoholic fatty liver disease (NAFLD)	149	1	26.82	0.04388	0.0439	NA	NDUFC1
ABCA7	WP623	Oxidative phosphorylation	60	2	171.86	0.00013	0.00053	Wikipathway	ATP5PD;NDUFC1
ABCA7	WP111	Electron Transport Chain (OXPHOS system in mitochondria)	103	2	98.48	0.00039	0.00078	Wikipathway	ATP5PD;NDUFC1
ABCA7	WP4324	Mitochondrial complex I assembly model OXPHOS system	56	1	72.51	0.01668	0.02225	Wikipathway	NDUFC1
ABCA7	WP4396	Nonalcoholic fatty liver disease	155	1	25.77	0.04561	0.04561	Wikipathway	NDUFC1
ABCA7	R-HSA-1369062	ABC transporters in lipid homeostasis	17	1	249.72	0.0051	0.039	Reactome	ABCA7
ABCA7	R-HSA-382556	ABC-family proteins mediated transport	45	1	90.68	0.0134	0.039	Reactome	ABCA7
ABCA7	R-HSA-6799198	Complex I biogenesis	49	1	83.11	0.0146	0.039	Reactome	NDUFC1
ABCA7	R-HSA-611105	Respiratory electron transport	88	1	45.76	0.0261	0.052	Reactome	NDUFC1
ABCA7	R-HSA-163200	Respiratory electron transport, ATP synthesis by chemiosmotic coupling, and heat production by uncoupling proteins.	109	1	36.83	0.0323	0.052	Reactome	NDUFC1
ABCA7	R-HSA-1428517	The citric acid (TCA) cycle and respiratory electron transport	153	1	26.11	0.045	0.06	Reactome	NDUFC1
APOE	GO:0008083	growth factor activity	69	2	148.71	0.00017	0.0042	GO	NRG3;AGT
APOE	GO:0060228	phosphatidylcholine-sterol O-acyltransferase activator activity	6	1	799.56	0.0018	0.0179	GO	APOE
APOE	GO:0048156	tau protein binding	8	1	571.06	0.0024	0.0179	GO	APOE
APOE	GO:0005217	intracellular ligand-gated ion channel activity	15	1	285.43	0.00449	0.0179	GO	RYR3
APOE	GO:0017127	cholesterol transporter activity	17	1	249.72	0.00509	0.0179	GO	APOE
APOE	GO:0050750	low-density lipoprotein particle receptor binding	20	1	210.26	0.00599	0.0179	GO	APOE
APOE	GO:0099604	ligand-gated calcium channel activity	20	1	210.26	0.00599	0.0179	GO	RYR3
APOE	GO:0015278	calcium-release channel activity	23	1	181.56	0.00688	0.0179	GO	RYR3
APOE	GO:0046872	metal ion binding	442	2	22.22	0.00689	0.0179	GO	APOE;RYR3
APOE	GO:0070325	lipoprotein particle receptor binding	25	1	166.42	0.00748	0.0179	GO	APOE
APOE	GO:0015248	sterol transporter activity	28	1	147.9	0.00837	0.0183	GO	APOE
APOE	GO:0004553	hydrolase activity, hydrolyzing O-glycosyl compounds	32	1	128.79	0.00956	0.0191	GO	HPSE2
APOE	GO:0030971	receptor tyrosine kinase binding	39	1	105.03	0.01164	0.0206	GO	NRG3
APOE	GO:0015485	cholesterol binding	43	1	95.01	0.01283	0.0206	GO	APOE
APOE	GO:1990782	protein tyrosine kinase binding	48	1	84.88	0.01432	0.0206	GO	NRG3
APOE	GO:0032934	sterol binding	48	1	84.88	0.01432	0.0206	GO	APOE
APOE	GO:0001540	amyloid-beta binding	49	1	83.11	0.01461	0.0206	GO	APOE
APOE	GO:0004867	serine-type endopeptidase inhibitor activity	56	1	72.51	0.01668	0.0222	GO	AGT
APOE	GO:0005179	hormone activity	83	1	48.57	0.02465	0.0311	GO	AGT
APOE	GO:0004866	endopeptidase inhibitor activity	111	1	36.15	0.03285	0.0394	GO	AGT
APOE	GO:0005096	GTPase activator activity	249	1	15.92	0.07242	0.0828	GO	RGS20
APOE	GO:0030695	GTPase regulator activity	275	1	14.39	0.07972	0.0858	GO	RGS20
APOE	GO:0005509	calcium ion binding	284	1	13.93	0.08224	0.0858	GO	RYR3
APOE	GO:0005790	smooth endoplasmic reticulum	13	1	333.03	0.0039	0.028	GO	RYR3
APOE	GO:0034361	very-low-density lipoprotein particle	15	1	285.43	0.0045	0.028	GO	APOE
APOE	GO:0071682	endocytic vesicle lumen	18	1	235.02	0.0054	0.028	GO	APOE
APOE	GO:0034704	calcium channel complex	24	1	173.66	0.0072	0.028	GO	RYR3
APOE	GO:0016529	sarcoplasmic reticulum	29	1	142.61	0.0087	0.028	GO	RYR3
APOE	GO:0016528	sarcoplasm	31	1	133.09	0.0093	0.028	GO	RYR3
APOE	GO:0030669	clathrin-coated endocytic vesicle membrane	33	1	124.76	0.0099	0.028	GO	APOE
APOE	GO:0045334	clathrin-coated endocytic vesicle	50	1	81.41	0.0149	0.036	GO	APOE
APOE	GO:0030659	cytoplasmic vesicle membrane	54	1	75.25	0.0161	0.036	GO	RYR3
APOE	GO:0034703	cation channel complex	65	1	62.28	0.0193	0.039	GO	RYR3
APOE	GO:0030665	clathrin-coated vesicle membrane	81	1	49.78	0.0241	0.044	GO	APOE
APOE	GO:0030139	endocytic vesicle	108	1	37.17	0.032	0.053	GO	APOE
APOE	GO:0060205	cytoplasmic vesicle lumen	129	1	31.04	0.0381	0.059	GO	APOE
APOE	GO:0005802	trans-Golgi network	185	1	21.53	0.0542	0.076	GO	RGS20
APOE	GO:0031410	cytoplasmic vesicle	215	1	18.49	0.0628	0.076	GO	RGS20
APOE	GO:0030425	dendrite	215	1	18.49	0.0628	0.076	GO	APOE
APOE	GO:0005769	early endosome	222	1	17.89	0.0648	0.076	GO	APOE
APOE	GO:0005788	endoplasmic reticulum lumen	270	1	14.67	0.0783	0.087	GO	APOE
APOE	GO:0010873	positive regulation of cholesterol esterification	9	2	1427.64	2.7e-06	0.00039	GO	APOE;AGT
APOE	GO:0045940	positive regulation of steroid metabolic process	10	2	1249.12	3.4e-06	0.00039	GO	APOE;AGT
APOE	GO:0010872	regulation of cholesterol esterification	11	2	1110.28	4.1e-06	0.00039	GO	APOE;AGT
APOE	GO:0007263	nitric oxide mediated signal transduction	15	2	768.5	7.9e-06	0.00056	GO	APOE;AGT
APOE	GO:0032268	regulation of cellular protein metabolic process	50	2	207.77	9.1e-05	0.0052	GO	APOE;AGT
APOE	GO:0019932	second-messenger-mediated signaling	62	2	166.12	0.00014	0.00668	GO	APOE;AGT
APOE	GO:1903779	regulation of cardiac conduction	67	2	153.3	0.00016	0.00669	GO	RYR3;AGT
APOE	GO:0031325	positive regulation of cellular metabolic process	92	2	110.58	0.00031	0.00963	GO	APOE;AGT
APOE	GO:0008016	regulation of heart contraction	95	2	106.99	0.00033	0.00963	GO	RYR3;AGT
APOE	GO:0051247	positive regulation of protein metabolic process	96	2	105.85	0.00034	0.00963	GO	APOE;AGT
APOE	GO:0080090	regulation of primary metabolic process	139	2	72.47	0.00071	0.01648	GO	APOE;AGT
APOE	GO:0051128	regulation of cellular component organization	140	2	71.94	0.00072	0.01648	GO	NRG3;AGT
APOE	GO:0050727	regulation of inflammatory response	166	2	60.46	0.001	0.01648	GO	APOE;AGT
APOE	GO:0001558	regulation of cell growth	201	2	49.74	0.0015	0.01648	GO	NRG3;AGT
APOE	GO:0042157	lipoprotein metabolic process	6	1	799.56	0.0018	0.01648	GO	APOE
APOE	GO:0033860	regulation of NAD(P)H oxidase activity	6	1	799.56	0.0018	0.01648	GO	AGT
APOE	GO:0010536	positive regulation of activation of Janus kinase activity	6	1	799.56	0.0018	0.01648	GO	AGT
APOE	GO:2001140	positive regulation of phospholipid transport	6	1	799.56	0.0018	0.01648	GO	APOE
APOE	GO:0042159	lipoprotein catabolic process	6	1	799.56	0.0018	0.01648	GO	APOE
APOE	GO:0035813	regulation of renal sodium excretion	6	1	799.56	0.0018	0.01648	GO	AGT
APOE	GO:0061387	regulation of extent of cell growth	6	1	799.56	0.0018	0.01648	GO	APOE
APOE	GO:0071286	cellular response to magnesium ion	6	1	799.56	0.0018	0.01648	GO	RYR3
APOE	GO:0030828	positive regulation of cGMP biosynthetic process	6	1	799.56	0.0018	0.01648	GO	APOE
APOE	GO:0071313	cellular response to caffeine	7	1	666.27	0.0021	0.01648	GO	RYR3
APOE	GO:1905809	negative regulation of synapse organization	7	1	666.27	0.0021	0.01648	GO	APOE
APOE	GO:0032371	regulation of sterol transport	7	1	666.27	0.0021	0.01648	GO	APOE
APOE	GO:0034382	chylomicron remnant clearance	7	1	666.27	0.0021	0.01648	GO	APOE
APOE	GO:0010533	regulation of activation of Janus kinase activity	7	1	666.27	0.0021	0.01648	GO	AGT
APOE	GO:0003081	regulation of systemic arterial blood pressure by renin-angiotensin	7	1	666.27	0.0021	0.01648	GO	AGT
APOE	GO:0031000	response to caffeine	7	1	666.27	0.0021	0.01648	GO	RYR3
APOE	GO:0032370	positive regulation of lipid transport	7	1	666.27	0.0021	0.01648	GO	APOE
APOE	GO:1902950	regulation of dendritic spine maintenance	7	1	666.27	0.0021	0.01648	GO	APOE
APOE	GO:0032489	regulation of Cdc42 protein signal transduction	7	1	666.27	0.0021	0.01648	GO	APOE
APOE	GO:1903053	regulation of extracellular matrix organization	7	1	666.27	0.0021	0.01648	GO	AGT
APOE	GO:0051171	regulation of nitrogen compound metabolic process	8	1	571.06	0.0024	0.01648	GO	APOE
APOE	GO:0019934	cGMP-mediated signaling	8	1	571.06	0.0024	0.01648	GO	APOE
APOE	GO:0032026	response to magnesium ion	8	1	571.06	0.0024	0.01648	GO	RYR3
APOE	GO:0071415	cellular response to purine-containing compound	8	1	571.06	0.0024	0.01648	GO	RYR3
APOE	GO:1905906	regulation of amyloid fibril formation	8	1	571.06	0.0024	0.01648	GO	APOE
APOE	GO:0016127	sterol catabolic process	9	1	499.65	0.0027	0.01648	GO	APOE
APOE	GO:0034372	very-low-density lipoprotein particle remodeling	9	1	499.65	0.0027	0.01648	GO	APOE
APOE	GO:0034371	chylomicron remodeling	9	1	499.65	0.0027	0.01648	GO	APOE
APOE	GO:0055089	fatty acid homeostasis	9	1	499.65	0.0027	0.01648	GO	APOE
APOE	GO:1902931	negative regulation of alcohol biosynthetic process	9	1	499.65	0.0027	0.01648	GO	APOE
APOE	GO:1902430	negative regulation of amyloid-beta formation	9	1	499.65	0.0027	0.01648	GO	APOE
APOE	GO:0006707	cholesterol catabolic process	9	1	499.65	0.0027	0.01648	GO	APOE
APOE	GO:0034378	chylomicron assembly	10	1	444.11	0.003	0.01648	GO	APOE
APOE	GO:0071318	cellular response to ATP	10	1	444.11	0.003	0.01648	GO	RYR3
APOE	GO:0031102	neuron projection regeneration	10	1	444.11	0.003	0.01648	GO	APOE
APOE	GO:1900221	regulation of amyloid-beta clearance	10	1	444.11	0.003	0.01648	GO	APOE
APOE	GO:0050866	negative regulation of cell activation	10	1	444.11	0.003	0.01648	GO	APOE
APOE	GO:0002003	angiotensin maturation	11	1	399.68	0.0033	0.01648	GO	AGT
APOE	GO:1902992	negative regulation of amyloid precursor protein catabolic process	11	1	399.68	0.0033	0.01648	GO	APOE
APOE	GO:0044788	modulation by host of viral process	11	1	399.68	0.0033	0.01648	GO	APOE
APOE	GO:0034374	low-density lipoprotein particle remodeling	11	1	399.68	0.0033	0.01648	GO	AGT
APOE	GO:0044794	positive regulation by host of viral process	11	1	399.68	0.0033	0.01648	GO	APOE
APOE	GO:0046164	alcohol catabolic process	11	1	399.68	0.0033	0.01648	GO	APOE
APOE	GO:0090190	positive regulation of branching involved in ureteric bud morphogenesis	12	1	363.33	0.0036	0.01687	GO	AGT
APOE	GO:0033700	phospholipid efflux	12	1	363.33	0.0036	0.01687	GO	APOE
APOE	GO:0002002	regulation of angiotensin levels in blood	12	1	363.33	0.0036	0.01687	GO	AGT
APOE	GO:1900047	negative regulation of hemostasis	13	1	333.03	0.0039	0.01687	GO	APOE
APOE	GO:0010875	positive regulation of cholesterol efflux	13	1	333.03	0.0039	0.01687	GO	APOE
APOE	GO:0034380	high-density lipoprotein particle assembly	13	1	333.03	0.0039	0.01687	GO	APOE
APOE	GO:0034370	triglyceride-rich lipoprotein particle remodeling	13	1	333.03	0.0039	0.01687	GO	APOE
APOE	GO:0042982	amyloid precursor protein metabolic process	13	1	333.03	0.0039	0.01687	GO	APOE
APOE	GO:0014742	positive regulation of muscle hypertrophy	14	1	307.4	0.0042	0.01687	GO	AGT
APOE	GO:0015908	fatty acid transport	14	1	307.4	0.0042	0.01687	GO	APOE
APOE	GO:0033198	response to ATP	14	1	307.4	0.0042	0.01687	GO	RYR3
APOE	GO:0061213	positive regulation of mesonephros development	15	1	285.43	0.0045	0.01687	GO	AGT
APOE	GO:0010544	negative regulation of platelet activation	15	1	285.43	0.0045	0.01687	GO	APOE
APOE	GO:0090189	regulation of branching involved in ureteric bud morphogenesis	15	1	285.43	0.0045	0.01687	GO	AGT
APOE	GO:0050819	negative regulation of coagulation	15	1	285.43	0.0045	0.01687	GO	APOE
APOE	GO:0051044	positive regulation of membrane protein ectodomain proteolysis	15	1	285.43	0.0045	0.01687	GO	APOE
APOE	GO:0032462	regulation of protein homooligomerization	15	1	285.43	0.0045	0.01687	GO	APOE
APOE	GO:0010744	positive regulation of macrophage derived foam cell differentiation	16	1	266.39	0.0048	0.01687	GO	AGT
APOE	GO:0001941	postsynaptic membrane organization	16	1	266.39	0.0048	0.01687	GO	APOE
APOE	GO:0019218	regulation of steroid metabolic process	16	1	266.39	0.0048	0.01687	GO	APOE
APOE	GO:0010613	positive regulation of cardiac muscle hypertrophy	16	1	266.39	0.0048	0.01687	GO	AGT
APOE	GO:0051000	positive regulation of nitric-oxide synthase activity	16	1	266.39	0.0048	0.01687	GO	APOE
APOE	GO:0010894	negative regulation of steroid biosynthetic process	16	1	266.39	0.0048	0.01687	GO	APOE
APOE	GO:0034375	high-density lipoprotein particle remodeling	17	1	249.72	0.0051	0.01687	GO	APOE
APOE	GO:0032376	positive regulation of cholesterol transport	17	1	249.72	0.0051	0.01687	GO	APOE
APOE	GO:0043691	reverse cholesterol transport	17	1	249.72	0.0051	0.01687	GO	APOE
APOE	GO:0007616	long-term memory	17	1	249.72	0.0051	0.01687	GO	APOE
APOE	GO:0019068	virion assembly	17	1	249.72	0.0051	0.01687	GO	APOE
APOE	GO:1903364	positive regulation of cellular protein catabolic process	17	1	249.72	0.0051	0.01687	GO	APOE
APOE	GO:0030804	positive regulation of cyclic nucleotide biosynthetic process	18	1	235.02	0.0054	0.01688	GO	APOE
APOE	GO:0055081	anion homeostasis	18	1	235.02	0.0054	0.01688	GO	APOE
APOE	GO:0010874	regulation of cholesterol efflux	18	1	235.02	0.0054	0.01688	GO	APOE
APOE	GO:1905332	positive regulation of morphogenesis of an epithelium	18	1	235.02	0.0054	0.01688	GO	AGT
APOE	GO:1902003	regulation of amyloid-beta formation	18	1	235.02	0.0054	0.01688	GO	APOE
APOE	GO:0010543	regulation of platelet activation	19	1	221.96	0.0057	0.01724	GO	APOE
APOE	GO:1900271	regulation of long-term synaptic potentiation	19	1	221.96	0.0057	0.01724	GO	APOE
APOE	GO:0051353	positive regulation of oxidoreductase activity	19	1	221.96	0.0057	0.01724	GO	AGT
APOE	GO:0032374	regulation of cholesterol transport	20	1	210.26	0.006	0.01777	GO	APOE
APOE	GO:0060999	positive regulation of dendritic spine development	20	1	210.26	0.006	0.01777	GO	APOE
APOE	GO:0010611	regulation of cardiac muscle hypertrophy	21	1	199.74	0.0063	0.01799	GO	AGT
APOE	GO:0071312	cellular response to alkaloid	21	1	199.74	0.0063	0.01799	GO	RYR3
APOE	GO:0045834	positive regulation of lipid metabolic process	21	1	199.74	0.0063	0.01799	GO	APOE
APOE	GO:0055090	acylglycerol homeostasis	22	1	190.22	0.0066	0.01799	GO	APOE
APOE	GO:0051043	regulation of membrane protein ectodomain proteolysis	22	1	190.22	0.0066	0.01799	GO	APOE
APOE	GO:0019433	triglyceride catabolic process	22	1	190.22	0.0066	0.01799	GO	APOE
APOE	GO:0009891	positive regulation of biosynthetic process	22	1	190.22	0.0066	0.01799	GO	APOE
APOE	GO:0032770	positive regulation of monooxygenase activity	23	1	181.56	0.0069	0.01799	GO	APOE
APOE	GO:1901890	positive regulation of cell junction assembly	23	1	181.56	0.0069	0.01799	GO	AGT
APOE	GO:0032459	regulation of protein oligomerization	23	1	181.56	0.0069	0.01799	GO	APOE
APOE	GO:0033344	cholesterol efflux	23	1	181.56	0.0069	0.01799	GO	APOE
APOE	GO:2000021	regulation of ion homeostasis	23	1	181.56	0.0069	0.01799	GO	AGT
APOE	GO:1901186	positive regulation of ERBB signaling pathway	23	1	181.56	0.0069	0.01799	GO	AGT
APOE	GO:1900373	positive regulation of purine nucleotide biosynthetic process	24	1	173.66	0.0072	0.01827	GO	APOE
APOE	GO:0048168	regulation of neuronal synaptic plasticity	24	1	173.66	0.0072	0.01827	GO	APOE
APOE	GO:0051283	negative regulation of sequestering of calcium ion	24	1	173.66	0.0072	0.01827	GO	RYR3
APOE	GO:0061045	negative regulation of wound healing	25	1	166.42	0.0075	0.01869	GO	APOE
APOE	GO:0015909	long-chain fatty acid transport	25	1	166.42	0.0075	0.01869	GO	APOE
APOE	GO:1902903	regulation of supramolecular fiber organization	26	1	159.75	0.0078	0.01924	GO	APOE
APOE	GO:0051209	release of sequestered calcium ion into cytosol	27	1	153.6	0.0081	0.01924	GO	RYR3
APOE	GO:0097746	regulation of blood vessel diameter	27	1	153.6	0.0081	0.01924	GO	AGT
APOE	GO:2001238	positive regulation of extrinsic apoptotic signaling pathway	28	1	147.9	0.0084	0.01924	GO	AGT
APOE	GO:0007271	synaptic transmission, cholinergic	28	1	147.9	0.0084	0.01924	GO	APOE
APOE	GO:0046890	regulation of lipid biosynthetic process	28	1	147.9	0.0084	0.01924	GO	APOE
APOE	GO:0070328	triglyceride homeostasis	28	1	147.9	0.0084	0.01924	GO	APOE
APOE	GO:0046889	positive regulation of lipid biosynthetic process	28	1	147.9	0.0084	0.01924	GO	APOE
APOE	GO:0048146	positive regulation of fibroblast proliferation	28	1	147.9	0.0084	0.01924	GO	AGT
APOE	GO:0061098	positive regulation of protein tyrosine kinase activity	28	1	147.9	0.0084	0.01924	GO	AGT
APOE	GO:0010743	regulation of macrophage derived foam cell differentiation	29	1	142.61	0.0087	0.01946	GO	AGT
APOE	GO:0045742	positive regulation of epidermal growth factor receptor signaling pathway	29	1	142.61	0.0087	0.01946	GO	AGT
APOE	GO:0019229	regulation of vasoconstriction	29	1	142.61	0.0087	0.01946	GO	AGT
APOE	GO:0001937	negative regulation of endothelial cell proliferation	30	1	137.69	0.009	0.01951	GO	APOE
APOE	GO:0046464	acylglycerol catabolic process	30	1	137.69	0.009	0.01951	GO	APOE
APOE	GO:0030193	regulation of blood coagulation	30	1	137.69	0.009	0.01951	GO	APOE
APOE	GO:0048638	regulation of developmental growth	30	1	137.69	0.009	0.01951	GO	APOE
APOE	GO:0043537	negative regulation of blood vessel endothelial cell migration	31	1	133.09	0.0093	0.01956	GO	APOE
APOE	GO:1902652	secondary alcohol metabolic process	31	1	133.09	0.0093	0.01956	GO	APOE
APOE	GO:0060998	regulation of dendritic spine development	31	1	133.09	0.0093	0.01956	GO	APOE
APOE	GO:0061097	regulation of protein tyrosine kinase activity	31	1	133.09	0.0093	0.01956	GO	AGT
APOE	GO:1900006	positive regulation of dendrite development	32	1	128.79	0.0096	0.01975	GO	APOE
APOE	GO:0006026	aminoglycan catabolic process	32	1	128.79	0.0096	0.01975	GO	HPSE2
APOE	GO:0019935	cyclic-nucleotide-mediated signaling	32	1	128.79	0.0096	0.01975	GO	APOE
APOE	GO:0030516	regulation of axon extension	34	1	120.98	0.01	0.02053	GO	APOE
APOE	GO:0010596	negative regulation of endothelial cell migration	34	1	120.98	0.01	0.02053	GO	APOE
APOE	GO:0031324	negative regulation of cellular metabolic process	34	1	120.98	0.01	0.02053	GO	APOE
APOE	GO:0006695	cholesterol biosynthetic process	35	1	117.41	0.01	0.02071	GO	APOE
APOE	GO:0097553	calcium ion transmembrane import into cytosol	36	1	114.05	0.011	0.02071	GO	RYR3
APOE	GO:1902653	secondary alcohol biosynthetic process	36	1	114.05	0.011	0.02071	GO	APOE
APOE	GO:1903522	regulation of blood circulation	36	1	114.05	0.011	0.02071	GO	AGT
APOE	GO:0030195	negative regulation of blood coagulation	36	1	114.05	0.011	0.02071	GO	APOE
APOE	GO:0006639	acylglycerol metabolic process	36	1	114.05	0.011	0.02071	GO	APOE
APOE	GO:0050999	regulation of nitric-oxide synthase activity	36	1	114.05	0.011	0.02071	GO	APOE
APOE	GO:2000379	positive regulation of reactive oxygen species metabolic process	39	1	105.03	0.012	0.02227	GO	AGT
APOE	GO:0016126	sterol biosynthetic process	40	1	102.33	0.012	0.02254	GO	APOE
APOE	GO:0045540	regulation of cholesterol biosynthetic process	40	1	102.33	0.012	0.02254	GO	APOE
APOE	GO:0031345	negative regulation of cell projection organization	41	1	99.77	0.012	0.0228	GO	APOE
APOE	GO:0090181	regulation of cholesterol metabolic process	41	1	99.77	0.012	0.0228	GO	APOE
APOE	GO:0071277	cellular response to calcium ion	42	1	97.33	0.013	0.0232	GO	RYR3
APOE	GO:0051248	negative regulation of protein metabolic process	43	1	95.01	0.013	0.02359	GO	APOE
APOE	GO:0048524	positive regulation of viral process	44	1	92.8	0.013	0.02368	GO	APOE
APOE	GO:0051050	positive regulation of transport	44	1	92.8	0.013	0.02368	GO	APOE
APOE	GO:0030301	cholesterol transport	44	1	92.8	0.013	0.02368	GO	APOE
APOE	GO:0048145	regulation of fibroblast proliferation	46	1	88.66	0.014	0.0246	GO	AGT
APOE	GO:0055088	lipid homeostasis	49	1	83.11	0.015	0.02587	GO	APOE
APOE	GO:2000377	regulation of reactive oxygen species metabolic process	49	1	83.11	0.015	0.02587	GO	AGT
APOE	GO:0043535	regulation of blood vessel endothelial cell migration	50	1	81.41	0.015	0.02623	GO	APOE
APOE	GO:0010977	negative regulation of neuron projection development	51	1	79.78	0.015	0.02658	GO	APOE
APOE	GO:0006641	triglyceride metabolic process	52	1	78.21	0.016	0.02677	GO	APOE
APOE	GO:0045862	positive regulation of proteolysis	52	1	78.21	0.016	0.02677	GO	APOE
APOE	GO:0014068	positive regulation of phosphatidylinositol 3-kinase signaling	53	1	76.7	0.016	0.02712	GO	AGT
APOE	GO:0050770	regulation of axonogenesis	55	1	73.85	0.016	0.0278	GO	APOE
APOE	GO:0090288	negative regulation of cellular response to growth factor stimulus	55	1	73.85	0.016	0.0278	GO	AGT
APOE	GO:0017038	protein import	56	1	72.51	0.017	0.02782	GO	APOE
APOE	GO:0006027	glycosaminoglycan catabolic process	56	1	72.51	0.017	0.02782	GO	HPSE2
APOE	GO:0051289	protein homotetramerization	57	1	71.21	0.017	0.02782	GO	RYR3
APOE	GO:0035023	regulation of Rho protein signal transduction	57	1	71.21	0.017	0.02782	GO	APOE
APOE	GO:0015914	phospholipid transport	58	1	69.95	0.017	0.02782	GO	APOE
APOE	GO:0042058	regulation of epidermal growth factor receptor signaling pathway	58	1	69.95	0.017	0.02782	GO	AGT
APOE	GO:0042632	cholesterol homeostasis	58	1	69.95	0.017	0.02782	GO	APOE
APOE	GO:0055092	sterol homeostasis	58	1	69.95	0.017	0.02782	GO	APOE
APOE	GO:2001236	regulation of extrinsic apoptotic signaling pathway	59	1	68.74	0.018	0.02782	GO	AGT
APOE	GO:0051246	regulation of protein metabolic process	59	1	68.74	0.018	0.02782	GO	APOE
APOE	GO:0016125	sterol metabolic process	59	1	68.74	0.018	0.02782	GO	APOE
APOE	GO:0072001	renal system development	59	1	68.74	0.018	0.02782	GO	AGT
APOE	GO:0032092	positive regulation of protein binding	60	1	67.58	0.018	0.02798	GO	APOE
APOE	GO:0000302	response to reactive oxygen species	60	1	67.58	0.018	0.02798	GO	APOE
APOE	GO:0030203	glycosaminoglycan metabolic process	61	1	66.45	0.018	0.02813	GO	HPSE2
APOE	GO:0043407	negative regulation of MAP kinase activity	61	1	66.45	0.018	0.02813	GO	APOE
APOE	GO:0016101	diterpenoid metabolic process	62	1	65.35	0.018	0.02828	GO	APOE
APOE	GO:0010466	negative regulation of peptidase activity	62	1	65.35	0.018	0.02828	GO	AGT
APOE	GO:0043524	negative regulation of neuron apoptotic process	63	1	64.3	0.019	0.02828	GO	APOE
APOE	GO:0001822	kidney development	63	1	64.3	0.019	0.02828	GO	AGT
APOE	GO:0031346	positive regulation of cell projection organization	63	1	64.3	0.019	0.02828	GO	APOE
APOE	GO:0045807	positive regulation of endocytosis	64	1	63.27	0.019	0.02828	GO	APOE
APOE	GO:0046427	positive regulation of JAK-STAT cascade	64	1	63.27	0.019	0.02828	GO	AGT
APOE	GO:0045665	negative regulation of neuron differentiation	64	1	63.27	0.019	0.02828	GO	APOE
APOE	GO:0050680	negative regulation of epithelial cell proliferation	66	1	61.32	0.02	0.029	GO	APOE
APOE	GO:0071901	negative regulation of protein serine/threonine kinase activity	67	1	60.39	0.02	0.02929	GO	APOE
APOE	GO:0052548	regulation of endopeptidase activity	68	1	59.48	0.02	0.02942	GO	AGT
APOE	GO:0008203	cholesterol metabolic process	68	1	59.48	0.02	0.02942	GO	APOE
APOE	GO:0010594	regulation of endothelial cell migration	69	1	58.61	0.021	0.02954	GO	AGT
APOE	GO:0030100	regulation of endocytosis	69	1	58.61	0.021	0.02954	GO	APOE
APOE	GO:0010595	positive regulation of endothelial cell migration	70	1	57.75	0.021	0.02982	GO	AGT
APOE	GO:1901214	regulation of neuron death	72	1	56.12	0.021	0.03051	GO	APOE
APOE	GO:0050729	positive regulation of inflammatory response	73	1	55.34	0.022	0.03069	GO	AGT
APOE	GO:0008277	regulation of G-protein coupled receptor protein signaling pathway	74	1	54.58	0.022	0.03069	GO	RGS20
APOE	GO:0010634	positive regulation of epithelial cell migration	74	1	54.58	0.022	0.03069	GO	AGT
APOE	GO:0031349	positive regulation of defense response	74	1	54.58	0.022	0.03069	GO	AGT
APOE	GO:0034249	negative regulation of cellular amide metabolic process	75	1	53.84	0.022	0.03069	GO	APOE
APOE	GO:0001523	retinoid metabolic process	75	1	53.84	0.022	0.03069	GO	APOE
APOE	GO:0031347	regulation of defense response	75	1	53.84	0.022	0.03069	GO	APOE
APOE	GO:2001235	positive regulation of apoptotic signaling pathway	76	1	53.12	0.023	0.03095	GO	AGT
APOE	GO:0050728	negative regulation of inflammatory response	78	1	51.73	0.023	0.03145	GO	APOE
APOE	GO:0001936	regulation of endothelial cell proliferation	79	1	51.07	0.023	0.03145	GO	APOE
APOE	GO:0051592	response to calcium ion	79	1	51.07	0.023	0.03145	GO	RYR3
APOE	GO:0043409	negative regulation of MAPK cascade	80	1	50.42	0.024	0.03145	GO	APOE
APOE	GO:0014066	regulation of phosphatidylinositol 3-kinase signaling	80	1	50.42	0.024	0.03145	GO	AGT
APOE	GO:0031348	negative regulation of defense response	80	1	50.42	0.024	0.03145	GO	APOE
APOE	GO:0051099	positive regulation of binding	81	1	49.78	0.024	0.03145	GO	APOE
APOE	GO:0045732	positive regulation of protein catabolic process	81	1	49.78	0.024	0.03145	GO	APOE
APOE	GO:0030163	protein catabolic process	81	1	49.78	0.024	0.03145	GO	APOE
APOE	GO:0060548	negative regulation of cell death	81	1	49.78	0.024	0.03145	GO	APOE
APOE	GO:0010951	negative regulation of endopeptidase activity	83	1	48.57	0.025	0.03193	GO	AGT
APOE	GO:1901215	negative regulation of neuron death	83	1	48.57	0.025	0.03193	GO	APOE
APOE	GO:1902905	positive regulation of supramolecular fiber organization	84	1	47.98	0.025	0.03216	GO	APOE
APOE	GO:0050730	regulation of peptidyl-tyrosine phosphorylation	85	1	47.4	0.025	0.03239	GO	AGT
APOE	GO:0070588	calcium ion transmembrane transport	86	1	46.84	0.026	0.03262	GO	RYR3
APOE	GO:0043405	regulation of MAP kinase activity	87	1	46.3	0.026	0.03285	GO	APOE
APOE	GO:0070838	divalent metal ion transport	88	1	45.76	0.026	0.03308	GO	RYR3
APOE	GO:0043523	regulation of neuron apoptotic process	89	1	45.24	0.026	0.03316	GO	APOE
APOE	GO:0032269	negative regulation of cellular protein metabolic process	89	1	45.24	0.026	0.03316	GO	APOE
APOE	GO:0051262	protein tetramerization	90	1	44.73	0.027	0.03316	GO	RYR3
APOE	GO:0032103	positive regulation of response to external stimulus	90	1	44.73	0.027	0.03316	GO	AGT
APOE	GO:0006869	lipid transport	91	1	44.23	0.027	0.03316	GO	APOE
APOE	GO:0032270	positive regulation of cellular protein metabolic process	91	1	44.23	0.027	0.03316	GO	AGT
APOE	GO:0007200	phospholipase C-activating G-protein coupled receptor signaling pathway	91	1	44.23	0.027	0.03316	GO	AGT
[truncated: 2,674 more rows]

## Sheet: PC_GWAS_neighbourhoods
GWAS neighbourhood
[truncated: 33 more rows]
[truncated: 186 more columns]

## Sheet: PC_neighbourhood_enrichment
GWAS gene	geneset	description	size	overlap	odds_ratio	pval	FDR	database	genes
[truncated: 3,389 more rows]
