# Supplementary material for: A single nuclear transcriptomic characterisation of mechanisms responsible for impaired angiogenesis and blood-brain barrier function in Alzheimer’s disease
Source: Nat Commun. 2024 Mar 12;15:2243. doi: 10.1038/s41467-024-46630-z (PMC10933340; doi:10.1038/s41467-024-46630-z)
Supplement: Supplementary file 11 — Supplementary Data 8 [file 41467_2024_46630_MOESM11_ESM.xlsx]

## Sheet: EC_regression_Abeta
ensembl_gene_id	pval	logFC	ci.hi	ci.lo	gene_biotype	gene	percentage_gene_gc_content	padj	contrast	FCRO	model	variance	variance_rank
ENSG00000167657	5.93947e-07	-0.00666524	0.0131665	-0.0264969	protein_coding	DAPK3	58.44	0.00428355	Amyloid_beta	4161	~Amyloid_beta+(1|manifest)+cngeneson+pc_mito+brain_region+sex	0.511187	5406
ENSG00000127483	2.87595e-06	0.284501	0.390568	0.178435	protein_coding	HP1BP3	40.94	0.00788101	Amyloid_beta	2141	~Amyloid_beta+(1|manifest)+cngeneson+pc_mito+brain_region+sex	7.53434	282
ENSG00000138709	3.27829e-06	0.281071	0.409274	0.152869	protein_coding	LARP1B	39.1	0.00788101	Amyloid_beta	3485	~Amyloid_beta+(1|manifest)+cngeneson+pc_mito+brain_region+sex	6.96293	328
ENSG00000134294	8.17008e-06	0.507392	0.704372	0.310413	protein_coding	SLC38A2	38.31	0.0117845	Amyloid_beta	5483	~Amyloid_beta+(1|manifest)+cngeneson+pc_mito+brain_region+sex	14.2102	65
ENSG00000152558	7.68214e-06	0.327539	0.449368	0.205709	protein_coding	TMEM123	40.62	0.0117845	Amyloid_beta	6928	~Amyloid_beta+(1|manifest)+cngeneson+pc_mito+brain_region+sex	5.48367	501
ENSG00000102760	1.58511e-05	0.416987	0.602997	0.230978	protein_coding	RGCC	45.68	0.0122404	Amyloid_beta	763	~Amyloid_beta+(1|manifest)+cngeneson+pc_mito+brain_region+sex	6.15923	409
ENSG00000111328	1.65989e-05	0.0719033	0.115684	0.0281226	protein_coding	CDK2AP1	53.31	0.0122404	Amyloid_beta	3867	~Amyloid_beta+(1|manifest)+cngeneson+pc_mito+brain_region+sex	2.84756	1262
ENSG00000124299	1.22278e-05	0.0329054	0.0495164	0.0162945	protein_coding	PEPD	53.89	0.0122404	Amyloid_beta	5398	~Amyloid_beta+(1|manifest)+cngeneson+pc_mito+brain_region+sex	0.587343	5017
ENSG00000167191	1.69723e-05	0.0656994	0.100834	0.0305646	protein_coding	GPRC5B	51.08	0.0122404	Amyloid_beta	316	~Amyloid_beta+(1|manifest)+cngeneson+pc_mito+brain_region+sex	1.73677	2153
ENSG00000182492	1.21791e-05	0.06426	0.115903	0.0126171	protein_coding	BGN	62.62	0.0122404	Amyloid_beta	6708	~Amyloid_beta+(1|manifest)+cngeneson+pc_mito+brain_region+sex	5.32946	531
ENSG00000118523	1.94195e-05	0.677774	1.30874	0.0468095	protein_coding	CCN2	52.27	0.0127321	Amyloid_beta	620	~Amyloid_beta+(1|manifest)+cngeneson+pc_mito+brain_region+sex	33.6456	8
ENSG00000112033	2.29551e-05	-0.25729	-0.140935	-0.373646	protein_coding	PPARD	49.53	0.013796	Amyloid_beta	2249	~Amyloid_beta+(1|manifest)+cngeneson+pc_mito+brain_region+sex	2.85936	1251
ENSG00000160299	2.83724e-05	0.0235326	0.0362081	0.010857	protein_coding	PCNT	51.58	0.0157402	Amyloid_beta	6970	~Amyloid_beta+(1|manifest)+cngeneson+pc_mito+brain_region+sex	1.96489	1901
ENSG00000125772	6.17638e-05	-0.7846	-0.403221	-1.16598	protein_coding	GPCPD1	39.23	0.0279003	Amyloid_beta	2539	~Amyloid_beta+(1|manifest)+cngeneson+pc_mito+brain_region+sex	11.5976	116
ENSG00000176473	5.46061e-05	0.0541728	0.083632	0.0247136	protein_coding	WDR25	46.07	0.0279003	Amyloid_beta	3391	~Amyloid_beta+(1|manifest)+cngeneson+pc_mito+brain_region+sex	1.52149	2468
ENSG00000196139	6.18974e-05	0.190732	0.339086	0.0423778	protein_coding	AKR1C3	40.4	0.0279003	Amyloid_beta	5680	~Amyloid_beta+(1|manifest)+cngeneson+pc_mito+brain_region+sex	5.73224	460
ENSG00000140262	7.01998e-05	-0.484924	-0.197133	-0.772714	protein_coding	TCF12	37.17	0.0281267	Amyloid_beta	5873	~Amyloid_beta+(1|manifest)+cngeneson+pc_mito+brain_region+sex	3.67307	921
ENSG00000145592	6.66865e-05	-0.0344153	-0.0200233	-0.0488074	protein_coding	RPL37	42.62	0.0281267	Amyloid_beta	3161	~Amyloid_beta+(1|manifest)+cngeneson+pc_mito+brain_region+sex	0.524692	5336
ENSG00000197372	9.00623e-05	0.0225307	0.0340063	0.0110551	protein_coding	ZNF675	41.44	0.0341858	Amyloid_beta	1930	~Amyloid_beta+(1|manifest)+cngeneson+pc_mito+brain_region+sex	0.316391	6420
ENSG00000157557	0.000103597	-0.636945	-0.326625	-0.947264	protein_coding	ETS2	46.16	0.0342984	Amyloid_beta	2145	~Amyloid_beta+(1|manifest)+cngeneson+pc_mito+brain_region+sex	11.5766	117
ENSG00000198408	9.84954e-05	-0.172298	-0.0971244	-0.247472	protein_coding	OGA	41.92	0.0342984	Amyloid_beta	3299	~Amyloid_beta+(1|manifest)+cngeneson+pc_mito+brain_region+sex	2.60633	1396
ENSG00000239264	0.000104626	1.15965e-08	3.91768e-06	-3.89449e-06	protein_coding	TXNDC5	46.99	0.0342984	Amyloid_beta	7011	~Amyloid_beta+(1|manifest)+cngeneson+pc_mito+brain_region+sex	1.34759	2733
ENSG00000165156	0.000152548	7.36806e-09	2.49887e-06	-2.48413e-06	protein_coding	ZHX1	38.83	0.0478336	Amyloid_beta	4708	~Amyloid_beta+(1|manifest)+cngeneson+pc_mito+brain_region+sex	0.952371	3634
ENSG00000019144	0.000165687	0.0592677	0.0901518	0.0283836	protein_coding	PHLDB1	54.3	0.049789	Amyloid_beta	3069	~Amyloid_beta+(1|manifest)+cngeneson+pc_mito+brain_region+sex	2.33957	1575
ENSG00000090020	0.000189843	0.0109694	0.0194924	0.00244627	protein_coding	SLC9A1	51.7	0.054766	Amyloid_beta	2434	~Amyloid_beta+(1|manifest)+cngeneson+pc_mito+brain_region+sex	0.441237	5772
ENSG00000179051	0.000215744	0.0202691	0.0342874	0.00625079	protein_coding	RCC2	51.69	0.0598441	Amyloid_beta	6762	~Amyloid_beta+(1|manifest)+cngeneson+pc_mito+brain_region+sex	0.551106	5195
ENSG00000100605	0.000296754	0.0257431	0.0406668	0.0108194	protein_coding	ITPK1	53.85	0.0770838	Amyloid_beta	4639	~Amyloid_beta+(1|manifest)+cngeneson+pc_mito+brain_region+sex	0.773996	4248
ENSG00000124222	0.000304148	-5.4191e-08	6.38212e-06	-6.4905e-06	protein_coding	STX16	41.01	0.0770838	Amyloid_beta	779	~Amyloid_beta+(1|manifest)+cngeneson+pc_mito+brain_region+sex	1.88268	1980
ENSG00000125753	0.00034033	0.0405342	0.0655386	0.0155298	protein_coding	VASP	54.67	0.0770838	Amyloid_beta	1287	~Amyloid_beta+(1|manifest)+cngeneson+pc_mito+brain_region+sex	2.23323	1671
ENSG00000127080	0.000381529	0.0296301	0.0475728	0.0116875	protein_coding	IPPK	47.89	0.0770838	Amyloid_beta	1995	~Amyloid_beta+(1|manifest)+cngeneson+pc_mito+brain_region+sex	0.47038	5631
ENSG00000127526	0.000380467	6.2317e-09	2.13786e-06	-2.12539e-06	protein_coding	SLC35E1	50.17	0.0770838	Amyloid_beta	2568	~Amyloid_beta+(1|manifest)+cngeneson+pc_mito+brain_region+sex	0.634714	4804
ENSG00000169288	0.000388572	0.209545	0.311605	0.107484	protein_coding	MRPL1	37.79	0.0770838	Amyloid_beta	4754	~Amyloid_beta+(1|manifest)+cngeneson+pc_mito+brain_region+sex	2.99194	1191
ENSG00000173744	0.000367465	-0.301853	-0.0302495	-0.573457	protein_coding	AGFG1	37.09	0.0770838	Amyloid_beta	2538	~Amyloid_beta+(1|manifest)+cngeneson+pc_mito+brain_region+sex	3.18733	1093
ENSG00000185112	0.000361469	0.0919901	0.17878	0.00520029	protein_coding	FAM43A	61.97	0.0770838	Amyloid_beta	2566	~Amyloid_beta+(1|manifest)+cngeneson+pc_mito+brain_region+sex	3.9099	843
ENSG00000197448	0.00036941	-0.0109797	0.00489192	-0.0268514	protein_coding	GSTK1	41.49	0.0770838	Amyloid_beta	4089	~Amyloid_beta+(1|manifest)+cngeneson+pc_mito+brain_region+sex	0.42547	5857
ENSG00000204764	0.000332942	-0.162068	-0.0790872	-0.245049	protein_coding	RANBP17	37.4	0.0770838	Amyloid_beta	2954	~Amyloid_beta+(1|manifest)+cngeneson+pc_mito+brain_region+sex	2.85072	1259
ENSG00000168899	0.00042503	0.115752	0.199204	0.0322994	protein_coding	VAMP5	52.19	0.0806663	Amyloid_beta	59	~Amyloid_beta+(1|manifest)+cngeneson+pc_mito+brain_region+sex	2.23415	1670
ENSG00000003402	0.000437147	-0.318878	-0.0666428	-0.571113	protein_coding	CFLAR	44.35	0.0808387	Amyloid_beta	3624	~Amyloid_beta+(1|manifest)+cngeneson+pc_mito+brain_region+sex	5.69636	467
ENSG00000169291	0.000475625	-0.134645	-0.0731769	-0.196113	protein_coding	SHE	45.3	0.0857551	Amyloid_beta	3999	~Amyloid_beta+(1|manifest)+cngeneson+pc_mito+brain_region+sex	2.39679	1525
ENSG00000100284	0.000503384	0.0161784	0.0286739	0.00368289	protein_coding	TOM1	53.52	0.0885465	Amyloid_beta	58	~Amyloid_beta+(1|manifest)+cngeneson+pc_mito+brain_region+sex	0.498329	5473
ENSG00000104133	0.000549542	-0.112324	-0.0568323	-0.167815	protein_coding	SPG11	41.28	0.0889591	Amyloid_beta	6203	~Amyloid_beta+(1|manifest)+cngeneson+pc_mito+brain_region+sex	1.49358	2506
ENSG00000110422	0.000564036	-0.846487	-0.263598	-1.42938	protein_coding	HIPK3	38.83	0.0889591	Amyloid_beta	4678	~Amyloid_beta+(1|manifest)+cngeneson+pc_mito+brain_region+sex	9.31203	180
ENSG00000120802	0.000545524	0.0834413	0.126961	0.0399212	protein_coding	TMPO	39.69	0.0889591	Amyloid_beta	1494	~Amyloid_beta+(1|manifest)+cngeneson+pc_mito+brain_region+sex	2.21944	1678
ENSG00000163812	0.000541814	-0.0219958	-0.0112574	-0.0327341	protein_coding	ZDHHC3	47.26	0.0889591	Amyloid_beta	1945	~Amyloid_beta+(1|manifest)+cngeneson+pc_mito+brain_region+sex	0.383176	6073
ENSG00000282844	0.000567404	6.06866e-08	1.15775e-05	-1.14561e-05	protein_coding	ACTN4	53	0.0889591	Amyloid_beta	3937	~Amyloid_beta+(1|manifest)+cngeneson+pc_mito+brain_region+sex	11.0166	136
ENSG00000133106	0.000596428	-0.440931	-0.230831	-0.651032	protein_coding	EPSTI1	39.57	0.0915199	Amyloid_beta	3136	~Amyloid_beta+(1|manifest)+cngeneson+pc_mito+brain_region+sex	8.13297	237
ENSG00000144455	0.000652865	-0.287481	-0.150655	-0.424307	protein_coding	SUMF1	39.53	0.0980929	Amyloid_beta	7027	~Amyloid_beta+(1|manifest)+cngeneson+pc_mito+brain_region+sex	3.0405	1164
ENSG00000008988	0.000707567	-0.000806221	0.029855	-0.0314674	protein_coding	RPS20	41.73	0.099885	Amyloid_beta	6530	~Amyloid_beta+(1|manifest)+cngeneson+pc_mito+brain_region+sex	0.947707	3650
ENSG00000010404	0.000854336	-1.16355e-08	2.39405e-06	-2.41732e-06	protein_coding	IDS	45.34	0.099885	Amyloid_beta	4445	~Amyloid_beta+(1|manifest)+cngeneson+pc_mito+brain_region+sex	1.05381	3309
ENSG00000010818	0.000774812	-0.219736	-0.103961	-0.335511	protein_coding	HIVEP2	38.72	0.099885	Amyloid_beta	2480	~Amyloid_beta+(1|manifest)+cngeneson+pc_mito+brain_region+sex	3.54034	965
ENSG00000069122	0.000819745	-0.450995	-0.23421	-0.66778	protein_coding	ADGRF5	41.65	0.099885	Amyloid_beta	3187	~Amyloid_beta+(1|manifest)+cngeneson+pc_mito+brain_region+sex	7.38132	296
ENSG00000090615	0.000761109	0.0326058	0.0532995	0.0119121	protein_coding	GOLGA3	53.6	0.099885	Amyloid_beta	6844	~Amyloid_beta+(1|manifest)+cngeneson+pc_mito+brain_region+sex	1.283	2855
ENSG00000101577	0.000804716	0.127258	0.196764	0.057751	protein_coding	LPIN2	41.56	0.099885	Amyloid_beta	3733	~Amyloid_beta+(1|manifest)+cngeneson+pc_mito+brain_region+sex	3.18152	1098
ENSG00000103126	0.000828375	0.013038	0.0204292	0.00564693	protein_coding	AXIN1	54.38	0.099885	Amyloid_beta	2606	~Amyloid_beta+(1|manifest)+cngeneson+pc_mito+brain_region+sex	0.316014	6424
ENSG00000112308	0.000848803	-0.0575183	-0.0333195	-0.0817172	protein_coding	C6orf62	39.06	0.099885	Amyloid_beta	5717	~Amyloid_beta+(1|manifest)+cngeneson+pc_mito+brain_region+sex	1.1335	3125
ENSG00000114450	0.000888632	-0.205444	-0.100666	-0.310222	protein_coding	GNB4	39.07	0.099885	Amyloid_beta	1477	~Amyloid_beta+(1|manifest)+cngeneson+pc_mito+brain_region+sex	4.49767	682
ENSG00000127948	0.000798057	0.024277	0.0382448	0.0103091	protein_coding	POR	50.98	0.099885	Amyloid_beta	5390	~Amyloid_beta+(1|manifest)+cngeneson+pc_mito+brain_region+sex	0.481241	5565
ENSG00000128335	0.000900239	-0.0146403	-0.00561211	-0.0236684	protein_coding	APOL2	49.58	0.099885	Amyloid_beta	918	~Amyloid_beta+(1|manifest)+cngeneson+pc_mito+brain_region+sex	0.952528	3632
ENSG00000133639	0.000868876	0.0913157	0.141881	0.04075	protein_coding	BTG1	42.38	0.099885	Amyloid_beta	6181	~Amyloid_beta+(1|manifest)+cngeneson+pc_mito+brain_region+sex	1.71677	2186
ENSG00000139631	0.000734498	-0.04451	-0.0201136	-0.0689064	protein_coding	CSAD	47.47	0.099885	Amyloid_beta	2222	~Amyloid_beta+(1|manifest)+cngeneson+pc_mito+brain_region+sex	0.92285	3728
ENSG00000148655	0.000888891	-1.40001	-0.671499	-2.12853	protein_coding	LRMDA	41.11	0.099885	Amyloid_beta	6378	~Amyloid_beta+(1|manifest)+cngeneson+pc_mito+brain_region+sex	6.32587	389
ENSG00000158019	0.000883482	-0.26701	-0.122928	-0.411092	protein_coding	BABAM2	39.38	0.099885	Amyloid_beta	6365	~Amyloid_beta+(1|manifest)+cngeneson+pc_mito+brain_region+sex	3.70207	912
ENSG00000197142	0.000884507	-0.350338	-0.182387	-0.518289	protein_coding	ACSL5	42.89	0.099885	Amyloid_beta	1953	~Amyloid_beta+(1|manifest)+cngeneson+pc_mito+brain_region+sex	11.6223	114
ENSG00000198431	0.000733365	0.0429307	0.0671386	0.0187228	protein_coding	TXNRD1	42.37	0.099885	Amyloid_beta	296	~Amyloid_beta+(1|manifest)+cngeneson+pc_mito+brain_region+sex	0.543284	5235
ENSG00000129636	0.000957753	-0.220768	-0.109493	-0.332044	protein_coding	ITFG1	37.51	0.104595	Amyloid_beta	5997	~Amyloid_beta+(1|manifest)+cngeneson+pc_mito+brain_region+sex	2.0959	1781
ENSG00000144218	0.000971693	-2.94102	-1.28696	-4.59508	protein_coding	AFF3	41.69	0.104595	Amyloid_beta	6639	~Amyloid_beta+(1|manifest)+cngeneson+pc_mito+brain_region+sex	17.7222	47
ENSG00000130749	0.00101023	0.0164163	0.0266872	0.00614547	protein_coding	ZC3H4	51.96	0.107143	Amyloid_beta	2150	~Amyloid_beta+(1|manifest)+cngeneson+pc_mito+brain_region+sex	0.266812	6661
ENSG00000099282	0.00103226	0.00779104	0.0199637	-0.00438161	protein_coding	TSPAN15	51.45	0.107894	Amyloid_beta	4061	~Amyloid_beta+(1|manifest)+cngeneson+pc_mito+brain_region+sex	1.29925	2823
ENSG00000102362	0.00106691	0.115491	0.183589	0.0473937	protein_coding	SYTL4	41.39	0.109922	Amyloid_beta	3571	~Amyloid_beta+(1|manifest)+cngeneson+pc_mito+brain_region+sex	2.66944	1358
ENSG00000116604	0.00111773	0.0198123	0.032231	0.00739355	protein_coding	MEF2D	54.21	0.113536	Amyloid_beta	4013	~Amyloid_beta+(1|manifest)+cngeneson+pc_mito+brain_region+sex	0.708784	4481
ENSG00000168246	0.00121504	0.0226897	0.0368182	0.0085613	protein_coding	UBTD2	41.24	0.121707	Amyloid_beta	4913	~Amyloid_beta+(1|manifest)+cngeneson+pc_mito+brain_region+sex	0.412761	5928
ENSG00000032444	0.00140849	0.0515831	0.084467	0.0186991	protein_coding	PNPLA6	55.88	0.126248	Amyloid_beta	3274	~Amyloid_beta+(1|manifest)+cngeneson+pc_mito+brain_region+sex	3.75501	890
ENSG00000035115	0.00150021	0.0423782	0.0694718	0.0152846	protein_coding	SH3YL1	40.78	0.126248	Amyloid_beta	1023	~Amyloid_beta+(1|manifest)+cngeneson+pc_mito+brain_region+sex	1.53338	2453
ENSG00000089159	0.00150545	-0.147656	-0.0658007	-0.229512	protein_coding	PXN	53.01	0.126248	Amyloid_beta	947	~Amyloid_beta+(1|manifest)+cngeneson+pc_mito+brain_region+sex	2.19173	1705
ENSG00000111877	0.00149396	0.0698575	0.110426	0.0292893	protein_coding	MCM9	39.07	0.126248	Amyloid_beta	5317	~Amyloid_beta+(1|manifest)+cngeneson+pc_mito+brain_region+sex	0.725069	4423
ENSG00000119686	0.00147275	-0.196496	-0.0933452	-0.299646	protein_coding	FLVCR2	45.48	0.126248	Amyloid_beta	4427	~Amyloid_beta+(1|manifest)+cngeneson+pc_mito+brain_region+sex	2.1378	1754
ENSG00000140455	0.00139834	-0.112352	-0.0498577	-0.174846	protein_coding	USP3	38.44	0.126248	Amyloid_beta	6235	~Amyloid_beta+(1|manifest)+cngeneson+pc_mito+brain_region+sex	1.28608	2850
ENSG00000148481	0.00128483	-0.0823546	-0.0395434	-0.125166	protein_coding	MINDY3	35.88	0.126248	Amyloid_beta	6724	~Amyloid_beta+(1|manifest)+cngeneson+pc_mito+brain_region+sex	1.55589	2416
ENSG00000153162	0.00138968	0.560446	0.891299	0.229593	protein_coding	BMP6	43.48	0.126248	Amyloid_beta	6543	~Amyloid_beta+(1|manifest)+cngeneson+pc_mito+brain_region+sex	6.20907	400
ENSG00000159733	0.00147024	-0.271896	-0.133968	-0.409824	protein_coding	ZFYVE28	52.52	0.126248	Amyloid_beta	6682	~Amyloid_beta+(1|manifest)+cngeneson+pc_mito+brain_region+sex	3.23627	1073
ENSG00000163053	0.00139828	-0.0844814	-0.0359286	-0.133034	protein_coding	SLC16A14	42.85	0.126248	Amyloid_beta	5930	~Amyloid_beta+(1|manifest)+cngeneson+pc_mito+brain_region+sex	6.37437	376
ENSG00000183386	0.00133754	0.00127342	0.00358343	-0.00103658	protein_coding	FHL3	56.84	0.126248	Amyloid_beta	4223	~Amyloid_beta+(1|manifest)+cngeneson+pc_mito+brain_region+sex	1.45431	2567
ENSG00000198959	0.00136192	-0.449143	-0.207994	-0.690293	protein_coding	TGM2	52.67	0.126248	Amyloid_beta	3565	~Amyloid_beta+(1|manifest)+cngeneson+pc_mito+brain_region+sex	10.6295	147
ENSG00000253352	0.00144738	-0.0480183	-0.021316	-0.0747207	protein_coding	TUG1	42.03	0.126248	Amyloid_beta	3964	~Amyloid_beta+(1|manifest)+cngeneson+pc_mito+brain_region+sex	0.903066	3787
ENSG00000274958	0.00133994	7.13404e-09	2.42529e-06	-2.41102e-06	protein_coding	ITPK1	53.85	0.126248	Amyloid_beta	4115	~Amyloid_beta+(1|manifest)+cngeneson+pc_mito+brain_region+sex	0.947461	3651
ENSG00000116678	0.00156233	-0.291212	-0.127145	-0.455279	protein_coding	LEPR	37.78	0.129512	Amyloid_beta	1978	~Amyloid_beta+(1|manifest)+cngeneson+pc_mito+brain_region+sex	3.88795	854
ENSG00000078246	0.00169384	0.0188331	0.0318302	0.00583604	protein_coding	TULP3	44.99	0.130843	Amyloid_beta	5465	~Amyloid_beta+(1|manifest)+cngeneson+pc_mito+brain_region+sex	0.610509	4902
ENSG00000079337	0.00177795	0.0833354	0.136515	0.0301555	protein_coding	RAPGEF3	54.34	0.130843	Amyloid_beta	2251	~Amyloid_beta+(1|manifest)+cngeneson+pc_mito+brain_region+sex	6.3372	388
ENSG00000100697	0.00166254	-0.210669	-0.0997318	-0.321606	protein_coding	DICER1	38	0.130843	Amyloid_beta	2983	~Amyloid_beta+(1|manifest)+cngeneson+pc_mito+brain_region+sex	4.19002	763
ENSG00000131473	0.0016024	0.0194164	0.0291281	0.00970467	protein_coding	ACLY	49.89	0.130843	Amyloid_beta	2821	~Amyloid_beta+(1|manifest)+cngeneson+pc_mito+brain_region+sex	0.314352	6433
ENSG00000135917	0.00165461	-0.19771	-0.0937124	-0.301707	protein_coding	SLC19A3	41.76	0.130843	Amyloid_beta	496	~Amyloid_beta+(1|manifest)+cngeneson+pc_mito+brain_region+sex	2.84269	1264
ENSG00000137959	0.00169765	-0.712641	-0.330097	-1.09519	protein_coding	IFI44L	34.5	0.130843	Amyloid_beta	1998	~Amyloid_beta+(1|manifest)+cngeneson+pc_mito+brain_region+sex	32.9972	9
ENSG00000151458	0.00175284	0.0262534	0.0435621	0.00894463	protein_coding	ANKRD50	35.15	0.130843	Amyloid_beta	6459	~Amyloid_beta+(1|manifest)+cngeneson+pc_mito+brain_region+sex	0.577039	5060
ENSG00000167642	0.00172855	0.00896002	0.0177788	0.000141233	protein_coding	SPINT2	51.22	0.130843	Amyloid_beta	3990	~Amyloid_beta+(1|manifest)+cngeneson+pc_mito+brain_region+sex	0.70026	4513
ENSG00000172175	0.0017701	0.103229	0.156614	0.0498447	protein_coding	MALT1	38.93	0.130843	Amyloid_beta	3306	~Amyloid_beta+(1|manifest)+cngeneson+pc_mito+brain_region+sex	2.06489	1806
ENSG00000198668	0.00167715	0.18251	0.284584	0.0804369	protein_coding	CALM1	47.08	0.130843	Amyloid_beta	5173	~Amyloid_beta+(1|manifest)+cngeneson+pc_mito+brain_region+sex	5.39946	518
ENSG00000166266	0.00179987	-0.089914	-0.0414663	-0.138362	protein_coding	CUL5	39.36	0.131118	Amyloid_beta	2107	~Amyloid_beta+(1|manifest)+cngeneson+pc_mito+brain_region+sex	1.38822	2662
ENSG00000091879	0.0018945	1.67216	2.6077	0.736612	protein_coding	ANGPT2	40.71	0.136632	Amyloid_beta	2841	~Amyloid_beta+(1|manifest)+cngeneson+pc_mito+brain_region+sex	14.6545	61
ENSG00000165699	0.00194168	0.0235245	0.0376163	0.00943275	protein_coding	TSC1	43.24	0.138647	Amyloid_beta	4493	~Amyloid_beta+(1|manifest)+cngeneson+pc_mito+brain_region+sex	0.430947	5824
ENSG00000049759	0.00201738	0.164457	0.265137	0.0637772	protein_coding	NEDD4L	43.38	0.139573	Amyloid_beta	3722	~Amyloid_beta+(1|manifest)+cngeneson+pc_mito+brain_region+sex	2.36919	1548
ENSG00000090372	0.00202611	0.0184898	0.0359221	0.00105746	protein_coding	STRN4	57.35	0.139573	Amyloid_beta	1426	~Amyloid_beta+(1|manifest)+cngeneson+pc_mito+brain_region+sex	0.692497	4550
ENSG00000101624	0.00207983	0.0239281	0.0402419	0.00761427	protein_coding	CEP76	40.84	0.139573	Amyloid_beta	5316	~Amyloid_beta+(1|manifest)+cngeneson+pc_mito+brain_region+sex	0.524505	5337
ENSG00000106244	0.00206099	0.00381735	0.00747182	0.000162893	protein_coding	PDAP1	53.84	0.139573	Amyloid_beta	5344	~Amyloid_beta+(1|manifest)+cngeneson+pc_mito+brain_region+sex	0.171974	6905
ENSG00000122417	0.00209011	-0.121877	-0.0599388	-0.183815	protein_coding	ODF2L	34.88	0.139573	Amyloid_beta	1741	~Amyloid_beta+(1|manifest)+cngeneson+pc_mito+brain_region+sex	3.10691	1132
ENSG00000163947	0.00204135	-0.256856	-0.106756	-0.406956	protein_coding	ARHGEF3	43.62	0.139573	Amyloid_beta	1854	~Amyloid_beta+(1|manifest)+cngeneson+pc_mito+brain_region+sex	2.63688	1372
ENSG00000277354	0.00207557	4.85738e-07	9.31216e-05	-9.21501e-05	protein_coding	CRIM1	74.36	0.139573	Amyloid_beta	4449	~Amyloid_beta+(1|manifest)+cngeneson+pc_mito+brain_region+sex	16.2749	54
ENSG00000108518	0.00217608	0.0715061	0.116772	0.0262402	protein_coding	PFN1	57.98	0.143981	Amyloid_beta	3575	~Amyloid_beta+(1|manifest)+cngeneson+pc_mito+brain_region+sex	1.74164	2148
ENSG00000082516	0.00227327	-0.0494126	-0.0235545	-0.0752706	protein_coding	GEMIN5	41.33	0.147701	Amyloid_beta	4703	~Amyloid_beta+(1|manifest)+cngeneson+pc_mito+brain_region+sex	1.62736	2305
ENSG00000119559	0.00225413	0.00954155	0.0206138	-0.00153065	protein_coding	C19orf25	62.64	0.147701	Amyloid_beta	4645	~Amyloid_beta+(1|manifest)+cngeneson+pc_mito+brain_region+sex	0.569926	5097
ENSG00000176623	0.00232036	-0.0390517	-0.0143133	-0.0637901	protein_coding	RMDN1	38.38	0.149415	Amyloid_beta	809	~Amyloid_beta+(1|manifest)+cngeneson+pc_mito+brain_region+sex	1.04239	3340
ENSG00000147894	0.00237174	-0.0676148	-0.0317094	-0.10352	protein_coding	C9orf72	36.96	0.151371	Amyloid_beta	7003	~Amyloid_beta+(1|manifest)+cngeneson+pc_mito+brain_region+sex	2.04397	1828
ENSG00000132005	0.00242503	0.012556	0.0228593	0.0022527	protein_coding	RFX1	56.3	0.152081	Amyloid_beta	1777	~Amyloid_beta+(1|manifest)+cngeneson+pc_mito+brain_region+sex	0.417232	5902
ENSG00000169239	0.00241923	-0.0827738	-0.0400614	-0.125486	protein_coding	CA5B	41.7	0.152081	Amyloid_beta	4897	~Amyloid_beta+(1|manifest)+cngeneson+pc_mito+brain_region+sex	2.42197	1513
ENSG00000077097	0.00271534	-0.0596751	-0.0269084	-0.0924418	protein_coding	TOP2B	35.14	0.168556	Amyloid_beta	6508	~Amyloid_beta+(1|manifest)+cngeneson+pc_mito+brain_region+sex	1.34079	2747
ENSG00000095564	0.00273448	-0.0684284	-0.030101	-0.106756	protein_coding	BTAF1	37.37	0.168556	Amyloid_beta	4722	~Amyloid_beta+(1|manifest)+cngeneson+pc_mito+brain_region+sex	0.896752	3806
ENSG00000154358	0.00280727	0.0523626	0.0936073	0.0111178	protein_coding	OBSCN	53.88	0.171577	Amyloid_beta	1086	~Amyloid_beta+(1|manifest)+cngeneson+pc_mito+brain_region+sex	3.48655	983
ENSG00000147421	0.00285037	-0.117906	-0.0428217	-0.192991	protein_coding	HMBOX1	37.72	0.172747	Amyloid_beta	6819	~Amyloid_beta+(1|manifest)+cngeneson+pc_mito+brain_region+sex	1.82989	2035
ENSG00000149089	0.00290717	-0.0305874	-0.00943072	-0.0517441	protein_coding	APIP	40.43	0.174721	Amyloid_beta	6597	~Amyloid_beta+(1|manifest)+cngeneson+pc_mito+brain_region+sex	1.88059	1985
ENSG00000115677	0.00295898	0.0412949	0.0646401	0.0179497	protein_coding	HDLBP	46.99	0.176365	Amyloid_beta	806	~Amyloid_beta+(1|manifest)+cngeneson+pc_mito+brain_region+sex	0.471107	5625
ENSG00000146376	0.00300702	0.156214	0.260326	0.0521028	protein_coding	ARHGAP18	38.51	0.177759	Amyloid_beta	6825	~Amyloid_beta+(1|manifest)+cngeneson+pc_mito+brain_region+sex	6.45976	365
ENSG00000138050	0.00305307	-0.0459947	-0.01993	-0.0720594	protein_coding	THUMPD2	36.6	0.179014	Amyloid_beta	1181	~Amyloid_beta+(1|manifest)+cngeneson+pc_mito+brain_region+sex	0.800145	4151
ENSG00000122965	0.00309778	0.0189808	0.0321047	0.00585683	protein_coding	RBM19	50.43	0.180171	Amyloid_beta	5388	~Amyloid_beta+(1|manifest)+cngeneson+pc_mito+brain_region+sex	0.656793	4716
ENSG00000170325	0.0031494	0.0131642	0.0225483	0.00378013	protein_coding	PRDM10	43.52	0.181708	Amyloid_beta	1291	~Amyloid_beta+(1|manifest)+cngeneson+pc_mito+brain_region+sex	0.329045	6368
ENSG00000159388	0.00325515	-0.143311	-0.0663312	-0.220292	protein_coding	BTG2	53.33	0.186318	Amyloid_beta	6872	~Amyloid_beta+(1|manifest)+cngeneson+pc_mito+brain_region+sex	8.51842	215
ENSG00000116396	0.00350963	0.0201807	0.0400428	0.00031854	protein_coding	KCNC4	49.89	0.199303	Amyloid_beta	6245	~Amyloid_beta+(1|manifest)+cngeneson+pc_mito+brain_region+sex	1.59578	2352
ENSG00000052126	0.00395049	0.100463	0.17763	0.0232957	protein_coding	PLEKHA5	38.09	0.20005	Amyloid_beta	3025	~Amyloid_beta+(1|manifest)+cngeneson+pc_mito+brain_region+sex	2.45466	1488
ENSG00000057019	0.004084	0.0330263	0.0564307	0.00962179	protein_coding	DCBLD2	38.59	0.20005	Amyloid_beta	2946	~Amyloid_beta+(1|manifest)+cngeneson+pc_mito+brain_region+sex	0.46522	5656
ENSG00000067057	0.00381289	0.0219389	0.0417479	0.00212996	protein_coding	PFKP	51.45	0.20005	Amyloid_beta	1838	~Amyloid_beta+(1|manifest)+cngeneson+pc_mito+brain_region+sex	1.41736	2622
ENSG00000071564	0.00438815	0.00943774	0.0169003	0.00197519	protein_coding	TCF3	59.56	0.20005	Amyloid_beta	2820	~Amyloid_beta+(1|manifest)+cngeneson+pc_mito+brain_region+sex	0.660457	4697
ENSG00000085662	0.00391852	0.0457499	0.0809346	0.0105651	protein_coding	AKR1B1	50.04	0.20005	Amyloid_beta	2140	~Amyloid_beta+(1|manifest)+cngeneson+pc_mito+brain_region+sex	2.09425	1786
ENSG00000096150	0.00423828	-1.01116e-09	3.85806e-07	-3.87829e-07	protein_coding	RPS18	46.91	0.20005	Amyloid_beta	3184	~Amyloid_beta+(1|manifest)+cngeneson+pc_mito+brain_region+sex	2.1578	1734
ENSG00000101347	0.0043947	-0.0960967	-0.0427639	-0.149429	protein_coding	SAMHD1	43.82	0.20005	Amyloid_beta	1257	~Amyloid_beta+(1|manifest)+cngeneson+pc_mito+brain_region+sex	4.97375	586
ENSG00000104805	0.00441042	-0.0243197	-0.00722887	-0.0414105	protein_coding	NUCB1	52.75	0.20005	Amyloid_beta	863	~Amyloid_beta+(1|manifest)+cngeneson+pc_mito+brain_region+sex	0.563182	5132
ENSG00000105835	0.00426543	-1.36078	-0.333197	-2.38836	protein_coding	NAMPT	37.12	0.20005	Amyloid_beta	6138	~Amyloid_beta+(1|manifest)+cngeneson+pc_mito+brain_region+sex	12.3512	96
ENSG00000115415	0.00432737	-0.161472	-0.0664795	-0.256464	protein_coding	STAT1	38.26	0.20005	Amyloid_beta	2365	~Amyloid_beta+(1|manifest)+cngeneson+pc_mito+brain_region+sex	6.35261	383
ENSG00000122299	0.00395585	0.0447069	0.0701516	0.0192622	protein_coding	ZC3H7A	42.76	0.20005	Amyloid_beta	6803	~Amyloid_beta+(1|manifest)+cngeneson+pc_mito+brain_region+sex	0.576387	5063
ENSG00000122390	0.0036974	2.56612e-09	1.44138e-06	-1.43625e-06	protein_coding	NAA60	50.68	0.20005	Amyloid_beta	1591	~Amyloid_beta+(1|manifest)+cngeneson+pc_mito+brain_region+sex	0.860562	3919
ENSG00000132274	0.00408906	-0.201177	-0.0886115	-0.313742	protein_coding	TRIM22	38.58	0.20005	Amyloid_beta	5380	~Amyloid_beta+(1|manifest)+cngeneson+pc_mito+brain_region+sex	9.49461	174
ENSG00000135956	0.00425127	0.0133239	0.0253073	0.00134041	protein_coding	TMEM127	51.14	0.20005	Amyloid_beta	3971	~Amyloid_beta+(1|manifest)+cngeneson+pc_mito+brain_region+sex	0.554462	5180
ENSG00000136802	0.00429213	0.054609	0.0915812	0.0176368	protein_coding	LRRC8A	53.82	0.20005	Amyloid_beta	1096	~Amyloid_beta+(1|manifest)+cngeneson+pc_mito+brain_region+sex	1.13509	3123
ENSG00000138496	0.00410119	-0.155784	-0.0684453	-0.243122	protein_coding	PARP9	42.46	0.20005	Amyloid_beta	1061	~Amyloid_beta+(1|manifest)+cngeneson+pc_mito+brain_region+sex	2.97156	1200
ENSG00000138760	0.00405492	-0.0391004	-0.00450046	-0.0737003	protein_coding	SCARB2	41.79	0.20005	Amyloid_beta	4555	~Amyloid_beta+(1|manifest)+cngeneson+pc_mito+brain_region+sex	1.11866	3159
ENSG00000139644	0.00362792	0.0723553	0.121387	0.0233234	protein_coding	TMBIM6	43.42	0.20005	Amyloid_beta	4959	~Amyloid_beta+(1|manifest)+cngeneson+pc_mito+brain_region+sex	3.53503	967
ENSG00000141627	0.00418366	-0.130837	-0.0342914	-0.227382	protein_coding	DYM	38.56	0.20005	Amyloid_beta	3134	~Amyloid_beta+(1|manifest)+cngeneson+pc_mito+brain_region+sex	2.10353	1772
ENSG00000143552	0.00409524	0.0290743	0.0536276	0.00452107	protein_coding	NUP210L	42.89	0.20005	Amyloid_beta	6298	~Amyloid_beta+(1|manifest)+cngeneson+pc_mito+brain_region+sex	0.831689	4029
ENSG00000143952	0.00401612	-0.0844343	-0.0336684	-0.1352	protein_coding	VPS54	37.1	0.20005	Amyloid_beta	7116	~Amyloid_beta+(1|manifest)+cngeneson+pc_mito+brain_region+sex	0.746585	4338
ENSG00000146856	0.00368876	0.032141	0.0557838	0.00849822	protein_coding	AGBL3	36.82	0.20005	Amyloid_beta	6432	~Amyloid_beta+(1|manifest)+cngeneson+pc_mito+brain_region+sex	0.933361	3689
ENSG00000153786	0.00426886	0.0368213	0.0656179	0.00802468	protein_coding	ZDHHC7	48.57	0.20005	Amyloid_beta	2657	~Amyloid_beta+(1|manifest)+cngeneson+pc_mito+brain_region+sex	1.85675	2004
ENSG00000159335	0.00378467	0.0771151	0.132633	0.021597	protein_coding	PTMS	61.84	0.20005	Amyloid_beta	6478	~Amyloid_beta+(1|manifest)+cngeneson+pc_mito+brain_region+sex	3.36058	1024
ENSG00000166762	0.00424827	-0.0262613	-0.00764041	-0.0448823	protein_coding	CATSPER2	43.72	0.20005	Amyloid_beta	3560	~Amyloid_beta+(1|manifest)+cngeneson+pc_mito+brain_region+sex	1.10676	3183
ENSG00000168994	0.00409322	0.0470596	0.0769643	0.0171548	protein_coding	PXDC1	52.35	0.20005	Amyloid_beta	949	~Amyloid_beta+(1|manifest)+cngeneson+pc_mito+brain_region+sex	0.89334	3821
ENSG00000174059	0.00440681	0.489024	0.82045	0.157598	protein_coding	CD34	45.46	0.20005	Amyloid_beta	716	~Amyloid_beta+(1|manifest)+cngeneson+pc_mito+brain_region+sex	13.599	70
ENSG00000204217	0.00426981	-0.340536	0.163623	-0.844694	protein_coding	BMPR2	41.12	0.20005	Amyloid_beta	5196	~Amyloid_beta+(1|manifest)+cngeneson+pc_mito+brain_region+sex	2.1428	1748
ENSG00000223367	0.00423828	-1.01116e-09	3.85806e-07	-3.87829e-07	protein_coding	RPS18	46.95	0.20005	Amyloid_beta	1189	~Amyloid_beta+(1|manifest)+cngeneson+pc_mito+brain_region+sex	2.1578	1734
ENSG00000226225	0.00423828	-1.01116e-09	3.85806e-07	-3.87829e-07	protein_coding	RPS18	46.88	0.20005	Amyloid_beta	935	~Amyloid_beta+(1|manifest)+cngeneson+pc_mito+brain_region+sex	2.1578	1734
ENSG00000227794	0.00423828	-1.01116e-09	3.85806e-07	-3.87829e-07	protein_coding	RPS18	45.67	0.20005	Amyloid_beta	4600	~Amyloid_beta+(1|manifest)+cngeneson+pc_mito+brain_region+sex	2.1578	1734
ENSG00000235650	0.00423828	-1.01116e-09	3.85806e-07	-3.87829e-07	protein_coding	RPS18	46.95	0.20005	Amyloid_beta	2555	~Amyloid_beta+(1|manifest)+cngeneson+pc_mito+brain_region+sex	2.1578	1734
ENSG00000109458	0.00464089	0.399584	0.63915	0.160018	protein_coding	GAB1	38.61	0.200233	Amyloid_beta	3919	~Amyloid_beta+(1|manifest)+cngeneson+pc_mito+brain_region+sex	9.21153	186
ENSG00000125733	0.00466757	0.0210199	0.0369084	0.00513152	protein_coding	TRIP10	54.01	0.200233	Amyloid_beta	2334	~Amyloid_beta+(1|manifest)+cngeneson+pc_mito+brain_region+sex	1.3829	2674
ENSG00000134255	0.00453059	-0.0356513	-0.0135068	-0.0577958	protein_coding	CEPT1	36.54	0.200233	Amyloid_beta	6280	~Amyloid_beta+(1|manifest)+cngeneson+pc_mito+brain_region+sex	0.804243	4132
ENSG00000136100	0.00453949	-0.0739259	-0.0318156	-0.116036	protein_coding	VPS36	39.35	0.200233	Amyloid_beta	452	~Amyloid_beta+(1|manifest)+cngeneson+pc_mito+brain_region+sex	2.4624	1480
ENSG00000145555	0.00456401	0.348744	0.63902	0.058468	protein_coding	MYO10	44.1	0.200233	Amyloid_beta	7040	~Amyloid_beta+(1|manifest)+cngeneson+pc_mito+brain_region+sex	6.83671	335
ENSG00000147133	0.00448486	-0.0981165	-0.0424509	-0.153782	protein_coding	TAF1	43.38	0.200233	Amyloid_beta	4976	~Amyloid_beta+(1|manifest)+cngeneson+pc_mito+brain_region+sex	0.918188	3746
ENSG00000156256	0.00465999	-0.0369741	-0.0153727	-0.0585755	protein_coding	USP16	38.76	0.200233	Amyloid_beta	7114	~Amyloid_beta+(1|manifest)+cngeneson+pc_mito+brain_region+sex	0.7954	4170
ENSG00000157827	0.00474434	0.253028	0.902936	-0.396879	protein_coding	FMNL2	40.57	0.200233	Amyloid_beta	6818	~Amyloid_beta+(1|manifest)+cngeneson+pc_mito+brain_region+sex	5.51937	498
ENSG00000163590	0.0046574	0.05636	0.111812	0.000908041	protein_coding	PPM1L	38.44	0.200233	Amyloid_beta	3449	~Amyloid_beta+(1|manifest)+cngeneson+pc_mito+brain_region+sex	0.706548	4495
ENSG00000185864	0.00470087	-0.156561	-0.0694107	-0.243711	protein_coding	NPIPB4	45.38	0.200233	Amyloid_beta	5722	~Amyloid_beta+(1|manifest)+cngeneson+pc_mito+brain_region+sex	5.81744	449
ENSG00000186591	0.00474763	-0.200769	-0.0509145	-0.350623	protein_coding	UBE2H	41.85	0.200233	Amyloid_beta	1079	~Amyloid_beta+(1|manifest)+cngeneson+pc_mito+brain_region+sex	1.77527	2102
ENSG00000231500	0.00467036	-0.00276575	0.0143789	-0.0199104	protein_coding	RPS18	46.9	0.200233	Amyloid_beta	3688	~Amyloid_beta+(1|manifest)+cngeneson+pc_mito+brain_region+sex	1.98251	1887
ENSG00000116991	0.00478494	-0.212446	-0.0948603	-0.330033	protein_coding	SIPA1L2	41.29	0.200634	Amyloid_beta	4432	~Amyloid_beta+(1|manifest)+cngeneson+pc_mito+brain_region+sex	5.53186	497
ENSG00000106392	0.00491981	-0.236638	-0.0631495	-0.410126	protein_coding	C1GALT1	37.34	0.201399	Amyloid_beta	6284	~Amyloid_beta+(1|manifest)+cngeneson+pc_mito+brain_region+sex	2.86313	1250
ENSG00000107829	0.00486498	-0.0590718	-0.0246313	-0.0935123	protein_coding	FBXW4	45.8	0.201399	Amyloid_beta	3712	~Amyloid_beta+(1|manifest)+cngeneson+pc_mito+brain_region+sex	0.858873	3929
ENSG00000120158	0.0049276	-0.143756	-0.0630029	-0.22451	protein_coding	RCL1	42.81	0.201399	Amyloid_beta	2979	~Amyloid_beta+(1|manifest)+cngeneson+pc_mito+brain_region+sex	3.6797	916
ENSG00000137965	0.00494283	-0.256536	-0.103472	-0.4096	protein_coding	IFI44	35.31	0.201399	Amyloid_beta	5416	~Amyloid_beta+(1|manifest)+cngeneson+pc_mito+brain_region+sex	12.8378	85
ENSG00000283100	0.00492435	2.24409e-09	7.66188e-07	-7.617e-07	protein_coding	SIRT2	53.55	0.201399	Amyloid_beta	4855	~Amyloid_beta+(1|manifest)+cngeneson+pc_mito+brain_region+sex	0.930995	3701
ENSG00000068903	0.00499953	0.00829201	0.0191343	-0.00255026	protein_coding	SIRT2	53.55	0.201467	Amyloid_beta	3586	~Amyloid_beta+(1|manifest)+cngeneson+pc_mito+brain_region+sex	0.680093	4615
ENSG00000107521	0.00500037	0.014754	0.0263133	0.00319465	protein_coding	HPS1	49.72	0.201467	Amyloid_beta	2422	~Amyloid_beta+(1|manifest)+cngeneson+pc_mito+brain_region+sex	0.476353	5593
ENSG00000124406	0.00514305	0.134612	0.221791	0.0474341	protein_coding	ATP8A1	38.15	0.206065	Amyloid_beta	4270	~Amyloid_beta+(1|manifest)+cngeneson+pc_mito+brain_region+sex	3.50513	976
ENSG00000107738	0.00517568	0.154325	0.251613	0.0570381	protein_coding	VSIR	53.86	0.206226	Amyloid_beta	31	~Amyloid_beta+(1|manifest)+cngeneson+pc_mito+brain_region+sex	4.82077	613
ENSG00000042062	0.00573554	0.012998	0.0314583	-0.00546221	protein_coding	RIPOR3	51.6	0.20939	Amyloid_beta	5560	~Amyloid_beta+(1|manifest)+cngeneson+pc_mito+brain_region+sex	12.9607	81
ENSG00000073921	0.00585397	-0.382616	0.0318969	-0.797129	protein_coding	PICALM	37.29	0.20939	Amyloid_beta	3942	~Amyloid_beta+(1|manifest)+cngeneson+pc_mito+brain_region+sex	4.65399	651
ENSG00000096968	0.00557539	-0.228034	-0.0959173	-0.360151	protein_coding	JAK2	37.57	0.20939	Amyloid_beta	2332	~Amyloid_beta+(1|manifest)+cngeneson+pc_mito+brain_region+sex	4.68958	637
ENSG00000130856	0.00532947	0.027707	0.0450771	0.010337	protein_coding	ZNF236	42.4	0.20939	Amyloid_beta	2341	~Amyloid_beta+(1|manifest)+cngeneson+pc_mito+brain_region+sex	0.443649	5756
ENSG00000132478	0.00544267	-0.0279841	-0.0108292	-0.0451389	protein_coding	UNK	50.85	0.20939	Amyloid_beta	3249	~Amyloid_beta+(1|manifest)+cngeneson+pc_mito+brain_region+sex	0.336603	6336
ENSG00000134996	0.00548005	-0.0575977	-0.0230421	-0.0921534	protein_coding	OSTF1	40.26	0.20939	Amyloid_beta	1092	~Amyloid_beta+(1|manifest)+cngeneson+pc_mito+brain_region+sex	0.867902	3892
ENSG00000135048	0.00547754	-0.467982	-0.111007	-0.824957	protein_coding	CEMIP2	40.46	0.20939	Amyloid_beta	1893	~Amyloid_beta+(1|manifest)+cngeneson+pc_mito+brain_region+sex	3.97165	818
ENSG00000153879	0.00551411	-0.0180673	-0.00231691	-0.0338177	protein_coding	CEBPG	43.83	0.20939	Amyloid_beta	7089	~Amyloid_beta+(1|manifest)+cngeneson+pc_mito+brain_region+sex	0.815721	4094
ENSG00000159363	0.00589381	0.0117727	0.022542	0.00100352	protein_coding	ATP13A2	57.23	0.20939	Amyloid_beta	7147	~Amyloid_beta+(1|manifest)+cngeneson+pc_mito+brain_region+sex	0.718209	4452
ENSG00000160712	0.00574781	-0.170408	-0.0714173	-0.269398	protein_coding	IL6R	49.12	0.20939	Amyloid_beta	2001	~Amyloid_beta+(1|manifest)+cngeneson+pc_mito+brain_region+sex	3.971	819
ENSG00000172379	0.0058318	-0.218049	-0.0820775	-0.35402	protein_coding	ARNT2	45.48	0.20939	Amyloid_beta	709	~Amyloid_beta+(1|manifest)+cngeneson+pc_mito+brain_region+sex	2.56253	1420
ENSG00000176463	0.00586105	-0.224013	-0.0836024	-0.364424	protein_coding	SLCO3A1	45.12	0.20939	Amyloid_beta	1407	~Amyloid_beta+(1|manifest)+cngeneson+pc_mito+brain_region+sex	2.13449	1755
ENSG00000182310	0.00577413	0.0250364	0.0448957	0.0051771	protein_coding	SPACA6	53.8	0.20939	Amyloid_beta	1964	~Amyloid_beta+(1|manifest)+cngeneson+pc_mito+brain_region+sex	2.85869	1252
ENSG00000239836	0.00586786	-1.78458e-08	3.65957e-06	-3.69526e-06	protein_coding	PSMB9	42.78	0.20939	Amyloid_beta	1317	~Amyloid_beta+(1|manifest)+cngeneson+pc_mito+brain_region+sex	2.15269	1737
ENSG00000240118	0.00586786	-1.78458e-08	3.65957e-06	-3.69526e-06	protein_coding	PSMB9	42.83	0.20939	Amyloid_beta	5520	~Amyloid_beta+(1|manifest)+cngeneson+pc_mito+brain_region+sex	2.15269	1737
ENSG00000240508	0.00586786	-1.78458e-08	3.65957e-06	-3.69526e-06	protein_coding	PSMB9	42.81	0.20939	Amyloid_beta	4033	~Amyloid_beta+(1|manifest)+cngeneson+pc_mito+brain_region+sex	2.15269	1737
ENSG00000242711	0.00586786	-1.78458e-08	3.65957e-06	-3.69526e-06	protein_coding	PSMB9	42.85	0.20939	Amyloid_beta	603	~Amyloid_beta+(1|manifest)+cngeneson+pc_mito+brain_region+sex	2.15269	1737
ENSG00000243067	0.00586786	-1.78458e-08	3.65957e-06	-3.69526e-06	protein_coding	PSMB9	42.79	0.20939	Amyloid_beta	5576	~Amyloid_beta+(1|manifest)+cngeneson+pc_mito+brain_region+sex	2.15269	1737
ENSG00000243594	0.00586786	-1.78458e-08	3.65957e-06	-3.69526e-06	protein_coding	PSMB9	42.78	0.20939	Amyloid_beta	5149	~Amyloid_beta+(1|manifest)+cngeneson+pc_mito+brain_region+sex	2.15269	1737
ENSG00000243958	0.00586786	-1.78458e-08	3.65957e-06	-3.69526e-06	protein_coding	PSMB9	42.86	0.20939	Amyloid_beta	3878	~Amyloid_beta+(1|manifest)+cngeneson+pc_mito+brain_region+sex	2.15269	1737
ENSG00000281540	0.00540157	3.94857e-09	1.33872e-06	-1.33082e-06	protein_coding	RCC2	51.69	0.20939	Amyloid_beta	4002	~Amyloid_beta+(1|manifest)+cngeneson+pc_mito+brain_region+sex	0.738217	4365
ENSG00000169696	0.00592587	0.0111835	0.0213533	0.00101375	protein_coding	ASPSCR1	60.76	0.209497	Amyloid_beta	5448	~Amyloid_beta+(1|manifest)+cngeneson+pc_mito+brain_region+sex	0.819553	4081
ENSG00000135643	0.00599818	-0.131409	-0.053953	-0.208865	protein_coding	KCNMB4	39.68	0.211019	Amyloid_beta	791	~Amyloid_beta+(1|manifest)+cngeneson+pc_mito+brain_region+sex	3.2041	1085
ENSG00000120029	0.00611208	-0.0589992	-0.0189066	-0.0990919	protein_coding	ARMH3	42.35	0.212948	Amyloid_beta	4231	~Amyloid_beta+(1|manifest)+cngeneson+pc_mito+brain_region+sex	0.842247	3990
ENSG00000166200	0.00609263	-0.0284373	-0.0108894	-0.0459852	protein_coding	COPS2	35.44	0.212948	Amyloid_beta	2443	~Amyloid_beta+(1|manifest)+cngeneson+pc_mito+brain_region+sex	0.603962	4936
ENSG00000041802	0.00615868	0.0322847	0.0555811	0.00898828	protein_coding	LSG1	41.68	0.21354	Amyloid_beta	1981	~Amyloid_beta+(1|manifest)+cngeneson+pc_mito+brain_region+sex	0.518253	5375
ENSG00000099250	0.0064389	-0.27309	-0.116278	-0.429902	protein_coding	NRP1	41.34	0.214721	Amyloid_beta	3471	~Amyloid_beta+(1|manifest)+cngeneson+pc_mito+brain_region+sex	3.74252	896
ENSG00000100234	0.00627884	0.223389	0.742952	-0.296175	protein_coding	TIMP3	47.17	0.214721	Amyloid_beta	5505	~Amyloid_beta+(1|manifest)+cngeneson+pc_mito+brain_region+sex	3.61467	940
ENSG00000150938	0.00627452	1.25416	2.59783	-0.0895191	protein_coding	CRIM1	40.27	0.214721	Amyloid_beta	6963	~Amyloid_beta+(1|manifest)+cngeneson+pc_mito+brain_region+sex	11.0769	133
ENSG00000163132	0.0064607	0.086324	0.156919	0.0157292	protein_coding	MSX1	56.95	0.214721	Amyloid_beta	1410	~Amyloid_beta+(1|manifest)+cngeneson+pc_mito+brain_region+sex	1.78142	2096
ENSG00000163659	0.00642506	-0.180862	-0.0652287	-0.296495	protein_coding	TIPARP	38.27	0.214721	Amyloid_beta	1340	~Amyloid_beta+(1|manifest)+cngeneson+pc_mito+brain_region+sex	9.70946	168
ENSG00000164258	0.00640324	-0.0488806	-0.0191888	-0.0785723	protein_coding	NDUFS4	36.57	0.214721	Amyloid_beta	3848	~Amyloid_beta+(1|manifest)+cngeneson+pc_mito+brain_region+sex	0.782284	4214
ENSG00000167978	0.00633335	0.153312	0.247786	0.0588385	protein_coding	SRRM2	52.69	0.214721	Amyloid_beta	4085	~Amyloid_beta+(1|manifest)+cngeneson+pc_mito+brain_region+sex	7.79356	265
ENSG00000278759	0.00636437	1.04038e-07	1.24785e-05	-1.22704e-05	protein_coding	TBCD	55.58	0.214721	Amyloid_beta	6096	~Amyloid_beta+(1|manifest)+cngeneson+pc_mito+brain_region+sex	4.05198	798
ENSG00000162645	0.00651998	-0.13053	-0.0521091	-0.20895	protein_coding	GBP2	38	0.215698	Amyloid_beta	4929	~Amyloid_beta+(1|manifest)+cngeneson+pc_mito+brain_region+sex	3.91895	838
ENSG00000119965	0.00665689	0.0049398	0.00954193	0.000337672	protein_coding	C10orf88	36.12	0.217308	Amyloid_beta	2745	~Amyloid_beta+(1|manifest)+cngeneson+pc_mito+brain_region+sex	0.246054	6731
ENSG00000133812	0.00671931	-0.329478	-0.0719946	-0.586962	protein_coding	SBF2	38.32	0.217308	Amyloid_beta	2813	~Amyloid_beta+(1|manifest)+cngeneson+pc_mito+brain_region+sex	2.5607	1422
ENSG00000168096	0.00669178	0.0120199	0.0197596	0.00428011	protein_coding	ANKS3	49.79	0.217308	Amyloid_beta	5699	~Amyloid_beta+(1|manifest)+cngeneson+pc_mito+brain_region+sex	0.263886	6669
ENSG00000174501	0.00666492	-0.0731559	-0.0248173	-0.121495	protein_coding	ANKRD36C	35.73	0.217308	Amyloid_beta	2707	~Amyloid_beta+(1|manifest)+cngeneson+pc_mito+brain_region+sex	3.0783	1146
ENSG00000184792	0.00670858	0.0426113	0.0754036	0.00981896	protein_coding	OSBP2	48.17	0.217308	Amyloid_beta	576	~Amyloid_beta+(1|manifest)+cngeneson+pc_mito+brain_region+sex	1.08718	3234
ENSG00000100150	0.0067497	1.26928e-08	2.64647e-06	-2.62109e-06	protein_coding	DEPDC5	45.28	0.217316	Amyloid_beta	5058	~Amyloid_beta+(1|manifest)+cngeneson+pc_mito+brain_region+sex	0.706246	4496
ENSG00000159840	0.00678376	0.0156159	0.0305512	0.000680593	protein_coding	ZYX	57.96	0.217442	Amyloid_beta	6690	~Amyloid_beta+(1|manifest)+cngeneson+pc_mito+brain_region+sex	0.404079	5974
ENSG00000012232	0.00691342	0.0123335	0.0230948	0.00157232	protein_coding	EXTL3	44.36	0.220618	Amyloid_beta	1786	~Amyloid_beta+(1|manifest)+cngeneson+pc_mito+brain_region+sex	0.322025	6391
ENSG00000128016	0.00702238	-0.160555	-0.0546158	-0.266494	protein_coding	ZFP36	59.08	0.221543	Amyloid_beta	84	~Amyloid_beta+(1|manifest)+cngeneson+pc_mito+brain_region+sex	8.26638	227
ENSG00000155850	0.00703459	-0.321999	-0.120143	-0.523854	protein_coding	SLC26A2	41.16	0.221543	Amyloid_beta	6442	~Amyloid_beta+(1|manifest)+cngeneson+pc_mito+brain_region+sex	5.91523	437
ENSG00000085832	0.00709598	-0.11647	-0.0457927	-0.187148	protein_coding	EPS15	38.04	0.222505	Amyloid_beta	2926	~Amyloid_beta+(1|manifest)+cngeneson+pc_mito+brain_region+sex	1.63559	2297
ENSG00000170345	0.00714946	-0.196121	-0.0301126	-0.362129	protein_coding	FOS	54.04	0.223212	Amyloid_beta	3146	~Amyloid_beta+(1|manifest)+cngeneson+pc_mito+brain_region+sex	6.34775	385
ENSG00000136044	0.0072124	0.0344182	0.0709172	-0.00208081	protein_coding	APPL2	43.64	0.223587	Amyloid_beta	1579	~Amyloid_beta+(1|manifest)+cngeneson+pc_mito+brain_region+sex	0.559666	5151
ENSG00000183955	0.00725449	0.010496	0.0169461	0.00404596	protein_coding	KMT5A	51.72	0.223587	Amyloid_beta	5933	~Amyloid_beta+(1|manifest)+cngeneson+pc_mito+brain_region+sex	0.478421	5581
ENSG00000276045	0.00723616	0.0519223	0.10407	-0.000225289	protein_coding	ORAI1	53.67	0.223587	Amyloid_beta	3018	~Amyloid_beta+(1|manifest)+cngeneson+pc_mito+brain_region+sex	1.17187	3056
ENSG00000009413	0.00735548	-0.163735	-0.0545538	-0.272917	protein_coding	REV3L	36.9	0.225735	Amyloid_beta	764	~Amyloid_beta+(1|manifest)+cngeneson+pc_mito+brain_region+sex	2.35548	1558
ENSG00000063244	0.00742459	0.0134038	0.0240389	0.00276874	protein_coding	U2AF2	56.03	0.226576	Amyloid_beta	4848	~Amyloid_beta+(1|manifest)+cngeneson+pc_mito+brain_region+sex	0.751107	4319
ENSG00000102471	0.00744572	0.0239553	0.0445877	0.0033228	protein_coding	NDFIP2	35.47	0.226576	Amyloid_beta	1632	~Amyloid_beta+(1|manifest)+cngeneson+pc_mito+brain_region+sex	0.564353	5127
ENSG00000002822	0.00751382	4.2339e-08	5.20165e-06	-5.11697e-06	protein_coding	MAD1L1	55.65	0.227688	Amyloid_beta	5628	~Amyloid_beta+(1|manifest)+cngeneson+pc_mito+brain_region+sex	2.42986	1502
ENSG00000137076	0.00762045	0.0218018	0.0352873	0.00831626	protein_coding	TLN1	51.07	0.229953	Amyloid_beta	271	~Amyloid_beta+(1|manifest)+cngeneson+pc_mito+brain_region+sex	0.371491	6136
ENSG00000144802	0.00768936	-0.0646292	-0.0195612	-0.109697	protein_coding	NFKBIZ	40.23	0.230183	Amyloid_beta	7012	~Amyloid_beta+(1|manifest)+cngeneson+pc_mito+brain_region+sex	3.21344	1083
ENSG00000168522	0.00769191	-0.0163185	-0.00645143	-0.0261855	protein_coding	FNTA	42.58	0.230183	Amyloid_beta	2279	~Amyloid_beta+(1|manifest)+cngeneson+pc_mito+brain_region+sex	0.827066	4048
ENSG00000101966	0.00789345	-0.0286182	-0.00797305	-0.0492634	protein_coding	XIAP	41.98	0.232186	Amyloid_beta	3597	~Amyloid_beta+(1|manifest)+cngeneson+pc_mito+brain_region+sex	0.391555	6028
ENSG00000107290	0.00789048	-0.093094	-0.0248078	-0.16138	protein_coding	SETX	41	0.232186	Amyloid_beta	5664	~Amyloid_beta+(1|manifest)+cngeneson+pc_mito+brain_region+sex	1.16658	3061
ENSG00000134644	0.00788012	-0.121804	-0.0246007	-0.219006	protein_coding	PUM1	41.05	0.232186	Amyloid_beta	3768	~Amyloid_beta+(1|manifest)+cngeneson+pc_mito+brain_region+sex	0.948738	3643
ENSG00000137507	0.00779439	0.226247	0.380634	0.071861	protein_coding	LRRC32	56.19	0.232186	Amyloid_beta	1551	~Amyloid_beta+(1|manifest)+cngeneson+pc_mito+brain_region+sex	5.89096	441
ENSG00000179832	0.00791983	0.0175008	0.0313697	0.00363187	protein_coding	MROH1	53.17	0.232186	Amyloid_beta	3015	~Amyloid_beta+(1|manifest)+cngeneson+pc_mito+brain_region+sex	1.69659	2211
ENSG00000186409	0.00797182	0.0669416	0.11783	0.0160536	protein_coding	CCDC30	39.35	0.232764	Amyloid_beta	6232	~Amyloid_beta+(1|manifest)+cngeneson+pc_mito+brain_region+sex	1.85078	2011
ENSG00000112941	0.00802533	0.0425865	0.0721069	0.0130661	protein_coding	TENT4A	47.71	0.233382	Amyloid_beta	5000	~Amyloid_beta+(1|manifest)+cngeneson+pc_mito+brain_region+sex	0.983509	3523
ENSG00000003400	0.00808085	-0.0936893	-0.0366296	-0.150749	protein_coding	CASP10	42.31	0.233611	Amyloid_beta	2942	~Amyloid_beta+(1|manifest)+cngeneson+pc_mito+brain_region+sex	1.74101	2150
ENSG00000275746	0.00809799	4.69448e-09	1.58701e-06	-1.57763e-06	protein_coding	KLF13	54.03	0.233611	Amyloid_beta	3334	~Amyloid_beta+(1|manifest)+cngeneson+pc_mito+brain_region+sex	1.38302	2672
ENSG00000015568	0.00817591	-5.41762e-09	2.96682e-06	-2.97765e-06	protein_coding	RGPD5	39.34	0.233665	Amyloid_beta	5362	~Amyloid_beta+(1|manifest)+cngeneson+pc_mito+brain_region+sex	0.887252	3837
ENSG00000154721	0.00821345	-0.24061	-0.0925511	-0.388668	protein_coding	JAM2	39.65	0.233665	Amyloid_beta	6549	~Amyloid_beta+(1|manifest)+cngeneson+pc_mito+brain_region+sex	3.24609	1066
ENSG00000173273	0.00822947	-0.162678	-0.0596012	-0.265755	protein_coding	TNKS	37.08	0.233665	Amyloid_beta	3557	~Amyloid_beta+(1|manifest)+cngeneson+pc_mito+brain_region+sex	1.79309	2083
ENSG00000181852	0.00818875	0.0130815	0.0227674	0.00339557	protein_coding	RNF41	47.86	0.233665	Amyloid_beta	1157	~Amyloid_beta+(1|manifest)+cngeneson+pc_mito+brain_region+sex	0.553652	5185
ENSG00000003147	0.0083252	-0.210981	-0.0843054	-0.337656	protein_coding	ICA1	40.3	0.234769	Amyloid_beta	672	~Amyloid_beta+(1|manifest)+cngeneson+pc_mito+brain_region+sex	5.5938	483
ENSG00000100722	0.00833345	0.025361	0.0454833	0.00523875	protein_coding	ZC3H14	40.17	0.234769	Amyloid_beta	708	~Amyloid_beta+(1|manifest)+cngeneson+pc_mito+brain_region+sex	0.419794	5890
ENSG00000105443	0.00844546	0.0134289	0.0250817	0.00177605	protein_coding	CYTH2	58.18	0.23608	Amyloid_beta	698	~Amyloid_beta+(1|manifest)+cngeneson+pc_mito+brain_region+sex	0.598262	4970
ENSG00000117868	0.00843901	-0.764233	-0.226312	-1.30215	protein_coding	ESYT2	43.39	0.23608	Amyloid_beta	2227	~Amyloid_beta+(1|manifest)+cngeneson+pc_mito+brain_region+sex	3.7705	883
ENSG00000047634	0.00856147	-0.0624411	-0.0249637	-0.0999184	protein_coding	SCML1	38.89	0.23837	Amyloid_beta	710	~Amyloid_beta+(1|manifest)+cngeneson+pc_mito+brain_region+sex	1.80634	2067
ENSG00000166341	0.00862654	0.0191369	0.0364238	0.0018499	protein_coding	DCHS1	52.61	0.23837	Amyloid_beta	1835	~Amyloid_beta+(1|manifest)+cngeneson+pc_mito+brain_region+sex	0.802356	4140
ENSG00000179387	0.00861215	-0.00677154	0.0106432	-0.0241863	protein_coding	ELMOD2	34.79	0.23837	Amyloid_beta	34	~Amyloid_beta+(1|manifest)+cngeneson+pc_mito+brain_region+sex	0.448813	5725
ENSG00000166974	0.00867835	0.0796995	0.139692	0.0197072	protein_coding	MAPRE2	39.48	0.238886	Amyloid_beta	1963	~Amyloid_beta+(1|manifest)+cngeneson+pc_mito+brain_region+sex	2.4246	1511
ENSG00000146282	0.00880103	-0.055918	-0.0243171	-0.087519	protein_coding	RARS2	38.29	0.241342	Amyloid_beta	1871	~Amyloid_beta+(1|manifest)+cngeneson+pc_mito+brain_region+sex	1.3699	2700
ENSG00000129197	0.00898206	-0.0108565	-0.00125836	-0.0204546	protein_coding	RPAIN	45.35	0.241456	Amyloid_beta	5590	~Amyloid_beta+(1|manifest)+cngeneson+pc_mito+brain_region+sex	0.191234	6878
ENSG00000135899	0.00901066	-0.108443	-0.0417033	-0.175182	protein_coding	SP110	42.19	0.241456	Amyloid_beta	6223	~Amyloid_beta+(1|manifest)+cngeneson+pc_mito+brain_region+sex	3.11492	1126
ENSG00000142871	0.00901065	0.0608831	0.162356	-0.0405895	protein_coding	CCN1	48.34	0.241456	Amyloid_beta	4609	~Amyloid_beta+(1|manifest)+cngeneson+pc_mito+brain_region+sex	2.79876	1292
ENSG00000145996	0.00893101	-0.167643	-0.032508	-0.302777	protein_coding	CDKAL1	38.04	0.241456	Amyloid_beta	7144	~Amyloid_beta+(1|manifest)+cngeneson+pc_mito+brain_region+sex	1.53957	2444
ENSG00000173950	0.00890364	0.0123391	0.0496186	-0.0249403	protein_coding	XXYLT1	48.89	0.241456	Amyloid_beta	4139	~Amyloid_beta+(1|manifest)+cngeneson+pc_mito+brain_region+sex	0.716272	4457
ENSG00000275052	0.00903955	-0.0594211	-0.0229972	-0.095845	protein_coding	PPP4R3B	38.14	0.241456	Amyloid_beta	5845	~Amyloid_beta+(1|manifest)+cngeneson+pc_mito+brain_region+sex	1.10154	3193
ENSG00000105186	0.00921412	0.0118843	0.0219516	0.00181694	protein_coding	ANKRD27	48.98	0.245211	Amyloid_beta	3745	~Amyloid_beta+(1|manifest)+cngeneson+pc_mito+brain_region+sex	0.273378	6633
ENSG00000173193	0.00932513	-0.47644	-0.152346	-0.800533	protein_coding	PARP14	40.87	0.247253	Amyloid_beta	5456	~Amyloid_beta+(1|manifest)+cngeneson+pc_mito+brain_region+sex	13.5164	72
ENSG00000285442	0.00942233	-8.59066e-09	2.94086e-06	-2.95804e-06	protein_coding	FBXL6	66.45	0.248915	Amyloid_beta	5463	~Amyloid_beta+(1|manifest)+cngeneson+pc_mito+brain_region+sex	1.98029	1889
ENSG00000169926	0.00946465	0.0136463	0.032426	-0.0051334	protein_coding	KLF13	49.38	0.249121	Amyloid_beta	1114	~Amyloid_beta+(1|manifest)+cngeneson+pc_mito+brain_region+sex	1.06956	3274
ENSG00000084112	0.00961474	-0.143975	-0.0559995	-0.231951	protein_coding	SSH1	48.43	0.25033	Amyloid_beta	1267	~Amyloid_beta+(1|manifest)+cngeneson+pc_mito+brain_region+sex	4.50401	677
ENSG00000262334	0.00958771	4.14939e-08	5.08501e-06	-5.00202e-06	protein_coding	RPH3AL	53.85	0.25033	Amyloid_beta	2719	~Amyloid_beta+(1|manifest)+cngeneson+pc_mito+brain_region+sex	2.09652	1779
ENSG00000282013	0.00958771	4.14939e-08	5.08501e-06	-5.00202e-06	protein_coding	RPH3AL	54.25	0.25033	Amyloid_beta	2377	~Amyloid_beta+(1|manifest)+cngeneson+pc_mito+brain_region+sex	2.09652	1779
ENSG00000103043	0.00986926	0.0129085	0.0236824	0.00213453	protein_coding	VAC14	54	0.253772	Amyloid_beta	6133	~Amyloid_beta+(1|manifest)+cngeneson+pc_mito+brain_region+sex	0.747197	4336
ENSG00000115541	0.00986487	0.000492703	0.00343028	-0.00244487	protein_coding	HSPE1	43.96	0.253772	Amyloid_beta	4850	~Amyloid_beta+(1|manifest)+cngeneson+pc_mito+brain_region+sex	12.2601	99
ENSG00000120278	0.00988922	-0.717592	0.0896597	-1.52484	protein_coding	PLEKHG1	42.32	0.253772	Amyloid_beta	5077	~Amyloid_beta+(1|manifest)+cngeneson+pc_mito+brain_region+sex	7.86649	258
ENSG00000166441	0.00992288	0.0400597	0.0933477	-0.0132282	protein_coding	RPL27A	50.4	0.253772	Amyloid_beta	28	~Amyloid_beta+(1|manifest)+cngeneson+pc_mito+brain_region+sex	1.30558	2809
ENSG00000180998	0.00978629	0.0598861	0.107677	0.0120956	protein_coding	GPR137C	37.43	0.253772	Amyloid_beta	4766	~Amyloid_beta+(1|manifest)+cngeneson+pc_mito+brain_region+sex	1.31713	2789
ENSG00000112511	0.010022	0.0244921	0.0426601	0.00632414	protein_coding	PHF1	57.49	0.254509	Amyloid_beta	4168	~Amyloid_beta+(1|manifest)+cngeneson+pc_mito+brain_region+sex	0.603236	4941
ENSG00000153046	0.0100223	0.108644	0.17449	0.0427979	protein_coding	CDYL	42.04	0.254509	Amyloid_beta	3549	~Amyloid_beta+(1|manifest)+cngeneson+pc_mito+brain_region+sex	1.16146	3070
ENSG00000160213	0.0101249	0.0751218	0.128431	0.0218128	protein_coding	CSTB	53.64	0.256214	Amyloid_beta	6977	~Amyloid_beta+(1|manifest)+cngeneson+pc_mito+brain_region+sex	2.10889	1769
ENSG00000108510	0.0102923	-0.0450212	0.00520478	-0.0952472	protein_coding	MED13	38.73	0.258206	Amyloid_beta	5339	~Amyloid_beta+(1|manifest)+cngeneson+pc_mito+brain_region+sex	0.789764	4192
ENSG00000112685	0.0103111	-0.0856739	-0.0197087	-0.151639	protein_coding	EXOC2	40.51	0.258206	Amyloid_beta	5497	~Amyloid_beta+(1|manifest)+cngeneson+pc_mito+brain_region+sex	0.898232	3800
ENSG00000203883	0.0102557	0.305285	0.589611	0.0209588	protein_coding	SOX18	70.65	0.258206	Amyloid_beta	2137	~Amyloid_beta+(1|manifest)+cngeneson+pc_mito+brain_region+sex	6.0715	422
ENSG00000080603	0.0106606	0.000781869	0.00224438	-0.000680642	protein_coding	SRCAP	49.63	0.258319	Amyloid_beta	1228	~Amyloid_beta+(1|manifest)+cngeneson+pc_mito+brain_region+sex	1.38343	2670
ENSG00000092199	0.0106372	-0.139474	-0.0449736	-0.233974	protein_coding	HNRNPC	39.78	0.258319	Amyloid_beta	510	~Amyloid_beta+(1|manifest)+cngeneson+pc_mito+brain_region+sex	1.87269	1996
ENSG00000092978	0.0106737	-0.0704207	-0.0253974	-0.115444	protein_coding	GPATCH2	36.36	0.258319	Amyloid_beta	412	~Amyloid_beta+(1|manifest)+cngeneson+pc_mito+brain_region+sex	1.48712	2519
ENSG00000133422	0.0104957	0.00871038	0.015217	0.00220373	protein_coding	MORC2	45.25	0.258319	Amyloid_beta	3239	~Amyloid_beta+(1|manifest)+cngeneson+pc_mito+brain_region+sex	0.245409	6735
ENSG00000139117	0.0105514	-0.542743	-0.143751	-0.941734	protein_coding	CPNE8	36.06	0.258319	Amyloid_beta	2909	~Amyloid_beta+(1|manifest)+cngeneson+pc_mito+brain_region+sex	10.5297	150
ENSG00000140199	0.0104673	-0.0693808	-0.0299985	-0.108763	protein_coding	SLC12A6	39.55	0.258319	Amyloid_beta	3472	~Amyloid_beta+(1|manifest)+cngeneson+pc_mito+brain_region+sex	1.03035	3376
ENSG00000171867	0.0106641	0.0396889	0.0823792	-0.0030014	protein_coding	PRNP	41.8	0.258319	Amyloid_beta	3836	~Amyloid_beta+(1|manifest)+cngeneson+pc_mito+brain_region+sex	1.60653	2331
ENSG00000172380	0.0105361	0.0676568	0.127763	0.00755084	protein_coding	GNG12	41.55	0.258319	Amyloid_beta	1603	~Amyloid_beta+(1|manifest)+cngeneson+pc_mito+brain_region+sex	1.47615	2539
ENSG00000178188	0.0103876	0.00721067	0.0176054	-0.00318411	protein_coding	SH2B1	51.11	0.258319	Amyloid_beta	2697	~Amyloid_beta+(1|manifest)+cngeneson+pc_mito+brain_region+sex	0.786361	4204
ENSG00000254772	0.0103799	-9.1571e-10	3.18546e-07	-3.20377e-07	protein_coding	EEF1G	47.78	0.258319	Amyloid_beta	4668	~Amyloid_beta+(1|manifest)+cngeneson+pc_mito+brain_region+sex	0.674895	4628
ENSG00000100994	0.0108153	0.0151948	0.0264985	0.00389107	protein_coding	PYGB	52.16	0.260001	Amyloid_beta	7042	~Amyloid_beta+(1|manifest)+cngeneson+pc_mito+brain_region+sex	0.535324	5272
ENSG00000123268	0.0107846	0.0266938	0.0449857	0.00840181	protein_coding	ATF1	41.92	0.260001	Amyloid_beta	4701	~Amyloid_beta+(1|manifest)+cngeneson+pc_mito+brain_region+sex	0.362527	6198
ENSG00000102893	0.0109105	-0.159146	-0.059049	-0.259243	protein_coding	PHKB	38.19	0.260083	Amyloid_beta	4406	~Amyloid_beta+(1|manifest)+cngeneson+pc_mito+brain_region+sex	2.16075	1730
ENSG00000146143	0.0108573	0.0761297	0.127911	0.0243484	protein_coding	PRIM2	37.46	0.260083	Amyloid_beta	6506	~Amyloid_beta+(1|manifest)+cngeneson+pc_mito+brain_region+sex	1.14039	3113
ENSG00000214226	0.0109269	0.0729086	0.132911	0.0129056	protein_coding	C17orf67	44.82	0.260083	Amyloid_beta	533	~Amyloid_beta+(1|manifest)+cngeneson+pc_mito+brain_region+sex	7.12798	319
ENSG00000182087	0.011085	-0.0403642	-0.0159548	-0.0647737	protein_coding	TMEM259	65.7	0.262436	Amyloid_beta	1556	~Amyloid_beta+(1|manifest)+cngeneson+pc_mito+brain_region+sex	1.91407	1946
ENSG00000282956	0.0110986	1.77845e-07	3.57509e-05	-3.53952e-05	protein_coding	MAGI1	40.3	0.262436	Amyloid_beta	6184	~Amyloid_beta+(1|manifest)+cngeneson+pc_mito+brain_region+sex	9.24607	182
ENSG00000107281	0.0111954	-0.0117822	-0.00194291	-0.0216215	protein_coding	NPDC1	65.82	0.26386	Amyloid_beta	3781	~Amyloid_beta+(1|manifest)+cngeneson+pc_mito+brain_region+sex	3.9113	842
ENSG00000114166	0.0112477	0.157487	0.267458	0.0475156	protein_coding	KAT2B	40.07	0.26423	Amyloid_beta	3380	~Amyloid_beta+(1|manifest)+cngeneson+pc_mito+brain_region+sex	7.09361	321
ENSG00000064419	0.0114403	-0.041315	-0.0146971	-0.067933	protein_coding	TNPO3	39.8	0.265648	Amyloid_beta	5002	~Amyloid_beta+(1|manifest)+cngeneson+pc_mito+brain_region+sex	0.678106	4619
ENSG00000071859	0.0114938	0.0223444	0.040946	0.0037428	protein_coding	FAM50A	60.42	0.265648	Amyloid_beta	3432	~Amyloid_beta+(1|manifest)+cngeneson+pc_mito+brain_region+sex	1.68933	2220
ENSG00000137764	0.0115076	-0.124239	-0.0482946	-0.200184	protein_coding	MAP2K5	39.55	0.265648	Amyloid_beta	5929	~Amyloid_beta+(1|manifest)+cngeneson+pc_mito+brain_region+sex	2.24476	1662
ENSG00000165861	0.0115291	0.0088984	0.0161035	0.00169326	protein_coding	ZFYVE1	45.73	0.265648	Amyloid_beta	2741	~Amyloid_beta+(1|manifest)+cngeneson+pc_mito+brain_region+sex	0.1688	6910
ENSG00000182463	0.0114508	-2.09346	-0.733261	-3.45366	protein_coding	TSHZ2	42.02	0.265648	Amyloid_beta	2147	~Amyloid_beta+(1|manifest)+cngeneson+pc_mito+brain_region+sex	5.32748	532
ENSG00000198879	0.011476	-0.299014	-0.0978325	-0.500195	protein_coding	SFMBT2	43.68	0.265648	Amyloid_beta	3392	~Amyloid_beta+(1|manifest)+cngeneson+pc_mito+brain_region+sex	4.03294	800
ENSG00000113140	0.0116112	0.205123	0.387609	0.0226373	protein_coding	SPARC	47.82	0.265841	Amyloid_beta	728	~Amyloid_beta+(1|manifest)+cngeneson+pc_mito+brain_region+sex	8.61767	210
ENSG00000256235	0.0115787	0.074872	0.131582	0.0181621	protein_coding	SMIM3	43.36	0.265841	Amyloid_beta	5282	~Amyloid_beta+(1|manifest)+cngeneson+pc_mito+brain_region+sex	2.26345	1645
ENSG00000154265	0.0118207	-0.0640733	-0.0141537	-0.113993	protein_coding	ABCA5	34.61	0.269781	Amyloid_beta	6264	~Amyloid_beta+(1|manifest)+cngeneson+pc_mito+brain_region+sex	3.00367	1187
ENSG00000006459	0.012127	-0.100106	-0.025907	-0.174306	protein_coding	KDM7A	39.15	0.274053	Amyloid_beta	505	~Amyloid_beta+(1|manifest)+cngeneson+pc_mito+brain_region+sex	2.02902	1838
ENSG00000124067	0.012131	0.01007	0.0181339	0.00200611	protein_coding	SLC12A4	56.91	0.274053	Amyloid_beta	6338	~Amyloid_beta+(1|manifest)+cngeneson+pc_mito+brain_region+sex	0.504415	5443
ENSG00000240065	0.0121327	-0.0394449	-0.0086944	-0.0701954	protein_coding	PSMB9	50.17	0.274053	Amyloid_beta	6037	~Amyloid_beta+(1|manifest)+cngeneson+pc_mito+brain_region+sex	1.88077	1983
ENSG00000288283	0.0121599	8.55476e-09	1.79082e-06	-1.77371e-06	protein_coding	RFX1	56.3	0.274053	Amyloid_beta	511	~Amyloid_beta+(1|manifest)+cngeneson+pc_mito+brain_region+sex	0.600766	4954
ENSG00000025708	0.0122016	-0.0226446	-0.00589542	-0.0393938	protein_coding	TYMP	64.42	0.274136	Amyloid_beta	5783	~Amyloid_beta+(1|manifest)+cngeneson+pc_mito+brain_region+sex	3.98732	814
ENSG00000131876	0.0123225	-0.0157585	-0.00166947	-0.0298475	protein_coding	SNRPA1	42.28	0.274289	Amyloid_beta	3504	~Amyloid_beta+(1|manifest)+cngeneson+pc_mito+brain_region+sex	0.901645	3792
ENSG00000152484	0.0123001	-0.109516	-0.0277478	-0.191284	protein_coding	USP12	38.81	0.274289	Amyloid_beta	6934	~Amyloid_beta+(1|manifest)+cngeneson+pc_mito+brain_region+sex	1.80935	2062
ENSG00000196417	0.0122811	0.0163449	0.0279551	0.00473465	protein_coding	ZNF765	44.73	0.274289	Amyloid_beta	4036	~Amyloid_beta+(1|manifest)+cngeneson+pc_mito+brain_region+sex	0.48942	5522
ENSG00000084090	0.0124036	0.0665924	0.117784	0.0154007	protein_coding	STARD7	42.97	0.275245	Amyloid_beta	6711	~Amyloid_beta+(1|manifest)+cngeneson+pc_mito+brain_region+sex	2.25333	1652
ENSG00000008018	0.0124492	-0.0257621	-0.00347489	-0.0480493	protein_coding	PSMB1	39.78	0.275409	Amyloid_beta	609	~Amyloid_beta+(1|manifest)+cngeneson+pc_mito+brain_region+sex	1.22071	2962
ENSG00000072803	0.012636	-0.0862345	-0.0282842	-0.144185	protein_coding	FBXW11	39.72	0.275848	Amyloid_beta	3203	~Amyloid_beta+(1|manifest)+cngeneson+pc_mito+brain_region+sex	1.14988	3094
ENSG00000110696	0.012828	-0.0302531	-0.0109269	-0.0495793	protein_coding	C11orf58	38.18	0.275848	Amyloid_beta	6248	~Amyloid_beta+(1|manifest)+cngeneson+pc_mito+brain_region+sex	0.652118	4730
ENSG00000120685	0.0128398	-0.0147802	-0.0031045	-0.0264559	protein_coding	PROSER1	37.34	0.275848	Amyloid_beta	6840	~Amyloid_beta+(1|manifest)+cngeneson+pc_mito+brain_region+sex	0.490373	5518
ENSG00000121486	0.0126185	-0.0187158	-0.0032403	-0.0341914	protein_coding	TRMT1L	35.55	0.275848	Amyloid_beta	4114	~Amyloid_beta+(1|manifest)+cngeneson+pc_mito+brain_region+sex	0.508943	5417
ENSG00000139112	0.0128897	-0.10091	-0.0264266	-0.175394	protein_coding	GABARAPL1	44.11	0.275848	Amyloid_beta	4060	~Amyloid_beta+(1|manifest)+cngeneson+pc_mito+brain_region+sex	1.96733	1896
ENSG00000140740	0.0125102	-0.0350347	-0.011899	-0.0581705	protein_coding	UQCRC2	40.09	0.275848	Amyloid_beta	3332	~Amyloid_beta+(1|manifest)+cngeneson+pc_mito+brain_region+sex	0.857633	3934
ENSG00000159873	0.0128472	0.0505394	0.0936169	0.00746179	protein_coding	CCDC117	44.33	0.275848	Amyloid_beta	6709	~Amyloid_beta+(1|manifest)+cngeneson+pc_mito+brain_region+sex	1.76145	2122
ENSG00000169189	0.0127855	-0.0275882	-0.0088382	-0.0463381	protein_coding	NSMCE1	47.27	0.275848	Amyloid_beta	3772	~Amyloid_beta+(1|manifest)+cngeneson+pc_mito+brain_region+sex	0.664586	4676
ENSG00000184203	0.0128294	-0.0529913	-0.0192963	-0.0866863	protein_coding	PPP1R2	39	0.275848	Amyloid_beta	6100	~Amyloid_beta+(1|manifest)+cngeneson+pc_mito+brain_region+sex	0.939822	3670
ENSG00000186184	0.012872	0.0304489	0.0513124	0.00958527	protein_coding	POLR1D	40.03	0.275848	Amyloid_beta	6458	~Amyloid_beta+(1|manifest)+cngeneson+pc_mito+brain_region+sex	0.685075	4589
ENSG00000282825	0.0125925	6.52471e-08	7.70856e-06	-7.57806e-06	protein_coding	CTIF	50.3	0.275848	Amyloid_beta	5954	~Amyloid_beta+(1|manifest)+cngeneson+pc_mito+brain_region+sex	3.60152	944
ENSG00000112541	0.0129636	-0.650362	-0.118509	-1.18222	protein_coding	PDE10A	40.96	0.276608	Amyloid_beta	850	~Amyloid_beta+(1|manifest)+cngeneson+pc_mito+brain_region+sex	5.38559	520
ENSG00000019582	0.0130955	-0.0792193	0.00203091	-0.16047	protein_coding	CD74	53.07	0.277536	Amyloid_beta	2095	~Amyloid_beta+(1|manifest)+cngeneson+pc_mito+brain_region+sex	7.78937	267
ENSG00000110723	0.0131406	-0.0816685	-0.0273516	-0.135985	protein_coding	EXPH5	41.4	0.277536	Amyloid_beta	5900	~Amyloid_beta+(1|manifest)+cngeneson+pc_mito+brain_region+sex	1.62862	2304
ENSG00000159079	0.0131606	3.2922e-09	1.1192e-06	-1.11262e-06	protein_coding	CFAP298	47.33	0.277536	Amyloid_beta	6879	~Amyloid_beta+(1|manifest)+cngeneson+pc_mito+brain_region+sex	1.17804	3040
ENSG00000162734	0.013161	0.0631008	0.110616	0.015586	protein_coding	PEA15	51.75	0.277536	Amyloid_beta	3242	~Amyloid_beta+(1|manifest)+cngeneson+pc_mito+brain_region+sex	1.79279	2086
ENSG00000028137	0.0133529	-0.055092	-0.020033	-0.090151	protein_coding	TNFRSF1B	55.4	0.28076	Amyloid_beta	337	~Amyloid_beta+(1|manifest)+cngeneson+pc_mito+brain_region+sex	1.42898	2600
ENSG00000077238	0.013647	-0.922965	-0.196401	-1.64953	protein_coding	IL4R	49.92	0.282549	Amyloid_beta	1503	~Amyloid_beta+(1|manifest)+cngeneson+pc_mito+brain_region+sex	16.7499	52
ENSG00000129071	0.0136364	-0.0146635	0.000291429	-0.0296184	protein_coding	MBD4	39.91	0.282549	Amyloid_beta	1438	~Amyloid_beta+(1|manifest)+cngeneson+pc_mito+brain_region+sex	0.312608	6444
ENSG00000134371	0.0135341	-0.0749533	-0.0250502	-0.124856	protein_coding	CDC73	35.65	0.282549	Amyloid_beta	3051	~Amyloid_beta+(1|manifest)+cngeneson+pc_mito+brain_region+sex	0.866139	3897
ENSG00000153113	0.0136604	-0.0890136	-0.0310449	-0.146982	protein_coding	CAST	39.41	0.282549	Amyloid_beta	6520	~Amyloid_beta+(1|manifest)+cngeneson+pc_mito+brain_region+sex	1.24477	2923
ENSG00000153291	0.0136501	-0.0372246	-0.0107773	-0.0636718	protein_coding	SLC25A27	37.89	0.282549	Amyloid_beta	5879	~Amyloid_beta+(1|manifest)+cngeneson+pc_mito+brain_region+sex	0.836794	4009
ENSG00000206527	0.013673	0.0230293	0.0400335	0.00602517	protein_coding	HACD2	40.51	0.282549	Amyloid_beta	1836	~Amyloid_beta+(1|manifest)+cngeneson+pc_mito+brain_region+sex	0.557323	5164
ENSG00000011304	0.0137277	0.0268825	0.051721	0.00204413	protein_coding	PTBP1	61.17	0.282622	Amyloid_beta	4285	~Amyloid_beta+(1|manifest)+cngeneson+pc_mito+brain_region+sex	0.649831	4742
ENSG00000087903	0.0137549	0.0334047	0.0613719	0.00543748	protein_coding	RFX2	47.54	0.282622	Amyloid_beta	405	~Amyloid_beta+(1|manifest)+cngeneson+pc_mito+brain_region+sex	1.29427	2835
ENSG00000010319	0.0143392	-1.14641e-07	1.4503e-05	-1.47323e-05	protein_coding	SEMA3G	59.62	0.284155	Amyloid_beta	5660	~Amyloid_beta+(1|manifest)+cngeneson+pc_mito+brain_region+sex	3.86273	861
ENSG00000090989	0.0143557	-0.0642275	-0.0167745	-0.111681	protein_coding	EXOC1	34.98	0.284155	Amyloid_beta	673	~Amyloid_beta+(1|manifest)+cngeneson+pc_mito+brain_region+sex	1.70774	2201
ENSG00000093167	0.0141149	-0.0801776	-0.0270566	-0.133299	protein_coding	LRRFIP2	38.6	0.284155	Amyloid_beta	3233	~Amyloid_beta+(1|manifest)+cngeneson+pc_mito+brain_region+sex	1.28049	2858
ENSG00000104450	0.0139573	0.0396239	0.0708683	0.00837951	protein_coding	SPAG1	40.18	0.284155	Amyloid_beta	338	~Amyloid_beta+(1|manifest)+cngeneson+pc_mito+brain_region+sex	1.07935	3250
ENSG00000132522	0.0141436	0.01825	0.0323356	0.00416443	protein_coding	GPS2	56.28	0.284155	Amyloid_beta	3798	~Amyloid_beta+(1|manifest)+cngeneson+pc_mito+brain_region+sex	0.532665	5292
ENSG00000134265	0.0141597	0.03749	0.0668301	0.00814994	protein_coding	NAPG	39.33	0.284155	Amyloid_beta	894	~Amyloid_beta+(1|manifest)+cngeneson+pc_mito+brain_region+sex	0.844509	3986
ENSG00000141367	0.0138739	0.0733046	0.122549	0.0240601	protein_coding	CLTC	38.54	0.284155	Amyloid_beta	975	~Amyloid_beta+(1|manifest)+cngeneson+pc_mito+brain_region+sex	1.60807	2329
ENSG00000152465	0.0144993	0.0822482	0.144211	0.0202852	protein_coding	NMT2	43.09	0.284155	Amyloid_beta	463	~Amyloid_beta+(1|manifest)+cngeneson+pc_mito+brain_region+sex	4.61328	658
ENSG00000155393	0.0139228	0.0133728	0.0245044	0.00224111	protein_coding	HEATR3	42.46	0.284155	Amyloid_beta	6434	~Amyloid_beta+(1|manifest)+cngeneson+pc_mito+brain_region+sex	0.713915	4467
ENSG00000163161	0.0142237	-0.00851578	0.001195	-0.0182266	protein_coding	ERCC3	46.18	0.284155	Amyloid_beta	5693	~Amyloid_beta+(1|manifest)+cngeneson+pc_mito+brain_region+sex	0.253815	6704
ENSG00000164329	0.0143296	-0.125761	-0.0400256	-0.211497	protein_coding	TENT2	36.28	0.284155	Amyloid_beta	957	~Amyloid_beta+(1|manifest)+cngeneson+pc_mito+brain_region+sex	2.73271	1326
ENSG00000177469	0.0144521	0.0344055	0.101714	-0.0329032	protein_coding	CAVIN1	52.49	0.284155	Amyloid_beta	2144	~Amyloid_beta+(1|manifest)+cngeneson+pc_mito+brain_region+sex	2.73143	1329
ENSG00000183718	0.0143092	-0.0170852	-0.00442839	-0.0297419	protein_coding	TRIM52	43.45	0.284155	Amyloid_beta	722	~Amyloid_beta+(1|manifest)+cngeneson+pc_mito+brain_region+sex	0.450018	5720
ENSG00000196776	0.0143171	-0.089634	-0.0352807	-0.143987	protein_coding	CD47	37.38	0.284155	Amyloid_beta	2494	~Amyloid_beta+(1|manifest)+cngeneson+pc_mito+brain_region+sex	4.27616	736
ENSG00000197124	0.014472	0.0066764	0.0143651	-0.0010123	protein_coding	ZNF682	41.4	0.284155	Amyloid_beta	624	~Amyloid_beta+(1|manifest)+cngeneson+pc_mito+brain_region+sex	0.473976	5610
ENSG00000198380	0.014155	0.0308839	0.0540415	0.00772643	protein_coding	GFPT1	39.51	0.284155	Amyloid_beta	3014	~Amyloid_beta+(1|manifest)+cngeneson+pc_mito+brain_region+sex	0.898846	3799
ENSG00000269190	0.0144221	0.00596122	0.0124578	-0.000535333	protein_coding	FBXO17	49.2	0.284155	Amyloid_beta	5052	~Amyloid_beta+(1|manifest)+cngeneson+pc_mito+brain_region+sex	1.01016	3435
ENSG00000111684	0.0146318	-0.0643868	-0.0224958	-0.106278	protein_coding	LPCAT3	44.18	0.285975	Amyloid_beta	5155	~Amyloid_beta+(1|manifest)+cngeneson+pc_mito+brain_region+sex	1.34094	2746
ENSG00000054267	0.0148695	-0.149593	-0.0447452	-0.254442	protein_coding	ARID4B	39.95	0.28665	Amyloid_beta	2753	~Amyloid_beta+(1|manifest)+cngeneson+pc_mito+brain_region+sex	1.99945	1876
ENSG00000166532	0.0147582	0.542715	1.22811	-0.142676	protein_coding	RIMKLB	41.05	0.28665	Amyloid_beta	1850	~Amyloid_beta+(1|manifest)+cngeneson+pc_mito+brain_region+sex	6.1197	412
ENSG00000206312	0.0150241	1.0986e-07	2.09224e-05	-2.07027e-05	protein_coding	NOTCH4	51.8	0.28665	Amyloid_beta	2313	~Amyloid_beta+(1|manifest)+cngeneson+pc_mito+brain_region+sex	12.8708	84
ENSG00000223355	0.0150241	1.0986e-07	2.09224e-05	-2.07027e-05	protein_coding	NOTCH4	51.76	0.28665	Amyloid_beta	6057	~Amyloid_beta+(1|manifest)+cngeneson+pc_mito+brain_region+sex	12.8708	84
ENSG00000232339	0.0150241	1.0986e-07	2.09224e-05	-2.07027e-05	protein_coding	NOTCH4	51.76	0.28665	Amyloid_beta	3260	~Amyloid_beta+(1|manifest)+cngeneson+pc_mito+brain_region+sex	12.8708	84
ENSG00000234876	0.0150241	1.0986e-07	2.09224e-05	-2.07027e-05	protein_coding	NOTCH4	51.8	0.28665	Amyloid_beta	1841	~Amyloid_beta+(1|manifest)+cngeneson+pc_mito+brain_region+sex	12.8708	84
ENSG00000235396	0.0150241	1.0986e-07	2.09224e-05	-2.07027e-05	protein_coding	NOTCH4	51.81	0.28665	Amyloid_beta	2551	~Amyloid_beta+(1|manifest)+cngeneson+pc_mito+brain_region+sex	12.8708	84
ENSG00000238196	0.0150241	1.0986e-07	2.09224e-05	-2.07027e-05	protein_coding	NOTCH4	54.34	0.28665	Amyloid_beta	6772	~Amyloid_beta+(1|manifest)+cngeneson+pc_mito+brain_region+sex	12.8708	84
ENSG00000275214	0.0147923	-4.70299e-08	9.47886e-06	-9.57292e-06	protein_coding	IFI27	48.7	0.28665	Amyloid_beta	1101	~Amyloid_beta+(1|manifest)+cngeneson+pc_mito+brain_region+sex	8.25658	228
ENSG00000033800	0.0151441	-0.197829	-0.0536005	-0.342057	protein_coding	PIAS1	38.06	0.288178	Amyloid_beta	4844	~Amyloid_beta+(1|manifest)+cngeneson+pc_mito+brain_region+sex	3.11002	1128
ENSG00000001631	0.0156121	-4.72422e-08	5.63661e-06	-5.73109e-06	protein_coding	KRIT1	36.48	0.289164	Amyloid_beta	6766	~Amyloid_beta+(1|manifest)+cngeneson+pc_mito+brain_region+sex	1.70696	2202
ENSG00000002586	0.0156168	-0.0830253	-0.0297061	-0.136344	protein_coding	CD99	47.38	0.289164	Amyloid_beta	5813	~Amyloid_beta+(1|manifest)+cngeneson+pc_mito+brain_region+sex	1.60598	2332
ENSG00000005483	0.0155702	-0.313069	-0.0285894	-0.597549	protein_coding	KMT2E	37.41	0.289164	Amyloid_beta	5326	~Amyloid_beta+(1|manifest)+cngeneson+pc_mito+brain_region+sex	2.72409	1332
ENSG00000103249	0.015637	0.0107127	0.0196244	0.00180102	protein_coding	CLCN7	59.82	0.289164	Amyloid_beta	3966	~Amyloid_beta+(1|manifest)+cngeneson+pc_mito+brain_region+sex	0.794322	4176
ENSG00000109320	0.0154952	-0.129575	-0.044966	-0.214184	protein_coding	NFKB1	37.86	0.289164	Amyloid_beta	326	~Amyloid_beta+(1|manifest)+cngeneson+pc_mito+brain_region+sex	2.35982	1554
ENSG00000163762	0.0153004	0.195683	0.383065	0.00830074	protein_coding	TM4SF18	37.76	0.289164	Amyloid_beta	3107	~Amyloid_beta+(1|manifest)+cngeneson+pc_mito+brain_region+sex	5.35588	524
ENSG00000172340	0.0155351	-0.0813038	-0.0249864	-0.137621	protein_coding	SUCLG2	39.38	0.289164	Amyloid_beta	5472	~Amyloid_beta+(1|manifest)+cngeneson+pc_mito+brain_region+sex	1.09659	3209
ENSG00000173327	0.0154971	-0.0324888	-0.0088721	-0.0561055	protein_coding	MAP3K11	57.13	0.289164	Amyloid_beta	6085	~Amyloid_beta+(1|manifest)+cngeneson+pc_mito+brain_region+sex	1.31675	2791
ENSG00000186951	0.0154914	0.0219691	0.0419441	0.00199403	protein_coding	PPARA	46.4	0.289164	Amyloid_beta	1175	~Amyloid_beta+(1|manifest)+cngeneson+pc_mito+brain_region+sex	1.1432	3108
ENSG00000188559	0.015435	-0.980258	-0.235023	-1.72549	protein_coding	RALGAPA2	40.43	0.289164	Amyloid_beta	3496	~Amyloid_beta+(1|manifest)+cngeneson+pc_mito+brain_region+sex	11.3917	121
ENSG00000205356	0.0154364	-0.0224735	-0.00317394	-0.0417731	protein_coding	TECPR1	56.22	0.289164	Amyloid_beta	4871	~Amyloid_beta+(1|manifest)+cngeneson+pc_mito+brain_region+sex	1.1743	3049
ENSG00000108582	0.0157795	-0.297923	0.0823841	-0.67823	protein_coding	CPD	38.51	0.2899	Amyloid_beta	1342	~Amyloid_beta+(1|manifest)+cngeneson+pc_mito+brain_region+sex	5.03575	569
ENSG00000125868	0.0157974	0.0961288	0.164261	0.0279962	protein_coding	DSTN	39.41	0.2899	Amyloid_beta	4490	~Amyloid_beta+(1|manifest)+cngeneson+pc_mito+brain_region+sex	2.55613	1425
ENSG00000166575	0.0157814	-0.125802	-0.0392709	-0.212333	protein_coding	TMEM135	36.37	0.2899	Amyloid_beta	3009	~Amyloid_beta+(1|manifest)+cngeneson+pc_mito+brain_region+sex	2.95735	1204
ENSG00000115486	0.0158678	0.0172544	0.0353084	-0.000799556	protein_coding	GGCX	46.2	0.290453	Amyloid_beta	2404	~Amyloid_beta+(1|manifest)+cngeneson+pc_mito+brain_region+sex	0.526287	5329
ENSG00000032219	0.0162679	-0.0426558	-0.010831	-0.0744806	protein_coding	ARID4A	37.46	0.291094	Amyloid_beta	6135	~Amyloid_beta+(1|manifest)+cngeneson+pc_mito+brain_region+sex	0.663017	4683
ENSG00000069849	0.0162489	0.0979763	0.171713	0.0242401	protein_coding	ATP1B3	40.6	0.291094	Amyloid_beta	907	~Amyloid_beta+(1|manifest)+cngeneson+pc_mito+brain_region+sex	2.82722	1271
ENSG00000138166	0.0161714	-0.0411009	0.00637177	-0.0885737	protein_coding	DUSP5	49.03	0.291094	Amyloid_beta	1765	~Amyloid_beta+(1|manifest)+cngeneson+pc_mito+brain_region+sex	7.37452	298
ENSG00000142627	0.0163872	0.0181339	0.0354038	0.00086401	protein_coding	EPHA2	57.33	0.291094	Amyloid_beta	2349	~Amyloid_beta+(1|manifest)+cngeneson+pc_mito+brain_region+sex	3.38343	1014
ENSG00000162419	0.0162047	0.0183076	0.0325236	0.00409165	protein_coding	GMEB1	45.92	0.291094	Amyloid_beta	3717	~Amyloid_beta+(1|manifest)+cngeneson+pc_mito+brain_region+sex	0.428708	5836
ENSG00000196712	0.0162116	-0.135943	-0.01958	-0.252305	protein_coding	NF1	37.62	0.291094	Amyloid_beta	5437	~Amyloid_beta+(1|manifest)+cngeneson+pc_mito+brain_region+sex	0.996566	3481
ENSG00000204388	0.0163678	-5.12466e-08	1.04201e-05	-1.05226e-05	protein_coding	HSPA1B	58.76	0.291094	Amyloid_beta	320	~Amyloid_beta+(1|manifest)+cngeneson+pc_mito+brain_region+sex	34.6432	7
ENSG00000212866	0.0163678	-5.12466e-08	1.04201e-05	-1.05226e-05	protein_coding	HSPA1B	58.65	0.291094	Amyloid_beta	3058	~Amyloid_beta+(1|manifest)+cngeneson+pc_mito+brain_region+sex	34.6432	7
ENSG00000213079	0.0162671	-0.0997122	-0.0325754	-0.166849	protein_coding	SCAF8	37.63	0.291094	Amyloid_beta	2116	~Amyloid_beta+(1|manifest)+cngeneson+pc_mito+brain_region+sex	1.8052	2069
ENSG00000224501	0.0163678	-5.12466e-08	1.04201e-05	-1.05226e-05	protein_coding	HSPA1B	58.76	0.291094	Amyloid_beta	4404	~Amyloid_beta+(1|manifest)+cngeneson+pc_mito+brain_region+sex	34.6432	7
ENSG00000231555	0.0163678	-5.12466e-08	1.04201e-05	-1.05226e-05	protein_coding	HSPA1B	58.75	0.291094	Amyloid_beta	2241	~Amyloid_beta+(1|manifest)+cngeneson+pc_mito+brain_region+sex	34.6432	7
ENSG00000232804	0.0163678	-5.12466e-08	1.04201e-05	-1.05226e-05	protein_coding	HSPA1B	58.85	0.291094	Amyloid_beta	4810	~Amyloid_beta+(1|manifest)+cngeneson+pc_mito+brain_region+sex	34.6432	7
ENSG00000054611	0.0166258	-0.195063	-0.00600408	-0.384122	protein_coding	TBC1D22A	49.42	0.29174	Amyloid_beta	206	~Amyloid_beta+(1|manifest)+cngeneson+pc_mito+brain_region+sex	3.14403	1116
ENSG00000084070	0.0165521	-0.0206991	0.00669056	-0.0480888	protein_coding	SMAP2	41.95	0.29174	Amyloid_beta	5652	~Amyloid_beta+(1|manifest)+cngeneson+pc_mito+brain_region+sex	0.997132	3479
ENSG00000108312	0.0165986	0.0172979	0.0311378	0.00345788	protein_coding	UBTF	59.52	0.29174	Amyloid_beta	4043	~Amyloid_beta+(1|manifest)+cngeneson+pc_mito+brain_region+sex	0.793393	4179
ENSG00000180376	0.0166076	-0.036788	-0.0120069	-0.0615691	protein_coding	CCDC66	39.79	0.29174	Amyloid_beta	2576	~Amyloid_beta+(1|manifest)+cngeneson+pc_mito+brain_region+sex	0.897564	3803
ENSG00000197321	0.0165606	-0.439365	-0.130678	-0.748051	protein_coding	SVIL	43.63	0.29174	Amyloid_beta	1248	~Amyloid_beta+(1|manifest)+cngeneson+pc_mito+brain_region+sex	7.97602	249
ENSG00000167772	0.0167931	-0.107778	-0.0355586	-0.179998	protein_coding	ANGPTL4	55.65	0.293961	Amyloid_beta	4588	~Amyloid_beta+(1|manifest)+cngeneson+pc_mito+brain_region+sex	2.745	1318
ENSG00000116711	0.016922	-0.401323	0.0297021	-0.832349	protein_coding	PLA2G4A	36.1	0.295499	Amyloid_beta	2901	~Amyloid_beta+(1|manifest)+cngeneson+pc_mito+brain_region+sex	4.05965	794
ENSG00000073711	0.0169906	0.0397253	0.0680082	0.0114424	protein_coding	PPP2R3A	39.06	0.29598	Amyloid_beta	799	~Amyloid_beta+(1|manifest)+cngeneson+pc_mito+brain_region+sex	0.611144	4896
ENSG00000108828	0.0171588	0.0670194	0.134972	-0.000933095	protein_coding	VAT1	54.69	0.296391	Amyloid_beta	3141	~Amyloid_beta+(1|manifest)+cngeneson+pc_mito+brain_region+sex	2.32755	1584
ENSG00000119121	0.0171785	-0.256484	-0.0902301	-0.422738	protein_coding	TRPM6	39.99	0.296391	Amyloid_beta	5264	~Amyloid_beta+(1|manifest)+cngeneson+pc_mito+brain_region+sex	4.31175	721
ENSG00000139496	0.0171369	-0.0360756	-0.0122732	-0.0598781	protein_coding	NUP58	36.35	0.296391	Amyloid_beta	5545	~Amyloid_beta+(1|manifest)+cngeneson+pc_mito+brain_region+sex	0.844532	3984
ENSG00000184743	0.0171386	-0.0427913	-0.0144861	-0.0710964	protein_coding	ATL3	42.43	0.296391	Amyloid_beta	2468	~Amyloid_beta+(1|manifest)+cngeneson+pc_mito+brain_region+sex	1.04463	3336
ENSG00000132530	0.0173655	-0.620819	-0.1938	-1.04784	protein_coding	XAF1	44.21	0.298202	Amyloid_beta	1885	~Amyloid_beta+(1|manifest)+cngeneson+pc_mito+brain_region+sex	20.864	27
ENSG00000236287	0.0173662	0.0269865	0.0454219	0.00855109	protein_coding	ZBED5	40.77	0.298202	Amyloid_beta	4440	~Amyloid_beta+(1|manifest)+cngeneson+pc_mito+brain_region+sex	0.506705	5434
ENSG00000140848	0.0174454	0.0151446	0.0305561	-0.000266903	protein_coding	CPNE2	54.03	0.298813	Amyloid_beta	5508	~Amyloid_beta+(1|manifest)+cngeneson+pc_mito+brain_region+sex	1.81127	2058
ENSG00000157637	0.0174966	0.0190631	0.0345949	0.00353136	protein_coding	SLC38A10	56.71	0.298813	Amyloid_beta	7065	~Amyloid_beta+(1|manifest)+cngeneson+pc_mito+brain_region+sex	0.751074	4321
ENSG00000169744	0.0175675	-0.706763	-0.253466	-1.16006	protein_coding	LDB2	40.2	0.298813	Amyloid_beta	5424	~Amyloid_beta+(1|manifest)+cngeneson+pc_mito+brain_region+sex	4.97612	584
ENSG00000198429	0.0175295	0.0156068	0.0296536	0.00155998	protein_coding	ZNF69	43.23	0.298813	Amyloid_beta	1798	~Amyloid_beta+(1|manifest)+cngeneson+pc_mito+brain_region+sex	1.58764	2362
ENSG00000142186	0.0176378	0.0122207	0.0208753	0.00356607	protein_coding	SCYL1	57.59	0.299302	Amyloid_beta	2670	~Amyloid_beta+(1|manifest)+cngeneson+pc_mito+brain_region+sex	0.267746	6658
ENSG00000051825	0.0177499	0.0147523	0.027527	0.00197764	protein_coding	MPHOSPH9	42.99	0.299795	Amyloid_beta	771	~Amyloid_beta+(1|manifest)+cngeneson+pc_mito+brain_region+sex	0.431197	5822
ENSG00000103018	0.0177325	-0.0252128	-0.00878609	-0.0416395	protein_coding	CYB5B	39.75	0.299795	Amyloid_beta	2151	~Amyloid_beta+(1|manifest)+cngeneson+pc_mito+brain_region+sex	0.60895	4914
ENSG00000105227	0.0178317	0.0181797	0.053355	-0.0169956	protein_coding	PRX	55.84	0.300473	Amyloid_beta	4482	~Amyloid_beta+(1|manifest)+cngeneson+pc_mito+brain_region+sex	2.63002	1376
ENSG00000052841	0.0179463	-0.106101	-0.0299709	-0.182232	protein_coding	TTC17	37.9	0.301698	Amyloid_beta	3460	~Amyloid_beta+(1|manifest)+cngeneson+pc_mito+brain_region+sex	1.12318	3149
ENSG00000134910	0.0181324	-0.00693316	-0.000189328	-0.013677	protein_coding	STT3A	41.03	0.302341	Amyloid_beta	1736	~Amyloid_beta+(1|manifest)+cngeneson+pc_mito+brain_region+sex	0.259545	6687
ENSG00000140367	0.0181379	-0.0433334	-0.016092	-0.0705749	protein_coding	UBE2Q2	38.56	0.302341	Amyloid_beta	5899	~Amyloid_beta+(1|manifest)+cngeneson+pc_mito+brain_region+sex	0.504043	5445
ENSG00000165264	0.0181522	-0.00911044	-0.00255594	-0.0156649	protein_coding	NDUFB6	41.42	0.302341	Amyloid_beta	3584	~Amyloid_beta+(1|manifest)+cngeneson+pc_mito+brain_region+sex	0.168262	6911
ENSG00000168385	0.0180385	-0.0712354	-0.0250304	-0.11744	protein_coding	SEPTIN2	41.89	0.302341	Amyloid_beta	4502	~Amyloid_beta+(1|manifest)+cngeneson+pc_mito+brain_region+sex	1.76184	2118
ENSG00000171943	0.018363	-0.114062	-0.0377649	-0.19036	protein_coding	SRGAP2C	41.92	0.303747	Amyloid_beta	562	~Amyloid_beta+(1|manifest)+cngeneson+pc_mito+brain_region+sex	4.29951	728
ENSG00000173269	0.0183237	0.073203	0.181835	-0.0354293	protein_coding	MMRN2	55.09	0.303747	Amyloid_beta	6770	~Amyloid_beta+(1|manifest)+cngeneson+pc_mito+brain_region+sex	2.40602	1520
ENSG00000140718	0.0184469	-0.104869	-0.025666	-0.184072	protein_coding	FTO	40.2	0.304438	Amyloid_beta	6221	~Amyloid_beta+(1|manifest)+cngeneson+pc_mito+brain_region+sex	1.38261	2675
ENSG00000108433	0.0187286	-2.04159e-08	4.1213e-06	-4.16213e-06	protein_coding	GOSR2	47.31	0.30838	Amyloid_beta	5487	~Amyloid_beta+(1|manifest)+cngeneson+pc_mito+brain_region+sex	2.06995	1802
ENSG00000154803	0.0188331	1.86696e-08	3.84215e-06	-3.80481e-06	protein_coding	FLCN	53.29	0.309395	Amyloid_beta	4163	~Amyloid_beta+(1|manifest)+cngeneson+pc_mito+brain_region+sex	3.40308	1009
ENSG00000005108	0.0189711	-0.829953	-0.235614	-1.42429	protein_coding	THSD7A	35.51	0.310079	Amyloid_beta	1822	~Amyloid_beta+(1|manifest)+cngeneson+pc_mito+brain_region+sex	6.2725	395
ENSG00000112306	0.0191012	-0.0313491	-0.00476767	-0.0579306	protein_coding	RPS12	42.19	0.310079	Amyloid_beta	2482	~Amyloid_beta+(1|manifest)+cngeneson+pc_mito+brain_region+sex	1.60015	2343
ENSG00000148187	0.0191327	-0.0425886	-0.0138025	-0.0713747	protein_coding	MRRF	41.16	0.310079	Amyloid_beta	7098	~Amyloid_beta+(1|manifest)+cngeneson+pc_mito+brain_region+sex	0.63978	4780
ENSG00000177425	0.0190417	0.189294	0.324425	0.0541626	protein_coding	PAWR	36.81	0.310079	Amyloid_beta	980	~Amyloid_beta+(1|manifest)+cngeneson+pc_mito+brain_region+sex	6.6046	351
ENSG00000178440	0.0191165	-0.0138599	-0.00391933	-0.0238005	protein_coding	TIMM23B-AGAP6	41.38	0.310079	Amyloid_beta	4165	~Amyloid_beta+(1|manifest)+cngeneson+pc_mito+brain_region+sex	0.544327	5227
ENSG00000197579	0.0189713	0.029225	0.0524095	0.00604041	protein_coding	TOPORS	42.02	0.310079	Amyloid_beta	6791	~Amyloid_beta+(1|manifest)+cngeneson+pc_mito+brain_region+sex	0.816286	4093
ENSG00000114423	0.0192007	-0.222224	-0.0699828	-0.374465	protein_coding	CBLB	35.4	0.310483	Amyloid_beta	841	~Amyloid_beta+(1|manifest)+cngeneson+pc_mito+brain_region+sex	1.70898	2198
ENSG00000124201	0.0192946	-0.0449143	-0.0142366	-0.075592	protein_coding	ZNFX1	45.85	0.311304	Amyloid_beta	5386	~Amyloid_beta+(1|manifest)+cngeneson+pc_mito+brain_region+sex	1.4134	2629
ENSG00000177888	0.0194487	-0.00652109	0.00635383	-0.019396	protein_coding	ZBTB41	33.74	0.313089	Amyloid_beta	5782	~Amyloid_beta+(1|manifest)+cngeneson+pc_mito+brain_region+sex	0.494008	5499
ENSG00000070759	0.01981	0.0373	0.071715	0.00288492	protein_coding	TESK2	42.23	0.313311	Amyloid_beta	2817	~Amyloid_beta+(1|manifest)+cngeneson+pc_mito+brain_region+sex	1.00805	3445
ENSG00000103653	0.0196413	0.00849288	0.0170949	-0.000109111	protein_coding	CSK	56.64	0.313311	Amyloid_beta	5552	~Amyloid_beta+(1|manifest)+cngeneson+pc_mito+brain_region+sex	0.865234	3900
ENSG00000114107	0.0197459	-0.0391622	-0.0122077	-0.0661167	protein_coding	CEP70	39.55	0.313311	Amyloid_beta	357	~Amyloid_beta+(1|manifest)+cngeneson+pc_mito+brain_region+sex	1.14994	3093
ENSG00000130348	0.0196099	-0.0129339	-0.00348531	-0.0223825	protein_coding	QRSL1	39.53	0.313311	Amyloid_beta	4269	~Amyloid_beta+(1|manifest)+cngeneson+pc_mito+brain_region+sex	0.18427	6886
ENSG00000170653	0.0195538	6.36292e-08	7.63119e-06	-7.50394e-06	protein_coding	ATF7	42.93	0.313311	Amyloid_beta	1517	~Amyloid_beta+(1|manifest)+cngeneson+pc_mito+brain_region+sex	3.09247	1140
ENSG00000175602	0.0197479	0.100305	0.187572	0.0130376	protein_coding	CCDC85B	71.65	0.313311	Amyloid_beta	5441	~Amyloid_beta+(1|manifest)+cngeneson+pc_mito+brain_region+sex	2.7778	1303
ENSG00000197006	0.019775	0.0182083	0.0295482	0.00686837	protein_coding	METTL9	42.83	0.313311	Amyloid_beta	5102	~Amyloid_beta+(1|manifest)+cngeneson+pc_mito+brain_region+sex	0.448324	5729
ENSG00000150048	0.0201891	-0.149309	-0.0490631	-0.249556	protein_coding	CLEC1A	38.86	0.317913	Amyloid_beta	6342	~Amyloid_beta+(1|manifest)+cngeneson+pc_mito+brain_region+sex	4.6562	649
ENSG00000007545	0.0204001	0.00266589	0.00521379	0.000117997	protein_coding	CRAMP1	53.1	0.318454	Amyloid_beta	202	~Amyloid_beta+(1|manifest)+cngeneson+pc_mito+brain_region+sex	0.894829	3815
ENSG00000113638	0.0203457	0.0166965	0.0261438	0.00724919	protein_coding	TTC33	38.63	0.318454	Amyloid_beta	3743	~Amyloid_beta+(1|manifest)+cngeneson+pc_mito+brain_region+sex	0.343492	6312
ENSG00000139178	0.0203511	-0.0590871	-0.0196785	-0.0984956	protein_coding	C1RL	49.05	0.318454	Amyloid_beta	4984	~Amyloid_beta+(1|manifest)+cngeneson+pc_mito+brain_region+sex	1.69374	2214
ENSG00000164919	0.0203684	-0.0135074	0.00434669	-0.0313615	protein_coding	COX6C	40.71	0.318454	Amyloid_beta	967	~Amyloid_beta+(1|manifest)+cngeneson+pc_mito+brain_region+sex	0.860924	3917
ENSG00000140395	0.0204637	-0.0145367	-0.0036431	-0.0254304	protein_coding	WDR61	43.3	0.318757	Amyloid_beta	2014	~Amyloid_beta+(1|manifest)+cngeneson+pc_mito+brain_region+sex	0.365231	6177
ENSG00000077254	0.0206023	-0.0436445	-0.0142079	-0.0730811	protein_coding	USP33	38.35	0.318897	Amyloid_beta	4045	~Amyloid_beta+(1|manifest)+cngeneson+pc_mito+brain_region+sex	0.68721	4574
ENSG00000178585	0.0205815	0.0110537	0.0258325	-0.00372514	protein_coding	CTNNBIP1	51.39	0.318897	Amyloid_beta	1004	~Amyloid_beta+(1|manifest)+cngeneson+pc_mito+brain_region+sex	0.948485	3648
ENSG00000198816	0.0206054	0.00952471	0.0183157	0.000733701	protein_coding	ZNF358	60.97	0.318897	Amyloid_beta	364	~Amyloid_beta+(1|manifest)+cngeneson+pc_mito+brain_region+sex	0.732462	4391
ENSG00000111913	0.0206617	-0.0555267	-0.0132912	-0.0977621	protein_coding	RIPOR2	41.72	0.319085	Amyloid_beta	396	~Amyloid_beta+(1|manifest)+cngeneson+pc_mito+brain_region+sex	4.24954	742
ENSG00000128284	0.0207522	-0.059837	-0.0179763	-0.101698	protein_coding	APOL3	47.21	0.319116	Amyloid_beta	2801	~Amyloid_beta+(1|manifest)+cngeneson+pc_mito+brain_region+sex	3.0192	1180
ENSG00000147274	0.0207421	-0.059588	-0.0130744	-0.106102	protein_coding	RBMX	43.01	0.319116	Amyloid_beta	4905	~Amyloid_beta+(1|manifest)+cngeneson+pc_mito+brain_region+sex	1.99792	1877
ENSG00000068366	0.0210368	-0.163305	-0.0543132	-0.272296	protein_coding	ACSL4	39.16	0.321491	Amyloid_beta	682	~Amyloid_beta+(1|manifest)+cngeneson+pc_mito+brain_region+sex	2.37924	1540
ENSG00000130402	0.0210404	0.259406	0.444644	0.0741679	protein_coding	ACTN4	53	0.321491	Amyloid_beta	1333	~Amyloid_beta+(1|manifest)+cngeneson+pc_mito+brain_region+sex	7.58201	278
ENSG00000132912	0.0209995	-0.0498202	-0.0147252	-0.0849152	protein_coding	DCTN4	38.73	0.321491	Amyloid_beta	2973	~Amyloid_beta+(1|manifest)+cngeneson+pc_mito+brain_region+sex	1.21317	2971
ENSG00000149262	0.0212451	0.0130408	0.0237181	0.00236351	protein_coding	INTS4	40.73	0.323931	Amyloid_beta	6443	~Amyloid_beta+(1|manifest)+cngeneson+pc_mito+brain_region+sex	0.296658	6522
ENSG00000084676	0.0215535	-0.447373	-0.000699499	-0.894046	protein_coding	NCOA1	37.1	0.326065	Amyloid_beta	1570	~Amyloid_beta+(1|manifest)+cngeneson+pc_mito+brain_region+sex	4.3703	711
ENSG00000100311	0.0215627	0.0880153	0.162336	0.0136949	protein_coding	PDGFB	58.15	0.326065	Amyloid_beta	6379	~Amyloid_beta+(1|manifest)+cngeneson+pc_mito+brain_region+sex	4.50739	675
ENSG00000138668	0.0216111	-0.031588	0.00193034	-0.0651063	protein_coding	HNRNPD	38.75	0.326065	Amyloid_beta	3488	~Amyloid_beta+(1|manifest)+cngeneson+pc_mito+brain_region+sex	0.535791	5269
ENSG00000213533	0.0215822	-3.54193e-09	1.20831e-06	-1.21539e-06	protein_coding	STIMATE	48.37	0.326065	Amyloid_beta	3323	~Amyloid_beta+(1|manifest)+cngeneson+pc_mito+brain_region+sex	0.389889	6042
ENSG00000241553	0.0214434	1.20611e-09	4.18873e-07	-4.16461e-07	protein_coding	ARPC4	48.44	0.326065	Amyloid_beta	2424	~Amyloid_beta+(1|manifest)+cngeneson+pc_mito+brain_region+sex	0.652279	4728
ENSG00000104964	0.021859	0.0328015	0.0571193	0.00848377	protein_coding	TLE5	60.37	0.329117	Amyloid_beta	6238	~Amyloid_beta+(1|manifest)+cngeneson+pc_mito+brain_region+sex	0.722331	4433
ENSG00000134686	0.0219453	-0.110477	-0.0356452	-0.185309	protein_coding	PHC2	45.03	0.329728	Amyloid_beta	946	~Amyloid_beta+(1|manifest)+cngeneson+pc_mito+brain_region+sex	5.5781	486
ENSG00000118246	0.0222872	-0.0144464	-0.00399584	-0.0248969	protein_coding	FASTKD2	38.19	0.332465	Amyloid_beta	1154	~Amyloid_beta+(1|manifest)+cngeneson+pc_mito+brain_region+sex	0.481538	5562
ENSG00000120159	0.0223068	-0.0235489	-0.00657315	-0.0405247	protein_coding	CAAP1	37.23	0.332465	Amyloid_beta	5554	~Amyloid_beta+(1|manifest)+cngeneson+pc_mito+brain_region+sex	0.311079	6455
ENSG00000143442	0.0222641	-0.0733305	-0.0232279	-0.123433	protein_coding	POGZ	41.8	0.332465	Amyloid_beta	6446	~Amyloid_beta+(1|manifest)+cngeneson+pc_mito+brain_region+sex	1.03179	3372
ENSG00000167114	0.0223119	0.0080696	0.0187295	-0.0025903	protein_coding	SLC27A4	54.79	0.332465	Amyloid_beta	1676	~Amyloid_beta+(1|manifest)+cngeneson+pc_mito+brain_region+sex	0.696156	4535
ENSG00000100997	0.0224979	0.0161736	0.0273868	0.00496046	protein_coding	ABHD12	47.38	0.333858	Amyloid_beta	5816	~Amyloid_beta+(1|manifest)+cngeneson+pc_mito+brain_region+sex	0.293608	6538
ENSG00000143157	0.0224683	0.0114469	0.0211116	0.00178222	protein_coding	POGK	46.98	0.333858	Amyloid_beta	5405	~Amyloid_beta+(1|manifest)+cngeneson+pc_mito+brain_region+sex	0.306662	6479
ENSG00000070814	0.022677	0.00850528	0.0151281	0.00188243	protein_coding	TCOF1	52.46	0.335139	Amyloid_beta	1974	~Amyloid_beta+(1|manifest)+cngeneson+pc_mito+brain_region+sex	0.479858	5571
ENSG00000185339	0.0226772	-0.0504926	-0.0168844	-0.0841008	protein_coding	TCN2	50.7	0.335139	Amyloid_beta	6104	~Amyloid_beta+(1|manifest)+cngeneson+pc_mito+brain_region+sex	1.38611	2666
ENSG00000105339	0.0227461	-0.159091	-0.0477123	-0.27047	protein_coding	DENND3	51.59	0.33547	Amyloid_beta	1388	~Amyloid_beta+(1|manifest)+cngeneson+pc_mito+brain_region+sex	5.64749	474
ENSG00000148834	0.023063	-0.0184913	-0.00110581	-0.0358767	protein_coding	GSTO1	41.43	0.33945	Amyloid_beta	7002	~Amyloid_beta+(1|manifest)+cngeneson+pc_mito+brain_region+sex	0.689234	4565
ENSG00000175198	0.0232628	-0.0512287	0.0552627	-0.15772	protein_coding	PCCA	39.84	0.339742	Amyloid_beta	2006	~Amyloid_beta+(1|manifest)+cngeneson+pc_mito+brain_region+sex	1.37926	2681
ENSG00000215328	0.0233184	-2.31452e-08	7.79263e-06	-7.83892e-06	protein_coding	HSPA1A	59.77	0.339742	Amyloid_beta	5494	~Amyloid_beta+(1|manifest)+cngeneson+pc_mito+brain_region+sex	35.2721	6
ENSG00000234475	0.0233184	-2.31452e-08	7.79263e-06	-7.83892e-06	protein_coding	HSPA1A	59.77	0.339742	Amyloid_beta	5480	~Amyloid_beta+(1|manifest)+cngeneson+pc_mito+brain_region+sex	35.2721	6
ENSG00000235941	0.0233184	-2.31452e-08	7.79263e-06	-7.83892e-06	protein_coding	HSPA1A	59.77	0.339742	Amyloid_beta	1665	~Amyloid_beta+(1|manifest)+cngeneson+pc_mito+brain_region+sex	35.2721	6
ENSG00000237724	0.0233184	-2.31452e-08	7.79263e-06	-7.83892e-06	protein_coding	HSPA1A	59.77	0.339742	Amyloid_beta	4136	~Amyloid_beta+(1|manifest)+cngeneson+pc_mito+brain_region+sex	35.2721	6
ENSG00000188283	0.0233655	0.0030743	0.00762986	-0.00148125	protein_coding	ZNF383	41.4	0.339742	Amyloid_beta	3807	~Amyloid_beta+(1|manifest)+cngeneson+pc_mito+brain_region+sex	0.153975	6922
ENSG00000150457	0.0235522	0.0756863	0.130529	0.020844	protein_coding	LATS2	45.68	0.341768	Amyloid_beta	2962	~Amyloid_beta+(1|manifest)+cngeneson+pc_mito+brain_region+sex	1.744	2146
ENSG00000081870	0.0236659	-0.0156165	0.000841756	-0.0320748	protein_coding	HSPB11	39.89	0.342041	Amyloid_beta	1261	~Amyloid_beta+(1|manifest)+cngeneson+pc_mito+brain_region+sex	0.371524	6135
ENSG00000104368	0.0236445	-0.149981	-0.0379538	-0.262008	protein_coding	PLAT	48.7	0.342041	Amyloid_beta	6562	~Amyloid_beta+(1|manifest)+cngeneson+pc_mito+brain_region+sex	2.83897	1267
ENSG00000143164	0.0237663	-0.0567858	-0.0105567	-0.103015	protein_coding	DCAF6	35.91	0.342371	Amyloid_beta	3217	~Amyloid_beta+(1|manifest)+cngeneson+pc_mito+brain_region+sex	1.5459	2433
ENSG00000160710	0.0237837	-0.0485299	-0.0147537	-0.0823062	protein_coding	ADAR	45.36	0.342371	Amyloid_beta	7112	~Amyloid_beta+(1|manifest)+cngeneson+pc_mito+brain_region+sex	1.19773	3005
ENSG00000149115	0.0240644	-0.0237987	-0.00667048	-0.0409269	protein_coding	TNKS1BP1	55.55	0.344903	Amyloid_beta	6674	~Amyloid_beta+(1|manifest)+cngeneson+pc_mito+brain_region+sex	1.45428	2568
ENSG00000168679	0.0240612	-0.0439943	-0.0114566	-0.076532	protein_coding	SLC16A4	40.4	0.344903	Amyloid_beta	1177	~Amyloid_beta+(1|manifest)+cngeneson+pc_mito+brain_region+sex	1.28808	2847
ENSG00000243147	0.0241031	-0.0440381	-0.0136085	-0.0744677	protein_coding	MRPL33	39.12	0.344903	Amyloid_beta	1480	~Amyloid_beta+(1|manifest)+cngeneson+pc_mito+brain_region+sex	1.12006	3154
ENSG00000089280	0.0244624	-0.0764608	-0.02015	-0.132772	protein_coding	FUS	47.07	0.348662	Amyloid_beta	1270	~Amyloid_beta+(1|manifest)+cngeneson+pc_mito+brain_region+sex	1.5575	2412
ENSG00000150787	0.0244416	-0.0581471	-0.0181399	-0.0981543	protein_coding	PTS	41.9	0.348662	Amyloid_beta	1272	~Amyloid_beta+(1|manifest)+cngeneson+pc_mito+brain_region+sex	2.14286	1747
ENSG00000092421	0.0253674	-0.242403	-0.0723154	-0.41249	protein_coding	SEMA6A	40.55	0.350478	Amyloid_beta	2296	~Amyloid_beta+(1|manifest)+cngeneson+pc_mito+brain_region+sex	5.19789	550
ENSG00000119638	0.0252122	-0.0341752	-0.00923377	-0.0591166	protein_coding	NEK9	42.1	0.350478	Amyloid_beta	2792	~Amyloid_beta+(1|manifest)+cngeneson+pc_mito+brain_region+sex	1.02693	3384
ENSG00000120910	0.0252374	-0.185864	-0.0337598	-0.337969	protein_coding	PPP3CC	39.2	0.350478	Amyloid_beta	916	~Amyloid_beta+(1|manifest)+cngeneson+pc_mito+brain_region+sex	3.59003	951
ENSG00000125686	0.0250357	0.0117756	0.0208891	0.00266209	protein_coding	MED1	45.01	0.350478	Amyloid_beta	6613	~Amyloid_beta+(1|manifest)+cngeneson+pc_mito+brain_region+sex	0.226155	6799
ENSG00000135317	0.0251245	-0.042239	-0.0125945	-0.0718835	protein_coding	SNX14	37.43	0.350478	Amyloid_beta	5114	~Amyloid_beta+(1|manifest)+cngeneson+pc_mito+brain_region+sex	0.813903	4100
ENSG00000156017	0.0253168	0.0332305	0.059664	0.00679689	protein_coding	CARNMT1	37.56	0.350478	Amyloid_beta	4257	~Amyloid_beta+(1|manifest)+cngeneson+pc_mito+brain_region+sex	0.709212	4480
ENSG00000157014	0.0251456	3.69341e-09	1.26151e-06	-1.25412e-06	protein_coding	TATDN2	46.98	0.350478	Amyloid_beta	6267	~Amyloid_beta+(1|manifest)+cngeneson+pc_mito+brain_region+sex	0.365921	6173
ENSG00000158079	0.0248257	-0.0333369	-0.00982123	-0.0568526	protein_coding	PTPDC1	39.39	0.350478	Amyloid_beta	6533	~Amyloid_beta+(1|manifest)+cngeneson+pc_mito+brain_region+sex	1.18324	3033
ENSG00000169629	0.0249041	-0.0255787	-0.00571773	-0.0454396	protein_coding	RGPD8	39.76	0.350478	Amyloid_beta	4340	~Amyloid_beta+(1|manifest)+cngeneson+pc_mito+brain_region+sex	2.0137	1858
ENSG00000170525	0.0251022	0.0300622	0.0568376	0.00328681	protein_coding	PFKFB3	50.91	0.350478	Amyloid_beta	1597	~Amyloid_beta+(1|manifest)+cngeneson+pc_mito+brain_region+sex	0.937214	3676
ENSG00000206490	0.0253568	5.17559e-09	1.78199e-06	-1.77164e-06	protein_coding	ABCF1	47.93	0.350478	Amyloid_beta	1505	~Amyloid_beta+(1|manifest)+cngeneson+pc_mito+brain_region+sex	0.77833	4229
ENSG00000225989	0.0253568	5.17559e-09	1.78199e-06	-1.77164e-06	protein_coding	ABCF1	47.93	0.350478	Amyloid_beta	2957	~Amyloid_beta+(1|manifest)+cngeneson+pc_mito+brain_region+sex	0.77833	4229
ENSG00000231129	0.0253568	5.17559e-09	1.78199e-06	-1.77164e-06	protein_coding	ABCF1	47.96	0.350478	Amyloid_beta	15	~Amyloid_beta+(1|manifest)+cngeneson+pc_mito+brain_region+sex	0.77833	4229
ENSG00000232169	0.0253568	5.17559e-09	1.78199e-06	-1.77164e-06	protein_coding	ABCF1	48.02	0.350478	Amyloid_beta	3325	~Amyloid_beta+(1|manifest)+cngeneson+pc_mito+brain_region+sex	0.77833	4229
ENSG00000236149	0.0253568	5.17559e-09	1.78199e-06	-1.77164e-06	protein_coding	ABCF1	47.93	0.350478	Amyloid_beta	6137	~Amyloid_beta+(1|manifest)+cngeneson+pc_mito+brain_region+sex	0.77833	4229
ENSG00000236342	0.0253568	5.17559e-09	1.78199e-06	-1.77164e-06	protein_coding	ABCF1	47.96	0.350478	Amyloid_beta	5402	~Amyloid_beta+(1|manifest)+cngeneson+pc_mito+brain_region+sex	0.77833	4229
ENSG00000134030	0.0254636	0.075098	0.130049	0.0201467	protein_coding	CTIF	50.34	0.351135	Amyloid_beta	3810	~Amyloid_beta+(1|manifest)+cngeneson+pc_mito+brain_region+sex	2.27772	1637
ENSG00000100320	0.0255902	-0.206373	-0.043685	-0.36906	protein_coding	RBFOX2	39.37	0.352206	Amyloid_beta	707	~Amyloid_beta+(1|manifest)+cngeneson+pc_mito+brain_region+sex	2.8081	1283
ENSG00000055917	0.0257618	-0.0732315	-0.0077964	-0.138667	protein_coding	PUM2	37.42	0.352569	Amyloid_beta	3099	~Amyloid_beta+(1|manifest)+cngeneson+pc_mito+brain_region+sex	1.19008	3022
ENSG00000089902	0.0259347	0.0323644	0.06116	0.00356888	protein_coding	RCOR1	43.49	0.352569	Amyloid_beta	5198	~Amyloid_beta+(1|manifest)+cngeneson+pc_mito+brain_region+sex	0.706806	4492
ENSG00000109670	0.0260336	-0.0749479	-0.00366124	-0.146235	protein_coding	FBXW7	35.41	0.352569	Amyloid_beta	2317	~Amyloid_beta+(1|manifest)+cngeneson+pc_mito+brain_region+sex	1.00284	3464
ENSG00000135924	0.0260111	0.00510285	0.0225061	-0.0123004	protein_coding	DNAJB2	56.76	0.352569	Amyloid_beta	2086	~Amyloid_beta+(1|manifest)+cngeneson+pc_mito+brain_region+sex	1.12264	3151
ENSG00000138592	0.0260919	0.0306034	0.0535431	0.00766372	protein_coding	USP8	39.77	0.352569	Amyloid_beta	2737	~Amyloid_beta+(1|manifest)+cngeneson+pc_mito+brain_region+sex	0.267755	6657
ENSG00000164889	0.0258375	0.0133811	0.0253111	0.00145116	protein_coding	SLC4A2	59.83	0.352569	Amyloid_beta	5639	~Amyloid_beta+(1|manifest)+cngeneson+pc_mito+brain_region+sex	0.657519	4711
ENSG00000165995	0.0261054	0.191664	0.465984	-0.0826562	protein_coding	CACNB2	40.46	0.352569	Amyloid_beta	1314	~Amyloid_beta+(1|manifest)+cngeneson+pc_mito+brain_region+sex	3.59395	949
ENSG00000170242	0.0260292	-0.0664163	-0.0127135	-0.120119	protein_coding	USP47	35.56	0.352569	Amyloid_beta	3318	~Amyloid_beta+(1|manifest)+cngeneson+pc_mito+brain_region+sex	0.893664	3819
ENSG00000256771	0.0257286	0.0149912	0.0275607	0.0024216	protein_coding	ZNF253	38.27	0.352569	Amyloid_beta	1994	~Amyloid_beta+(1|manifest)+cngeneson+pc_mito+brain_region+sex	0.328127	6373
ENSG00000284814	0.0260112	-6.82008e-08	8.18026e-06	-8.31666e-06	protein_coding	ADCY4	54.43	0.352569	Amyloid_beta	4119	~Amyloid_beta+(1|manifest)+cngeneson+pc_mito+brain_region+sex	3.47446	988
ENSG00000115267	0.0265416	-0.106135	-0.0197521	-0.192518	protein_coding	IFIH1	35.75	0.354418	Amyloid_beta	2149	~Amyloid_beta+(1|manifest)+cngeneson+pc_mito+brain_region+sex	3.91588	841
ENSG00000140836	0.0265598	0.109769	0.19425	0.0252876	protein_coding	ZFHX3	43.39	0.354418	Amyloid_beta	5617	~Amyloid_beta+(1|manifest)+cngeneson+pc_mito+brain_region+sex	3.84394	867
ENSG00000182185	0.0264647	-0.207665	-0.0392076	-0.376123	protein_coding	RAD51B	40.99	0.354418	Amyloid_beta	5357	~Amyloid_beta+(1|manifest)+cngeneson+pc_mito+brain_region+sex	1.21193	2973
ENSG00000182372	0.0264276	5.1223e-08	6.34797e-06	-6.24552e-06	protein_coding	CLN8	48.06	0.354418	Amyloid_beta	5361	~Amyloid_beta+(1|manifest)+cngeneson+pc_mito+brain_region+sex	2.57099	1413
ENSG00000183018	0.0265345	-0.0765203	-0.0235819	-0.129459	protein_coding	SPNS2	57.38	0.354418	Amyloid_beta	1694	~Amyloid_beta+(1|manifest)+cngeneson+pc_mito+brain_region+sex	1.19283	3014
ENSG00000278220	0.0264276	5.1223e-08	6.34797e-06	-6.24552e-06	protein_coding	CLN8	49.11	0.354418	Amyloid_beta	5718	~Amyloid_beta+(1|manifest)+cngeneson+pc_mito+brain_region+sex	2.57099	1413
ENSG00000283154	0.0265863	0.118656	0.216141	0.0211713	protein_coding	IQCJ-SCHIP1	39	0.354418	Amyloid_beta	3708	~Amyloid_beta+(1|manifest)+cngeneson+pc_mito+brain_region+sex	4.41833	700
ENSG00000030582	0.0268708	0.0656352	0.118957	0.0123134	protein_coding	GRN	57.73	0.355276	Amyloid_beta	706	~Amyloid_beta+(1|manifest)+cngeneson+pc_mito+brain_region+sex	1.73597	2157
ENSG00000055609	0.0269097	-0.122196	-0.0188237	-0.225567	protein_coding	KMT2C	38.65	0.355276	Amyloid_beta	4713	~Amyloid_beta+(1|manifest)+cngeneson+pc_mito+brain_region+sex	1.22627	2957
ENSG00000082805	0.0269448	-0.131703	-0.0133182	-0.250088	protein_coding	ERC1	39.35	0.355276	Amyloid_beta	5794	~Amyloid_beta+(1|manifest)+cngeneson+pc_mito+brain_region+sex	1.44261	2580
ENSG00000109736	0.0269273	0.0336503	0.064417	0.0028835	protein_coding	MFSD10	67.43	0.355276	Amyloid_beta	4627	~Amyloid_beta+(1|manifest)+cngeneson+pc_mito+brain_region+sex	0.885502	3841
ENSG00000120690	0.027358	0.200788	0.344632	0.056944	protein_coding	ELF1	38.79	0.355276	Amyloid_beta	1239	~Amyloid_beta+(1|manifest)+cngeneson+pc_mito+brain_region+sex	1.29982	2819
ENSG00000128791	0.027538	0.0417322	0.0749499	0.00851463	protein_coding	TWSG1	38.45	0.355276	Amyloid_beta	1534	~Amyloid_beta+(1|manifest)+cngeneson+pc_mito+brain_region+sex	1.03244	3369
ENSG00000131507	0.027779	-0.0474352	-0.014674	-0.0801964	protein_coding	NDFIP1	39.13	0.355276	Amyloid_beta	566	~Amyloid_beta+(1|manifest)+cngeneson+pc_mito+brain_region+sex	1.53975	2443
ENSG00000131788	0.0269529	-0.00798991	0.00110603	-0.0170858	protein_coding	PIAS3	52.28	0.355276	Amyloid_beta	4280	~Amyloid_beta+(1|manifest)+cngeneson+pc_mito+brain_region+sex	0.682482	4597
ENSG00000132003	0.0273699	0.0236776	0.0474646	-0.000109403	protein_coding	ZSWIM4	53.53	0.355276	Amyloid_beta	2626	~Amyloid_beta+(1|manifest)+cngeneson+pc_mito+brain_region+sex	1.50641	2491
ENSG00000134318	0.0278367	0.0962801	0.165387	0.0271733	protein_coding	ROCK2	36.75	0.355276	Amyloid_beta	5612	~Amyloid_beta+(1|manifest)+cngeneson+pc_mito+brain_region+sex	1.38027	2679
ENSG00000135363	0.0274548	-0.0796671	-0.0225619	-0.136772	protein_coding	LMO2	46.34	0.355276	Amyloid_beta	4733	~Amyloid_beta+(1|manifest)+cngeneson+pc_mito+brain_region+sex	1.70848	2199
ENSG00000139154	0.0280299	0.0820975	0.143874	0.0203206	protein_coding	AEBP2	40.33	0.355276	Amyloid_beta	613	~Amyloid_beta+(1|manifest)+cngeneson+pc_mito+brain_region+sex	1.98528	1883
ENSG00000157625	0.0279034	-0.0154578	0.00381937	-0.0347349	protein_coding	TAB3	38.95	0.355276	Amyloid_beta	7047	~Amyloid_beta+(1|manifest)+cngeneson+pc_mito+brain_region+sex	0.537296	5262
ENSG00000163116	0.0272716	0.085067	0.158819	0.0113154	protein_coding	STPG2	35.82	0.355276	Amyloid_beta	5375	~Amyloid_beta+(1|manifest)+cngeneson+pc_mito+brain_region+sex	1.84377	2018
ENSG00000165338	0.0279659	0.0456021	0.0803956	0.0108087	protein_coding	HECTD2	36.7	0.355276	Amyloid_beta	51	~Amyloid_beta+(1|manifest)+cngeneson+pc_mito+brain_region+sex	0.874305	3876
ENSG00000166801	0.0273256	-0.0279217	-0.000606436	-0.055237	protein_coding	FAM111A	40.01	0.355276	Amyloid_beta	1870	~Amyloid_beta+(1|manifest)+cngeneson+pc_mito+brain_region+sex	0.980632	3535
ENSG00000170836	0.0277641	0.0456865	0.0815141	0.00985892	protein_coding	PPM1D	41	0.355276	Amyloid_beta	3240	~Amyloid_beta+(1|manifest)+cngeneson+pc_mito+brain_region+sex	1.09682	3207
ENSG00000171612	0.0278775	0.0157031	0.0294308	0.00197536	protein_coding	SLC25A33	45.52	0.355276	Amyloid_beta	790	~Amyloid_beta+(1|manifest)+cngeneson+pc_mito+brain_region+sex	0.52476	5335
ENSG00000181031	0.0270637	0.0373266	0.0723159	0.00233732	protein_coding	RPH3AL	53.42	0.355276	Amyloid_beta	2392	~Amyloid_beta+(1|manifest)+cngeneson+pc_mito+brain_region+sex	1.44492	2577
ENSG00000185000	0.0272513	0.0158292	0.0326155	-0.000957192	protein_coding	DGAT1	63.02	0.355276	Amyloid_beta	3298	~Amyloid_beta+(1|manifest)+cngeneson+pc_mito+brain_region+sex	1.48226	2531
ENSG00000185022	0.0277409	0.0806542	0.156055	0.0052532	protein_coding	MAFF	56.06	0.355276	Amyloid_beta	414	~Amyloid_beta+(1|manifest)+cngeneson+pc_mito+brain_region+sex	5.12432	556
ENSG00000206289	0.0280122	-5.13745e-09	1.75143e-06	-1.7617e-06	protein_coding	RXRB	53.96	0.355276	Amyloid_beta	4559	~Amyloid_beta+(1|manifest)+cngeneson+pc_mito+brain_region+sex	0.717713	4453
ENSG00000227322	0.0280122	-5.13745e-09	1.75143e-06	-1.7617e-06	protein_coding	RXRB	54.14	0.355276	Amyloid_beta	1462	~Amyloid_beta+(1|manifest)+cngeneson+pc_mito+brain_region+sex	0.717713	4453
ENSG00000228333	0.0280122	-5.13745e-09	1.75143e-06	-1.7617e-06	protein_coding	RXRB	53.95	0.355276	Amyloid_beta	2400	~Amyloid_beta+(1|manifest)+cngeneson+pc_mito+brain_region+sex	0.717713	4453
ENSG00000231321	0.0280122	-5.13745e-09	1.75143e-06	-1.7617e-06	protein_coding	RXRB	53.97	0.355276	Amyloid_beta	2582	~Amyloid_beta+(1|manifest)+cngeneson+pc_mito+brain_region+sex	0.717713	4453
ENSG00000235712	0.0280122	-5.13745e-09	1.75143e-06	-1.7617e-06	protein_coding	RXRB	53.96	0.355276	Amyloid_beta	867	~Amyloid_beta+(1|manifest)+cngeneson+pc_mito+brain_region+sex	0.717713	4453
ENSG00000282954	0.0269211	3.57504e-09	1.23459e-06	-1.22744e-06	protein_coding	FBXO17	49.2	0.355276	Amyloid_beta	3870	~Amyloid_beta+(1|manifest)+cngeneson+pc_mito+brain_region+sex	1.15492	3082
ENSG00000152464	0.028085	0.0335211	0.0623595	0.00468265	protein_coding	RPP38	43.41	0.355349	Amyloid_beta	7126	~Amyloid_beta+(1|manifest)+cngeneson+pc_mito+brain_region+sex	0.666105	4666
ENSG00000162222	0.0281495	-0.00471984	0.00593862	-0.0153783	protein_coding	TTC9C	47.12	0.355541	Amyloid_beta	4096	~Amyloid_beta+(1|manifest)+cngeneson+pc_mito+brain_region+sex	0.332913	6348
ENSG00000110075	0.0284998	-0.123138	-0.0163928	-0.229883	protein_coding	PPP6R3	41.89	0.357055	Amyloid_beta	3929	~Amyloid_beta+(1|manifest)+cngeneson+pc_mito+brain_region+sex	2.09127	1788
ENSG00000111266	0.028451	-0.0956038	-0.02717	-0.164038	protein_coding	DUSP16	40.41	0.357055	Amyloid_beta	715	~Amyloid_beta+(1|manifest)+cngeneson+pc_mito+brain_region+sex	2.63263	1375
ENSG00000151065	0.0283636	0.0277302	0.0585544	-0.0030939	protein_coding	DCP1B	38.72	0.357055	Amyloid_beta	6984	~Amyloid_beta+(1|manifest)+cngeneson+pc_mito+brain_region+sex	0.832426	4026
ENSG00000196781	0.0284833	0.136	0.2503	0.0216994	protein_coding	TLE1	43.5	0.357055	Amyloid_beta	1613	~Amyloid_beta+(1|manifest)+cngeneson+pc_mito+brain_region+sex	2.16364	1728
ENSG00000288478	0.0285168	7.25888e-09	1.52456e-06	-1.51005e-06	protein_coding	NIPA1	47.57	0.357055	Amyloid_beta	958	~Amyloid_beta+(1|manifest)+cngeneson+pc_mito+brain_region+sex	0.508495	5424
ENSG00000117305	0.0286219	0.00576261	0.0115741	-4.89025e-05	protein_coding	HMGCL	46.84	0.35775	Amyloid_beta	437	~Amyloid_beta+(1|manifest)+cngeneson+pc_mito+brain_region+sex	0.174712	6902
ENSG00000257103	0.028782	-0.0705	-0.0142362	-0.126764	protein_coding	LSM14A	39.83	0.359128	Amyloid_beta	6742	~Amyloid_beta+(1|manifest)+cngeneson+pc_mito+brain_region+sex	0.610268	4904
ENSG00000266714	0.0288441	-0.0722919	-0.0218618	-0.122722	protein_coding	MYO15B	58.72	0.359281	Amyloid_beta	5278	~Amyloid_beta+(1|manifest)+cngeneson+pc_mito+brain_region+sex	5.61817	479
ENSG00000059804	0.0288954	-0.831718	-0.227597	-1.43584	protein_coding	SLC2A3	44.55	0.3593	Amyloid_beta	3387	~Amyloid_beta+(1|manifest)+cngeneson+pc_mito+brain_region+sex	6.55653	355
ENSG00000007168	0.0294623	-0.0983483	-0.0248275	-0.171869	protein_coding	PAFAH1B1	42.4	0.359649	Amyloid_beta	2078	~Amyloid_beta+(1|manifest)+cngeneson+pc_mito+brain_region+sex	1.1726	3055
ENSG00000020577	0.029434	0.189249	0.358663	0.0198347	protein_coding	SAMD4A	43.24	0.359649	Amyloid_beta	2253	~Amyloid_beta+(1|manifest)+cngeneson+pc_mito+brain_region+sex	4.70722	635
ENSG00000078177	0.029125	-0.018842	-0.000290803	-0.0373932	protein_coding	N4BP2	40.51	0.359649	Amyloid_beta	2449	~Amyloid_beta+(1|manifest)+cngeneson+pc_mito+brain_region+sex	0.627528	4832
ENSG00000114841	0.0294721	-0.00726663	-0.000526693	-0.0140066	protein_coding	DNAH1	55.25	0.359649	Amyloid_beta	43	~Amyloid_beta+(1|manifest)+cngeneson+pc_mito+brain_region+sex	0.872504	3883
ENSG00000136758	0.0291222	-0.049555	-0.015826	-0.0832839	protein_coding	YME1L1	38.36	0.359649	Amyloid_beta	4635	~Amyloid_beta+(1|manifest)+cngeneson+pc_mito+brain_region+sex	1.35343	2724
ENSG00000170248	0.0293318	-0.0526083	-0.0130999	-0.0921168	protein_coding	PDCD6IP	36.87	0.359649	Amyloid_beta	2456	~Amyloid_beta+(1|manifest)+cngeneson+pc_mito+brain_region+sex	0.914328	3758
ENSG00000171055	0.029359	0.132942	0.227881	0.0380027	protein_coding	FEZ2	40.54	0.359649	Amyloid_beta	1623	~Amyloid_beta+(1|manifest)+cngeneson+pc_mito+brain_region+sex	1.56853	2397
ENSG00000177853	0.0294621	-0.0851527	-0.0254603	-0.144845	protein_coding	ZNF518A	38.02	0.359649	Amyloid_beta	534	~Amyloid_beta+(1|manifest)+cngeneson+pc_mito+brain_region+sex	2.46781	1478
ENSG00000197183	0.0289917	0.0169263	0.0324543	0.00139819	protein_coding	NOL4L	54.39	0.359649	Amyloid_beta	36	~Amyloid_beta+(1|manifest)+cngeneson+pc_mito+brain_region+sex	1.77031	2111
ENSG00000198242	0.0294579	0.00571917	0.0233562	-0.0119179	protein_coding	RPL23A	49.55	0.359649	Amyloid_beta	6336	~Amyloid_beta+(1|manifest)+cngeneson+pc_mito+brain_region+sex	0.730957	4399
ENSG00000280831	0.0291391	-2.79568e-09	9.47151e-07	-9.52742e-07	protein_coding	RPS25	47.62	0.359649	Amyloid_beta	5428	~Amyloid_beta+(1|manifest)+cngeneson+pc_mito+brain_region+sex	1.55093	2426
ENSG00000134897	0.0296754	-2.37065e-09	8.05867e-07	-8.10608e-07	protein_coding	BIVM	40.11	0.360301	Amyloid_beta	3443	~Amyloid_beta+(1|manifest)+cngeneson+pc_mito+brain_region+sex	0.548688	5210
ENSG00000162104	0.0296601	0.0373906	0.0645627	0.0102186	protein_coding	ADCY9	47.27	0.360301	Amyloid_beta	2759	~Amyloid_beta+(1|manifest)+cngeneson+pc_mito+brain_region+sex	1.16874	3058
ENSG00000183486	0.029593	-0.131383	-0.0123817	-0.250384	protein_coding	MX2	49.7	0.360301	Amyloid_beta	2735	~Amyloid_beta+(1|manifest)+cngeneson+pc_mito+brain_region+sex	23.5174	23
ENSG00000168216	0.0297256	-0.0592674	-0.0162585	-0.102276	protein_coding	LMBRD1	35.47	0.360304	Amyloid_beta	1890	~Amyloid_beta+(1|manifest)+cngeneson+pc_mito+brain_region+sex	1.2668	2885
ENSG00000198001	0.029776	-0.0414021	-0.0109275	-0.0718767	protein_coding	IRAK4	37.58	0.36031	Amyloid_beta	1816	~Amyloid_beta+(1|manifest)+cngeneson+pc_mito+brain_region+sex	1.52972	2458
ENSG00000123106	0.029897	-0.0912358	-0.0181924	-0.164279	protein_coding	CCDC91	35.52	0.361167	Amyloid_beta	217	~Amyloid_beta+(1|manifest)+cngeneson+pc_mito+brain_region+sex	1.02259	3389
ENSG00000073331	0.0301352	-0.0878239	-0.0245688	-0.151079	protein_coding	ALPK1	40.45	0.363437	Amyloid_beta	6793	~Amyloid_beta+(1|manifest)+cngeneson+pc_mito+brain_region+sex	2.13832	1753
ENSG00000166979	0.0301868	-0.198772	-0.00388628	-0.393657	protein_coding	EVA1C	46.51	0.363451	Amyloid_beta	6714	~Amyloid_beta+(1|manifest)+cngeneson+pc_mito+brain_region+sex	2.78422	1300
ENSG00000134532	0.0302613	-0.902444	0.197881	-2.00277	protein_coding	SOX5	35.87	0.363741	Amyloid_beta	6871	~Amyloid_beta+(1|manifest)+cngeneson+pc_mito+brain_region+sex	4.71692	633
ENSG00000102543	0.0305061	-0.0220502	-0.00702478	-0.0370756	protein_coding	CDADC1	38.43	0.366073	Amyloid_beta	5963	~Amyloid_beta+(1|manifest)+cngeneson+pc_mito+brain_region+sex	0.486874	5536
ENSG00000128915	0.0308105	-0.0399213	-0.0097072	-0.0701355	protein_coding	ICE2	36.91	0.369111	Amyloid_beta	1121	~Amyloid_beta+(1|manifest)+cngeneson+pc_mito+brain_region+sex	0.835364	4016
ENSG00000140859	0.0309063	0.0126623	0.0284778	-0.00315322	protein_coding	KIFC3	50.69	0.369646	Amyloid_beta	4580	~Amyloid_beta+(1|manifest)+cngeneson+pc_mito+brain_region+sex	2.33841	1577
ENSG00000002834	0.0310124	0.0290072	0.0540167	0.00399775	protein_coding	LASP1	53.69	0.369835	Amyloid_beta	6745	~Amyloid_beta+(1|manifest)+cngeneson+pc_mito+brain_region+sex	3.04766	1162
ENSG00000130787	0.0310247	0.0505146	0.0915674	0.00946187	protein_coding	HIP1R	59.16	0.369835	Amyloid_beta	5867	~Amyloid_beta+(1|manifest)+cngeneson+pc_mito+brain_region+sex	1.53066	2457
ENSG00000198874	0.0312001	-0.051791	-0.0146545	-0.0889275	protein_coding	TYW1	41.67	0.371312	Amyloid_beta	5582	~Amyloid_beta+(1|manifest)+cngeneson+pc_mito+brain_region+sex	1.13658	3121
ENSG00000112249	0.0313864	-0.109602	-0.0191979	-0.200006	protein_coding	ASCC3	34.11	0.372913	Amyloid_beta	5741	~Amyloid_beta+(1|manifest)+cngeneson+pc_mito+brain_region+sex	1.47573	2541
ENSG00000005007	0.031616	0.0145125	0.0261955	0.00282941	protein_coding	UPF1	55.14	0.373027	Amyloid_beta	752	~Amyloid_beta+(1|manifest)+cngeneson+pc_mito+brain_region+sex	0.340386	6328
ENSG00000082515	0.0316837	-0.020558	-0.00740957	-0.0337064	protein_coding	MRPL22	38.82	0.373027	Amyloid_beta	205	~Amyloid_beta+(1|manifest)+cngeneson+pc_mito+brain_region+sex	0.794339	4175
ENSG00000089486	0.0315065	0.02464	0.048007	0.0012731	protein_coding	CDIP1	51.97	0.373027	Amyloid_beta	3925	~Amyloid_beta+(1|manifest)+cngeneson+pc_mito+brain_region+sex	1.32574	2777
ENSG00000141905	0.031678	0.0235709	0.0420199	0.005122	protein_coding	NFIC	55.09	0.373027	Amyloid_beta	1704	~Amyloid_beta+(1|manifest)+cngeneson+pc_mito+brain_region+sex	0.879324	3858
ENSG00000152684	0.0314855	-8.54265e-09	2.89976e-06	-2.91684e-06	protein_coding	PELO	38.89	0.373027	Amyloid_beta	6320	~Amyloid_beta+(1|manifest)+cngeneson+pc_mito+brain_region+sex	1.9772	1890
ENSG00000164684	0.0317063	0.106068	0.186694	0.0254424	protein_coding	ZNF704	40.26	0.373027	Amyloid_beta	3746	~Amyloid_beta+(1|manifest)+cngeneson+pc_mito+brain_region+sex	2.60401	1399
ENSG00000169902	0.0317652	-0.0517356	-0.0104063	-0.0930649	protein_coding	TPST1	42.21	0.373112	Amyloid_beta	887	~Amyloid_beta+(1|manifest)+cngeneson+pc_mito+brain_region+sex	0.637777	4791
ENSG00000074935	0.0319195	-0.0232301	-0.0059032	-0.040557	protein_coding	TUBE1	34.63	0.373244	Amyloid_beta	1809	~Amyloid_beta+(1|manifest)+cngeneson+pc_mito+brain_region+sex	0.546727	5219
ENSG00000079819	0.0322436	0.094502	0.161427	0.0275769	protein_coding	EPB41L2	38.6	0.373244	Amyloid_beta	536	~Amyloid_beta+(1|manifest)+cngeneson+pc_mito+brain_region+sex	1.93464	1929
ENSG00000102030	0.0321205	-3.49323e-09	1.19069e-06	-1.19767e-06	protein_coding	NAA10	57.53	0.373244	Amyloid_beta	1697	~Amyloid_beta+(1|manifest)+cngeneson+pc_mito+brain_region+sex	0.536732	5265
ENSG00000113593	0.0323975	-0.0360826	-0.00986099	-0.0623042	protein_coding	PPWD1	36.46	0.373244	Amyloid_beta	2247	~Amyloid_beta+(1|manifest)+cngeneson+pc_mito+brain_region+sex	1.19675	3007
ENSG00000133983	0.0320516	4.85965e-09	1.67235e-06	-1.66263e-06	protein_coding	COX16	39.51	0.373244	Amyloid_beta	92	~Amyloid_beta+(1|manifest)+cngeneson+pc_mito+brain_region+sex	0.571818	5086
ENSG00000134851	0.0318609	-0.112013	-0.0272362	-0.19679	protein_coding	TMEM165	38.82	0.373244	Amyloid_beta	5335	~Amyloid_beta+(1|manifest)+cngeneson+pc_mito+brain_region+sex	3.07755	1147
ENSG00000139083	0.032078	-0.409816	-0.0789261	-0.740707	protein_coding	ETV6	43.2	0.373244	Amyloid_beta	2293	~Amyloid_beta+(1|manifest)+cngeneson+pc_mito+brain_region+sex	4.36141	714
ENSG00000154229	0.0322416	0.326902	0.67193	-0.0181262	protein_coding	PRKCA	43.87	0.373244	Amyloid_beta	600	~Amyloid_beta+(1|manifest)+cngeneson+pc_mito+brain_region+sex	1.72577	2174
ENSG00000168394	0.03227	-0.0371207	-0.000608927	-0.0736324	protein_coding	TAP1	50.46	0.373244	Amyloid_beta	3793	~Amyloid_beta+(1|manifest)+cngeneson+pc_mito+brain_region+sex	4.88596	603
ENSG00000170113	0.0323844	0.00891539	0.0186342	-0.000803412	protein_coding	NIPA1	46.41	0.373244	Amyloid_beta	2220	~Amyloid_beta+(1|manifest)+cngeneson+pc_mito+brain_region+sex	0.292919	6540
ENSG00000179456	0.0323302	0.0321864	0.0579295	0.00644328	protein_coding	ZBTB18	44.35	0.373244	Amyloid_beta	678	~Amyloid_beta+(1|manifest)+cngeneson+pc_mito+brain_region+sex	0.950857	3638
ENSG00000215440	0.0319356	-0.00467478	0.000315671	-0.00966523	protein_coding	NPEPL1	56.79	0.373244	Amyloid_beta	1071	~Amyloid_beta+(1|manifest)+cngeneson+pc_mito+brain_region+sex	0.793162	4181
ENSG00000143971	0.0325806	0.023233	0.0470883	-0.000622334	protein_coding	ETAA1	33.29	0.374754	Amyloid_beta	2261	~Amyloid_beta+(1|manifest)+cngeneson+pc_mito+brain_region+sex	0.984589	3515
ENSG00000101695	0.0329817	-4.83287e-09	1.65023e-06	-1.6599e-06	protein_coding	RNF125	42.32	0.377764	Amyloid_beta	6045	~Amyloid_beta+(1|manifest)+cngeneson+pc_mito+brain_region+sex	1.32125	2784
ENSG00000164211	0.0329994	0.150597	0.266498	0.0346953	protein_coding	STARD4	36.15	0.377764	Amyloid_beta	1112	~Amyloid_beta+(1|manifest)+cngeneson+pc_mito+brain_region+sex	3.74522	893
ENSG00000071127	0.0331877	0.0336331	0.0606737	0.00659241	protein_coding	WDR1	54.98	0.379193	Amyloid_beta	1752	~Amyloid_beta+(1|manifest)+cngeneson+pc_mito+brain_region+sex	0.8274	4047
ENSG00000288360	0.0332293	1.06338e-08	3.61016e-06	-3.58889e-06	protein_coding	ZSWIM4	53.53	0.379193	Amyloid_beta	3386	~Amyloid_beta+(1|manifest)+cngeneson+pc_mito+brain_region+sex	1.62485	2307
ENSG00000163162	0.0333372	-0.0406087	-0.0114435	-0.069774	protein_coding	RNF149	41.19	0.379224	Amyloid_beta	2023	~Amyloid_beta+(1|manifest)+cngeneson+pc_mito+brain_region+sex	0.873537	3879
ENSG00000114019	0.0339281	2.37831e-08	4.87602e-06	-4.82846e-06	protein_coding	AMOTL2	54.88	0.379234	Amyloid_beta	2603	~Amyloid_beta+(1|manifest)+cngeneson+pc_mito+brain_region+sex	3.54015	966
ENSG00000115760	0.0339691	-0.162331	-0.0297264	-0.294936	protein_coding	BIRC6	37.56	0.379234	Amyloid_beta	346	~Amyloid_beta+(1|manifest)+cngeneson+pc_mito+brain_region+sex	1.80446	2072
ENSG00000129675	0.0336974	-0.0333856	-0.00792274	-0.0588486	protein_coding	ARHGEF6	39.75	0.379234	Amyloid_beta	2004	~Amyloid_beta+(1|manifest)+cngeneson+pc_mito+brain_region+sex	0.575156	5073
ENSG00000139926	0.0335015	0.0317436	0.0586042	0.00488309	protein_coding	FRMD6	39.42	0.379234	Amyloid_beta	2777	~Amyloid_beta+(1|manifest)+cngeneson+pc_mito+brain_region+sex	1.96731	1897
ENSG00000154978	0.0338703	0.0515533	0.107574	-0.00446689	protein_coding	VOPP1	46.42	0.379234	Amyloid_beta	2346	~Amyloid_beta+(1|manifest)+cngeneson+pc_mito+brain_region+sex	2.58834	1403
ENSG00000165280	0.0334634	-0.0302943	-0.009585	-0.0510036	protein_coding	VCP	48.67	0.379234	Amyloid_beta	373	~Amyloid_beta+(1|manifest)+cngeneson+pc_mito+brain_region+sex	0.647192	4755
ENSG00000168243	0.0337176	-0.035092	-0.00389863	-0.0662853	protein_coding	GNG4	48.07	0.379234	Amyloid_beta	3739	~Amyloid_beta+(1|manifest)+cngeneson+pc_mito+brain_region+sex	2.36489	1551
ENSG00000169764	0.0336364	-0.104523	-0.0293379	-0.179708	protein_coding	UGP2	38.65	0.379234	Amyloid_beta	4174	~Amyloid_beta+(1|manifest)+cngeneson+pc_mito+brain_region+sex	1.82313	2045
ENSG00000170915	0.0335178	2.7211e-08	9.13319e-06	-9.07877e-06	protein_coding	PAQR8	42.53	0.379234	Amyloid_beta	5971	~Amyloid_beta+(1|manifest)+cngeneson+pc_mito+brain_region+sex	1.82556	2039
ENSG00000171603	0.0339303	0.029953	0.0539525	0.00595352	protein_coding	CLSTN1	47.19	0.379234	Amyloid_beta	100	~Amyloid_beta+(1|manifest)+cngeneson+pc_mito+brain_region+sex	0.922038	3732
ENSG00000173889	0.0339084	-0.0619641	-0.0185672	-0.105361	protein_coding	PHC3	37.75	0.379234	Amyloid_beta	5912	~Amyloid_beta+(1|manifest)+cngeneson+pc_mito+brain_region+sex	1.2741	2871
ENSG00000174628	0.0338416	0.0382282	0.0712332	0.0052232	protein_coding	IQCK	43.85	0.379234	Amyloid_beta	5163	~Amyloid_beta+(1|manifest)+cngeneson+pc_mito+brain_region+sex	1.00194	3467
ENSG00000102024	0.0343076	0.0899904	0.162567	0.0174137	protein_coding	PLS3	38.9	0.38183	Amyloid_beta	4665	~Amyloid_beta+(1|manifest)+cngeneson+pc_mito+brain_region+sex	1.9082	1948
ENSG00000214413	0.0342966	-0.0185301	-0.00187215	-0.0351881	protein_coding	BBIP1	38.61	0.38183	Amyloid_beta	2669	~Amyloid_beta+(1|manifest)+cngeneson+pc_mito+brain_region+sex	0.552521	5189
ENSG00000119685	0.0346156	-0.103442	-0.0268902	-0.179994	protein_coding	TTLL5	40.03	0.384665	Amyloid_beta	5299	~Amyloid_beta+(1|manifest)+cngeneson+pc_mito+brain_region+sex	0.983865	3519
ENSG00000071794	0.0347167	-0.0130296	0.00970884	-0.0357681	protein_coding	HLTF	35.95	0.385091	Amyloid_beta	4016	~Amyloid_beta+(1|manifest)+cngeneson+pc_mito+brain_region+sex	0.626434	4835
ENSG00000114904	0.0348141	-0.00850763	0.000677571	-0.0176928	protein_coding	NEK4	42.79	0.385091	Amyloid_beta	474	~Amyloid_beta+(1|manifest)+cngeneson+pc_mito+brain_region+sex	0.211902	6836
ENSG00000141540	0.0347795	0.0104672	0.0290615	-0.00812702	protein_coding	TTYH2	54.45	0.385091	Amyloid_beta	838	~Amyloid_beta+(1|manifest)+cngeneson+pc_mito+brain_region+sex	0.971	3568
ENSG00000111817	0.0349209	0.0214204	0.0423603	0.000480523	protein_coding	DSE	38.2	0.385681	Amyloid_beta	4252	~Amyloid_beta+(1|manifest)+cngeneson+pc_mito+brain_region+sex	1.36066	2714
ENSG00000023228	0.0357189	-0.0243377	-0.00595572	-0.0427197	protein_coding	NDUFS1	40.76	0.386466	Amyloid_beta	1924	~Amyloid_beta+(1|manifest)+cngeneson+pc_mito+brain_region+sex	0.358668	6223
ENSG00000119977	0.0357958	-0.0163441	-0.00459352	-0.0280946	protein_coding	TCTN3	39.54	0.386466	Amyloid_beta	3823	~Amyloid_beta+(1|manifest)+cngeneson+pc_mito+brain_region+sex	0.27096	6644
ENSG00000120948	0.0355528	-2.77258e-09	9.424e-07	-9.47945e-07	protein_coding	TARDBP	44.02	0.386466	Amyloid_beta	2354	~Amyloid_beta+(1|manifest)+cngeneson+pc_mito+brain_region+sex	0.917682	3747
ENSG00000137210	0.0352086	-5.05579e-08	6.23104e-06	-6.33216e-06	protein_coding	TMEM14B	42.53	0.386466	Amyloid_beta	3030	~Amyloid_beta+(1|manifest)+cngeneson+pc_mito+brain_region+sex	1.48267	2530
ENSG00000144559	0.0354582	-0.0234461	-0.00611955	-0.0407726	protein_coding	TAMM41	42.11	0.386466	Amyloid_beta	6882	~Amyloid_beta+(1|manifest)+cngeneson+pc_mito+brain_region+sex	0.619908	4861
ENSG00000196236	0.0356788	-0.0179584	-0.00456892	-0.0313478	protein_coding	XPNPEP3	41.48	0.386466	Amyloid_beta	4773	~Amyloid_beta+(1|manifest)+cngeneson+pc_mito+brain_region+sex	0.270182	6648
ENSG00000206435	0.0355912	-1.57845e-07	1.93366e-05	-1.96523e-05	protein_coding	HLA-C	58.86	0.386466	Amyloid_beta	2850	~Amyloid_beta+(1|manifest)+cngeneson+pc_mito+brain_region+sex	18.5783	38
ENSG00000206452	0.0355912	-1.57845e-07	1.93366e-05	-1.96523e-05	protein_coding	HLA-C	58.9	0.386466	Amyloid_beta	5809	~Amyloid_beta+(1|manifest)+cngeneson+pc_mito+brain_region+sex	18.5783	38
ENSG00000217930	0.0352152	3.13638e-09	1.07357e-06	-1.06729e-06	protein_coding	PAM16	56.77	0.386466	Amyloid_beta	2117	~Amyloid_beta+(1|manifest)+cngeneson+pc_mito+brain_region+sex	0.574641	5075
ENSG00000225691	0.0355912	-1.57845e-07	1.93366e-05	-1.96523e-05	protein_coding	HLA-C	59.07	0.386466	Amyloid_beta	5510	~Amyloid_beta+(1|manifest)+cngeneson+pc_mito+brain_region+sex	18.5783	38
ENSG00000228299	0.0355912	-1.57845e-07	1.93366e-05	-1.96523e-05	protein_coding	HLA-C	59.07	0.386466	Amyloid_beta	5040	~Amyloid_beta+(1|manifest)+cngeneson+pc_mito+brain_region+sex	18.5783	38
ENSG00000233841	0.0355912	-1.57845e-07	1.93366e-05	-1.96523e-05	protein_coding	HLA-C	59.28	0.386466	Amyloid_beta	6247	~Amyloid_beta+(1|manifest)+cngeneson+pc_mito+brain_region+sex	18.5783	38
ENSG00000237022	0.0355912	-1.57845e-07	1.93366e-05	-1.96523e-05	protein_coding	HLA-C	59.16	0.386466	Amyloid_beta	366	~Amyloid_beta+(1|manifest)+cngeneson+pc_mito+brain_region+sex	18.5783	38
ENSG00000277594	0.0357775	1.93996e-08	3.93873e-06	-3.89993e-06	protein_coding	DDX52	39.57	0.386466	Amyloid_beta	4451	~Amyloid_beta+(1|manifest)+cngeneson+pc_mito+brain_region+sex	1.43926	2585
ENSG00000282228	0.0352152	3.13638e-09	1.07357e-06	-1.06729e-06	protein_coding	PAM16	56.86	0.386466	Amyloid_beta	3180	~Amyloid_beta+(1|manifest)+cngeneson+pc_mito+brain_region+sex	0.574641	5075
ENSG00000090924	0.0359302	-0.0120857	-0.000970243	-0.0232011	protein_coding	PLEKHG2	56.66	0.386492	Amyloid_beta	2592	~Amyloid_beta+(1|manifest)+cngeneson+pc_mito+brain_region+sex	1.66747	2251
ENSG00000105866	0.0359111	0.0259241	0.0497016	0.00214669	protein_coding	SP4	38.35	0.386492	Amyloid_beta	3003	~Amyloid_beta+(1|manifest)+cngeneson+pc_mito+brain_region+sex	0.515109	5384
ENSG00000126773	0.035959	0.0332124	0.0666637	-0.000238942	protein_coding	PCNX4	37.99	0.386492	Amyloid_beta	5255	~Amyloid_beta+(1|manifest)+cngeneson+pc_mito+brain_region+sex	0.688378	4568
ENSG00000151276	0.0361762	0.179627	0.623325	-0.264071	protein_coding	MAGI1	40.3	0.388248	Amyloid_beta	6318	~Amyloid_beta+(1|manifest)+cngeneson+pc_mito+brain_region+sex	6.15993	408
ENSG00000066651	0.036276	-0.0757677	-0.0208612	-0.130674	protein_coding	TRMT11	37.69	0.388741	Amyloid_beta	2368	~Amyloid_beta+(1|manifest)+cngeneson+pc_mito+brain_region+sex	0.592272	4996
ENSG00000137727	0.0366105	-0.0838078	-0.0214351	-0.14618	protein_coding	ARHGAP20	36.75	0.390584	Amyloid_beta	3410	~Amyloid_beta+(1|manifest)+cngeneson+pc_mito+brain_region+sex	1.22823	2953
ENSG00000158169	0.0366098	0.0909771	0.15783	0.024124	protein_coding	FANCC	41.78	0.390584	Amyloid_beta	6637	~Amyloid_beta+(1|manifest)+cngeneson+pc_mito+brain_region+sex	2.44926	1492
ENSG00000241399	0.0365134	0.00841356	0.0196733	-0.00284615	protein_coding	CD302	38.73	0.390584	Amyloid_beta	2058	~Amyloid_beta+(1|manifest)+cngeneson+pc_mito+brain_region+sex	1.24345	2926
ENSG00000138642	0.03676	-0.121107	-0.0181455	-0.224069	protein_coding	HERC6	39.67	0.3916	Amyloid_beta	4786	~Amyloid_beta+(1|manifest)+cngeneson+pc_mito+brain_region+sex	11.1254	132
ENSG00000052795	0.0370147	-0.125056	-0.010345	-0.239767	protein_coding	FNIP2	40.58	0.392028	Amyloid_beta	5616	~Amyloid_beta+(1|manifest)+cngeneson+pc_mito+brain_region+sex	2.17943	1716
ENSG00000066777	0.0368849	-0.0626287	-0.00764417	-0.117613	protein_coding	ARFGEF1	38.38	0.392028	Amyloid_beta	3629	~Amyloid_beta+(1|manifest)+cngeneson+pc_mito+brain_region+sex	1.14561	3103
ENSG00000161091	0.0370069	0.0231569	0.0444731	0.00184076	protein_coding	MFSD12	57.07	0.392028	Amyloid_beta	6572	~Amyloid_beta+(1|manifest)+cngeneson+pc_mito+brain_region+sex	0.656731	4717
ENSG00000131873	0.0372892	-0.467191	0.0625629	-0.996945	protein_coding	CHSY1	43.4	0.393172	Amyloid_beta	684	~Amyloid_beta+(1|manifest)+cngeneson+pc_mito+brain_region+sex	4.28203	733
ENSG00000175265	0.0372404	-0.0314362	-0.00569626	-0.0571761	protein_coding	GOLGA8A	47.08	0.393172	Amyloid_beta	2049	~Amyloid_beta+(1|manifest)+cngeneson+pc_mito+brain_region+sex	3.97308	816
ENSG00000005889	0.037689	0.0514883	0.0915082	0.0114684	protein_coding	ZFX	40.77	0.39543	Amyloid_beta	2000	~Amyloid_beta+(1|manifest)+cngeneson+pc_mito+brain_region+sex	2.24918	1658
ENSG00000109790	0.0377226	-0.251734	-0.0335736	-0.469894	protein_coding	KLHL5	36.93	0.39543	Amyloid_beta	252	~Amyloid_beta+(1|manifest)+cngeneson+pc_mito+brain_region+sex	5.63018	477
ENSG00000167740	0.0375823	0.0104352	0.0222296	-0.00135915	protein_coding	CYB5D2	49.97	0.39543	Amyloid_beta	5751	~Amyloid_beta+(1|manifest)+cngeneson+pc_mito+brain_region+sex	0.663672	4681
ENSG00000158710	0.0378216	-0.111393	-0.0253092	-0.197477	protein_coding	TAGLN2	56.34	0.395892	Amyloid_beta	6754	~Amyloid_beta+(1|manifest)+cngeneson+pc_mito+brain_region+sex	7.55331	280
ENSG00000062194	0.0379495	-0.094074	-0.00980513	-0.178343	protein_coding	GPBP1	40.02	0.396146	Amyloid_beta	6552	~Amyloid_beta+(1|manifest)+cngeneson+pc_mito+brain_region+sex	2.43195	1501
ENSG00000148339	0.0379557	0.0259084	0.0505872	0.00122949	protein_coding	SLC25A25	49.9	0.396146	Amyloid_beta	3218	~Amyloid_beta+(1|manifest)+cngeneson+pc_mito+brain_region+sex	1.34264	2742
ENSG00000171988	0.0381353	-0.766189	-0.109658	-1.42272	protein_coding	JMJD1C	38.11	0.397445	Amyloid_beta	4962	~Amyloid_beta+(1|manifest)+cngeneson+pc_mito+brain_region+sex	2.85326	1254
ENSG00000011295	0.0383848	-0.0612428	-0.0184775	-0.104008	protein_coding	TTC19	40.8	0.399468	Amyloid_beta	1022	~Amyloid_beta+(1|manifest)+cngeneson+pc_mito+brain_region+sex	1.16269	3066
ENSG00000285443	0.0385751	2.87994e-09	9.8598e-07	-9.8022e-07	protein_coding	ZYX	57.96	0.40087	Amyloid_beta	287	~Amyloid_beta+(1|manifest)+cngeneson+pc_mito+brain_region+sex	0.460729	5680
ENSG00000084652	0.0388214	0.0197743	0.0375684	0.00198024	protein_coding	TXLNA	50.29	0.402054	Amyloid_beta	5768	~Amyloid_beta+(1|manifest)+cngeneson+pc_mito+brain_region+sex	0.856447	3942
ENSG00000148411	0.038771	0.060538	0.11609	0.00498635	protein_coding	NACC2	55.01	0.402054	Amyloid_beta	6214	~Amyloid_beta+(1|manifest)+cngeneson+pc_mito+brain_region+sex	2.59046	1402
ENSG00000148840	0.0388563	0.00635505	0.0192114	-0.00650133	protein_coding	PPRC1	51.98	0.402054	Amyloid_beta	7013	~Amyloid_beta+(1|manifest)+cngeneson+pc_mito+brain_region+sex	0.709927	4477
ENSG00000105821	0.0390436	0.0177498	0.0338715	0.00162796	protein_coding	DNAJC2	40.48	0.402494	Amyloid_beta	6397	~Amyloid_beta+(1|manifest)+cngeneson+pc_mito+brain_region+sex	0.419816	5889
ENSG00000168397	0.0389826	0.0241067	0.0441728	0.0040407	protein_coding	ATG4B	52.33	0.402494	Amyloid_beta	3589	~Amyloid_beta+(1|manifest)+cngeneson+pc_mito+brain_region+sex	0.786514	4203
ENSG00000170271	0.0390663	-0.097254	-0.0127808	-0.181727	protein_coding	FAXDC2	47.15	0.402494	Amyloid_beta	974	~Amyloid_beta+(1|manifest)+cngeneson+pc_mito+brain_region+sex	6.36425	380
ENSG00000153071	0.0392759	0.000245508	0.000975769	-0.000484752	protein_coding	DAB2	38.96	0.403501	Amyloid_beta	6292	~Amyloid_beta+(1|manifest)+cngeneson+pc_mito+brain_region+sex	1.34622	2734
ENSG00000170385	0.0395085	0.130167	0.229686	0.0306486	protein_coding	SLC30A1	40.58	0.404737	Amyloid_beta	6070	~Amyloid_beta+(1|manifest)+cngeneson+pc_mito+brain_region+sex	4.6757	642
ENSG00000211455	0.0395045	0.0628137	0.115423	0.0102049	protein_coding	STK38L	37.77	0.404737	Amyloid_beta	2500	~Amyloid_beta+(1|manifest)+cngeneson+pc_mito+brain_region+sex	1.47278	2545
ENSG00000139514	0.0398523	0.742644	1.32063	0.164655	protein_coding	SLC7A1	47.44	0.406184	Amyloid_beta	2063	~Amyloid_beta+(1|manifest)+cngeneson+pc_mito+brain_region+sex	7.24948	311
ENSG00000168036	0.039875	-0.171378	-0.0211836	-0.321572	protein_coding	CTNNB1	39.9	0.406184	Amyloid_beta	6005	~Amyloid_beta+(1|manifest)+cngeneson+pc_mito+brain_region+sex	2.11726	1766
ENSG00000182957	0.0398681	-8.25319e-08	9.99278e-06	-1.01578e-05	protein_coding	SPATA13	44.13	0.406184	Amyloid_beta	5733	~Amyloid_beta+(1|manifest)+cngeneson+pc_mito+brain_region+sex	2.43904	1497
ENSG00000197905	0.0398209	-0.0530316	-0.00883392	-0.0972292	protein_coding	TEAD4	51.6	0.406184	Amyloid_beta	2704	~Amyloid_beta+(1|manifest)+cngeneson+pc_mito+brain_region+sex	2.05168	1822
ENSG00000065559	0.0404452	-0.0682204	-0.0186715	-0.117769	protein_coding	MAP2K4	37.09	0.406821	Amyloid_beta	5397	~Amyloid_beta+(1|manifest)+cngeneson+pc_mito+brain_region+sex	2.05274	1817
ENSG00000079134	0.040303	-0.0364055	-0.00742121	-0.0653898	protein_coding	THOC1	37.31	0.406821	Amyloid_beta	347	~Amyloid_beta+(1|manifest)+cngeneson+pc_mito+brain_region+sex	0.831912	4027
ENSG00000099942	0.040405	0.0146205	0.0267456	0.00249545	protein_coding	CRKL	45.77	0.406821	Amyloid_beta	551	~Amyloid_beta+(1|manifest)+cngeneson+pc_mito+brain_region+sex	0.35456	6251
ENSG00000120656	0.040307	0.00750078	0.0138231	0.0011785	protein_coding	TAF12	47.17	0.406821	Amyloid_beta	2284	~Amyloid_beta+(1|manifest)+cngeneson+pc_mito+brain_region+sex	0.296413	6526
ENSG00000143341	0.0403465	0.110874	0.274925	-0.0531782	protein_coding	HMCN1	35.99	0.406821	Amyloid_beta	280	~Amyloid_beta+(1|manifest)+cngeneson+pc_mito+brain_region+sex	2.18518	1711
ENSG00000146802	0.0403541	-0.0448885	-0.011872	-0.077905	protein_coding	TMEM168	35.26	0.406821	Amyloid_beta	6651	~Amyloid_beta+(1|manifest)+cngeneson+pc_mito+brain_region+sex	1.31215	2800
ENSG00000162687	0.0403069	-0.259636	-0.0628672	-0.456404	protein_coding	KCNT2	33.86	0.406821	Amyloid_beta	5648	~Amyloid_beta+(1|manifest)+cngeneson+pc_mito+brain_region+sex	3.02768	1173
ENSG00000163378	0.0400842	-0.0806428	-0.0222514	-0.139034	protein_coding	EOGT	41.57	0.406821	Amyloid_beta	1070	~Amyloid_beta+(1|manifest)+cngeneson+pc_mito+brain_region+sex	3.09711	1137
ENSG00000182541	0.0400878	-0.0830979	-0.0207356	-0.14546	protein_coding	LIMK2	47.35	0.406821	Amyloid_beta	653	~Amyloid_beta+(1|manifest)+cngeneson+pc_mito+brain_region+sex	1.20601	2989
ENSG00000122218	0.0407241	-0.053867	-0.0134912	-0.0942429	protein_coding	COPA	40.57	0.408487	Amyloid_beta	5006	~Amyloid_beta+(1|manifest)+cngeneson+pc_mito+brain_region+sex	1.32718	2773
ENSG00000131269	0.0409158	-0.0443861	-0.00920802	-0.0795643	protein_coding	ABCB7	36	0.40984	Amyloid_beta	5830	~Amyloid_beta+(1|manifest)+cngeneson+pc_mito+brain_region+sex	0.621244	4854
ENSG00000179104	0.0410643	0.341911	0.95244	-0.268617	protein_coding	TMTC2	37.42	0.410757	Amyloid_beta	6115	~Amyloid_beta+(1|manifest)+cngeneson+pc_mito+brain_region+sex	5.56933	488
ENSG00000006194	0.0413244	0.0117585	0.0233731	0.000143835	protein_coding	ZNF263	47.09	0.411283	Amyloid_beta	2977	~Amyloid_beta+(1|manifest)+cngeneson+pc_mito+brain_region+sex	0.77614	4236
ENSG00000101266	0.0412833	-0.0270465	-0.00119504	-0.052898	protein_coding	CSNK2A1	41.35	0.411283	Amyloid_beta	4362	~Amyloid_beta+(1|manifest)+cngeneson+pc_mito+brain_region+sex	0.530514	5303
ENSG00000131634	0.041345	0.100483	0.209232	-0.0082664	protein_coding	TMEM204	58.04	0.411283	Amyloid_beta	3592	~Amyloid_beta+(1|manifest)+cngeneson+pc_mito+brain_region+sex	1.83506	2025
ENSG00000144224	0.0412716	-0.0754323	-0.0108167	-0.140048	protein_coding	UBXN4	39.75	0.411283	Amyloid_beta	1158	~Amyloid_beta+(1|manifest)+cngeneson+pc_mito+brain_region+sex	2.186	1710
ENSG00000146416	0.0414896	-0.0501546	-0.0114097	-0.0888994	protein_coding	AIG1	39.66	0.411498	Amyloid_beta	7138	~Amyloid_beta+(1|manifest)+cngeneson+pc_mito+brain_region+sex	0.414565	5919
ENSG00000187676	0.041439	0.0360787	0.0682342	0.00392319	protein_coding	B3GLCT	41.07	0.411498	Amyloid_beta	2125	~Amyloid_beta+(1|manifest)+cngeneson+pc_mito+brain_region+sex	1.40816	2636
ENSG00000198846	0.0415378	0.109122	0.320831	-0.102587	protein_coding	TOX	37.57	0.411498	Amyloid_beta	6720	~Amyloid_beta+(1|manifest)+cngeneson+pc_mito+brain_region+sex	6.97008	326
ENSG00000176834	0.0415995	0.0174724	0.0350998	-0.00015501	protein_coding	VSIG10	47.55	0.411544	Amyloid_beta	4925	~Amyloid_beta+(1|manifest)+cngeneson+pc_mito+brain_region+sex	0.944585	3656
ENSG00000081803	0.0419331	-0.701669	0.0015103	-1.40485	protein_coding	CADPS2	36.56	0.4127	Amyloid_beta	6465	~Amyloid_beta+(1|manifest)+cngeneson+pc_mito+brain_region+sex	10.9472	140
ENSG00000101654	0.0418978	-0.0396584	-0.00683945	-0.0724773	protein_coding	RNMT	39.02	0.4127	Amyloid_beta	1807	~Amyloid_beta+(1|manifest)+cngeneson+pc_mito+brain_region+sex	0.329077	6367
ENSG00000112964	0.0419452	-0.0854001	-0.0124875	-0.158313	protein_coding	GHR	38.5	0.4127	Amyloid_beta	3359	~Amyloid_beta+(1|manifest)+cngeneson+pc_mito+brain_region+sex	3.15888	1111
ENSG00000114744	0.0417792	0.0301851	0.0589146	0.00145561	protein_coding	COMMD2	37.9	0.4127	Amyloid_beta	1895	~Amyloid_beta+(1|manifest)+cngeneson+pc_mito+brain_region+sex	0.981267	3532
ENSG00000014824	0.04208	-0.0576753	-0.0123158	-0.103035	protein_coding	SLC30A9	36.97	0.412764	Amyloid_beta	1014	~Amyloid_beta+(1|manifest)+cngeneson+pc_mito+brain_region+sex	1.29521	2830
ENSG00000075420	0.0421434	-0.20705	-0.0071548	-0.406945	protein_coding	FNDC3B	39.76	0.412764	Amyloid_beta	2914	~Amyloid_beta+(1|manifest)+cngeneson+pc_mito+brain_region+sex	3.28841	1055
ENSG00000127995	0.0420093	-0.0437085	-0.0107034	-0.0767136	protein_coding	CASD1	34.66	0.412764	Amyloid_beta	616	~Amyloid_beta+(1|manifest)+cngeneson+pc_mito+brain_region+sex	0.729465	4406
ENSG00000164096	0.0421806	0.026496	0.0857261	-0.0327341	protein_coding	C4orf3	42.89	0.412764	Amyloid_beta	5070	~Amyloid_beta+(1|manifest)+cngeneson+pc_mito+brain_region+sex	1.57437	2385
ENSG00000114626	0.0424144	0.0146752	0.0304114	-0.0010609	protein_coding	ABTB1	60.37	0.41365	Amyloid_beta	895	~Amyloid_beta+(1|manifest)+cngeneson+pc_mito+brain_region+sex	1.95834	1911
ENSG00000118046	0.0424433	0.00884292	0.0170835	0.000602314	protein_coding	STK11	57.49	0.41365	Amyloid_beta	4842	~Amyloid_beta+(1|manifest)+cngeneson+pc_mito+brain_region+sex	0.729388	4407
ENSG00000154447	0.0424206	0.044778	0.0842379	0.00531797	protein_coding	SH3RF1	39.24	0.41365	Amyloid_beta	827	~Amyloid_beta+(1|manifest)+cngeneson+pc_mito+brain_region+sex	0.522911	5348
ENSG00000156265	0.0432679	0.00719939	0.027974	-0.0135753	protein_coding	MAP3K7CL	40.51	0.420341	Amyloid_beta	4169	~Amyloid_beta+(1|manifest)+cngeneson+pc_mito+brain_region+sex	1.13126	3130
ENSG00000184432	0.0433047	-0.0217507	-0.00295834	-0.0405431	protein_coding	COPB2	37.77	0.420341	Amyloid_beta	4149	~Amyloid_beta+(1|manifest)+cngeneson+pc_mito+brain_region+sex	0.589496	5008
ENSG00000274336	0.0432206	6.22899e-09	2.12574e-06	-2.11329e-06	protein_coding	CDIP1	52.16	0.420341	Amyloid_beta	6308	~Amyloid_beta+(1|manifest)+cngeneson+pc_mito+brain_region+sex	1.58039	2372
ENSG00000115840	0.0433822	-0.0399096	-0.0114279	-0.0683912	protein_coding	SLC25A12	40.21	0.420527	Amyloid_beta	5407	~Amyloid_beta+(1|manifest)+cngeneson+pc_mito+brain_region+sex	0.894687	3816
ENSG00000142089	0.0436231	-0.286182	-0.073278	-0.499087	protein_coding	IFITM3	54.32	0.422002	Amyloid_beta	109	~Amyloid_beta+(1|manifest)+cngeneson+pc_mito+brain_region+sex	12.3113	97
ENSG00000144283	0.0436514	-0.460073	-0.0530181	-0.867128	protein_coding	PKP4	38.59	0.422002	Amyloid_beta	6843	~Amyloid_beta+(1|manifest)+cngeneson+pc_mito+brain_region+sex	3.36054	1025
ENSG00000068650	0.0438212	-0.27974	-0.0665744	-0.492906	protein_coding	ATP11A	50.33	0.422512	Amyloid_beta	1212	~Amyloid_beta+(1|manifest)+cngeneson+pc_mito+brain_region+sex	7.82348	263
ENSG00000101544	0.0437723	0.00313266	0.0231155	-0.0168502	protein_coding	ADNP2	41.68	0.422512	Amyloid_beta	3273	~Amyloid_beta+(1|manifest)+cngeneson+pc_mito+brain_region+sex	0.488367	5527
ENSG00000099783	0.0439232	-0.0528413	-0.0118789	-0.0938038	protein_coding	HNRNPM	46.68	0.422929	Amyloid_beta	4814	~Amyloid_beta+(1|manifest)+cngeneson+pc_mito+brain_region+sex	1.14495	3104
ENSG00000148400	0.044016	0.0919884	0.166907	0.0170695	protein_coding	NOTCH1	63.46	0.423258	Amyloid_beta	6324	~Amyloid_beta+(1|manifest)+cngeneson+pc_mito+brain_region+sex	5.42243	514
ENSG00000073792	0.0442858	-0.111863	-0.0297491	-0.193978	protein_coding	IGF2BP2	42.56	0.425285	Amyloid_beta	1204	~Amyloid_beta+(1|manifest)+cngeneson+pc_mito+brain_region+sex	2.01691	1851
ENSG00000006607	0.0444754	0.0198982	0.0365284	0.00326811	protein_coding	FARP2	45.58	0.426538	Amyloid_beta	1002	~Amyloid_beta+(1|manifest)+cngeneson+pc_mito+brain_region+sex	0.215799	6826
ENSG00000151779	0.0446895	-0.0694189	-0.0114339	-0.127404	protein_coding	NBAS	38.12	0.427635	Amyloid_beta	3311	~Amyloid_beta+(1|manifest)+cngeneson+pc_mito+brain_region+sex	1.49093	2510
ENSG00000262860	0.0447084	-5.68094e-08	6.7322e-06	-6.84582e-06	protein_coding	LSM14A	39.9	0.427635	Amyloid_beta	1428	~Amyloid_beta+(1|manifest)+cngeneson+pc_mito+brain_region+sex	2.9035	1228
ENSG00000033178	0.0467924	-0.100358	-0.0227272	-0.177989	protein_coding	UBA6	35.51	0.427748	Amyloid_beta	1066	~Amyloid_beta+(1|manifest)+cngeneson+pc_mito+brain_region+sex	1.80758	2066
ENSG00000035862	0.0458322	0.0225882	0.0457945	-0.000618038	protein_coding	TIMP2	52.6	0.427748	Amyloid_beta	4423	~Amyloid_beta+(1|manifest)+cngeneson+pc_mito+brain_region+sex	1.60258	2339
ENSG00000049656	0.0466322	0.0121042	0.0256924	-0.00148403	protein_coding	CLPTM1L	56.18	0.427748	Amyloid_beta	3494	~Amyloid_beta+(1|manifest)+cngeneson+pc_mito+brain_region+sex	0.424667	5860
ENSG00000060688	0.0468035	-0.0227397	-0.00532922	-0.0401501	protein_coding	SNRNP40	42.02	0.427748	Amyloid_beta	605	~Amyloid_beta+(1|manifest)+cngeneson+pc_mito+brain_region+sex	0.732789	4390
ENSG00000079313	0.0467725	0.00502186	0.0106165	-0.000572808	protein_coding	REXO1	60.94	0.427748	Amyloid_beta	4879	~Amyloid_beta+(1|manifest)+cngeneson+pc_mito+brain_region+sex	0.587954	5013
ENSG00000090661	0.0454509	0.0123585	0.0320888	-0.00737173	protein_coding	CERS4	52.88	0.427748	Amyloid_beta	436	~Amyloid_beta+(1|manifest)+cngeneson+pc_mito+brain_region+sex	1.66885	2249
ENSG00000100376	0.0456396	0.0356378	0.0749311	-0.00365542	protein_coding	FAM118A	49.58	0.427748	Amyloid_beta	6475	~Amyloid_beta+(1|manifest)+cngeneson+pc_mito+brain_region+sex	3.91841	839
ENSG00000101384	0.0468554	-0.0545674	-0.0126351	-0.0964996	protein_coding	JAG1	47.45	0.427748	Amyloid_beta	1280	~Amyloid_beta+(1|manifest)+cngeneson+pc_mito+brain_region+sex	0.924086	3722
ENSG00000111145	0.0448607	0.0587897	0.112467	0.00511222	protein_coding	ELK3	45.12	0.427748	Amyloid_beta	4682	~Amyloid_beta+(1|manifest)+cngeneson+pc_mito+brain_region+sex	2.80137	1287
ENSG00000111321	0.0454348	-0.0147426	-0.00349364	-0.0259915	protein_coding	LTBR	53.53	0.427748	Amyloid_beta	6834	~Amyloid_beta+(1|manifest)+cngeneson+pc_mito+brain_region+sex	0.408827	5953
ENSG00000113369	0.0466411	-0.274681	-0.0489084	-0.500454	protein_coding	ARRDC3	35.7	0.427748	Amyloid_beta	453	~Amyloid_beta+(1|manifest)+cngeneson+pc_mito+brain_region+sex	6.37177	378
ENSG00000134321	0.0449545	-0.118915	-0.000684301	-0.237146	protein_coding	RSAD2	40	0.427748	Amyloid_beta	1594	~Amyloid_beta+(1|manifest)+cngeneson+pc_mito+brain_region+sex	5.57837	485
ENSG00000134759	0.0458461	-0.0235894	-0.00523377	-0.041945	protein_coding	ELP2	40.54	0.427748	Amyloid_beta	5005	~Amyloid_beta+(1|manifest)+cngeneson+pc_mito+brain_region+sex	0.463331	5664
ENSG00000136169	0.0462626	-0.0218499	-0.00342206	-0.0402778	protein_coding	SETDB2	37.41	0.427748	Amyloid_beta	3679	~Amyloid_beta+(1|manifest)+cngeneson+pc_mito+brain_region+sex	0.358267	6225
ENSG00000137955	0.0468436	-0.0189436	-0.00235097	-0.0355363	protein_coding	RABGGTB	37.85	0.427748	Amyloid_beta	6761	~Amyloid_beta+(1|manifest)+cngeneson+pc_mito+brain_region+sex	0.976765	3548
ENSG00000138069	0.0463072	-0.111957	-0.0223477	-0.201567	protein_coding	RAB1A	42.82	0.427748	Amyloid_beta	2077	~Amyloid_beta+(1|manifest)+cngeneson+pc_mito+brain_region+sex	2.21498	1684
ENSG00000139370	0.0467675	0.0104881	0.0210422	-6.60488e-05	protein_coding	SLC15A4	45.84	0.427748	Amyloid_beta	6011	~Amyloid_beta+(1|manifest)+cngeneson+pc_mito+brain_region+sex	0.756065	4300
ENSG00000142192	0.045707	-0.37655	-0.0796173	-0.673482	protein_coding	APP	39.73	0.427748	Amyloid_beta	5436	~Amyloid_beta+(1|manifest)+cngeneson+pc_mito+brain_region+sex	7.13215	318
ENSG00000148337	0.0450019	0.0122154	0.0231731	0.00125763	protein_coding	CIZ1	52.5	0.427748	Amyloid_beta	7018	~Amyloid_beta+(1|manifest)+cngeneson+pc_mito+brain_region+sex	0.489528	5521
ENSG00000148484	0.0461756	0.0711631	0.128269	0.014057	protein_coding	RSU1	41.14	0.427748	Amyloid_beta	1235	~Amyloid_beta+(1|manifest)+cngeneson+pc_mito+brain_region+sex	2.1478	1743
ENSG00000151465	0.0457794	0.0127878	0.02313	0.00244549	protein_coding	CDC123	42.91	0.427748	Amyloid_beta	6624	~Amyloid_beta+(1|manifest)+cngeneson+pc_mito+brain_region+sex	0.228436	6792
ENSG00000158828	0.0462632	0.0237821	0.0454648	0.00209937	protein_coding	PINK1	50.78	0.427748	Amyloid_beta	5983	~Amyloid_beta+(1|manifest)+cngeneson+pc_mito+brain_region+sex	0.956175	3620
ENSG00000164181	0.0460507	-1.41411	0.470285	-3.2985	protein_coding	ELOVL7	39.18	0.427748	Amyloid_beta	6951	~Amyloid_beta+(1|manifest)+cngeneson+pc_mito+brain_region+sex	10.9934	137
ENSG00000172123	0.0462047	0.023007	0.0483588	-0.00234466	protein_coding	SLFN12	37.93	0.427748	Amyloid_beta	1949	~Amyloid_beta+(1|manifest)+cngeneson+pc_mito+brain_region+sex	1.30922	2804
ENSG00000173821	0.0449773	-0.152485	-0.0368579	-0.268112	protein_coding	RNF213	49.93	0.427748	Amyloid_beta	4382	~Amyloid_beta+(1|manifest)+cngeneson+pc_mito+brain_region+sex	3.56523	956
ENSG00000198815	0.0453945	-0.0605429	-0.00780567	-0.11328	protein_coding	FOXJ3	38.57	0.427748	Amyloid_beta	1592	~Amyloid_beta+(1|manifest)+cngeneson+pc_mito+brain_region+sex	0.875209	3870
ENSG00000206297	0.0462525	-8.90199e-09	3.02058e-06	-3.03838e-06	protein_coding	TAP1	50.43	0.427748	Amyloid_beta	6023	~Amyloid_beta+(1|manifest)+cngeneson+pc_mito+brain_region+sex	5.03443	571
ENSG00000215114	0.0463852	-0.0110462	-0.00105057	-0.0210419	protein_coding	UBXN2B	37.95	0.427748	Amyloid_beta	6775	~Amyloid_beta+(1|manifest)+cngeneson+pc_mito+brain_region+sex	0.433989	5803
ENSG00000224212	0.0462525	-8.90199e-09	3.02058e-06	-3.03838e-06	protein_coding	TAP1	50.44	0.427748	Amyloid_beta	2589	~Amyloid_beta+(1|manifest)+cngeneson+pc_mito+brain_region+sex	5.03443	571
ENSG00000224748	0.0462525	-8.90199e-09	3.02058e-06	-3.03838e-06	protein_coding	TAP1	50.46	0.427748	Amyloid_beta	3783	~Amyloid_beta+(1|manifest)+cngeneson+pc_mito+brain_region+sex	5.03443	571
ENSG00000226173	0.0462525	-8.90199e-09	3.02058e-06	-3.03838e-06	protein_coding	TAP1	50.43	0.427748	Amyloid_beta	2304	~Amyloid_beta+(1|manifest)+cngeneson+pc_mito+brain_region+sex	5.03443	571
ENSG00000227816	0.0462525	-8.90199e-09	3.02058e-06	-3.03838e-06	protein_coding	TAP1	50.44	0.427748	Amyloid_beta	922	~Amyloid_beta+(1|manifest)+cngeneson+pc_mito+brain_region+sex	5.03443	571
ENSG00000230705	0.0462525	-8.90199e-09	3.02058e-06	-3.03838e-06	protein_coding	TAP1	50.44	0.427748	Amyloid_beta	1929	~Amyloid_beta+(1|manifest)+cngeneson+pc_mito+brain_region+sex	5.03443	571
ENSG00000232367	0.0462525	-8.90199e-09	3.02058e-06	-3.03838e-06	protein_coding	TAP1	50.44	0.427748	Amyloid_beta	2916	~Amyloid_beta+(1|manifest)+cngeneson+pc_mito+brain_region+sex	5.03443	571
ENSG00000240303	0.046003	-5.68166e-08	7.00849e-06	-7.12212e-06	protein_coding	ACAD11	37.44	0.427748	Amyloid_beta	1381	~Amyloid_beta+(1|manifest)+cngeneson+pc_mito+brain_region+sex	1.21204	2972
ENSG00000283447	0.046722	-2.5423e-08	3.08132e-06	-3.13216e-06	protein_coding	NDUFS1	40.76	0.427748	Amyloid_beta	5527	~Amyloid_beta+(1|manifest)+cngeneson+pc_mito+brain_region+sex	1.19036	3021
ENSG00000163681	0.0469366	-0.0691516	-0.0135626	-0.124741	protein_coding	SLMAP	38.92	0.427948	Amyloid_beta	4967	~Amyloid_beta+(1|manifest)+cngeneson+pc_mito+brain_region+sex	0.803053	4137
ENSG00000143727	0.0470713	-0.0116337	-0.00247757	-0.0207898	protein_coding	ACP1	42.67	0.428634	Amyloid_beta	7157	~Amyloid_beta+(1|manifest)+cngeneson+pc_mito+brain_region+sex	0.312861	6441
ENSG00000077063	0.0473467	-0.166415	-0.031406	-0.301424	protein_coding	CTTNBP2	38.77	0.429643	Amyloid_beta	460	~Amyloid_beta+(1|manifest)+cngeneson+pc_mito+brain_region+sex	3.32418	1035
ENSG00000176986	0.0473218	0.0119491	0.0231168	0.000781389	protein_coding	SEC24C	47.03	0.429643	Amyloid_beta	1976	~Amyloid_beta+(1|manifest)+cngeneson+pc_mito+brain_region+sex	0.426527	5851
ENSG00000196562	0.0473608	-0.190027	-0.0436191	-0.336434	protein_coding	SULF2	50.48	0.429643	Amyloid_beta	121	~Amyloid_beta+(1|manifest)+cngeneson+pc_mito+brain_region+sex	4.41613	702
ENSG00000110321	0.0475304	0.0646077	0.116183	0.0130327	protein_coding	EIF4G2	41.39	0.430639	Amyloid_beta	4556	~Amyloid_beta+(1|manifest)+cngeneson+pc_mito+brain_region+sex	1.87975	1988
ENSG00000072210	0.0480753	0.0101998	0.0205736	-0.000173992	protein_coding	ALDH3A2	45.09	0.434485	Amyloid_beta	4624	~Amyloid_beta+(1|manifest)+cngeneson+pc_mito+brain_region+sex	0.350336	6272
ENSG00000100934	0.0480361	-0.0504171	-0.0116722	-0.0891621	protein_coding	SEC23A	38.8	0.434485	Amyloid_beta	6335	~Amyloid_beta+(1|manifest)+cngeneson+pc_mito+brain_region+sex	1.05838	3304
ENSG00000132670	0.048174	-0.060305	-0.0140055	-0.106605	protein_coding	PTPRA	43.04	0.434832	Amyloid_beta	145	~Amyloid_beta+(1|manifest)+cngeneson+pc_mito+brain_region+sex	0.76836	4268
ENSG00000140937	0.0483384	-0.483009	0.003932	-0.969949	protein_coding	CDH11	40.38	0.435259	Amyloid_beta	3393	~Amyloid_beta+(1|manifest)+cngeneson+pc_mito+brain_region+sex	3.01418	1183
ENSG00000134152	0.0484385	-0.0555586	-0.011844	-0.0992732	protein_coding	KATNBL1	40.54	0.435584	Amyloid_beta	2017	~Amyloid_beta+(1|manifest)+cngeneson+pc_mito+brain_region+sex	0.800058	4152
ENSG00000012822	0.0490522	0.0182588	0.0337454	0.00277222	protein_coding	CALCOCO1	49.2	0.437286	Amyloid_beta	3212	~Amyloid_beta+(1|manifest)+cngeneson+pc_mito+brain_region+sex	0.751272	4318
ENSG00000119314	0.0490131	-0.0504795	-0.0115036	-0.0894554	protein_coding	PTBP3	37.7	0.437286	Amyloid_beta	4414	~Amyloid_beta+(1|manifest)+cngeneson+pc_mito+brain_region+sex	0.844737	3981
ENSG00000142230	0.049039	0.0123624	0.0233338	0.00139091	protein_coding	SAE1	47.18	0.437286	Amyloid_beta	4243	~Amyloid_beta+(1|manifest)+cngeneson+pc_mito+brain_region+sex	0.609528	4908
ENSG00000150991	0.0488959	-0.620871	-0.144608	-1.09713	protein_coding	UBC	50.7	0.437286	Amyloid_beta	6922	~Amyloid_beta+(1|manifest)+cngeneson+pc_mito+brain_region+sex	9.5041	173
ENSG00000156206	0.049019	0.0360892	0.0761455	-0.00396711	protein_coding	CFAP161	41.65	0.437286	Amyloid_beta	6981	~Amyloid_beta+(1|manifest)+cngeneson+pc_mito+brain_region+sex	2.45941	1485
ENSG00000167232	0.0489425	-0.039082	-0.00971722	-0.0684468	protein_coding	ZNF91	40.54	0.437286	Amyloid_beta	6367	~Amyloid_beta+(1|manifest)+cngeneson+pc_mito+brain_region+sex	0.67461	4630
ENSG00000213949	0.0489472	-0.616877	-0.00665833	-1.2271	protein_coding	ITGA1	36.8	0.437286	Amyloid_beta	6237	~Amyloid_beta+(1|manifest)+cngeneson+pc_mito+brain_region+sex	13.072	79
ENSG00000173163	0.0491153	-0.0681682	-0.0148311	-0.121505	protein_coding	COMMD1	41.05	0.437308	Amyloid_beta	4820	~Amyloid_beta+(1|manifest)+cngeneson+pc_mito+brain_region+sex	0.771484	4256
ENSG00000011422	0.0492548	0.00772738	0.0473694	-0.0319146	protein_coding	PLAUR	49.94	0.43747	Amyloid_beta	4217	~Amyloid_beta+(1|manifest)+cngeneson+pc_mito+brain_region+sex	2.01502	1855
ENSG00000101361	0.0492285	0.0138945	0.0290278	-0.00123882	protein_coding	NOP56	52.9	0.43747	Amyloid_beta	4586	~Amyloid_beta+(1|manifest)+cngeneson+pc_mito+brain_region+sex	0.901851	3790
ENSG00000081041	0.0493987	-0.0669369	0.015577	-0.149451	protein_coding	CXCL2	47.61	0.438208	Amyloid_beta	1001	~Amyloid_beta+(1|manifest)+cngeneson+pc_mito+brain_region+sex	6.37228	377
ENSG00000165886	0.0494879	0.0253124	0.0499793	0.000645423	protein_coding	UBTD1	49.49	0.438461	Amyloid_beta	3131	~Amyloid_beta+(1|manifest)+cngeneson+pc_mito+brain_region+sex	0.831007	4033
ENSG00000137628	0.0495798	-0.0767758	-0.0172241	-0.136328	protein_coding	DDX60	36.27	0.438736	Amyloid_beta	4465	~Amyloid_beta+(1|manifest)+cngeneson+pc_mito+brain_region+sex	5.475	503
ENSG00000040933	0.0499753	0.0341702	0.063019	0.00532145	protein_coding	INPP4A	47.33	0.438891	Amyloid_beta	2010	~Amyloid_beta+(1|manifest)+cngeneson+pc_mito+brain_region+sex	1.04767	3327
ENSG00000075624	0.0499839	-0.0213563	0.20778	-0.250493	protein_coding	ACTB	56.77	0.438891	Amyloid_beta	5098	~Amyloid_beta+(1|manifest)+cngeneson+pc_mito+brain_region+sex	6.6291	347
ENSG00000150995	0.04988	0.0541233	0.100781	0.00746583	protein_coding	ITPR1	42.9	0.438891	Amyloid_beta	6988	~Amyloid_beta+(1|manifest)+cngeneson+pc_mito+brain_region+sex	1.89363	1969
ENSG00000164306	0.049776	-0.0249606	-0.00525637	-0.0446649	protein_coding	PRIMPOL	41.26	0.438891	Amyloid_beta	2653	~Amyloid_beta+(1|manifest)+cngeneson+pc_mito+brain_region+sex	0.521401	5354
ENSG00000197114	0.049858	4.05429e-09	1.38698e-06	-1.37887e-06	protein_coding	ZGPAT	49.61	0.438891	Amyloid_beta	4405	~Amyloid_beta+(1|manifest)+cngeneson+pc_mito+brain_region+sex	0.681771	4603
ENSG00000197375	0.0500234	-0.0530684	-0.010536	-0.0956009	protein_coding	SLC22A5	48.37	0.438891	Amyloid_beta	3596	~Amyloid_beta+(1|manifest)+cngeneson+pc_mito+brain_region+sex	3.19707	1087
ENSG00000284850	0.0498146	3.45615e-09	1.18363e-06	-1.17672e-06	protein_coding	DCP1B	38.72	0.438891	Amyloid_beta	3175	~Amyloid_beta+(1|manifest)+cngeneson+pc_mito+brain_region+sex	1.05183	3317
ENSG00000111490	0.0501565	0.0241752	0.0453752	0.00297527	protein_coding	TBC1D30	41.34	0.439491	Amyloid_beta	896	~Amyloid_beta+(1|manifest)+cngeneson+pc_mito+brain_region+sex	0.471411	5623
ENSG00000027697	0.0511064	-0.430941	0.068141	-0.930024	protein_coding	IFNGR1	38.8	0.439786	Amyloid_beta	5041	~Amyloid_beta+(1|manifest)+cngeneson+pc_mito+brain_region+sex	14.8346	60
ENSG00000072310	0.0503393	0.0170615	0.0336216	0.000501389	protein_coding	SREBF1	58.04	0.439786	Amyloid_beta	2846	~Amyloid_beta+(1|manifest)+cngeneson+pc_mito+brain_region+sex	1.08365	3238
ENSG00000074657	0.051162	0.0601403	0.110489	0.00979109	protein_coding	ZNF532	43.34	0.439786	Amyloid_beta	5204	~Amyloid_beta+(1|manifest)+cngeneson+pc_mito+brain_region+sex	1.38688	2664
ENSG00000087502	0.0507556	-0.0250094	-0.00363437	-0.0463844	protein_coding	ERGIC2	34.04	0.439786	Amyloid_beta	1699	~Amyloid_beta+(1|manifest)+cngeneson+pc_mito+brain_region+sex	0.740284	4360
ENSG00000106682	0.0506812	0.0205923	0.0381195	0.00306511	protein_coding	EIF4H	45.4	0.439786	Amyloid_beta	4021	~Amyloid_beta+(1|manifest)+cngeneson+pc_mito+brain_region+sex	0.658515	4708
ENSG00000118260	0.050922	0.0598462	0.108321	0.0113711	protein_coding	CREB1	37.44	0.439786	Amyloid_beta	234	~Amyloid_beta+(1|manifest)+cngeneson+pc_mito+brain_region+sex	1.90319	1953
ENSG00000120156	0.0510815	-0.189137	-0.0368306	-0.341443	protein_coding	TEK	40.55	0.439786	Amyloid_beta	3598	~Amyloid_beta+(1|manifest)+cngeneson+pc_mito+brain_region+sex	4.17632	768
ENSG00000132485	0.0511516	-0.0785365	-0.0182219	-0.138851	protein_coding	ZRANB2	34.19	0.439786	Amyloid_beta	5534	~Amyloid_beta+(1|manifest)+cngeneson+pc_mito+brain_region+sex	2.54459	1435
ENSG00000140545	0.0508725	0.0168745	0.0332681	0.000480813	protein_coding	MFGE8	55.57	0.439786	Amyloid_beta	6829	~Amyloid_beta+(1|manifest)+cngeneson+pc_mito+brain_region+sex	1.64199	2287
ENSG00000144655	0.050659	-0.0354468	0.00424311	-0.0751367	protein_coding	CSRNP1	55.85	0.439786	Amyloid_beta	3164	~Amyloid_beta+(1|manifest)+cngeneson+pc_mito+brain_region+sex	3.78989	881
ENSG00000167685	0.0511021	0.00489228	0.0100841	-0.000299546	protein_coding	ZNF444	54.02	0.439786	Amyloid_beta	3868	~Amyloid_beta+(1|manifest)+cngeneson+pc_mito+brain_region+sex	0.326585	6378
ENSG00000175414	0.0503864	0.00635595	0.0159092	-0.00319732	protein_coding	ARL10	50.73	0.439786	Amyloid_beta	1399	~Amyloid_beta+(1|manifest)+cngeneson+pc_mito+brain_region+sex	0.955692	3623
ENSG00000196126	0.0506182	-0.103022	-0.0207199	-0.185324	protein_coding	HLA-DRB1	44.36	0.439786	Amyloid_beta	4794	~Amyloid_beta+(1|manifest)+cngeneson+pc_mito+brain_region+sex	6.86917	333
ENSG00000229117	0.0510552	-0.0624294	-0.00865765	-0.116201	protein_coding	RPL41	46.23	0.439786	Amyloid_beta	1053	~Amyloid_beta+(1|manifest)+cngeneson+pc_mito+brain_region+sex	3.45075	995
ENSG00000285482	0.0509063	4.96404e-09	1.70743e-06	-1.6975e-06	protein_coding	DGAT1	63.02	0.439786	Amyloid_beta	1527	~Amyloid_beta+(1|manifest)+cngeneson+pc_mito+brain_region+sex	1.73192	2165
ENSG00000109536	0.0515199	-0.00575613	0.00374271	-0.015255	protein_coding	FRG1	35.88	0.442335	Amyloid_beta	689	~Amyloid_beta+(1|manifest)+cngeneson+pc_mito+brain_region+sex	0.968952	3576
ENSG00000004534	0.0522592	0.0670396	0.174682	-0.0406025	protein_coding	RBM6	44.14	0.442581	Amyloid_beta	2505	~Amyloid_beta+(1|manifest)+cngeneson+pc_mito+brain_region+sex	0.666012	4667
ENSG00000070047	0.0516329	0.00550342	0.0130006	-0.00199372	protein_coding	PHRF1	56.31	0.442581	Amyloid_beta	5577	~Amyloid_beta+(1|manifest)+cngeneson+pc_mito+brain_region+sex	0.421708	5878
ENSG00000105655	0.0519307	0.0105568	0.0259174	-0.00480374	protein_coding	ISYNA1	66.22	0.442581	Amyloid_beta	4661	~Amyloid_beta+(1|manifest)+cngeneson+pc_mito+brain_region+sex	18.1265	43
ENSG00000114346	0.0525902	0.0839376	0.152321	0.0155539	protein_coding	ECT2	34.96	0.442581	Amyloid_beta	2153	~Amyloid_beta+(1|manifest)+cngeneson+pc_mito+brain_region+sex	1.85368	2010
ENSG00000116539	0.0517707	-0.110035	-0.0120592	-0.20801	protein_coding	ASH1L	41.42	0.442581	Amyloid_beta	4090	~Amyloid_beta+(1|manifest)+cngeneson+pc_mito+brain_region+sex	0.736916	4370
ENSG00000130164	0.0528986	0.0444713	0.0843131	0.00462941	protein_coding	LDLR	51.08	0.442581	Amyloid_beta	4268	~Amyloid_beta+(1|manifest)+cngeneson+pc_mito+brain_region+sex	1.34454	2739
ENSG00000152102	0.0522351	0.0218324	0.0402138	0.00345092	protein_coding	FAM168B	45.79	0.442581	Amyloid_beta	6467	~Amyloid_beta+(1|manifest)+cngeneson+pc_mito+brain_region+sex	0.387452	6052
ENSG00000155100	0.051748	-0.0118035	0.000950494	-0.0245574	protein_coding	OTUD6B	34.94	0.442581	Amyloid_beta	6295	~Amyloid_beta+(1|manifest)+cngeneson+pc_mito+brain_region+sex	0.402501	5980
ENSG00000156973	0.052286	0.0405306	0.0766223	0.00443898	protein_coding	PDE6D	42.51	0.442581	Amyloid_beta	7058	~Amyloid_beta+(1|manifest)+cngeneson+pc_mito+brain_region+sex	1.65901	2261
ENSG00000159720	0.0526338	0.0103391	0.0222775	-0.00159924	protein_coding	ATP6V0D1	53.77	0.442581	Amyloid_beta	7208	~Amyloid_beta+(1|manifest)+cngeneson+pc_mito+brain_region+sex	0.409726	5946
ENSG00000183077	0.0528069	-0.0170633	-0.00206866	-0.0320579	protein_coding	AFMID	51.08	0.442581	Amyloid_beta	1424	~Amyloid_beta+(1|manifest)+cngeneson+pc_mito+brain_region+sex	1.42933	2599
ENSG00000198718	0.0525864	-0.0276504	-0.00245333	-0.0528474	protein_coding	TOGARAM1	37.86	0.442581	Amyloid_beta	5272	~Amyloid_beta+(1|manifest)+cngeneson+pc_mito+brain_region+sex	0.497356	5479
ENSG00000273944	0.0528621	2.29081e-08	4.81061e-06	-4.76479e-06	protein_coding	RDH13	53.06	0.442581	Amyloid_beta	5060	~Amyloid_beta+(1|manifest)+cngeneson+pc_mito+brain_region+sex	2.38339	1536
ENSG00000274418	0.0528621	2.29081e-08	4.81061e-06	-4.76479e-06	protein_coding	RDH13	53.06	0.442581	Amyloid_beta	4420	~Amyloid_beta+(1|manifest)+cngeneson+pc_mito+brain_region+sex	2.38339	1536
ENSG00000274504	0.0528621	2.29081e-08	4.81061e-06	-4.76479e-06	protein_coding	RDH13	53.06	0.442581	Amyloid_beta	1695	~Amyloid_beta+(1|manifest)+cngeneson+pc_mito+brain_region+sex	2.38339	1536
ENSG00000275474	0.0528621	2.29081e-08	4.81061e-06	-4.76479e-06	protein_coding	RDH13	53.06	0.442581	Amyloid_beta	5581	~Amyloid_beta+(1|manifest)+cngeneson+pc_mito+brain_region+sex	2.38339	1536
ENSG00000276341	0.0528621	2.29081e-08	4.81061e-06	-4.76479e-06	protein_coding	RDH13	53.06	0.442581	Amyloid_beta	2905	~Amyloid_beta+(1|manifest)+cngeneson+pc_mito+brain_region+sex	2.38339	1536
ENSG00000276684	0.0528621	2.29081e-08	4.81061e-06	-4.76479e-06	protein_coding	RDH13	52.13	0.442581	Amyloid_beta	2885	~Amyloid_beta+(1|manifest)+cngeneson+pc_mito+brain_region+sex	2.38339	1536
ENSG00000276826	0.0528621	2.29081e-08	4.81061e-06	-4.76479e-06	protein_coding	RDH13	53.06	0.442581	Amyloid_beta	4798	~Amyloid_beta+(1|manifest)+cngeneson+pc_mito+brain_region+sex	2.38339	1536
ENSG00000278149	0.0528621	2.29081e-08	4.81061e-06	-4.76479e-06	protein_coding	RDH13	53.06	0.442581	Amyloid_beta	3977	~Amyloid_beta+(1|manifest)+cngeneson+pc_mito+brain_region+sex	2.38339	1536
ENSG00000278284	0.0528621	2.29081e-08	4.81061e-06	-4.76479e-06	protein_coding	RDH13	53.06	0.442581	Amyloid_beta	1463	~Amyloid_beta+(1|manifest)+cngeneson+pc_mito+brain_region+sex	2.38339	1536
ENSG00000087338	0.0529742	0.0110184	0.0204335	0.00160326	protein_coding	GMCL1	37.76	0.4427	Amyloid_beta	5457	~Amyloid_beta+(1|manifest)+cngeneson+pc_mito+brain_region+sex	0.276709	6618
ENSG00000015171	0.0544134	0.0729114	0.13631	0.00951255	protein_coding	ZMYND11	37.8	0.446805	Amyloid_beta	6222	~Amyloid_beta+(1|manifest)+cngeneson+pc_mito+brain_region+sex	1.07188	3266
ENSG00000047230	0.0542312	-0.0328123	-0.00702613	-0.0585985	protein_coding	CTPS2	43.51	0.446805	Amyloid_beta	4327	~Amyloid_beta+(1|manifest)+cngeneson+pc_mito+brain_region+sex	0.803673	4136
ENSG00000048392	0.0544567	0.0149249	0.0296029	0.000246897	protein_coding	RRM2B	37.81	0.446805	Amyloid_beta	797	~Amyloid_beta+(1|manifest)+cngeneson+pc_mito+brain_region+sex	0.681513	4607
ENSG00000078237	0.0539238	1.19606e-08	2.5406e-06	-2.51668e-06	protein_coding	TIGAR	41.85	0.446805	Amyloid_beta	4825	~Amyloid_beta+(1|manifest)+cngeneson+pc_mito+brain_region+sex	0.516367	5382
ENSG00000104231	0.0537477	-0.0161978	-0.00126164	-0.0311339	protein_coding	ZFAND1	37.45	0.446805	Amyloid_beta	5948	~Amyloid_beta+(1|manifest)+cngeneson+pc_mito+brain_region+sex	0.577633	5056
ENSG00000122644	0.0538842	0.0500361	0.117382	-0.0173093	protein_coding	ARL4A	42.63	0.446805	Amyloid_beta	2087	~Amyloid_beta+(1|manifest)+cngeneson+pc_mito+brain_region+sex	1.57046	2393
ENSG00000128789	0.0538726	-0.020858	-0.00216902	-0.039547	protein_coding	PSMG2	42.01	0.446805	Amyloid_beta	4256	~Amyloid_beta+(1|manifest)+cngeneson+pc_mito+brain_region+sex	0.851391	3958
ENSG00000136448	0.0540294	0.038241	0.0721551	0.004327	protein_coding	NMT1	51.44	0.446805	Amyloid_beta	1202	~Amyloid_beta+(1|manifest)+cngeneson+pc_mito+brain_region+sex	1.55372	2420
ENSG00000155636	0.0535638	-0.00962388	0.00238679	-0.0216346	protein_coding	RBM45	36.95	0.446805	Amyloid_beta	6664	~Amyloid_beta+(1|manifest)+cngeneson+pc_mito+brain_region+sex	0.592988	4993
ENSG00000160191	0.0544439	-0.0342233	-0.00477819	-0.0636684	protein_coding	PDE9A	51.29	0.446805	Amyloid_beta	6589	~Amyloid_beta+(1|manifest)+cngeneson+pc_mito+brain_region+sex	1.26937	2880
ENSG00000165996	0.0537988	0.00690771	0.0141644	-0.000348953	protein_coding	HACD1	41.97	0.446805	Amyloid_beta	6119	~Amyloid_beta+(1|manifest)+cngeneson+pc_mito+brain_region+sex	0.820205	4077
ENSG00000166037	0.0540656	-0.0405189	-0.00668269	-0.074355	protein_coding	CEP57	37.69	0.446805	Amyloid_beta	3031	~Amyloid_beta+(1|manifest)+cngeneson+pc_mito+brain_region+sex	0.87301	3880
ENSG00000274780	0.054241	6.54787e-09	1.36202e-06	-1.34893e-06	protein_coding	PHRF1	56.34	0.446805	Amyloid_beta	3864	~Amyloid_beta+(1|manifest)+cngeneson+pc_mito+brain_region+sex	0.601391	4952
ENSG00000275145	0.054316	-8.12321e-09	1.68024e-06	-1.69648e-06	protein_coding	FRG1	35.99	0.446805	Amyloid_beta	2932	~Amyloid_beta+(1|manifest)+cngeneson+pc_mito+brain_region+sex	1.10246	3191
ENSG00000283153	0.054316	-8.12321e-09	1.68024e-06	-1.69648e-06	protein_coding	FRG1	35.88	0.446805	Amyloid_beta	1553	~Amyloid_beta+(1|manifest)+cngeneson+pc_mito+brain_region+sex	1.10246	3191
ENSG00000283630	0.054316	-8.12321e-09	1.68024e-06	-1.69648e-06	protein_coding	FRG1	35.88	0.446805	Amyloid_beta	1908	~Amyloid_beta+(1|manifest)+cngeneson+pc_mito+brain_region+sex	1.10246	3191
ENSG00000100441	0.0547172	0.00042603	0.0126648	-0.0118128	protein_coding	KHNYN	52.18	0.446909	Amyloid_beta	1160	~Amyloid_beta+(1|manifest)+cngeneson+pc_mito+brain_region+sex	0.490617	5515
ENSG00000124782	0.0546585	-0.1346	-0.0239353	-0.245266	protein_coding	RREB1	45.65	0.446909	Amyloid_beta	2350	~Amyloid_beta+(1|manifest)+cngeneson+pc_mito+brain_region+sex	1.36506	2704
ENSG00000138078	0.0547048	-0.0436216	-0.00676457	-0.0804787	protein_coding	PREPL	37.28	0.446909	Amyloid_beta	5739	~Amyloid_beta+(1|manifest)+cngeneson+pc_mito+brain_region+sex	1.12005	3155
ENSG00000152332	0.0548961	-0.0271861	-0.00557875	-0.0487935	protein_coding	UHMK1	38.32	0.44777	Amyloid_beta	450	~Amyloid_beta+(1|manifest)+cngeneson+pc_mito+brain_region+sex	0.609202	4912
ENSG00000198034	0.0549469	0.00883911	0.0485138	-0.0308356	protein_coding	RPS4X	46.38	0.44777	Amyloid_beta	3579	~Amyloid_beta+(1|manifest)+cngeneson+pc_mito+brain_region+sex	2.62603	1378
ENSG00000100580	0.0553148	-0.00749959	0.00713269	-0.0221319	protein_coding	TMED8	41.15	0.450082	Amyloid_beta	5066	~Amyloid_beta+(1|manifest)+cngeneson+pc_mito+brain_region+sex	0.403226	5977
ENSG00000115241	0.0554642	0.0155553	0.0278963	0.00321438	protein_coding	PPM1G	45.39	0.450459	Amyloid_beta	1583	~Amyloid_beta+(1|manifest)+cngeneson+pc_mito+brain_region+sex	0.281416	6595
ENSG00000028203	0.0562048	-0.127017	0.0536981	-0.307731	protein_coding	VEZT	38.6	0.451214	Amyloid_beta	3163	~Amyloid_beta+(1|manifest)+cngeneson+pc_mito+brain_region+sex	2.21553	1681
ENSG00000069493	0.0557708	-0.0422804	-0.00621867	-0.0783422	protein_coding	CLEC2D	37.39	0.451214	Amyloid_beta	5575	~Amyloid_beta+(1|manifest)+cngeneson+pc_mito+brain_region+sex	1.80455	2070
ENSG00000127922	0.0558665	0.127378	0.249533	0.00522204	protein_coding	SEM1	37.66	0.451214	Amyloid_beta	5096	~Amyloid_beta+(1|manifest)+cngeneson+pc_mito+brain_region+sex	7.85975	259
ENSG00000128829	0.0562453	0.0110639	0.0372956	-0.0151678	protein_coding	EIF2AK4	40.18	0.451214	Amyloid_beta	5828	~Amyloid_beta+(1|manifest)+cngeneson+pc_mito+brain_region+sex	0.725864	4418
ENSG00000130684	0.055832	-0.0254561	-0.00624983	-0.0446623	protein_coding	ZNF337	42.76	0.451214	Amyloid_beta	484	~Amyloid_beta+(1|manifest)+cngeneson+pc_mito+brain_region+sex	0.917466	3748
ENSG00000155846	0.0559364	-0.0411999	-0.00658147	-0.0758184	protein_coding	PPARGC1B	49	0.451214	Amyloid_beta	2907	~Amyloid_beta+(1|manifest)+cngeneson+pc_mito+brain_region+sex	1.92411	1938
ENSG00000156535	0.0558734	-0.0893886	-0.0144361	-0.164341	protein_coding	CD109	38.58	0.451214	Amyloid_beta	6627	~Amyloid_beta+(1|manifest)+cngeneson+pc_mito+brain_region+sex	5.66504	472
ENSG00000158321	0.0562149	0.406988	0.765094	0.048883	protein_coding	AUTS2	41.07	0.451214	Amyloid_beta	6692	~Amyloid_beta+(1|manifest)+cngeneson+pc_mito+brain_region+sex	4.74244	627
ENSG00000158528	0.0561285	0.104804	0.212994	-0.00338492	protein_coding	PPP1R9A	36.45	0.451214	Amyloid_beta	3013	~Amyloid_beta+(1|manifest)+cngeneson+pc_mito+brain_region+sex	1.83716	2022
ENSG00000175471	0.0556381	-0.591459	-0.123819	-1.0591	protein_coding	MCTP1	37.29	0.451214	Amyloid_beta	1142	~Amyloid_beta+(1|manifest)+cngeneson+pc_mito+brain_region+sex	14.0839	66
ENSG00000274070	0.0560074	0.00644852	0.0130618	-0.000164795	protein_coding	CASTOR2	52.97	0.451214	Amyloid_beta	1834	~Amyloid_beta+(1|manifest)+cngeneson+pc_mito+brain_region+sex	0.973246	3558
ENSG00000103404	0.0567	0.0371206	0.0659228	0.00831848	protein_coding	USP31	41.37	0.451846	Amyloid_beta	2102	~Amyloid_beta+(1|manifest)+cngeneson+pc_mito+brain_region+sex	0.850855	3960
ENSG00000115762	0.0565968	0.0364838	0.0692396	0.00372802	protein_coding	PLEKHB2	42.42	0.451846	Amyloid_beta	2199	~Amyloid_beta+(1|manifest)+cngeneson+pc_mito+brain_region+sex	0.813436	4103
ENSG00000156052	0.0565992	-0.109522	0.128924	-0.347968	protein_coding	GNAQ	39.18	0.451846	Amyloid_beta	7080	~Amyloid_beta+(1|manifest)+cngeneson+pc_mito+brain_region+sex	3.24471	1067
ENSG00000170011	0.0566519	-0.812581	0.175659	-1.80082	protein_coding	MYRIP	40.16	0.451846	Amyloid_beta	3035	~Amyloid_beta+(1|manifest)+cngeneson+pc_mito+brain_region+sex	6.29026	392
ENSG00000182325	0.0565948	-0.0031409	0.000600395	-0.0068822	protein_coding	FBXL6	66.45	0.451846	Amyloid_beta	923	~Amyloid_beta+(1|manifest)+cngeneson+pc_mito+brain_region+sex	1.94137	1925
ENSG00000183864	0.0564518	0.0204775	0.0400234	0.000931549	protein_coding	TOB2	51.16	0.451846	Amyloid_beta	5629	~Amyloid_beta+(1|manifest)+cngeneson+pc_mito+brain_region+sex	1.02178	3392
ENSG00000116138	0.0570213	-0.0171776	-0.00167618	-0.032679	protein_coding	DNAJC16	44.67	0.453758	Amyloid_beta	2692	~Amyloid_beta+(1|manifest)+cngeneson+pc_mito+brain_region+sex	0.548387	5212
ENSG00000196405	0.0570658	-0.0940223	-0.0205453	-0.167499	protein_coding	EVL	45.48	0.453758	Amyloid_beta	1242	~Amyloid_beta+(1|manifest)+cngeneson+pc_mito+brain_region+sex	3.07076	1153
ENSG00000027075	0.0573989	-0.384406	0.118938	-0.887749	protein_coding	PRKCH	42.48	0.455904	Amyloid_beta	2225	~Amyloid_beta+(1|manifest)+cngeneson+pc_mito+brain_region+sex	2.19187	1704
ENSG00000179361	0.0574754	0.0102622	0.0218223	-0.00129792	protein_coding	ARID3B	46.65	0.456009	Amyloid_beta	1487	~Amyloid_beta+(1|manifest)+cngeneson+pc_mito+brain_region+sex	0.38447	6067
ENSG00000033627	0.0577651	-0.026327	-0.00527626	-0.0473778	protein_coding	ATP6V0A1	45.46	0.4568	Amyloid_beta	300	~Amyloid_beta+(1|manifest)+cngeneson+pc_mito+brain_region+sex	0.485086	5541
ENSG00000146021	0.0577201	-0.0583533	-0.00679621	-0.10991	protein_coding	KLHL3	42.71	0.4568	Amyloid_beta	6798	~Amyloid_beta+(1|manifest)+cngeneson+pc_mito+brain_region+sex	2.00617	1864
ENSG00000153815	0.0576937	-0.358398	-0.0736366	-0.64316	protein_coding	CMIP	51.33	0.4568	Amyloid_beta	6781	~Amyloid_beta+(1|manifest)+cngeneson+pc_mito+brain_region+sex	9.59752	169
ENSG00000159202	0.057882	0.0186713	0.0348634	0.00247925	protein_coding	UBE2Z	47.4	0.457224	Amyloid_beta	7095	~Amyloid_beta+(1|manifest)+cngeneson+pc_mito+brain_region+sex	0.518005	5376
ENSG00000080845	0.0582237	-0.0622576	-0.00885987	-0.115655	protein_coding	DLGAP4	51.09	0.458311	Amyloid_beta	1896	~Amyloid_beta+(1|manifest)+cngeneson+pc_mito+brain_region+sex	1.40175	2646
ENSG00000105329	0.0581895	0.0245885	0.0529365	-0.00375941	protein_coding	TGFB1	53.14	0.458311	Amyloid_beta	3456	~Amyloid_beta+(1|manifest)+cngeneson+pc_mito+brain_region+sex	1.90057	1956
ENSG00000106211	0.0583053	0.0410916	0.401189	-0.319006	protein_coding	HSPB1	63.65	0.458311	Amyloid_beta	4955	~Amyloid_beta+(1|manifest)+cngeneson+pc_mito+brain_region+sex	27.9123	14
ENSG00000130304	0.0581562	0.0160788	0.0327416	-0.00058397	protein_coding	SLC27A1	53.88	0.458311	Amyloid_beta	1735	~Amyloid_beta+(1|manifest)+cngeneson+pc_mito+brain_region+sex	1.48926	2513
ENSG00000076201	0.0590834	0.00890769	0.016744	0.0010714	protein_coding	PTPN23	51.52	0.462441	Amyloid_beta	3640	~Amyloid_beta+(1|manifest)+cngeneson+pc_mito+brain_region+sex	0.254057	6703
ENSG00000101557	0.0591877	-0.0266733	-0.00567018	-0.0476765	protein_coding	USP14	38.05	0.462441	Amyloid_beta	6121	~Amyloid_beta+(1|manifest)+cngeneson+pc_mito+brain_region+sex	0.801042	4146
ENSG00000132199	0.0590134	-0.0386326	-0.00656702	-0.0706982	protein_coding	ENOSF1	46.09	0.462441	Amyloid_beta	4255	~Amyloid_beta+(1|manifest)+cngeneson+pc_mito+brain_region+sex	2.38068	1538
ENSG00000154655	0.0592975	-0.0617979	-0.00378029	-0.119816	protein_coding	L3MBTL4	39.96	0.462441	Amyloid_beta	6437	~Amyloid_beta+(1|manifest)+cngeneson+pc_mito+brain_region+sex	3.03917	1167
ENSG00000198160	0.0589333	-0.0460277	-0.00696248	-0.0850929	protein_coding	MIER1	36.15	0.462441	Amyloid_beta	1468	~Amyloid_beta+(1|manifest)+cngeneson+pc_mito+brain_region+sex	1.31262	2799
ENSG00000204406	0.0593577	-0.120441	0.00217455	-0.243056	protein_coding	MBD5	36.28	0.462441	Amyloid_beta	1802	~Amyloid_beta+(1|manifest)+cngeneson+pc_mito+brain_region+sex	1.66432	2256
ENSG00000213999	0.0593761	-2.55119e-09	8.8226e-07	-8.87363e-07	protein_coding	MEF2B	54.54	0.462441	Amyloid_beta	464	~Amyloid_beta+(1|manifest)+cngeneson+pc_mito+brain_region+sex	0.590309	5001
ENSG00000258289	0.0592093	-1.23542e-08	2.52875e-06	-2.55346e-06	protein_coding	CHURC1	41.09	0.462441	Amyloid_beta	4613	~Amyloid_beta+(1|manifest)+cngeneson+pc_mito+brain_region+sex	0.870347	3886
ENSG00000004864	0.0599573	0.0615845	0.110118	0.0130506	protein_coding	SLC25A13	39.76	0.463811	Amyloid_beta	2263	~Amyloid_beta+(1|manifest)+cngeneson+pc_mito+brain_region+sex	1.09982	3198
ENSG00000104154	0.060195	0.00600644	0.0116502	0.000362714	protein_coding	SLC30A4	39.85	0.463811	Amyloid_beta	2336	~Amyloid_beta+(1|manifest)+cngeneson+pc_mito+brain_region+sex	0.274411	6629
ENSG00000114850	0.0600668	-0.0231815	0.0047093	-0.0510722	protein_coding	SSR3	38.6	0.463811	Amyloid_beta	4461	~Amyloid_beta+(1|manifest)+cngeneson+pc_mito+brain_region+sex	1.69821	2210
ENSG00000131773	0.0601166	0.0251362	0.0574968	-0.00722445	protein_coding	KHDRBS3	38.22	0.463811	Amyloid_beta	2654	~Amyloid_beta+(1|manifest)+cngeneson+pc_mito+brain_region+sex	0.510675	5411
ENSG00000144642	0.0596252	-0.891549	0.30235	-2.08545	protein_coding	RBMS3	36.91	0.463811	Amyloid_beta	7007	~Amyloid_beta+(1|manifest)+cngeneson+pc_mito+brain_region+sex	12.6212	91
ENSG00000145390	0.0601628	-0.183447	-0.0355463	-0.331348	protein_coding	USP53	36.03	0.463811	Amyloid_beta	6689	~Amyloid_beta+(1|manifest)+cngeneson+pc_mito+brain_region+sex	1.71019	2192
ENSG00000164040	0.0601193	0.0271463	0.055539	-0.00124642	protein_coding	PGRMC2	38.64	0.463811	Amyloid_beta	2072	~Amyloid_beta+(1|manifest)+cngeneson+pc_mito+brain_region+sex	0.915057	3756
ENSG00000169246	0.0598478	-0.0199043	-0.00185182	-0.0379567	protein_coding	NPIPB3	45.45	0.463811	Amyloid_beta	477	~Amyloid_beta+(1|manifest)+cngeneson+pc_mito+brain_region+sex	2.27022	1642
ENSG00000196369	0.060141	-0.0995581	-0.011438	-0.187678	protein_coding	SRGAP2B	42.03	0.463811	Amyloid_beta	4025	~Amyloid_beta+(1|manifest)+cngeneson+pc_mito+brain_region+sex	4.67465	644
ENSG00000214944	0.0601383	0.154282	0.293115	0.0154479	protein_coding	ARHGEF28	39.36	0.463811	Amyloid_beta	2543	~Amyloid_beta+(1|manifest)+cngeneson+pc_mito+brain_region+sex	6.51975	361
ENSG00000133193	0.060279	0.0103503	0.0221363	-0.0014357	protein_coding	FAM104A	43.89	0.463961	Amyloid_beta	5854	~Amyloid_beta+(1|manifest)+cngeneson+pc_mito+brain_region+sex	0.361718	6202
ENSG00000163682	0.0603865	0.00341355	0.014653	-0.00782593	protein_coding	RPL9	40.71	0.464294	Amyloid_beta	2473	~Amyloid_beta+(1|manifest)+cngeneson+pc_mito+brain_region+sex	1.20557	2990
ENSG00000146833	0.0606034	-0.0204778	-0.00409244	-0.0368631	protein_coding	TRIM4	43.22	0.465465	Amyloid_beta	6422	~Amyloid_beta+(1|manifest)+cngeneson+pc_mito+brain_region+sex	0.458328	5688
ENSG00000204231	0.0607218	-0.00719563	0.00163636	-0.0160276	protein_coding	RXRB	53.9	0.465878	Amyloid_beta	3985	~Amyloid_beta+(1|manifest)+cngeneson+pc_mito+brain_region+sex	0.611618	4895
ENSG00000034693	0.0609962	-0.0114493	0.0103798	-0.0332784	protein_coding	PEX3	35.1	0.466077	Amyloid_beta	2127	~Amyloid_beta+(1|manifest)+cngeneson+pc_mito+brain_region+sex	0.610499	4903
ENSG00000115446	0.0610062	-0.00562392	0.0078436	-0.0190914	protein_coding	UNC50	42.81	0.466077	Amyloid_beta	1229	~Amyloid_beta+(1|manifest)+cngeneson+pc_mito+brain_region+sex	0.533901	5285
ENSG00000123358	0.0608509	-0.0425632	0.0288583	-0.113985	protein_coding	NR4A1	56.01	0.466077	Amyloid_beta	2244	~Amyloid_beta+(1|manifest)+cngeneson+pc_mito+brain_region+sex	5.66793	471
ENSG00000163050	0.060945	0.00675746	0.0199214	-0.00640649	protein_coding	COQ8A	53.68	0.466077	Amyloid_beta	1416	~Amyloid_beta+(1|manifest)+cngeneson+pc_mito+brain_region+sex	1.33058	2766
ENSG00000111707	0.0611417	0.0093227	0.0171849	0.00146049	protein_coding	SUDS3	44.37	0.466225	Amyloid_beta	2076	~Amyloid_beta+(1|manifest)+cngeneson+pc_mito+brain_region+sex	0.191135	6879
ENSG00000118181	0.0612635	-0.0137617	0.00884938	-0.0363727	protein_coding	RPS25	47.62	0.466225	Amyloid_beta	5847	~Amyloid_beta+(1|manifest)+cngeneson+pc_mito+brain_region+sex	1.75458	2130
ENSG00000168702	0.0612022	0.444243	0.98967	-0.101183	protein_coding	LRP1B	34.81	0.466225	Amyloid_beta	266	~Amyloid_beta+(1|manifest)+cngeneson+pc_mito+brain_region+sex	6.9398	329
ENSG00000178567	0.0612842	-0.0173066	-0.00530954	-0.0293037	protein_coding	EPM2AIP1	38.4	0.466225	Amyloid_beta	1796	~Amyloid_beta+(1|manifest)+cngeneson+pc_mito+brain_region+sex	0.440063	5779
ENSG00000196792	0.0613981	-0.0491824	0.00658505	-0.10495	protein_coding	STRN3	38.51	0.4666	Amyloid_beta	4676	~Amyloid_beta+(1|manifest)+cngeneson+pc_mito+brain_region+sex	1.15172	3088
ENSG00000138606	0.0615427	0.00607486	0.01518	-0.00303024	protein_coding	SHF	50.88	0.467206	Amyloid_beta	4758	~Amyloid_beta+(1|manifest)+cngeneson+pc_mito+brain_region+sex	0.836405	4011
ENSG00000075539	0.0617421	-0.170945	0.0285165	-0.370406	protein_coding	FRYL	36.94	0.467254	Amyloid_beta	3866	~Amyloid_beta+(1|manifest)+cngeneson+pc_mito+brain_region+sex	5.6326	475
ENSG00000105983	0.0618227	-0.231213	0.00429869	-0.466725	protein_coding	LMBR1	39.05	0.467254	Amyloid_beta	188	~Amyloid_beta+(1|manifest)+cngeneson+pc_mito+brain_region+sex	4.62704	656
ENSG00000115268	0.061656	0.0258018	0.0852206	-0.033617	protein_coding	RPS15	62.72	0.467254	Amyloid_beta	4550	~Amyloid_beta+(1|manifest)+cngeneson+pc_mito+brain_region+sex	2.29079	1625
ENSG00000130529	0.0618729	-0.0118576	-0.00223253	-0.0214827	protein_coding	TRPM4	50.3	0.467254	Amyloid_beta	4055	~Amyloid_beta+(1|manifest)+cngeneson+pc_mito+brain_region+sex	0.648051	4750
ENSG00000157426	0.0617822	-0.0176278	-0.00300468	-0.0322509	protein_coding	AASDH	38.98	0.467254	Amyloid_beta	7188	~Amyloid_beta+(1|manifest)+cngeneson+pc_mito+brain_region+sex	0.304875	6491
ENSG00000188811	0.0620259	-0.0264574	-0.00295395	-0.0499609	protein_coding	NHLRC3	37.72	0.467454	Amyloid_beta	132	~Amyloid_beta+(1|manifest)+cngeneson+pc_mito+brain_region+sex	1.06933	3275
ENSG00000275066	0.062029	0.0326184	0.0599023	0.00533456	protein_coding	SYNRG	40.77	0.467454	Amyloid_beta	2048	~Amyloid_beta+(1|manifest)+cngeneson+pc_mito+brain_region+sex	0.428501	5837
ENSG00000107796	0.0622729	0.0414928	0.0864641	-0.00347854	protein_coding	ACTA2	40.29	0.468802	Amyloid_beta	2016	~Amyloid_beta+(1|manifest)+cngeneson+pc_mito+brain_region+sex	2.9692	1201
ENSG00000149930	0.0623656	-0.0181027	-0.00202728	-0.0341781	protein_coding	TAOK2	54.91	0.46901	Amyloid_beta	2351	~Amyloid_beta+(1|manifest)+cngeneson+pc_mito+brain_region+sex	0.701806	4509
ENSG00000161016	0.0627191	0.0240731	0.0760431	-0.0278969	protein_coding	RPL8	60.89	0.470687	Amyloid_beta	7107	~Amyloid_beta+(1|manifest)+cngeneson+pc_mito+brain_region+sex	3.36597	1018
ENSG00000173674	0.0626618	-0.0171835	0.00380244	-0.0381695	protein_coding	EIF1AX	38.56	0.470687	Amyloid_beta	1766	~Amyloid_beta+(1|manifest)+cngeneson+pc_mito+brain_region+sex	2.42745	1507
ENSG00000134986	0.0633462	0.0804431	0.160308	0.000578312	protein_coding	NREP	38.48	0.474476	Amyloid_beta	1755	~Amyloid_beta+(1|manifest)+cngeneson+pc_mito+brain_region+sex	4.23351	747
ENSG00000143951	0.0633556	-0.0729589	-0.0155293	-0.130388	protein_coding	WDPCP	37.72	0.474476	Amyloid_beta	6960	~Amyloid_beta+(1|manifest)+cngeneson+pc_mito+brain_region+sex	0.848679	3966
ENSG00000048028	0.0635135	0.0124653	0.023972	0.000958591	protein_coding	USP28	41.45	0.474877	Amyloid_beta	2829	~Amyloid_beta+(1|manifest)+cngeneson+pc_mito+brain_region+sex	0.290813	6554
ENSG00000099949	0.0640017	-0.00288488	-0.000264382	-0.00550539	protein_coding	LZTR1	58.23	0.474877	Amyloid_beta	6729	~Amyloid_beta+(1|manifest)+cngeneson+pc_mito+brain_region+sex	0.234216	6781
ENSG00000104312	0.0638792	-0.0207203	-0.00352496	-0.0379156	protein_coding	RIPK2	35.92	0.474877	Amyloid_beta	2612	~Amyloid_beta+(1|manifest)+cngeneson+pc_mito+brain_region+sex	0.795329	4171
ENSG00000126458	0.063998	0.017549	0.0526951	-0.0175971	protein_coding	RRAS	59.05	0.474877	Amyloid_beta	2369	~Amyloid_beta+(1|manifest)+cngeneson+pc_mito+brain_region+sex	1.28966	2843
ENSG00000136153	0.0638435	0.0203224	0.0440289	-0.00338399	protein_coding	LMO7	38.67	0.474877	Amyloid_beta	6305	~Amyloid_beta+(1|manifest)+cngeneson+pc_mito+brain_region+sex	2.53992	1439
ENSG00000170558	0.0636664	0.268127	0.564103	-0.0278492	protein_coding	CDH2	37.17	0.474877	Amyloid_beta	5320	~Amyloid_beta+(1|manifest)+cngeneson+pc_mito+brain_region+sex	7.69026	272
ENSG00000180233	0.063945	-0.0377812	-0.00704301	-0.0685194	protein_coding	ZNRF2	36.62	0.474877	Amyloid_beta	4599	~Amyloid_beta+(1|manifest)+cngeneson+pc_mito+brain_region+sex	1.03904	3351
ENSG00000185753	0.0638853	-0.0161327	-0.00238091	-0.0298845	protein_coding	CXorf38	45.21	0.474877	Amyloid_beta	4527	~Amyloid_beta+(1|manifest)+cngeneson+pc_mito+brain_region+sex	0.497293	5480
ENSG00000204084	0.0638184	-0.0295082	-0.00350152	-0.0555149	protein_coding	INPP5B	46.64	0.474877	Amyloid_beta	988	~Amyloid_beta+(1|manifest)+cngeneson+pc_mito+brain_region+sex	0.600478	4957
ENSG00000080839	0.0643001	0.0131824	0.0262728	9.21067e-05	protein_coding	RBL1	43.07	0.476174	Amyloid_beta	1808	~Amyloid_beta+(1|manifest)+cngeneson+pc_mito+brain_region+sex	0.613398	4887
ENSG00000196182	0.0643086	0.0103895	0.0257614	-0.00498237	protein_coding	STK40	52.29	0.476174	Amyloid_beta	1657	~Amyloid_beta+(1|manifest)+cngeneson+pc_mito+brain_region+sex	0.838881	3997
ENSG00000185291	0.064429	0.0680635	0.138666	-0.00253919	protein_coding	IL3RA	54.54	0.476576	Amyloid_beta	5841	~Amyloid_beta+(1|manifest)+cngeneson+pc_mito+brain_region+sex	9.1268	189
ENSG00000112977	0.0648642	0.0691575	0.127506	0.0108086	protein_coding	DAP	46.29	0.47719	Amyloid_beta	4567	~Amyloid_beta+(1|manifest)+cngeneson+pc_mito+brain_region+sex	2.3027	1605
ENSG00000115524	0.0648096	0.0468079	0.0885164	0.00509942	protein_coding	SF3B1	39.44	0.47719	Amyloid_beta	902	~Amyloid_beta+(1|manifest)+cngeneson+pc_mito+brain_region+sex	1.07353	3262
ENSG00000135046	0.0648581	-0.0698224	-0.0093861	-0.130259	protein_coding	ANXA1	34.68	0.47719	Amyloid_beta	712	~Amyloid_beta+(1|manifest)+cngeneson+pc_mito+brain_region+sex	2.11176	1767
ENSG00000178425	0.0647342	0.0136866	0.0817063	-0.0543331	protein_coding	NT5DC1	36.29	0.47719	Amyloid_beta	3521	~Amyloid_beta+(1|manifest)+cngeneson+pc_mito+brain_region+sex	1.41945	2617
ENSG00000136960	0.0651239	-0.0739461	-0.0054138	-0.142478	protein_coding	ENPP2	39.28	0.478217	Amyloid_beta	6132	~Amyloid_beta+(1|manifest)+cngeneson+pc_mito+brain_region+sex	2.25414	1651
ENSG00000165113	0.0651813	0.0569757	0.108815	0.00513599	protein_coding	GKAP1	38.75	0.478217	Amyloid_beta	5328	~Amyloid_beta+(1|manifest)+cngeneson+pc_mito+brain_region+sex	2.92425	1219
ENSG00000106686	0.0653306	-0.0852252	0.011887	-0.182337	protein_coding	SPATA6L	41.45	0.478826	Amyloid_beta	4836	~Amyloid_beta+(1|manifest)+cngeneson+pc_mito+brain_region+sex	3.72237	901
ENSG00000112972	0.0654443	0.00071692	0.0330523	-0.0316184	protein_coding	HMGCS1	38.76	0.479172	Amyloid_beta	1217	~Amyloid_beta+(1|manifest)+cngeneson+pc_mito+brain_region+sex	0.496228	5486
ENSG00000051382	0.0660302	-0.0438923	-0.0060582	-0.0817263	protein_coding	PIK3CB	40.59	0.480968	Amyloid_beta	420	~Amyloid_beta+(1|manifest)+cngeneson+pc_mito+brain_region+sex	0.596873	4977
ENSG00000080371	0.0662913	-0.0586795	-0.00352421	-0.113835	protein_coding	RAB21	37.14	0.480968	Amyloid_beta	3881	~Amyloid_beta+(1|manifest)+cngeneson+pc_mito+brain_region+sex	2.67001	1356
ENSG00000101096	0.0669145	0.0566081	0.110357	0.00285875	protein_coding	NFATC2	47.94	0.480968	Amyloid_beta	2963	~Amyloid_beta+(1|manifest)+cngeneson+pc_mito+brain_region+sex	3.07117	1152
ENSG00000101413	0.0671564	-0.0259876	-0.00460447	-0.0473707	protein_coding	RPRD1B	42.34	0.480968	Amyloid_beta	2287	~Amyloid_beta+(1|manifest)+cngeneson+pc_mito+brain_region+sex	0.676843	4624
ENSG00000105404	0.0673044	0.0512686	0.100334	0.00220306	protein_coding	RABAC1	61.23	0.480968	Amyloid_beta	2950	~Amyloid_beta+(1|manifest)+cngeneson+pc_mito+brain_region+sex	1.74749	2142
ENSG00000115368	0.0668299	-0.0123448	0.0135336	-0.0382232	protein_coding	WDR75	37.02	0.480968	Amyloid_beta	3540	~Amyloid_beta+(1|manifest)+cngeneson+pc_mito+brain_region+sex	0.798194	4160
ENSG00000116260	0.0664335	0.00547549	0.010577	0.000374004	protein_coding	QSOX1	51.85	0.480968	Amyloid_beta	573	~Amyloid_beta+(1|manifest)+cngeneson+pc_mito+brain_region+sex	0.192678	6876
ENSG00000116754	0.0658106	0.0913957	0.166842	0.0159494	protein_coding	SRSF11	37.01	0.480968	Amyloid_beta	2855	~Amyloid_beta+(1|manifest)+cngeneson+pc_mito+brain_region+sex	2.79768	1293
ENSG00000119048	0.067041	-0.0759414	-0.0124815	-0.139401	protein_coding	UBE2B	41.25	0.480968	Amyloid_beta	443	~Amyloid_beta+(1|manifest)+cngeneson+pc_mito+brain_region+sex	2.58464	1404
ENSG00000119596	0.0669653	-0.00157775	0.0294877	-0.0326432	protein_coding	YLPM1	39.69	0.480968	Amyloid_beta	5021	~Amyloid_beta+(1|manifest)+cngeneson+pc_mito+brain_region+sex	0.416897	5906
ENSG00000134419	0.0669615	0.0230903	0.0652802	-0.0190996	protein_coding	RPS15A	46.41	0.480968	Amyloid_beta	5184	~Amyloid_beta+(1|manifest)+cngeneson+pc_mito+brain_region+sex	1.26342	2889
ENSG00000141076	0.0665186	0.0120646	0.0242576	-0.000128496	protein_coding	UTP4	43.98	0.480968	Amyloid_beta	5531	~Amyloid_beta+(1|manifest)+cngeneson+pc_mito+brain_region+sex	0.454911	5699
ENSG00000141568	0.0666247	0.0293713	0.0548201	0.00392235	protein_coding	FOXK2	49.72	0.480968	Amyloid_beta	1008	~Amyloid_beta+(1|manifest)+cngeneson+pc_mito+brain_region+sex	0.569333	5100
ENSG00000154309	0.066359	-0.00518395	0.000982296	-0.0113502	protein_coding	DISP1	37.25	0.480968	Amyloid_beta	6644	~Amyloid_beta+(1|manifest)+cngeneson+pc_mito+brain_region+sex	1.28679	2848
ENSG00000154727	0.0665046	-0.0244176	-0.00348941	-0.0453458	protein_coding	GABPA	36.67	0.480968	Amyloid_beta	6558	~Amyloid_beta+(1|manifest)+cngeneson+pc_mito+brain_region+sex	0.741138	4357
ENSG00000159917	0.0671501	0.0146668	0.0354618	-0.00612824	protein_coding	ZNF235	39.47	0.480968	Amyloid_beta	6730	~Amyloid_beta+(1|manifest)+cngeneson+pc_mito+brain_region+sex	0.272218	6640
ENSG00000163638	0.0667544	-1.45968	-0.172164	-2.74719	protein_coding	ADAMTS9	40.09	0.480968	Amyloid_beta	1444	~Amyloid_beta+(1|manifest)+cngeneson+pc_mito+brain_region+sex	10.9772	138
ENSG00000171056	0.0673569	-0.0479411	0.00176346	-0.0976457	protein_coding	SOX7	52.16	0.480968	Amyloid_beta	6683	~Amyloid_beta+(1|manifest)+cngeneson+pc_mito+brain_region+sex	2.08142	1795
ENSG00000179348	0.065903	0.0722491	0.162121	-0.017623	protein_coding	GATA2	60.46	0.480968	Amyloid_beta	5261	~Amyloid_beta+(1|manifest)+cngeneson+pc_mito+brain_region+sex	2.7075	1334
ENSG00000187244	0.0671667	0.0308439	0.0704153	-0.00872745	protein_coding	BCAM	58.92	0.480968	Amyloid_beta	4583	~Amyloid_beta+(1|manifest)+cngeneson+pc_mito+brain_region+sex	2.74806	1315
ENSG00000187720	0.0659278	-1.07142	0.229138	-2.37198	protein_coding	THSD4	42.5	0.480968	Amyloid_beta	2298	~Amyloid_beta+(1|manifest)+cngeneson+pc_mito+brain_region+sex	9.45546	177
ENSG00000196586	0.0663764	0.161774	0.298774	0.0247735	protein_coding	MYO6	37.66	0.480968	Amyloid_beta	4300	~Amyloid_beta+(1|manifest)+cngeneson+pc_mito+brain_region+sex	2.80814	1282
ENSG00000197283	0.0661221	0.0133409	0.0289503	-0.00226848	protein_coding	SYNGAP1	53.92	0.480968	Amyloid_beta	4821	~Amyloid_beta+(1|manifest)+cngeneson+pc_mito+brain_region+sex	1.47991	2535
ENSG00000198825	0.0668808	-0.0504001	-0.00239379	-0.0984065	protein_coding	INPP5F	41.23	0.480968	Amyloid_beta	6583	~Amyloid_beta+(1|manifest)+cngeneson+pc_mito+brain_region+sex	1.59676	2350
ENSG00000278053	0.0673465	0.036674	0.0700766	0.00327147	protein_coding	DDX52	39.55	0.480968	Amyloid_beta	1088	~Amyloid_beta+(1|manifest)+cngeneson+pc_mito+brain_region+sex	0.821397	4073
ENSG00000134531	0.0674267	-0.202239	-0.0294502	-0.375028	protein_coding	EMP1	44.21	0.48099	Amyloid_beta	2162	~Amyloid_beta+(1|manifest)+cngeneson+pc_mito+brain_region+sex	4.89613	599
ENSG00000125944	0.067592	-0.0516519	-0.0108505	-0.0924533	protein_coding	HNRNPR	38.85	0.481693	Amyloid_beta	4723	~Amyloid_beta+(1|manifest)+cngeneson+pc_mito+brain_region+sex	1.76495	2116
ENSG00000118985	0.0678827	-0.639301	-0.0476328	-1.23097	protein_coding	ELL2	38.08	0.482234	Amyloid_beta	6620	~Amyloid_beta+(1|manifest)+cngeneson+pc_mito+brain_region+sex	7.65207	275
ENSG00000124762	0.067773	-0.0477753	0.00993785	-0.105489	protein_coding	CDKN1A	54.41	0.482234	Amyloid_beta	4604	~Amyloid_beta+(1|manifest)+cngeneson+pc_mito+brain_region+sex	2.88891	1235
ENSG00000125952	0.0679353	-0.0313832	-0.00383678	-0.0589297	protein_coding	MAX	44.69	0.482234	Amyloid_beta	6040	~Amyloid_beta+(1|manifest)+cngeneson+pc_mito+brain_region+sex	0.553692	5184
ENSG00000173692	0.0678163	-0.0544819	-0.0105253	-0.0984384	protein_coding	PSMD1	37.89	0.482234	Amyloid_beta	1839	~Amyloid_beta+(1|manifest)+cngeneson+pc_mito+brain_region+sex	1.08412	3237
ENSG00000135457	0.0680812	-0.0498267	-0.00948545	-0.0901679	protein_coding	TFCP2	41.94	0.482331	Amyloid_beta	6209	~Amyloid_beta+(1|manifest)+cngeneson+pc_mito+brain_region+sex	0.793327	4180
ENSG00000166669	0.0680827	0.0644505	0.132251	-0.00334978	protein_coding	ATF7IP2	41.4	0.482331	Amyloid_beta	868	~Amyloid_beta+(1|manifest)+cngeneson+pc_mito+brain_region+sex	1.04138	3344
ENSG00000118292	0.0681579	-0.034431	-0.00614068	-0.0627214	protein_coding	C1orf54	46.5	0.48239	Amyloid_beta	3106	~Amyloid_beta+(1|manifest)+cngeneson+pc_mito+brain_region+sex	0.983706	3521
ENSG00000078304	0.0683716	-0.156907	-0.00519043	-0.308623	protein_coding	PPP2R5C	44.63	0.483058	Amyloid_beta	6148	~Amyloid_beta+(1|manifest)+cngeneson+pc_mito+brain_region+sex	2.05493	1815
ENSG00000174839	0.0683863	-0.0647584	-0.0111992	-0.118318	protein_coding	DENND6A	39.72	0.483058	Amyloid_beta	4369	~Amyloid_beta+(1|manifest)+cngeneson+pc_mito+brain_region+sex	3.30923	1045
ENSG00000188917	0.0684742	-0.0037552	4.24461e-05	-0.00755284	protein_coding	TRMT2B	44.9	0.483206	Amyloid_beta	4077	~Amyloid_beta+(1|manifest)+cngeneson+pc_mito+brain_region+sex	0.141675	6930
ENSG00000173041	0.068625	0.033285	0.0649112	0.00165873	protein_coding	ZNF680	38.96	0.483796	Amyloid_beta	2955	~Amyloid_beta+(1|manifest)+cngeneson+pc_mito+brain_region+sex	0.986503	3508
ENSG00000107201	0.0688358	-0.117631	-0.0143482	-0.220914	protein_coding	DDX58	39.59	0.484808	Amyloid_beta	5822	~Amyloid_beta+(1|manifest)+cngeneson+pc_mito+brain_region+sex	4.31345	720
ENSG00000113595	0.0691769	-0.0152521	-0.00263286	-0.0278713	protein_coding	TRIM23	37.19	0.486005	Amyloid_beta	3957	~Amyloid_beta+(1|manifest)+cngeneson+pc_mito+brain_region+sex	0.479315	5574
ENSG00000127720	0.0692545	0.029272	0.0743559	-0.0158119	protein_coding	METTL25	35.29	0.486005	Amyloid_beta	6473	~Amyloid_beta+(1|manifest)+cngeneson+pc_mito+brain_region+sex	1.36509	2702
ENSG00000166348	0.0692753	-0.264618	-0.045809	-0.483427	protein_coding	USP54	42.16	0.486005	Amyloid_beta	2597	~Amyloid_beta+(1|manifest)+cngeneson+pc_mito+brain_region+sex	7.15119	314
ENSG00000188483	0.0691729	0.0104767	0.0609386	-0.0399852	protein_coding	IER5L	64.98	0.486005	Amyloid_beta	3844	~Amyloid_beta+(1|manifest)+cngeneson+pc_mito+brain_region+sex	2.19964	1694
ENSG00000145730	0.0693775	-0.215703	0.0225784	-0.453984	protein_coding	PAM	35.92	0.486249	Amyloid_beta	6250	~Amyloid_beta+(1|manifest)+cngeneson+pc_mito+brain_region+sex	2.83889	1268
ENSG00000183762	0.0695424	-0.0199515	-0.00212365	-0.0377793	protein_coding	KREMEN1	45.51	0.486652	Amyloid_beta	5336	~Amyloid_beta+(1|manifest)+cngeneson+pc_mito+brain_region+sex	0.627852	4830
ENSG00000203879	0.06957	-0.0148517	0.00224042	-0.0319437	protein_coding	GDI1	59.79	0.486652	Amyloid_beta	2818	~Amyloid_beta+(1|manifest)+cngeneson+pc_mito+brain_region+sex	0.453891	5704
ENSG00000131323	0.0699123	-0.0418431	-0.00713393	-0.0765523	protein_coding	TRAF3	45.84	0.4881	Amyloid_beta	3530	~Amyloid_beta+(1|manifest)+cngeneson+pc_mito+brain_region+sex	1.54239	2437
ENSG00000134779	0.0699115	0.0190896	0.0359297	0.0022496	protein_coding	TPGS2	42.82	0.4881	Amyloid_beta	3543	~Amyloid_beta+(1|manifest)+cngeneson+pc_mito+brain_region+sex	0.466973	5646
ENSG00000151881	0.0701291	-0.0224174	-0.00472449	-0.0401103	protein_coding	TMEM267	38.29	0.488846	Amyloid_beta	7097	~Amyloid_beta+(1|manifest)+cngeneson+pc_mito+brain_region+sex	0.417153	5904
ENSG00000169714	0.0701547	0.0233962	0.0458599	0.000932552	protein_coding	CNBP	42.65	0.488846	Amyloid_beta	1044	~Amyloid_beta+(1|manifest)+cngeneson+pc_mito+brain_region+sex	0.810734	4110
ENSG00000024048	0.0703918	-0.103894	-0.0178973	-0.189891	protein_coding	UBR2	39.11	0.490025	Amyloid_beta	1943	~Amyloid_beta+(1|manifest)+cngeneson+pc_mito+brain_region+sex	2.93367	1214
ENSG00000167578	0.0705986	-3.42417e-09	7.18284e-07	-7.25133e-07	protein_coding	RAB4B	51.94	0.49099	Amyloid_beta	5132	~Amyloid_beta+(1|manifest)+cngeneson+pc_mito+brain_region+sex	0.694044	4545
ENSG00000058453	0.0708388	0.0207801	0.0430134	-0.00145312	protein_coding	CROCC	49.14	0.492186	Amyloid_beta	2139	~Amyloid_beta+(1|manifest)+cngeneson+pc_mito+brain_region+sex	2.46033	1484
ENSG00000004478	0.0709407	0.0956124	0.209919	-0.0186938	protein_coding	FKBP4	51.53	0.49242	Amyloid_beta	5018	~Amyloid_beta+(1|manifest)+cngeneson+pc_mito+brain_region+sex	10.4454	153
ENSG00000104324	0.0712909	-0.0930639	-0.0107085	-0.175419	protein_coding	CPQ	38.13	0.492442	Amyloid_beta	6873	~Amyloid_beta+(1|manifest)+cngeneson+pc_mito+brain_region+sex	1.65193	2272
ENSG00000117000	0.0712339	-0.0580068	-0.0099151	-0.106098	protein_coding	RLF	39.69	0.492442	Amyloid_beta	6188	~Amyloid_beta+(1|manifest)+cngeneson+pc_mito+brain_region+sex	0.505815	5437
ENSG00000135334	0.0713536	-0.0111399	0.000677586	-0.0229573	protein_coding	AKIRIN2	40.79	0.492442	Amyloid_beta	1544	~Amyloid_beta+(1|manifest)+cngeneson+pc_mito+brain_region+sex	0.385615	6063
ENSG00000153015	0.071228	-0.0437279	0.000723054	-0.0881789	protein_coding	CWC27	35.58	0.492442	Amyloid_beta	7162	~Amyloid_beta+(1|manifest)+cngeneson+pc_mito+brain_region+sex	0.638069	4789
ENSG00000159459	0.0712813	-0.0857531	-0.012528	-0.158978	protein_coding	UBR1	39.81	0.492442	Amyloid_beta	1383	~Amyloid_beta+(1|manifest)+cngeneson+pc_mito+brain_region+sex	1.76157	2121
ENSG00000272602	0.0711595	0.0188257	0.037957	-0.000305589	protein_coding	ZNF595	38.32	0.492442	Amyloid_beta	5449	~Amyloid_beta+(1|manifest)+cngeneson+pc_mito+brain_region+sex	0.422713	5873
ENSG00000070526	0.0715346	-0.0155997	0.00580396	-0.0370033	protein_coding	ST6GALNAC1	48.61	0.49322	Amyloid_beta	3802	~Amyloid_beta+(1|manifest)+cngeneson+pc_mito+brain_region+sex	4.6392	654
ENSG00000061987	0.0718873	-0.0843474	-0.011076	-0.157619	protein_coding	MON2	36.21	0.493371	Amyloid_beta	2065	~Amyloid_beta+(1|manifest)+cngeneson+pc_mito+brain_region+sex	2.0014	1875
ENSG00000100485	0.0718987	-0.0543206	-0.0070528	-0.101588	protein_coding	SOS2	38.28	0.493371	Amyloid_beta	23	~Amyloid_beta+(1|manifest)+cngeneson+pc_mito+brain_region+sex	1.31171	2801
ENSG00000115944	0.0718522	0.00857662	0.0161903	0.000962971	protein_coding	COX7A2L	44	0.493371	Amyloid_beta	4988	~Amyloid_beta+(1|manifest)+cngeneson+pc_mito+brain_region+sex	0.18251	6889
ENSG00000133961	0.0716423	-0.0886175	-0.00949168	-0.167743	protein_coding	NUMB	40.48	0.493371	Amyloid_beta	561	~Amyloid_beta+(1|manifest)+cngeneson+pc_mito+brain_region+sex	2.07095	1800
ENSG00000138279	0.0718513	-0.0265151	-0.00452545	-0.0485047	protein_coding	ANXA7	40.79	0.493371	Amyloid_beta	6866	~Amyloid_beta+(1|manifest)+cngeneson+pc_mito+brain_region+sex	0.989848	3502
ENSG00000262599	0.0720259	2.61294e-09	8.87554e-07	-8.82328e-07	protein_coding	DENND11	43.52	0.493775	Amyloid_beta	1705	~Amyloid_beta+(1|manifest)+cngeneson+pc_mito+brain_region+sex	0.753077	4313
ENSG00000227460	0.0721604	1.3662e-08	2.85106e-06	-2.82374e-06	protein_coding	SYNGAP1	53.93	0.494227	Amyloid_beta	535	~Amyloid_beta+(1|manifest)+cngeneson+pc_mito+brain_region+sex	1.60904	2328
ENSG00000113312	0.0722648	0.0192631	0.0412352	-0.00270891	protein_coding	TTC1	41.36	0.494473	Amyloid_beta	1693	~Amyloid_beta+(1|manifest)+cngeneson+pc_mito+brain_region+sex	0.687068	4576
ENSG00000126709	0.0723982	-0.0835933	-0.0111097	-0.156077	protein_coding	IFI6	50.01	0.494915	Amyloid_beta	2359	~Amyloid_beta+(1|manifest)+cngeneson+pc_mito+brain_region+sex	11.0459	134
ENSG00000172661	0.0727933	-0.0146383	-0.00103566	-0.0282408	protein_coding	WASHC2C	42.53	0.496852	Amyloid_beta	6875	~Amyloid_beta+(1|manifest)+cngeneson+pc_mito+brain_region+sex	0.779827	4223
ENSG00000285048	0.0728193	-6.69493e-09	2.26559e-06	-2.27898e-06	protein_coding	IRF9	53.69	0.496852	Amyloid_beta	5634	~Amyloid_beta+(1|manifest)+cngeneson+pc_mito+brain_region+sex	1.83618	2024
ENSG00000063245	0.0730945	0.00707535	0.0146403	-0.00048955	protein_coding	EPN1	54.85	0.497629	Amyloid_beta	1776	~Amyloid_beta+(1|manifest)+cngeneson+pc_mito+brain_region+sex	0.41039	5943
ENSG00000091127	0.0732605	0.0405218	0.0786928	0.00235087	protein_coding	PUS7	43	0.497629	Amyloid_beta	507	~Amyloid_beta+(1|manifest)+cngeneson+pc_mito+brain_region+sex	1.40534	2643
ENSG00000132963	0.0731982	-0.0727875	-0.0134061	-0.132169	protein_coding	POMP	39.22	0.497629	Amyloid_beta	1646	~Amyloid_beta+(1|manifest)+cngeneson+pc_mito+brain_region+sex	3.91937	837
ENSG00000136193	0.0732692	0.0193689	0.0472536	-0.00851591	protein_coding	SCRN1	43.91	0.497629	Amyloid_beta	837	~Amyloid_beta+(1|manifest)+cngeneson+pc_mito+brain_region+sex	1.06768	3283
ENSG00000138430	0.0732909	-0.0700413	-0.0101597	-0.129923	protein_coding	OLA1	36.47	0.497629	Amyloid_beta	1883	~Amyloid_beta+(1|manifest)+cngeneson+pc_mito+brain_region+sex	0.862087	3914
ENSG00000186260	0.0733471	-0.921892	0.397371	-2.24115	protein_coding	MRTFB	38.53	0.497629	Amyloid_beta	2339	~Amyloid_beta+(1|manifest)+cngeneson+pc_mito+brain_region+sex	7.91244	254
ENSG00000137942	0.0735491	-0.073661	-0.0126272	-0.134695	protein_coding	FNBP1L	37.34	0.49853	Amyloid_beta	2725	~Amyloid_beta+(1|manifest)+cngeneson+pc_mito+brain_region+sex	0.949827	3639
ENSG00000171823	0.0737308	0.042202	0.0904997	-0.00609561	protein_coding	FBXL14	46.72	0.499292	Amyloid_beta	2869	~Amyloid_beta+(1|manifest)+cngeneson+pc_mito+brain_region+sex	1.48675	2520
ENSG00000006652	0.0740535	0.0288782	0.269359	-0.211603	protein_coding	IFRD1	39.46	0.49958	Amyloid_beta	2856	~Amyloid_beta+(1|manifest)+cngeneson+pc_mito+brain_region+sex	1.65696	2263
ENSG00000007341	0.0740753	-0.0241063	-0.00418456	-0.044028	protein_coding	ST7L	39.05	0.49958	Amyloid_beta	1343	~Amyloid_beta+(1|manifest)+cngeneson+pc_mito+brain_region+sex	0.412488	5930
ENSG00000054282	0.0740737	-0.0822182	-0.011733	-0.152703	protein_coding	SDCCAG8	39.81	0.49958	Amyloid_beta	6169	~Amyloid_beta+(1|manifest)+cngeneson+pc_mito+brain_region+sex	1.06491	3288
ENSG00000074527	0.0741889	0.0145372	0.0340355	-0.00496113	protein_coding	NTN4	40.1	0.49958	Amyloid_beta	1749	~Amyloid_beta+(1|manifest)+cngeneson+pc_mito+brain_region+sex	2.43599	1498
ENSG00000159788	0.0739303	0.0125157	0.0424766	-0.0174452	protein_coding	RGS12	50.96	0.49958	Amyloid_beta	6688	~Amyloid_beta+(1|manifest)+cngeneson+pc_mito+brain_region+sex	1.31092	2803
ENSG00000171843	0.0741399	-0.103507	0.0668633	-0.273876	protein_coding	MLLT3	37.12	0.49958	Amyloid_beta	5960	~Amyloid_beta+(1|manifest)+cngeneson+pc_mito+brain_region+sex	3.07406	1150
ENSG00000005469	0.0744993	-0.0141885	-0.000168694	-0.0282082	protein_coding	CROT	37.43	0.499942	Amyloid_beta	6339	~Amyloid_beta+(1|manifest)+cngeneson+pc_mito+brain_region+sex	0.313371	6437
ENSG00000102172	0.0744558	0.0132508	0.0258512	0.000650308	protein_coding	SMS	43.39	0.499942	Amyloid_beta	416	~Amyloid_beta+(1|manifest)+cngeneson+pc_mito+brain_region+sex	0.387823	6050
ENSG00000149182	0.0744397	0.00525048	0.011931	-0.00143	protein_coding	ARFGAP2	53.19	0.499942	Amyloid_beta	5835	~Amyloid_beta+(1|manifest)+cngeneson+pc_mito+brain_region+sex	0.297122	6520
ENSG00000155085	0.07452	0.0148129	0.0415657	-0.01194	protein_coding	AK9	38.27	0.499942	Amyloid_beta	6822	~Amyloid_beta+(1|manifest)+cngeneson+pc_mito+brain_region+sex	0.657212	4714
ENSG00000115290	0.0748002	0.0359341	0.0830648	-0.0111966	protein_coding	GRB14	37.01	0.500549	Amyloid_beta	843	~Amyloid_beta+(1|manifest)+cngeneson+pc_mito+brain_region+sex	4.42449	697
ENSG00000135070	0.0746915	0.0111859	0.0258973	-0.00352552	protein_coding	ISCA1	41.36	0.500549	Amyloid_beta	4880	~Amyloid_beta+(1|manifest)+cngeneson+pc_mito+brain_region+sex	0.380351	6091
ENSG00000014216	0.0755671	0.0107549	0.020734	0.000775687	protein_coding	CAPN1	51.18	0.500849	Amyloid_beta	1470	~Amyloid_beta+(1|manifest)+cngeneson+pc_mito+brain_region+sex	0.334723	6344
ENSG00000076356	0.0750346	0.399685	0.785733	0.0136359	protein_coding	PLXNA2	47.99	0.500849	Amyloid_beta	12	~Amyloid_beta+(1|manifest)+cngeneson+pc_mito+brain_region+sex	4.96468	588
ENSG00000112584	0.0759051	-0.0929602	-0.0150357	-0.170885	protein_coding	FAM120B	44.49	0.500849	Amyloid_beta	2388	~Amyloid_beta+(1|manifest)+cngeneson+pc_mito+brain_region+sex	2.52278	1451
ENSG00000124193	0.0752643	0.0430829	0.0812081	0.00495771	protein_coding	SRSF6	42.3	0.500849	Amyloid_beta	997	~Amyloid_beta+(1|manifest)+cngeneson+pc_mito+brain_region+sex	1.70471	2205
ENSG00000130741	0.0757441	-0.0300639	-0.00249761	-0.0576303	protein_coding	EIF2S3	41.35	0.500849	Amyloid_beta	2037	~Amyloid_beta+(1|manifest)+cngeneson+pc_mito+brain_region+sex	2.06491	1805
ENSG00000146247	0.0751352	-0.155302	-0.00196471	-0.308639	protein_coding	PHIP	34.28	0.500849	Amyloid_beta	6603	~Amyloid_beta+(1|manifest)+cngeneson+pc_mito+brain_region+sex	1.13021	3132
ENSG00000162775	0.0749714	0.00514622	0.014992	-0.00469952	protein_coding	RBM15	44.01	0.500849	Amyloid_beta	1320	~Amyloid_beta+(1|manifest)+cngeneson+pc_mito+brain_region+sex	0.309865	6462
ENSG00000174197	0.0756346	0.0326315	0.0620214	0.00324152	protein_coding	MGA	40.41	0.500849	Amyloid_beta	4361	~Amyloid_beta+(1|manifest)+cngeneson+pc_mito+brain_region+sex	0.390567	6036
ENSG00000213639	0.0756767	-0.143456	-0.00971873	-0.277192	protein_coding	PPP1CB	38.98	0.500849	Amyloid_beta	5178	~Amyloid_beta+(1|manifest)+cngeneson+pc_mito+brain_region+sex	2.7587	1308
ENSG00000172780	0.0759941	1.19876e-08	2.47347e-06	-2.4495e-06	protein_coding	RAB43	50.78	0.500977	Amyloid_beta	3725	~Amyloid_beta+(1|manifest)+cngeneson+pc_mito+brain_region+sex	1.18542	3031
ENSG00000135124	0.0761381	0.0136095	0.0307195	-0.00350063	protein_coding	P2RX4	50.39	0.501469	Amyloid_beta	2531	~Amyloid_beta+(1|manifest)+cngeneson+pc_mito+brain_region+sex	1.61849	2317
ENSG00000176261	0.0762586	-0.0175815	-0.00310668	-0.0320563	protein_coding	ZBTB8OS	44.37	0.501804	Amyloid_beta	365	~Amyloid_beta+(1|manifest)+cngeneson+pc_mito+brain_region+sex	0.402962	5978
ENSG00000179134	0.0763378	-0.0171364	-4.92443e-05	-0.0342236	protein_coding	SAMD4B	49.82	0.501867	Amyloid_beta	2068	~Amyloid_beta+(1|manifest)+cngeneson+pc_mito+brain_region+sex	0.396795	6009
ENSG00000081791	0.0764299	-0.0257557	-0.00407861	-0.0474327	protein_coding	DELE1	48.18	0.502015	Amyloid_beta	3081	~Amyloid_beta+(1|manifest)+cngeneson+pc_mito+brain_region+sex	0.708404	4484
ENSG00000067900	0.0765237	-0.0671192	-0.00943414	-0.124804	protein_coding	ROCK1	36.91	0.502173	Amyloid_beta	5265	~Amyloid_beta+(1|manifest)+cngeneson+pc_mito+brain_region+sex	1.05941	3302
ENSG00000115307	0.0766455	0.0204172	0.0431811	-0.00234676	protein_coding	AUP1	54.91	0.502516	Amyloid_beta	5134	~Amyloid_beta+(1|manifest)+cngeneson+pc_mito+brain_region+sex	1.15755	3079
ENSG00000040341	0.0768279	0.383188	0.88266	-0.116285	protein_coding	STAU2	38.25	0.502797	Amyloid_beta	5213	~Amyloid_beta+(1|manifest)+cngeneson+pc_mito+brain_region+sex	11.2538	126
ENSG00000227124	0.0767637	0.0178176	0.0424099	-0.00677465	protein_coding	ZNF717	40.85	0.502797	Amyloid_beta	1037	~Amyloid_beta+(1|manifest)+cngeneson+pc_mito+brain_region+sex	0.348355	6285
ENSG00000140464	0.0769627	-0.051546	-0.00715763	-0.0959345	protein_coding	PML	47.81	0.503223	Amyloid_beta	3388	~Amyloid_beta+(1|manifest)+cngeneson+pc_mito+brain_region+sex	1.86216	2001
ENSG00000010278	0.077211	0.0729904	0.16373	-0.0177496	protein_coding	CD9	51.04	0.504389	Amyloid_beta	4772	~Amyloid_beta+(1|manifest)+cngeneson+pc_mito+brain_region+sex	3.04628	1163
ENSG00000061794	0.0773663	-0.00763068	-0.000882337	-0.014379	protein_coding	MRPS35	38.61	0.504946	Amyloid_beta	3026	~Amyloid_beta+(1|manifest)+cngeneson+pc_mito+brain_region+sex	0.132649	6933
ENSG00000116977	0.0774791	-0.00925964	0.0052476	-0.0237669	protein_coding	LGALS8	43.48	0.505225	Amyloid_beta	3662	~Amyloid_beta+(1|manifest)+cngeneson+pc_mito+brain_region+sex	0.42383	5866
ENSG00000114391	0.0777619	-0.00967402	0.0214634	-0.0408115	protein_coding	RPL24	42.34	0.506596	Amyloid_beta	3403	~Amyloid_beta+(1|manifest)+cngeneson+pc_mito+brain_region+sex	1.42156	2614
ENSG00000136869	0.0779702	2.59785e-08	5.28868e-06	-5.23672e-06	protein_coding	TLR4	38.47	0.506596	Amyloid_beta	5516	~Amyloid_beta+(1|manifest)+cngeneson+pc_mito+brain_region+sex	4.94734	589
ENSG00000198064	0.0779676	-0.0665816	-0.0114043	-0.121759	protein_coding	NPIPB13	46.11	0.506596	Amyloid_beta	3651	~Amyloid_beta+(1|manifest)+cngeneson+pc_mito+brain_region+sex	4.5933	659
ENSG00000142546	0.0783497	0.0127731	0.0311668	-0.00562067	protein_coding	NOSIP	50.81	0.508603	Amyloid_beta	2717	~Amyloid_beta+(1|manifest)+cngeneson+pc_mito+brain_region+sex	0.819872	4079
ENSG00000170340	0.0784433	0.0265194	0.0548113	-0.00177243	protein_coding	B3GNT2	45.39	0.508753	Amyloid_beta	1991	~Amyloid_beta+(1|manifest)+cngeneson+pc_mito+brain_region+sex	1.27419	2869
ENSG00000090857	0.078604	-0.0228797	-0.000987562	-0.0447718	protein_coding	PDPR	47.1	0.509337	Amyloid_beta	4083	~Amyloid_beta+(1|manifest)+cngeneson+pc_mito+brain_region+sex	1.78936	2091
ENSG00000111261	0.0787616	0.0151063	0.0299189	0.000293705	protein_coding	MANSC1	43.98	0.509443	Amyloid_beta	3424	~Amyloid_beta+(1|manifest)+cngeneson+pc_mito+brain_region+sex	0.607309	4919
ENSG00000181404	0.0787175	-0.00578715	2.52289e-05	-0.0115995	protein_coding	WASHC1	45.88	0.509443	Amyloid_beta	3906	~Amyloid_beta+(1|manifest)+cngeneson+pc_mito+brain_region+sex	3.7968	877
ENSG00000135205	0.078975	-0.0246879	-0.000453974	-0.0489219	protein_coding	CCDC146	39.17	0.510134	Amyloid_beta	4762	~Amyloid_beta+(1|manifest)+cngeneson+pc_mito+brain_region+sex	0.962856	3591
ENSG00000145779	0.0790099	-0.0566233	0.0344612	-0.147708	protein_coding	TNFAIP8	41.46	0.510134	Amyloid_beta	7180	~Amyloid_beta+(1|manifest)+cngeneson+pc_mito+brain_region+sex	3.12106	1122
ENSG00000069275	0.0792704	-0.0434076	-0.00721846	-0.0795967	protein_coding	NUCKS1	39.53	0.510678	Amyloid_beta	695	~Amyloid_beta+(1|manifest)+cngeneson+pc_mito+brain_region+sex	1.26852	2882
ENSG00000099725	0.0793976	-0.000203652	0.000276378	-0.000683682	protein_coding	PRKY	44.3	0.510678	Amyloid_beta	3287	~Amyloid_beta+(1|manifest)+cngeneson+pc_mito+brain_region+sex	38.699	4
ENSG00000145349	0.0795052	-0.348121	-0.0383609	-0.657881	protein_coding	CAMK2D	35.99	0.510678	Amyloid_beta	6767	~Amyloid_beta+(1|manifest)+cngeneson+pc_mito+brain_region+sex	5.40435	517
ENSG00000146469	0.0792671	0.0114167	0.0276112	-0.00477776	protein_coding	VIP	33.81	0.510678	Amyloid_beta	7195	~Amyloid_beta+(1|manifest)+cngeneson+pc_mito+brain_region+sex	2.52545	1447
ENSG00000154001	0.0794614	-0.0537904	-0.00473467	-0.102846	protein_coding	PPP2R5E	40.18	0.510678	Amyloid_beta	6421	~Amyloid_beta+(1|manifest)+cngeneson+pc_mito+brain_region+sex	0.529447	5307
ENSG00000186153	0.0796899	0.319618	0.605714	0.0335222	protein_coding	WWOX	42.64	0.510865	Amyloid_beta	1539	~Amyloid_beta+(1|manifest)+cngeneson+pc_mito+brain_region+sex	3.28885	1054
ENSG00000188026	0.0796699	0.0159025	0.0315412	0.000263819	protein_coding	RILPL1	50.55	0.510865	Amyloid_beta	5294	~Amyloid_beta+(1|manifest)+cngeneson+pc_mito+brain_region+sex	1.26138	2893
ENSG00000173402	0.0798309	0.0244098	0.0480968	0.00072277	protein_coding	DAG1	47.51	0.511315	Amyloid_beta	6429	~Amyloid_beta+(1|manifest)+cngeneson+pc_mito+brain_region+sex	0.780483	4221
ENSG00000112983	0.0802069	0.0144073	0.0312129	-0.00239823	protein_coding	BRD8	43.02	0.512358	Amyloid_beta	1586	~Amyloid_beta+(1|manifest)+cngeneson+pc_mito+brain_region+sex	0.305208	6487
ENSG00000116489	0.0800952	-0.0552865	-0.00868167	-0.101891	protein_coding	CAPZA1	40.14	0.512358	Amyloid_beta	3481	~Amyloid_beta+(1|manifest)+cngeneson+pc_mito+brain_region+sex	1.67392	2242
ENSG00000135930	0.0801756	0.0129284	0.0252279	0.000629014	protein_coding	EIF4E2	44.15	0.512358	Amyloid_beta	4308	~Amyloid_beta+(1|manifest)+cngeneson+pc_mito+brain_region+sex	0.72329	4429
ENSG00000013375	0.0807314	0.00903498	0.0217552	-0.00368526	protein_coding	PGM3	38.66	0.514191	Amyloid_beta	1817	~Amyloid_beta+(1|manifest)+cngeneson+pc_mito+brain_region+sex	0.414541	5920
ENSG00000125810	0.080779	-0.0403361	0.0400247	-0.120697	protein_coding	CD93	51.46	0.514191	Amyloid_beta	7031	~Amyloid_beta+(1|manifest)+cngeneson+pc_mito+brain_region+sex	2.25617	1650
ENSG00000165475	0.080706	0.0137388	0.0520892	-0.0246116	protein_coding	CRYL1	44.52	0.514191	Amyloid_beta	5378	~Amyloid_beta+(1|manifest)+cngeneson+pc_mito+brain_region+sex	2.15053	1742
ENSG00000171467	0.0806308	0.0106257	0.020914	0.000337418	protein_coding	ZNF318	43.02	0.514191	Amyloid_beta	3748	~Amyloid_beta+(1|manifest)+cngeneson+pc_mito+brain_region+sex	0.544547	5226
ENSG00000143756	0.0809296	0.0140143	0.0329153	-0.00488678	protein_coding	FBXO28	40.96	0.514695	Amyloid_beta	7059	~Amyloid_beta+(1|manifest)+cngeneson+pc_mito+brain_region+sex	0.521128	5357
ENSG00000113532	0.0810793	-0.0534574	-0.006222	-0.100693	protein_coding	ST8SIA4	34.13	0.515193	Amyloid_beta	3202	~Amyloid_beta+(1|manifest)+cngeneson+pc_mito+brain_region+sex	0.869864	3888
ENSG00000104447	0.0813172	-0.135379	0.103067	-0.373825	protein_coding	TRPS1	35.81	0.515349	Amyloid_beta	2742	~Amyloid_beta+(1|manifest)+cngeneson+pc_mito+brain_region+sex	2.73584	1325
ENSG00000125912	0.0813182	0.00561455	0.0110665	0.000162641	protein_coding	NCLN	60.96	0.515349	Amyloid_beta	6052	~Amyloid_beta+(1|manifest)+cngeneson+pc_mito+brain_region+sex	0.213168	6832
ENSG00000163697	0.0812334	-0.260565	0.104667	-0.625797	protein_coding	APBB2	42.41	0.515349	Amyloid_beta	552	~Amyloid_beta+(1|manifest)+cngeneson+pc_mito+brain_region+sex	3.51051	975
ENSG00000178623	0.0815484	0.0119648	0.027681	-0.00375144	protein_coding	GPR35	52.73	0.516354	Amyloid_beta	604	~Amyloid_beta+(1|manifest)+cngeneson+pc_mito+brain_region+sex	1.08064	3246
ENSG00000023287	0.0818697	-0.0559337	-0.00589953	-0.105968	protein_coding	RB1CC1	37.73	0.517933	Amyloid_beta	1019	~Amyloid_beta+(1|manifest)+cngeneson+pc_mito+brain_region+sex	0.919217	3740
ENSG00000001084	0.0827202	0.0307074	0.0697291	-0.00831423	protein_coding	GCLC	40.16	0.51834	Amyloid_beta	1869	~Amyloid_beta+(1|manifest)+cngeneson+pc_mito+brain_region+sex	1.01026	3434
ENSG00000011566	0.0825321	-0.0880864	0.00945438	-0.185627	protein_coding	MAP4K3	36.89	0.51834	Amyloid_beta	1526	~Amyloid_beta+(1|manifest)+cngeneson+pc_mito+brain_region+sex	2.87983	1240
ENSG00000076003	0.082452	-0.0214775	-0.000704958	-0.0422501	protein_coding	MCM6	40.29	0.51834	Amyloid_beta	5985	~Amyloid_beta+(1|manifest)+cngeneson+pc_mito+brain_region+sex	2.50177	1458
ENSG00000089351	0.0824645	-0.082718	-0.0139028	-0.151533	protein_coding	GRAMD1A	55.68	0.51834	Amyloid_beta	47	~Amyloid_beta+(1|manifest)+cngeneson+pc_mito+brain_region+sex	2.60914	1392
ENSG00000132153	0.0822949	-0.0107907	0.000662112	-0.0222434	protein_coding	DHX30	50.03	0.51834	Amyloid_beta	2713	~Amyloid_beta+(1|manifest)+cngeneson+pc_mito+brain_region+sex	0.304265	6494
ENSG00000157500	0.0822906	-0.0339241	-0.00557511	-0.0622732	protein_coding	APPL1	37.48	0.51834	Amyloid_beta	6455	~Amyloid_beta+(1|manifest)+cngeneson+pc_mito+brain_region+sex	0.754487	4310
ENSG00000160208	0.0827431	-0.0141647	0.00386233	-0.0321916	protein_coding	RRP1B	47.5	0.51834	Amyloid_beta	6941	~Amyloid_beta+(1|manifest)+cngeneson+pc_mito+brain_region+sex	0.218976	6819
ENSG00000165029	0.082808	-0.253191	-0.039455	-0.466926	protein_coding	ABCA1	43.42	0.51834	Amyloid_beta	1274	~Amyloid_beta+(1|manifest)+cngeneson+pc_mito+brain_region+sex	4.87366	605
ENSG00000180398	0.0828647	0.0192971	0.0449531	-0.00635901	protein_coding	MCFD2	45.38	0.51834	Amyloid_beta	5452	~Amyloid_beta+(1|manifest)+cngeneson+pc_mito+brain_region+sex	0.628558	4825
ENSG00000197147	0.0828555	-0.0498811	-0.00872847	-0.0910338	protein_coding	LRRC8B	38.63	0.51834	Amyloid_beta	1846	~Amyloid_beta+(1|manifest)+cngeneson+pc_mito+brain_region+sex	1.36081	2713
ENSG00000266338	0.0828683	-0.0441539	-0.00307904	-0.0852287	protein_coding	NBPF15	42.75	0.51834	Amyloid_beta	5363	~Amyloid_beta+(1|manifest)+cngeneson+pc_mito+brain_region+sex	3.0348	1168
ENSG00000285372	0.082186	-3.4909e-08	6.76912e-06	-6.83894e-06	protein_coding	TNKS	37.26	0.51834	Amyloid_beta	4052	~Amyloid_beta+(1|manifest)+cngeneson+pc_mito+brain_region+sex	4.30542	726
ENSG00000100591	0.0832185	0.0765835	0.163295	-0.0101279	protein_coding	AHSA1	46.04	0.519718	Amyloid_beta	5201	~Amyloid_beta+(1|manifest)+cngeneson+pc_mito+brain_region+sex	12.7398	88
ENSG00000130517	0.0833047	0.00864057	0.0187437	-0.00146253	protein_coding	PGPEP1	51.31	0.519718	Amyloid_beta	2335	~Amyloid_beta+(1|manifest)+cngeneson+pc_mito+brain_region+sex	1.89712	1960
ENSG00000131089	0.0832607	-0.0190467	0.000522953	-0.0386163	protein_coding	ARHGEF9	40.8	0.519718	Amyloid_beta	3060	~Amyloid_beta+(1|manifest)+cngeneson+pc_mito+brain_region+sex	0.33708	6335
ENSG00000013288	0.0835963	0.00474007	0.011845	-0.00236488	protein_coding	MAN2B2	54.58	0.520257	Amyloid_beta	1670	~Amyloid_beta+(1|manifest)+cngeneson+pc_mito+brain_region+sex	0.379768	6096
ENSG00000049618	0.0838928	-0.14105	-0.00847136	-0.273629	protein_coding	ARID1B	40.89	0.520257	Amyloid_beta	85	~Amyloid_beta+(1|manifest)+cngeneson+pc_mito+brain_region+sex	2.8901	1234
ENSG00000153904	0.0838962	0.0855095	0.20372	-0.0327011	protein_coding	DDAH1	39.19	0.520257	Amyloid_beta	5815	~Amyloid_beta+(1|manifest)+cngeneson+pc_mito+brain_region+sex	2.86539	1249
ENSG00000166750	0.083748	-0.0694077	-0.0110017	-0.127814	protein_coding	SLFN5	41.59	0.520257	Amyloid_beta	5383	~Amyloid_beta+(1|manifest)+cngeneson+pc_mito+brain_region+sex	1.63634	2296
ENSG00000180776	0.0838107	-0.0689669	-0.0106332	-0.127301	protein_coding	ZDHHC20	39.65	0.520257	Amyloid_beta	2252	~Amyloid_beta+(1|manifest)+cngeneson+pc_mito+brain_region+sex	2.10203	1773
ENSG00000257093	0.0836864	0.00932211	0.0220833	-0.00343909	protein_coding	DENND11	43.52	0.520257	Amyloid_beta	1663	~Amyloid_beta+(1|manifest)+cngeneson+pc_mito+brain_region+sex	0.410977	5938
ENSG00000055070	0.0841158	0.0161491	0.0327485	-0.000450298	protein_coding	SZRD1	48.1	0.521171	Amyloid_beta	4590	~Amyloid_beta+(1|manifest)+cngeneson+pc_mito+brain_region+sex	0.844697	3982
ENSG00000000971	0.0850717	-0.459499	-0.0109037	-0.908094	protein_coding	CFH	35.19	0.524219	Amyloid_beta	3631	~Amyloid_beta+(1|manifest)+cngeneson+pc_mito+brain_region+sex	6.69812	344
ENSG00000007202	0.0867523	0.00731617	0.0174343	-0.00280196	protein_coding	KIAA0100	46.75	0.524219	Amyloid_beta	5944	~Amyloid_beta+(1|manifest)+cngeneson+pc_mito+brain_region+sex	0.349115	6279
ENSG00000021645	0.0872651	-0.218169	-0.00193023	-0.434407	protein_coding	NRXN3	39.46	0.524219	Amyloid_beta	3992	~Amyloid_beta+(1|manifest)+cngeneson+pc_mito+brain_region+sex	4.45956	692
ENSG00000047410	0.0862997	0.0381028	0.0781321	-0.00192657	protein_coding	TPR	34.16	0.524219	Amyloid_beta	3863	~Amyloid_beta+(1|manifest)+cngeneson+pc_mito+brain_region+sex	0.488499	5526
ENSG00000048740	0.0848989	-0.179448	0.00829316	-0.367189	protein_coding	CELF2	41.91	0.524219	Amyloid_beta	5539	~Amyloid_beta+(1|manifest)+cngeneson+pc_mito+brain_region+sex	2.42838	1504
ENSG00000067113	0.0876259	-0.472186	0.0428499	-0.987222	protein_coding	PLPP1	39.6	0.524219	Amyloid_beta	3776	~Amyloid_beta+(1|manifest)+cngeneson+pc_mito+brain_region+sex	7.73342	270
ENSG00000067208	0.0866159	0.0487348	0.0949428	0.0025268	protein_coding	EVI5	38.19	0.524219	Amyloid_beta	4153	~Amyloid_beta+(1|manifest)+cngeneson+pc_mito+brain_region+sex	0.690257	4561
ENSG00000069248	0.0873022	-0.0289007	-0.00423041	-0.053571	protein_coding	NUP133	40.26	0.524219	Amyloid_beta	2549	~Amyloid_beta+(1|manifest)+cngeneson+pc_mito+brain_region+sex	0.602953	4946
ENSG00000082641	0.085088	-0.00532963	0.00583869	-0.0164979	protein_coding	NFE2L1	54.26	0.524219	Amyloid_beta	3902	~Amyloid_beta+(1|manifest)+cngeneson+pc_mito+brain_region+sex	0.431594	5818
ENSG00000099991	0.0872342	0.0255793	0.0578426	-0.00668401	protein_coding	CABIN1	50.24	0.524219	Amyloid_beta	5100	~Amyloid_beta+(1|manifest)+cngeneson+pc_mito+brain_region+sex	1.24742	2916
ENSG00000100852	0.0862719	0.0731631	0.139739	0.00658713	protein_coding	ARHGAP5	36.95	0.524219	Amyloid_beta	2665	~Amyloid_beta+(1|manifest)+cngeneson+pc_mito+brain_region+sex	1.75896	2127
ENSG00000104812	0.0873646	-0.00493813	0.00188677	-0.011763	protein_coding	GYS1	52.54	0.524219	Amyloid_beta	4584	~Amyloid_beta+(1|manifest)+cngeneson+pc_mito+brain_region+sex	0.982504	3528
ENSG00000107882	0.0876734	-0.0249252	-0.00379302	-0.0460574	protein_coding	SUFU	47.98	0.524219	Amyloid_beta	56	~Amyloid_beta+(1|manifest)+cngeneson+pc_mito+brain_region+sex	0.569379	5099
ENSG00000109046	0.0847839	-0.350949	-0.0355208	-0.666378	protein_coding	WSB1	39.73	0.524219	Amyloid_beta	4956	~Amyloid_beta+(1|manifest)+cngeneson+pc_mito+brain_region+sex	10.5017	151
ENSG00000118900	0.0871967	-0.0322255	-0.00313054	-0.0613205	protein_coding	UBN1	47.92	0.524219	Amyloid_beta	3000	~Amyloid_beta+(1|manifest)+cngeneson+pc_mito+brain_region+sex	0.834992	4019
ENSG00000126247	0.0877842	-0.0205531	0.00719758	-0.0483038	protein_coding	CAPNS1	53.78	0.524219	Amyloid_beta	148	~Amyloid_beta+(1|manifest)+cngeneson+pc_mito+brain_region+sex	1.51356	2479
ENSG00000127081	0.0858642	-0.0256763	0.00315903	-0.0545115	protein_coding	ZNF484	39.07	0.524219	Amyloid_beta	6055	~Amyloid_beta+(1|manifest)+cngeneson+pc_mito+brain_region+sex	0.586835	5018
ENSG00000127527	0.0862763	0.00831558	0.0247512	-0.00812006	protein_coding	EPS15L1	50.79	0.524219	Amyloid_beta	861	~Amyloid_beta+(1|manifest)+cngeneson+pc_mito+brain_region+sex	0.527482	5323
ENSG00000133835	0.0871202	-0.148376	-0.0215935	-0.275158	protein_coding	HSD17B4	37.34	0.524219	Amyloid_beta	3283	~Amyloid_beta+(1|manifest)+cngeneson+pc_mito+brain_region+sex	4.56309	665
ENSG00000134444	0.0874873	-0.0538526	-0.005905	-0.1018	protein_coding	RELCH	34.66	0.524219	Amyloid_beta	3337	~Amyloid_beta+(1|manifest)+cngeneson+pc_mito+brain_region+sex	1.47455	2544
ENSG00000134909	0.0863836	0.0457471	0.0877563	0.00373783	protein_coding	ARHGAP32	36.86	0.524219	Amyloid_beta	144	~Amyloid_beta+(1|manifest)+cngeneson+pc_mito+brain_region+sex	0.746174	4341
ENSG00000136770	0.0866449	-0.111519	-0.0101052	-0.212932	protein_coding	DNAJC1	37.73	0.524219	Amyloid_beta	3553	~Amyloid_beta+(1|manifest)+cngeneson+pc_mito+brain_region+sex	1.58357	2368
ENSG00000136813	0.0863746	-0.0832849	-0.0110643	-0.155505	protein_coding	ECPAS	39.33	0.524219	Amyloid_beta	5410	~Amyloid_beta+(1|manifest)+cngeneson+pc_mito+brain_region+sex	1.71477	2188
ENSG00000142733	0.0855275	-0.00565964	0.0119865	-0.0233057	protein_coding	MAP3K6	59.88	0.524219	Amyloid_beta	1743	~Amyloid_beta+(1|manifest)+cngeneson+pc_mito+brain_region+sex	1.26796	2883
ENSG00000144674	0.0874396	-0.114259	0.0220229	-0.250542	protein_coding	GOLGA4	37.82	0.524219	Amyloid_beta	6517	~Amyloid_beta+(1|manifest)+cngeneson+pc_mito+brain_region+sex	0.985664	3511
ENSG00000147113	0.0853848	-0.185229	-0.0244314	-0.346027	protein_coding	DIPK2B	44.23	0.524219	Amyloid_beta	6911	~Amyloid_beta+(1|manifest)+cngeneson+pc_mito+brain_region+sex	2.04156	1829
ENSG00000147996	0.085584	-0.0275676	0.000472371	-0.0556075	protein_coding	CBWD5	36.05	0.524219	Amyloid_beta	6912	~Amyloid_beta+(1|manifest)+cngeneson+pc_mito+brain_region+sex	2.03239	1837
ENSG00000154144	0.0859904	-0.0259768	0.0009432	-0.0528967	protein_coding	TBRG1	39.72	0.524219	Amyloid_beta	7196	~Amyloid_beta+(1|manifest)+cngeneson+pc_mito+brain_region+sex	0.686099	4583
ENSG00000154330	0.0869486	-0.203777	0.00747446	-0.415028	protein_coding	PGM5	40.29	0.524219	Amyloid_beta	6979	~Amyloid_beta+(1|manifest)+cngeneson+pc_mito+brain_region+sex	2.46093	1483
ENSG00000155287	0.0867971	-0.0216643	0.00306053	-0.0463891	protein_coding	SLC25A28	45.02	0.524219	Amyloid_beta	6915	~Amyloid_beta+(1|manifest)+cngeneson+pc_mito+brain_region+sex	2.02366	1845
ENSG00000157764	0.0874209	-0.100005	-0.0112804	-0.188729	protein_coding	BRAF	38	0.524219	Amyloid_beta	7209	~Amyloid_beta+(1|manifest)+cngeneson+pc_mito+brain_region+sex	1.48568	2524
ENSG00000163104	0.0860693	-0.021831	0.00729085	-0.0509528	protein_coding	SMARCAD1	36.02	0.524219	Amyloid_beta	5090	~Amyloid_beta+(1|manifest)+cngeneson+pc_mito+brain_region+sex	0.641199	4775
ENSG00000165752	0.0866993	0.0164732	0.0345649	-0.0016185	protein_coding	STK32C	55.1	0.524219	Amyloid_beta	2075	~Amyloid_beta+(1|manifest)+cngeneson+pc_mito+brain_region+sex	1.82712	2038
ENSG00000168090	0.0848651	0.0108219	0.0274995	-0.0058557	protein_coding	COPS6	52.66	0.524219	Amyloid_beta	4305	~Amyloid_beta+(1|manifest)+cngeneson+pc_mito+brain_region+sex	0.446366	5744
ENSG00000168724	0.0870073	0.0239227	0.0507263	-0.00288095	protein_coding	DNAJC21	39.29	0.524219	Amyloid_beta	3661	~Amyloid_beta+(1|manifest)+cngeneson+pc_mito+brain_region+sex	0.40194	5983
ENSG00000175662	0.0868972	-0.011375	0.0169073	-0.0396574	protein_coding	TOM1L2	48.26	0.524219	Amyloid_beta	2331	~Amyloid_beta+(1|manifest)+cngeneson+pc_mito+brain_region+sex	0.568914	5104
ENSG00000177106	0.0865141	-0.00892309	0.00365056	-0.0214967	protein_coding	EPS8L2	59.66	0.524219	Amyloid_beta	4140	~Amyloid_beta+(1|manifest)+cngeneson+pc_mito+brain_region+sex	1.39365	2655
ENSG00000196642	0.0857101	0.00538455	0.0104812	0.0002879	protein_coding	RABL6	57.06	0.524219	Amyloid_beta	2156	~Amyloid_beta+(1|manifest)+cngeneson+pc_mito+brain_region+sex	0.89278	3822
ENSG00000197702	0.0863838	0.0421859	0.08309	0.00128185	protein_coding	PARVA	43.49	0.524219	Amyloid_beta	5218	~Amyloid_beta+(1|manifest)+cngeneson+pc_mito+brain_region+sex	1.67183	2243
ENSG00000204642	0.0878059	-0.0430653	-0.000305677	-0.0858249	protein_coding	HLA-F	45.02	0.524219	Amyloid_beta	702	~Amyloid_beta+(1|manifest)+cngeneson+pc_mito+brain_region+sex	4.49804	681
ENSG00000213585	0.0849765	0.00863033	0.0246109	-0.00735023	protein_coding	VDAC1	47.29	0.524219	Amyloid_beta	3171	~Amyloid_beta+(1|manifest)+cngeneson+pc_mito+brain_region+sex	0.311182	6454
ENSG00000262788	0.0869464	5.80871e-09	1.99555e-06	-1.98393e-06	protein_coding	UTP4	44.95	0.524219	Amyloid_beta	3102	~Amyloid_beta+(1|manifest)+cngeneson+pc_mito+brain_region+sex	0.535159	5276
ENSG00000284869	0.0872294	3.62527e-08	4.49724e-06	-4.42473e-06	protein_coding	EEFSEC	47.88	0.524219	Amyloid_beta	3808	~Amyloid_beta+(1|manifest)+cngeneson+pc_mito+brain_region+sex	1.24938	2913
ENSG00000043355	0.0881704	0.0490359	0.0972106	0.000861231	protein_coding	ZIC2	56.62	0.524627	Amyloid_beta	3740	~Amyloid_beta+(1|manifest)+cngeneson+pc_mito+brain_region+sex	2.01089	1860
ENSG00000136144	0.088238	-0.0120219	0.0149145	-0.0389584	protein_coding	RCBTB1	42.22	0.524627	Amyloid_beta	2233	~Amyloid_beta+(1|manifest)+cngeneson+pc_mito+brain_region+sex	0.723091	4430
ENSG00000138641	0.0880954	0.039348	0.0778067	0.000889296	protein_coding	HERC3	39.04	0.524627	Amyloid_beta	4785	~Amyloid_beta+(1|manifest)+cngeneson+pc_mito+brain_region+sex	1.03434	3364
ENSG00000163683	0.0880681	-0.0327629	-0.00138148	-0.0641443	protein_coding	SMIM14	41.4	0.524627	Amyloid_beta	1467	~Amyloid_beta+(1|manifest)+cngeneson+pc_mito+brain_region+sex	0.736043	4377
ENSG00000189308	0.0879886	-0.0171485	-0.00195548	-0.0323414	protein_coding	LIN54	39.03	0.524627	Amyloid_beta	4237	~Amyloid_beta+(1|manifest)+cngeneson+pc_mito+brain_region+sex	0.28855	6564
ENSG00000166783	0.0883332	-0.0150902	0.00130112	-0.0314814	protein_coding	MARF1	44.17	0.52476	Amyloid_beta	2154	~Amyloid_beta+(1|manifest)+cngeneson+pc_mito+brain_region+sex	0.482598	5557
ENSG00000067369	0.0885751	0.0208434	0.0391926	0.00249432	protein_coding	TP53BP1	41.72	0.52501	Amyloid_beta	4007	~Amyloid_beta+(1|manifest)+cngeneson+pc_mito+brain_region+sex	0.605497	4927
ENSG00000103495	0.0884516	3.4359e-09	1.18413e-06	-1.17726e-06	protein_coding	MAZ	66.53	0.52501	Amyloid_beta	3834	~Amyloid_beta+(1|manifest)+cngeneson+pc_mito+brain_region+sex	0.96633	3583
ENSG00000150510	0.0885937	-0.0462018	-0.00692806	-0.0854755	protein_coding	FAM124A	44.28	0.52501	Amyloid_beta	7141	~Amyloid_beta+(1|manifest)+cngeneson+pc_mito+brain_region+sex	1.76168	2119
ENSG00000003509	0.0887025	-0.0105951	-0.00129993	-0.0198902	protein_coding	NDUFAF7	38.97	0.525224	Amyloid_beta	1689	~Amyloid_beta+(1|manifest)+cngeneson+pc_mito+brain_region+sex	0.364286	6185
ENSG00000135636	0.0887838	0.0903953	0.182077	-0.00128601	protein_coding	DYSF	49.64	0.525274	Amyloid_beta	2062	~Amyloid_beta+(1|manifest)+cngeneson+pc_mito+brain_region+sex	6.34116	387
ENSG00000119707	0.089038	-0.0952928	-0.0121828	-0.178403	protein_coding	RBM25	40.67	0.525915	Amyloid_beta	4574	~Amyloid_beta+(1|manifest)+cngeneson+pc_mito+brain_region+sex	3.22581	1079
ENSG00000143420	0.0889865	-0.0485453	-0.00640228	-0.0906883	protein_coding	ENSA	45.32	0.525915	Amyloid_beta	6286	~Amyloid_beta+(1|manifest)+cngeneson+pc_mito+brain_region+sex	2.01529	1854
ENSG00000162512	0.0891201	0.013351	0.0278993	-0.00119736	protein_coding	SDC3	55.72	0.525969	Amyloid_beta	1729	~Amyloid_beta+(1|manifest)+cngeneson+pc_mito+brain_region+sex	1.34555	2737
ENSG00000089775	0.0894059	-0.0205624	-0.000455286	-0.0406696	protein_coding	ZBTB25	42.25	0.526219	Amyloid_beta	6182	~Amyloid_beta+(1|manifest)+cngeneson+pc_mito+brain_region+sex	0.53805	5257
ENSG00000118217	0.0893798	-0.0687399	0.00519214	-0.142672	protein_coding	ATF6	37.21	0.526219	Amyloid_beta	2067	~Amyloid_beta+(1|manifest)+cngeneson+pc_mito+brain_region+sex	1.68779	2223
ENSG00000120727	0.0894544	0.0114467	0.0276835	-0.00479003	protein_coding	PAIP2	43.58	0.526219	Amyloid_beta	4258	~Amyloid_beta+(1|manifest)+cngeneson+pc_mito+brain_region+sex	0.473013	5613
ENSG00000150672	0.0894362	-0.195233	-0.0247285	-0.365737	protein_coding	DLG2	37.02	0.526219	Amyloid_beta	264	~Amyloid_beta+(1|manifest)+cngeneson+pc_mito+brain_region+sex	1.04029	3347
ENSG00000172037	0.0898256	0.0385507	0.0775064	-0.000404934	protein_coding	LAMB2	57.34	0.527973	Amyloid_beta	3850	~Amyloid_beta+(1|manifest)+cngeneson+pc_mito+brain_region+sex	3.24044	1070
ENSG00000143353	0.0899124	-0.0525641	-0.00714928	-0.0979789	protein_coding	LYPLAL1	33.93	0.528052	Amyloid_beta	1050	~Amyloid_beta+(1|manifest)+cngeneson+pc_mito+brain_region+sex	1.36239	2712
ENSG00000100883	0.0903161	-0.0318568	-0.00396585	-0.0597477	protein_coding	SRP54	39.06	0.529561	Amyloid_beta	4218	~Amyloid_beta+(1|manifest)+cngeneson+pc_mito+brain_region+sex	1.14169	3110
ENSG00000164941	0.0902818	-0.0208733	0.000377537	-0.042124	protein_coding	INTS8	40.21	0.529561	Amyloid_beta	5159	~Amyloid_beta+(1|manifest)+cngeneson+pc_mito+brain_region+sex	0.668232	4657
ENSG00000176953	0.0904391	-0.0295405	-0.00296018	-0.0561208	protein_coding	NFATC2IP	49.47	0.529851	Amyloid_beta	2165	~Amyloid_beta+(1|manifest)+cngeneson+pc_mito+brain_region+sex	0.96675	3582
ENSG00000008513	0.0907198	-0.0809859	-0.0093017	-0.15267	protein_coding	ST3GAL1	49.4	0.531065	Amyloid_beta	6771	~Amyloid_beta+(1|manifest)+cngeneson+pc_mito+brain_region+sex	2.31911	1594
ENSG00000183741	0.0908432	0.00149206	0.0133351	-0.010351	protein_coding	CBX6	58.27	0.531355	Amyloid_beta	3207	~Amyloid_beta+(1|manifest)+cngeneson+pc_mito+brain_region+sex	0.502204	5452
ENSG00000074755	0.0912297	-0.0180603	0.00939863	-0.0455192	protein_coding	ZZEF1	44.49	0.531425	Amyloid_beta	575	~Amyloid_beta+(1|manifest)+cngeneson+pc_mito+brain_region+sex	0.478291	5584
ENSG00000083750	0.0914018	-0.0211869	0.000409002	-0.0427828	protein_coding	RRAGB	40.86	0.531425	Amyloid_beta	3295	~Amyloid_beta+(1|manifest)+cngeneson+pc_mito+brain_region+sex	0.579972	5040
ENSG00000095139	0.0910463	0.00486947	0.0151724	-0.0054335	protein_coding	ARCN1	42.33	0.531425	Amyloid_beta	1917	~Amyloid_beta+(1|manifest)+cngeneson+pc_mito+brain_region+sex	0.469776	5636
ENSG00000104131	0.092015	0.0259416	0.0509629	0.000920288	protein_coding	EIF3J	42.02	0.531425	Amyloid_beta	3173	~Amyloid_beta+(1|manifest)+cngeneson+pc_mito+brain_region+sex	0.664376	4678
ENSG00000112782	0.0922354	-0.0911137	0.02614	-0.208367	protein_coding	CLIC5	41.87	0.531425	Amyloid_beta	4288	~Amyloid_beta+(1|manifest)+cngeneson+pc_mito+brain_region+sex	8.12414	238
ENSG00000113851	0.0920545	-0.057457	-0.000864444	-0.11405	protein_coding	CRBN	37.25	0.531425	Amyloid_beta	661	~Amyloid_beta+(1|manifest)+cngeneson+pc_mito+brain_region+sex	1.90505	1951
ENSG00000125779	0.0915955	0.0269555	0.0560526	-0.00214163	protein_coding	PANK2	45.01	0.531425	Amyloid_beta	1117	~Amyloid_beta+(1|manifest)+cngeneson+pc_mito+brain_region+sex	0.747604	4334
ENSG00000137403	0.0925496	-2.71802e-08	5.51063e-06	-5.56499e-06	protein_coding	HLA-F	45.02	0.531425	Amyloid_beta	1501	~Amyloid_beta+(1|manifest)+cngeneson+pc_mito+brain_region+sex	5.00641	578
ENSG00000138802	0.0927709	-0.0537503	0.00199303	-0.109494	protein_coding	SEC24B	37.89	0.531425	Amyloid_beta	5233	~Amyloid_beta+(1|manifest)+cngeneson+pc_mito+brain_region+sex	1.2102	2975
ENSG00000140497	0.09199	0.0107967	0.0208067	0.000786675	protein_coding	SCAMP2	51.05	0.531425	Amyloid_beta	3886	~Amyloid_beta+(1|manifest)+cngeneson+pc_mito+brain_region+sex	0.248709	6726
ENSG00000152818	0.0926065	-0.207415	0.266137	-0.680966	protein_coding	UTRN	38	0.531425	Amyloid_beta	7166	~Amyloid_beta+(1|manifest)+cngeneson+pc_mito+brain_region+sex	4.64009	653
ENSG00000163257	0.0921335	-0.0141825	-0.000940309	-0.0274246	protein_coding	DCAF16	39.37	0.531425	Amyloid_beta	5832	~Amyloid_beta+(1|manifest)+cngeneson+pc_mito+brain_region+sex	0.729897	4403
ENSG00000163755	0.0918694	0.0437732	0.0874509	9.54444e-05	protein_coding	HPS3	38.65	0.531425	Amyloid_beta	1169	~Amyloid_beta+(1|manifest)+cngeneson+pc_mito+brain_region+sex	1.57191	2390
ENSG00000168961	0.0927211	-0.0173843	0.000200104	-0.0349687	protein_coding	LGALS9	52.27	0.531425	Amyloid_beta	495	~Amyloid_beta+(1|manifest)+cngeneson+pc_mito+brain_region+sex	0.668729	4656
ENSG00000170088	0.0914993	0.0131046	0.0263006	-9.1285e-05	protein_coding	TMEM192	41.86	0.531425	Amyloid_beta	3979	~Amyloid_beta+(1|manifest)+cngeneson+pc_mito+brain_region+sex	0.493272	5503
ENSG00000170456	0.092685	0.0645152	0.133047	-0.00401683	protein_coding	DENND5B	40.95	0.531425	Amyloid_beta	3734	~Amyloid_beta+(1|manifest)+cngeneson+pc_mito+brain_region+sex	0.83976	3995
ENSG00000174106	0.0913778	-0.0366423	0.0068634	-0.080148	protein_coding	LEMD3	35.54	0.531425	Amyloid_beta	2908	~Amyloid_beta+(1|manifest)+cngeneson+pc_mito+brain_region+sex	1.1523	3086
ENSG00000182473	0.0922732	0.00851869	0.0152975	0.0017399	protein_coding	EXOC7	51.59	0.531425	Amyloid_beta	2106	~Amyloid_beta+(1|manifest)+cngeneson+pc_mito+brain_region+sex	0.354318	6254
ENSG00000197008	0.0920194	0.0142287	0.0303581	-0.00190078	protein_coding	ZNF138	39.99	0.531425	Amyloid_beta	360	~Amyloid_beta+(1|manifest)+cngeneson+pc_mito+brain_region+sex	0.544325	5228
ENSG00000197728	0.0913331	-0.000764937	0.00155865	-0.00308852	protein_coding	RPS26	47.33	0.531425	Amyloid_beta	4158	~Amyloid_beta+(1|manifest)+cngeneson+pc_mito+brain_region+sex	3.16848	1105
ENSG00000206509	0.0925496	-2.71802e-08	5.51063e-06	-5.56499e-06	protein_coding	HLA-F	45.03	0.531425	Amyloid_beta	2413	~Amyloid_beta+(1|manifest)+cngeneson+pc_mito+brain_region+sex	5.00641	578
ENSG00000225968	0.0909381	0.00362649	0.00897381	-0.00172083	protein_coding	ELFN1	55.76	0.531425	Amyloid_beta	1145	~Amyloid_beta+(1|manifest)+cngeneson+pc_mito+brain_region+sex	2.60856	1394
ENSG00000229698	0.0925496	-2.71802e-08	5.51063e-06	-5.56499e-06	protein_coding	HLA-F	45.16	0.531425	Amyloid_beta	2723	~Amyloid_beta+(1|manifest)+cngeneson+pc_mito+brain_region+sex	5.00641	578
ENSG00000234487	0.0925496	-2.71802e-08	5.51063e-06	-5.56499e-06	protein_coding	HLA-F	59.31	0.531425	Amyloid_beta	261	~Amyloid_beta+(1|manifest)+cngeneson+pc_mito+brain_region+sex	5.00641	578
ENSG00000235220	0.0925496	-2.71802e-08	5.51063e-06	-5.56499e-06	protein_coding	HLA-F	45.03	0.531425	Amyloid_beta	553	~Amyloid_beta+(1|manifest)+cngeneson+pc_mito+brain_region+sex	5.00641	578
ENSG00000237508	0.0925496	-2.71802e-08	5.51063e-06	-5.56499e-06	protein_coding	HLA-F	45.05	0.531425	Amyloid_beta	1971	~Amyloid_beta+(1|manifest)+cngeneson+pc_mito+brain_region+sex	5.00641	578
ENSG00000092820	0.0929594	0.0193625	0.038214	0.000510991	protein_coding	EZR	46.15	0.531542	Amyloid_beta	2236	~Amyloid_beta+(1|manifest)+cngeneson+pc_mito+brain_region+sex	0.785736	4206
ENSG00000118680	0.0930124	0.056586	0.107811	0.00536102	protein_coding	MYL12B	40.74	0.531542	Amyloid_beta	245	~Amyloid_beta+(1|manifest)+cngeneson+pc_mito+brain_region+sex	1.74769	2141
ENSG00000151348	0.0929091	-0.0273983	-0.00379474	-0.0510018	protein_coding	EXT2	40.51	0.531542	Amyloid_beta	6270	~Amyloid_beta+(1|manifest)+cngeneson+pc_mito+brain_region+sex	0.95432	3626
ENSG00000148700	0.0931171	0.0844472	0.171464	-0.00256946	protein_coding	ADD3	38.65	0.531718	Amyloid_beta	6908	~Amyloid_beta+(1|manifest)+cngeneson+pc_mito+brain_region+sex	1.51847	2471
ENSG00000070778	0.0936453	0.0258331	0.0512141	0.000452156	protein_coding	PTPN21	41.39	0.531903	Amyloid_beta	6797	~Amyloid_beta+(1|manifest)+cngeneson+pc_mito+brain_region+sex	0.654558	4719
ENSG00000088247	0.0943129	0.00936003	0.0181324	0.000587701	protein_coding	KHSRP	59.03	0.531903	Amyloid_beta	1861	~Amyloid_beta+(1|manifest)+cngeneson+pc_mito+brain_region+sex	0.239387	6758
ENSG00000090905	0.0943952	0.181125	0.5527	-0.19045	protein_coding	TNRC6A	42.59	0.531903	Amyloid_beta	4000	~Amyloid_beta+(1|manifest)+cngeneson+pc_mito+brain_region+sex	1.04327	3339
ENSG00000105662	0.0951007	0.0100773	0.0204706	-0.000316081	protein_coding	CRTC1	56.04	0.531903	Amyloid_beta	2166	~Amyloid_beta+(1|manifest)+cngeneson+pc_mito+brain_region+sex	1.05984	3301
ENSG00000114030	0.095297	0.0361448	0.0684068	0.0038828	protein_coding	KPNA1	38.26	0.531903	Amyloid_beta	2002	~Amyloid_beta+(1|manifest)+cngeneson+pc_mito+brain_region+sex	0.73396	4386
ENSG00000116171	0.095094	-0.0306579	-0.00421576	-0.0571	protein_coding	SCP2	40	0.531903	Amyloid_beta	5478	~Amyloid_beta+(1|manifest)+cngeneson+pc_mito+brain_region+sex	0.47468	5604
ENSG00000116198	0.0948438	0.00657289	0.0136079	-0.000462118	protein_coding	CEP104	48	0.531903	Amyloid_beta	6003	~Amyloid_beta+(1|manifest)+cngeneson+pc_mito+brain_region+sex	0.260345	6683
ENSG00000116350	0.0940731	-0.0831889	0.00713956	-0.173517	protein_coding	SRSF4	42.93	0.531903	Amyloid_beta	1262	~Amyloid_beta+(1|manifest)+cngeneson+pc_mito+brain_region+sex	2.52436	1450
ENSG00000128881	0.0932481	0.062109	0.12097	0.00324822	protein_coding	TTBK2	39.88	0.531903	Amyloid_beta	4977	~Amyloid_beta+(1|manifest)+cngeneson+pc_mito+brain_region+sex	0.922073	3731
ENSG00000134146	0.0946236	-0.0663365	-0.00479094	-0.127882	protein_coding	DPH6	36.45	0.531903	Amyloid_beta	5175	~Amyloid_beta+(1|manifest)+cngeneson+pc_mito+brain_region+sex	2.89106	1231
ENSG00000134245	0.0939885	0.0794955	0.163065	-0.00407362	protein_coding	WNT2B	44.59	0.531903	Amyloid_beta	2506	~Amyloid_beta+(1|manifest)+cngeneson+pc_mito+brain_region+sex	4.28773	732
ENSG00000139567	0.0950589	-0.00439857	0.0251429	-0.03394	protein_coding	ACVRL1	54.84	0.531903	Amyloid_beta	292	~Amyloid_beta+(1|manifest)+cngeneson+pc_mito+brain_region+sex	3.20777	1084
ENSG00000140299	0.0953241	-0.023676	-0.00281243	-0.0445395	protein_coding	BNIP2	38.55	0.531903	Amyloid_beta	6062	~Amyloid_beta+(1|manifest)+cngeneson+pc_mito+brain_region+sex	1.83148	2033
ENSG00000143815	0.0944409	-0.0338775	-0.00184117	-0.0659139	protein_coding	LBR	41.69	0.531903	Amyloid_beta	6579	~Amyloid_beta+(1|manifest)+cngeneson+pc_mito+brain_region+sex	1.37747	2685
ENSG00000144791	0.0943816	0.00482889	0.0178063	-0.0081485	protein_coding	LIMD1	46.55	0.531903	Amyloid_beta	7193	~Amyloid_beta+(1|manifest)+cngeneson+pc_mito+brain_region+sex	0.25363	6705
ENSG00000159110	0.0950612	-4.52989e-08	8.58365e-06	-8.67425e-06	protein_coding	IFNAR2	44.16	0.531903	Amyloid_beta	690	~Amyloid_beta+(1|manifest)+cngeneson+pc_mito+brain_region+sex	5.59365	484
ENSG00000160439	0.0936727	0.000973244	0.00336531	-0.00141883	protein_coding	RDH13	52.13	0.531903	Amyloid_beta	7111	~Amyloid_beta+(1|manifest)+cngeneson+pc_mito+brain_region+sex	2.35463	1560
ENSG00000162402	0.0950837	-0.0580928	-0.00533966	-0.110846	protein_coding	USP24	37.85	0.531903	Amyloid_beta	2693	~Amyloid_beta+(1|manifest)+cngeneson+pc_mito+brain_region+sex	1.66368	2257
ENSG00000165630	0.095362	0.00364588	0.0133709	-0.00607913	protein_coding	PRPF18	38.95	0.531903	Amyloid_beta	2193	~Amyloid_beta+(1|manifest)+cngeneson+pc_mito+brain_region+sex	0.895417	3810
ENSG00000168404	0.0934726	-0.12226	-0.00420422	-0.240315	protein_coding	MLKL	45.73	0.531903	Amyloid_beta	4048	~Amyloid_beta+(1|manifest)+cngeneson+pc_mito+brain_region+sex	5.38949	519
ENSG00000168434	0.0937998	-0.0886503	0.00213037	-0.179431	protein_coding	COG7	45.97	0.531903	Amyloid_beta	4935	~Amyloid_beta+(1|manifest)+cngeneson+pc_mito+brain_region+sex	1.32943	2767
ENSG00000170989	0.0946525	0.071041	0.134942	0.00713974	protein_coding	S1PR1	44.09	0.531903	Amyloid_beta	2881	~Amyloid_beta+(1|manifest)+cngeneson+pc_mito+brain_region+sex	4.31137	722
ENSG00000174606	0.0945503	-0.0347901	0.000703521	-0.0702838	protein_coding	ANGEL2	38.71	0.531903	Amyloid_beta	6622	~Amyloid_beta+(1|manifest)+cngeneson+pc_mito+brain_region+sex	1.79414	2080
ENSG00000181555	0.0945503	-0.0577807	0.00429496	-0.119856	protein_coding	SETD2	40.27	0.531903	Amyloid_beta	3642	~Amyloid_beta+(1|manifest)+cngeneson+pc_mito+brain_region+sex	0.429142	5832
ENSG00000184465	0.0947524	9.65416e-09	2.03522e-06	-2.01591e-06	protein_coding	WDR27	42.01	0.531903	Amyloid_beta	663	~Amyloid_beta+(1|manifest)+cngeneson+pc_mito+brain_region+sex	0.944524	3657
ENSG00000186350	0.0950673	0.0126166	0.0262218	-0.000988473	protein_coding	RXRA	62.16	0.531903	Amyloid_beta	4996	~Amyloid_beta+(1|manifest)+cngeneson+pc_mito+brain_region+sex	1.69124	2217
ENSG00000188313	0.0941939	-0.247042	-0.0134882	-0.480597	protein_coding	PLSCR1	36.3	0.531903	Amyloid_beta	4872	~Amyloid_beta+(1|manifest)+cngeneson+pc_mito+brain_region+sex	11.2913	122
ENSG00000204574	0.0935756	0.0131172	0.0317994	-0.00556496	protein_coding	ABCF1	47.94	0.531903	Amyloid_beta	2896	~Amyloid_beta+(1|manifest)+cngeneson+pc_mito+brain_region+sex	0.58297	5030
ENSG00000274047	0.0953202	2.96484e-08	3.66948e-06	-3.61019e-06	protein_coding	SYNRG	40.82	0.531903	Amyloid_beta	6740	~Amyloid_beta+(1|manifest)+cngeneson+pc_mito+brain_region+sex	1.48563	2525
ENSG00000163820	0.0955085	0.00431152	0.0117208	-0.00309776	protein_coding	FYCO1	47.08	0.531977	Amyloid_beta	741	~Amyloid_beta+(1|manifest)+cngeneson+pc_mito+brain_region+sex	0.197399	6865
ENSG00000167658	0.0955965	0.0344075	0.0804846	-0.0116696	protein_coding	EEF2	59.53	0.531977	Amyloid_beta	424	~Amyloid_beta+(1|manifest)+cngeneson+pc_mito+brain_region+sex	1.73613	2156
ENSG00000176393	0.0955318	0.00870719	0.0182641	-0.000849709	protein_coding	RNPEP	48.75	0.531977	Amyloid_beta	769	~Amyloid_beta+(1|manifest)+cngeneson+pc_mito+brain_region+sex	0.510827	5410
ENSG00000124831	0.0958569	-0.112222	0.000280803	-0.224724	protein_coding	LRRFIP1	45.52	0.532622	Amyloid_beta	821	~Amyloid_beta+(1|manifest)+cngeneson+pc_mito+brain_region+sex	2.33663	1579
ENSG00000168092	0.0958601	0.0194071	0.0428651	-0.00405079	protein_coding	PAFAH1B2	43.37	0.532622	Amyloid_beta	3156	~Amyloid_beta+(1|manifest)+cngeneson+pc_mito+brain_region+sex	0.795412	4169
ENSG00000117859	0.0965099	-0.0513519	-0.00562436	-0.0970795	protein_coding	OSBPL9	40.08	0.535819	Amyloid_beta	4040	~Amyloid_beta+(1|manifest)+cngeneson+pc_mito+brain_region+sex	0.798385	4159
ENSG00000125844	0.0966906	0.0352271	0.0788152	-0.00836101	protein_coding	RRBP1	52.51	0.53641	Amyloid_beta	2879	~Amyloid_beta+(1|manifest)+cngeneson+pc_mito+brain_region+sex	1.96279	1904
ENSG00000074696	0.0971956	0.0143891	0.0297731	-0.000995002	protein_coding	HACD3	42.55	0.538383	Amyloid_beta	5412	~Amyloid_beta+(1|manifest)+cngeneson+pc_mito+brain_region+sex	0.328642	6370
ENSG00000164867	0.0971427	-0.0776359	0.0154463	-0.170718	protein_coding	NOS3	57.59	0.538383	Amyloid_beta	6215	~Amyloid_beta+(1|manifest)+cngeneson+pc_mito+brain_region+sex	1.74847	2138
ENSG00000065491	0.0974381	-0.0175389	-0.00186015	-0.0332176	protein_coding	TBC1D22B	43.34	0.539201	Amyloid_beta	72	~Amyloid_beta+(1|manifest)+cngeneson+pc_mito+brain_region+sex	0.32788	6374
ENSG00000136141	0.0974928	-0.213442	0.0291058	-0.455989	protein_coding	LRCH1	40.02	0.539201	Amyloid_beta	1051	~Amyloid_beta+(1|manifest)+cngeneson+pc_mito+brain_region+sex	4.93407	594
ENSG00000035403	0.0975834	0.133564	0.257251	0.00987652	protein_coding	VCL	41.45	0.539289	Amyloid_beta	6099	~Amyloid_beta+(1|manifest)+cngeneson+pc_mito+brain_region+sex	3.75111	891
ENSG00000105229	0.0976816	0.00898679	0.0188203	-0.000846755	protein_coding	PIAS4	59.33	0.539418	Amyloid_beta	2510	~Amyloid_beta+(1|manifest)+cngeneson+pc_mito+brain_region+sex	0.478809	5579
ENSG00000000419	0.0982808	-0.00926745	0.00825066	-0.0267856	protein_coding	DPM1	39.85	0.539999	Amyloid_beta	3599	~Amyloid_beta+(1|manifest)+cngeneson+pc_mito+brain_region+sex	0.50796	5425
ENSG00000003393	0.0995149	-0.0328133	-0.0035715	-0.0620552	protein_coding	ALS2	37.99	0.539999	Amyloid_beta	5766	~Amyloid_beta+(1|manifest)+cngeneson+pc_mito+brain_region+sex	0.909765	3774
ENSG00000005700	0.102603	-0.0454961	-0.00342968	-0.0875626	protein_coding	IBTK	36.07	0.539999	Amyloid_beta	4776	~Amyloid_beta+(1|manifest)+cngeneson+pc_mito+brain_region+sex	0.908587	3778
ENSG00000005801	0.098207	0.0100923	0.0213906	-0.00120591	protein_coding	ZNF195	41.43	0.539999	Amyloid_beta	1584	~Amyloid_beta+(1|manifest)+cngeneson+pc_mito+brain_region+sex	0.441975	5765
ENSG00000038382	0.100418	-0.291302	0.137571	-0.720176	protein_coding	TRIO	43.38	0.539999	Amyloid_beta	3158	~Amyloid_beta+(1|manifest)+cngeneson+pc_mito+brain_region+sex	1.15221	3087
ENSG00000046651	0.1018	-0.0334932	-0.00501155	-0.0619749	protein_coding	OFD1	39.8	0.539999	Amyloid_beta	3702	~Amyloid_beta+(1|manifest)+cngeneson+pc_mito+brain_region+sex	0.831721	4028
ENSG00000049245	0.101009	-0.00869083	0.0154995	-0.0328812	protein_coding	VAMP3	42.69	0.539999	Amyloid_beta	4469	~Amyloid_beta+(1|manifest)+cngeneson+pc_mito+brain_region+sex	0.971626	3563
ENSG00000054598	0.101246	0.06231	0.130354	-0.00573418	protein_coding	FOXC1	56.26	0.539999	Amyloid_beta	5636	~Amyloid_beta+(1|manifest)+cngeneson+pc_mito+brain_region+sex	3.05872	1157
ENSG00000065243	0.102351	-0.058587	-0.00375694	-0.113417	protein_coding	PKN2	36.25	0.539999	Amyloid_beta	6316	~Amyloid_beta+(1|manifest)+cngeneson+pc_mito+brain_region+sex	1.33852	2752
ENSG00000090316	0.102336	0.012849	0.0252516	0.000446353	protein_coding	MAEA	55.01	0.539999	Amyloid_beta	3331	~Amyloid_beta+(1|manifest)+cngeneson+pc_mito+brain_region+sex	0.530533	5302
ENSG00000090686	0.101496	0.0255371	0.0489787	0.00209546	protein_coding	USP48	41.84	0.539999	Amyloid_beta	4918	~Amyloid_beta+(1|manifest)+cngeneson+pc_mito+brain_region+sex	0.529181	5310
ENSG00000104613	0.100814	-0.0361563	-0.00315743	-0.0691552	protein_coding	INTS10	40.98	0.539999	Amyloid_beta	2959	~Amyloid_beta+(1|manifest)+cngeneson+pc_mito+brain_region+sex	0.783091	4210
ENSG00000105877	0.102016	0.0913	0.199791	-0.0171905	protein_coding	DNAH11	38.74	0.539999	Amyloid_beta	969	~Amyloid_beta+(1|manifest)+cngeneson+pc_mito+brain_region+sex	3.63623	930
ENSG00000108924	0.0999445	-0.199431	-0.0275414	-0.37132	protein_coding	HLF	43.3	0.539999	Amyloid_beta	2752	~Amyloid_beta+(1|manifest)+cngeneson+pc_mito+brain_region+sex	4.8797	604
ENSG00000109756	0.100046	-0.300528	0.0300083	-0.631065	protein_coding	RAPGEF2	36.75	0.539999	Amyloid_beta	4985	~Amyloid_beta+(1|manifest)+cngeneson+pc_mito+brain_region+sex	5.11017	560
ENSG00000110651	0.102585	0.0636079	0.123739	0.00347712	protein_coding	CD81	63.43	0.539999	Amyloid_beta	4030	~Amyloid_beta+(1|manifest)+cngeneson+pc_mito+brain_region+sex	3.55653	960
ENSG00000112414	0.10113	-0.24511	0.0212581	-0.511477	protein_coding	ADGRG6	35.7	0.539999	Amyloid_beta	434	~Amyloid_beta+(1|manifest)+cngeneson+pc_mito+brain_region+sex	4.06903	790
ENSG00000113712	0.100741	-0.142096	0.0759594	-0.360151	protein_coding	CSNK1A1	39.26	0.539999	Amyloid_beta	315	~Amyloid_beta+(1|manifest)+cngeneson+pc_mito+brain_region+sex	3.64076	929
ENSG00000123374	0.100096	-0.0135306	1.19221e-07	-0.0270613	protein_coding	CDK2	47.7	0.539999	Amyloid_beta	6760	~Amyloid_beta+(1|manifest)+cngeneson+pc_mito+brain_region+sex	0.959206	3604
ENSG00000125741	0.100349	0.0156177	0.0336557	-0.00242029	protein_coding	OPA3	49.78	0.539999	Amyloid_beta	1636	~Amyloid_beta+(1|manifest)+cngeneson+pc_mito+brain_region+sex	2.14488	1745
ENSG00000126524	0.0985329	0.0225318	0.0588865	-0.0138228	protein_coding	SBDS	42.8	0.539999	Amyloid_beta	1191	~Amyloid_beta+(1|manifest)+cngeneson+pc_mito+brain_region+sex	1.0652	3287
ENSG00000127314	0.10026	-0.171518	-0.00426662	-0.33877	protein_coding	RAP1B	38.94	0.539999	Amyloid_beta	1324	~Amyloid_beta+(1|manifest)+cngeneson+pc_mito+brain_region+sex	2.94011	1212
ENSG00000129562	0.102537	0.0162788	0.0324405	0.000116988	protein_coding	DAD1	41.9	0.539999	Amyloid_beta	2904	~Amyloid_beta+(1|manifest)+cngeneson+pc_mito+brain_region+sex	0.495883	5489
ENSG00000131871	0.102674	0.00431803	0.028898	-0.0202619	protein_coding	SELENOS	45.06	0.539999	Amyloid_beta	875	~Amyloid_beta+(1|manifest)+cngeneson+pc_mito+brain_region+sex	0.754717	4308
ENSG00000133997	0.0987337	-0.0122703	-0.00167326	-0.0228674	protein_coding	MED6	38.94	0.539999	Amyloid_beta	5219	~Amyloid_beta+(1|manifest)+cngeneson+pc_mito+brain_region+sex	0.42834	5839
ENSG00000136450	0.101496	-1.01865e-08	2.0739e-06	-2.09427e-06	protein_coding	SRSF1	40.14	0.539999	Amyloid_beta	4294	~Amyloid_beta+(1|manifest)+cngeneson+pc_mito+brain_region+sex	1.26108	2894
ENSG00000138029	0.0991549	-0.0352743	-0.0048508	-0.0656978	protein_coding	HADHB	41.22	0.539999	Amyloid_beta	2297	~Amyloid_beta+(1|manifest)+cngeneson+pc_mito+brain_region+sex	0.758479	4288
ENSG00000139687	0.100287	0.0832277	0.153946	0.0125099	protein_coding	RB1	38.5	0.539999	Amyloid_beta	54	~Amyloid_beta+(1|manifest)+cngeneson+pc_mito+brain_region+sex	1.25259	2905
ENSG00000139697	0.102878	0.0216657	0.0412351	0.0020962	protein_coding	SBNO1	43.26	0.539999	Amyloid_beta	3634	~Amyloid_beta+(1|manifest)+cngeneson+pc_mito+brain_region+sex	0.339736	6330
ENSG00000143409	0.0991065	-0.0112635	0.000803774	-0.0233309	protein_coding	MINDY1	49.22	0.539999	Amyloid_beta	7083	~Amyloid_beta+(1|manifest)+cngeneson+pc_mito+brain_region+sex	0.799828	4154
ENSG00000147174	0.102864	0.0434687	0.0966487	-0.00971134	protein_coding	GCNA	44.7	0.539999	Amyloid_beta	6158	~Amyloid_beta+(1|manifest)+cngeneson+pc_mito+brain_region+sex	5.53984	495
ENSG00000147485	0.100942	0.019402	0.0451876	-0.00638358	protein_coding	PXDNL	38.69	0.539999	Amyloid_beta	7101	~Amyloid_beta+(1|manifest)+cngeneson+pc_mito+brain_region+sex	1.03348	3367
ENSG00000147853	0.101901	-0.0380306	0.0105414	-0.0866025	protein_coding	AK3	41.46	0.539999	Amyloid_beta	6272	~Amyloid_beta+(1|manifest)+cngeneson+pc_mito+brain_region+sex	1.46923	2548
ENSG00000150316	0.0991697	0.0106221	0.0231898	-0.00194556	protein_coding	CWC15	37.35	0.539999	Amyloid_beta	913	~Amyloid_beta+(1|manifest)+cngeneson+pc_mito+brain_region+sex	0.281756	6588
ENSG00000151689	0.100423	-0.0252975	-0.00346393	-0.0471311	protein_coding	INPP1	40.08	0.539999	Amyloid_beta	5651	~Amyloid_beta+(1|manifest)+cngeneson+pc_mito+brain_region+sex	0.948654	3646
ENSG00000156958	0.100099	0.0445845	0.0879668	0.00120213	protein_coding	GALK2	38.36	0.539999	Amyloid_beta	2176	~Amyloid_beta+(1|manifest)+cngeneson+pc_mito+brain_region+sex	1.2637	2888
ENSG00000159023	0.101184	0.0543398	0.104581	0.00409828	protein_coding	EPB41	41.87	0.539999	Amyloid_beta	7134	~Amyloid_beta+(1|manifest)+cngeneson+pc_mito+brain_region+sex	1.50032	2496
ENSG00000164307	0.0997252	-0.0151733	0.0103172	-0.0406638	protein_coding	ERAP1	39.27	0.539999	Amyloid_beta	5579	~Amyloid_beta+(1|manifest)+cngeneson+pc_mito+brain_region+sex	1.138	3119
ENSG00000164741	0.100208	0.147895	0.328283	-0.0324929	protein_coding	DLC1	38.54	0.539999	Amyloid_beta	4291	~Amyloid_beta+(1|manifest)+cngeneson+pc_mito+brain_region+sex	9.2146	185
ENSG00000165288	0.0985596	-0.0275717	-0.00152482	-0.0536186	protein_coding	BRWD3	36.14	0.539999	Amyloid_beta	6564	~Amyloid_beta+(1|manifest)+cngeneson+pc_mito+brain_region+sex	0.561691	5143
ENSG00000165322	0.100775	-0.0601955	-0.00662334	-0.113768	protein_coding	ARHGAP12	36.94	0.539999	Amyloid_beta	1611	~Amyloid_beta+(1|manifest)+cngeneson+pc_mito+brain_region+sex	1.41693	2624
ENSG00000166226	0.0997923	0.0361139	0.0822705	-0.0100427	protein_coding	CCT2	39.37	0.539999	Amyloid_beta	3120	~Amyloid_beta+(1|manifest)+cngeneson+pc_mito+brain_region+sex	1.49692	2500
ENSG00000167193	0.0981309	0.030864	0.0597951	0.00193288	protein_coding	CRK	49.13	0.539999	Amyloid_beta	5099	~Amyloid_beta+(1|manifest)+cngeneson+pc_mito+brain_region+sex	1.35532	2720
ENSG00000167264	0.102415	0.00815367	0.0173529	-0.0010456	protein_coding	DUS2	48.49	0.539999	Amyloid_beta	884	~Amyloid_beta+(1|manifest)+cngeneson+pc_mito+brain_region+sex	0.394198	6019
ENSG00000168452	0.102789	4.48063e-09	1.53594e-06	-1.52698e-06	protein_coding	PPT2	52.95	0.539999	Amyloid_beta	6790	~Amyloid_beta+(1|manifest)+cngeneson+pc_mito+brain_region+sex	1.14089	3111
ENSG00000171223	0.101349	-0.0661118	0.0268835	-0.159107	protein_coding	JUNB	64.86	0.539999	Amyloid_beta	5521	~Amyloid_beta+(1|manifest)+cngeneson+pc_mito+brain_region+sex	6.41971	370
ENSG00000171492	0.101641	0.00088267	0.00404072	-0.00227538	protein_coding	LRRC8D	40.31	0.539999	Amyloid_beta	4159	~Amyloid_beta+(1|manifest)+cngeneson+pc_mito+brain_region+sex	1.13504	3124
ENSG00000172530	0.101815	0.0622133	0.124792	-0.000365323	protein_coding	BANP	51.17	0.539999	Amyloid_beta	4209	~Amyloid_beta+(1|manifest)+cngeneson+pc_mito+brain_region+sex	7.39267	295
ENSG00000174953	0.100651	-0.0533113	-0.00564938	-0.100973	protein_coding	DHX36	35.49	0.539999	Amyloid_beta	4363	~Amyloid_beta+(1|manifest)+cngeneson+pc_mito+brain_region+sex	1.71261	2190
ENSG00000175582	0.1008	-0.0542695	-0.00546268	-0.103076	protein_coding	RAB6A	41.4	0.539999	Amyloid_beta	2536	~Amyloid_beta+(1|manifest)+cngeneson+pc_mito+brain_region+sex	0.597849	4972
ENSG00000177082	0.100336	-0.00833726	0.00178356	-0.0184581	protein_coding	WDR73	48.66	0.539999	Amyloid_beta	6321	~Amyloid_beta+(1|manifest)+cngeneson+pc_mito+brain_region+sex	0.282337	6586
ENSG00000180011	0.0992962	0.0228441	0.0480156	-0.00232737	protein_coding	ZADH2	46.3	0.539999	Amyloid_beta	6542	~Amyloid_beta+(1|manifest)+cngeneson+pc_mito+brain_region+sex	0.652727	4727
ENSG00000182973	0.100752	-0.00765454	0.00512857	-0.0204377	protein_coding	CNOT10	41.97	0.539999	Amyloid_beta	1716	~Amyloid_beta+(1|manifest)+cngeneson+pc_mito+brain_region+sex	0.188089	6882
ENSG00000196937	0.101574	-0.00243546	0.012733	-0.017604	protein_coding	FAM3C	35.92	0.539999	Amyloid_beta	4829	~Amyloid_beta+(1|manifest)+cngeneson+pc_mito+brain_region+sex	0.508886	5420
ENSG00000205209	0.100295	0.024492	0.0638221	-0.0148381	protein_coding	SCGB2B2	42.31	0.539999	Amyloid_beta	1720	~Amyloid_beta+(1|manifest)+cngeneson+pc_mito+brain_region+sex	0.731105	4398
ENSG00000206256	0.102789	4.48063e-09	1.53594e-06	-1.52698e-06	protein_coding	PPT2	50.54	0.539999	Amyloid_beta	3737	~Amyloid_beta+(1|manifest)+cngeneson+pc_mito+brain_region+sex	1.14089	3111
ENSG00000206329	0.102789	4.48063e-09	1.53594e-06	-1.52698e-06	protein_coding	PPT2	50.56	0.539999	Amyloid_beta	2056	~Amyloid_beta+(1|manifest)+cngeneson+pc_mito+brain_region+sex	1.14089	3111
ENSG00000221914	0.1007	-0.0903936	-0.00645125	-0.174336	protein_coding	PPP2R2A	37.6	0.539999	Amyloid_beta	730	~Amyloid_beta+(1|manifest)+cngeneson+pc_mito+brain_region+sex	1.79293	2084
ENSG00000221988	0.102789	4.48063e-09	1.53594e-06	-1.52698e-06	protein_coding	PPT2	50.59	0.539999	Amyloid_beta	3467	~Amyloid_beta+(1|manifest)+cngeneson+pc_mito+brain_region+sex	1.14089	3111
ENSG00000227345	0.10022	-0.035969	-0.0036778	-0.0682602	protein_coding	PARG	38.39	0.539999	Amyloid_beta	1345	~Amyloid_beta+(1|manifest)+cngeneson+pc_mito+brain_region+sex	0.978094	3544
ENSG00000227600	0.102789	4.48063e-09	1.53594e-06	-1.52698e-06	protein_coding	PPT2	52.89	0.539999	Amyloid_beta	5749	~Amyloid_beta+(1|manifest)+cngeneson+pc_mito+brain_region+sex	1.14089	3111
ENSG00000228116	0.102789	4.48063e-09	1.53594e-06	-1.52698e-06	protein_coding	PPT2	53.37	0.539999	Amyloid_beta	4554	~Amyloid_beta+(1|manifest)+cngeneson+pc_mito+brain_region+sex	1.14089	3111
ENSG00000231618	0.102789	4.48063e-09	1.53594e-06	-1.52698e-06	protein_coding	PPT2	52.94	0.539999	Amyloid_beta	246	~Amyloid_beta+(1|manifest)+cngeneson+pc_mito+brain_region+sex	1.14089	3111
ENSG00000236649	0.102789	4.48063e-09	1.53594e-06	-1.52698e-06	protein_coding	PPT2	52.93	0.539999	Amyloid_beta	3286	~Amyloid_beta+(1|manifest)+cngeneson+pc_mito+brain_region+sex	1.14089	3111
ENSG00000267680	0.101505	-0.0129607	-0.000979969	-0.0249415	protein_coding	ZNF224	39.97	0.539999	Amyloid_beta	4324	~Amyloid_beta+(1|manifest)+cngeneson+pc_mito+brain_region+sex	0.461898	5673
ENSG00000278032	0.0978937	-5.63058e-09	1.86917e-06	-1.88043e-06	protein_coding	LY6E	63.58	0.539999	Amyloid_beta	5731	~Amyloid_beta+(1|manifest)+cngeneson+pc_mito+brain_region+sex	6.52848	359
ENSG00000060491	0.103223	-0.0140658	-0.000937133	-0.0271944	protein_coding	OGFR	63.45	0.540322	Amyloid_beta	3222	~Amyloid_beta+(1|manifest)+cngeneson+pc_mito+brain_region+sex	0.569005	5101
ENSG00000103888	0.103266	-0.0663879	0.00649021	-0.139266	protein_coding	CEMIP	47.03	0.540322	Amyloid_beta	5855	~Amyloid_beta+(1|manifest)+cngeneson+pc_mito+brain_region+sex	2.01383	1857
ENSG00000120860	0.103251	-0.0419783	0.00217924	-0.0861359	protein_coding	WASHC3	36.34	0.540322	Amyloid_beta	5601	~Amyloid_beta+(1|manifest)+cngeneson+pc_mito+brain_region+sex	1.46673	2553
ENSG00000145425	0.103314	-0.00190083	0.00620009	-0.0100018	protein_coding	RPS3A	41.26	0.540322	Amyloid_beta	6725	~Amyloid_beta+(1|manifest)+cngeneson+pc_mito+brain_region+sex	0.946078	3655
ENSG00000164308	0.103269	-0.0319115	0.00046686	-0.0642899	protein_coding	ERAP2	38.41	0.540322	Amyloid_beta	852	~Amyloid_beta+(1|manifest)+cngeneson+pc_mito+brain_region+sex	1.31129	2802
ENSG00000122484	0.103608	-0.0371438	-6.84526e-05	-0.0742191	protein_coding	RPAP2	38.43	0.540677	Amyloid_beta	596	~Amyloid_beta+(1|manifest)+cngeneson+pc_mito+brain_region+sex	0.826833	4050
ENSG00000162927	0.103654	-0.036227	-0.00564295	-0.0668111	protein_coding	PUS10	39.5	0.540677	Amyloid_beta	2825	~Amyloid_beta+(1|manifest)+cngeneson+pc_mito+brain_region+sex	0.7267	4416
ENSG00000178075	0.103682	0.0298461	0.0602382	-0.00054603	protein_coding	GRAMD1C	39.58	0.540677	Amyloid_beta	4634	~Amyloid_beta+(1|manifest)+cngeneson+pc_mito+brain_region+sex	0.847675	3971
ENSG00000278062	0.10363	-2.44739e-08	3.00825e-06	-3.0572e-06	protein_coding	ZNF251	47.51	0.540677	Amyloid_beta	3853	~Amyloid_beta+(1|manifest)+cngeneson+pc_mito+brain_region+sex	1.04803	3326
ENSG00000122779	0.103842	0.0298084	0.0583882	0.00122851	protein_coding	TRIM24	39.2	0.541119	Amyloid_beta	591	~Amyloid_beta+(1|manifest)+cngeneson+pc_mito+brain_region+sex	0.571363	5088
ENSG00000114331	0.104072	-0.0752233	0.0119587	-0.162405	protein_coding	ACAP2	38.17	0.541146	Amyloid_beta	182	~Amyloid_beta+(1|manifest)+cngeneson+pc_mito+brain_region+sex	0.910267	3773
ENSG00000147121	0.104011	-0.0244517	-0.00356578	-0.0453376	protein_coding	KRBOX4	41.17	0.541146	Amyloid_beta	7054	~Amyloid_beta+(1|manifest)+cngeneson+pc_mito+brain_region+sex	0.506568	5435
ENSG00000184209	0.103924	0.00202964	0.0112007	-0.00714145	protein_coding	SNRNP35	47.68	0.541146	Amyloid_beta	4318	~Amyloid_beta+(1|manifest)+cngeneson+pc_mito+brain_region+sex	0.431578	5820
ENSG00000167766	0.104198	-0.0886304	0.00603153	-0.183292	protein_coding	ZNF83	44.66	0.541411	Amyloid_beta	4339	~Amyloid_beta+(1|manifest)+cngeneson+pc_mito+brain_region+sex	6.0075	425
ENSG00000166130	0.104523	0.0258333	0.0515098	0.000156786	protein_coding	IKBIP	40.95	0.542316	Amyloid_beta	1278	~Amyloid_beta+(1|manifest)+cngeneson+pc_mito+brain_region+sex	1.22935	2948
ENSG00000198833	0.104502	0.0789442	0.158072	-0.00018342	protein_coding	UBE2J1	39.93	0.542316	Amyloid_beta	891	~Amyloid_beta+(1|manifest)+cngeneson+pc_mito+brain_region+sex	3.41348	1004
ENSG00000158467	0.104805	0.0807906	0.325379	-0.163797	protein_coding	AHCYL2	39.97	0.543386	Amyloid_beta	7206	~Amyloid_beta+(1|manifest)+cngeneson+pc_mito+brain_region+sex	1.01313	3418
ENSG00000165714	0.105129	-0.0153533	0.00162471	-0.0323313	protein_coding	BORCS5	42.17	0.544676	Amyloid_beta	6010	~Amyloid_beta+(1|manifest)+cngeneson+pc_mito+brain_region+sex	0.544779	5224
ENSG00000164880	0.105316	0.00698989	0.0138853	9.44999e-05	protein_coding	INTS1	63.53	0.544864	Amyloid_beta	1323	~Amyloid_beta+(1|manifest)+cngeneson+pc_mito+brain_region+sex	0.65117	4737
ENSG00000131013	0.105765	-0.0161913	-0.00255957	-0.029823	protein_coding	PPIL4	38.44	0.546374	Amyloid_beta	4104	~Amyloid_beta+(1|manifest)+cngeneson+pc_mito+brain_region+sex	0.434329	5802
ENSG00000137575	0.105911	0.124634	0.239912	0.00935551	protein_coding	SDCBP	35.86	0.546374	Amyloid_beta	502	~Amyloid_beta+(1|manifest)+cngeneson+pc_mito+brain_region+sex	4.1626	773
ENSG00000138448	0.105893	-0.210012	-0.00146739	-0.418557	protein_coding	ITGAV	35.78	0.546374	Amyloid_beta	4428	~Amyloid_beta+(1|manifest)+cngeneson+pc_mito+brain_region+sex	8.07744	239
ENSG00000139800	0.105798	0.0268567	0.0560012	-0.00228785	protein_coding	ZIC5	51.78	0.546374	Amyloid_beta	1500	~Amyloid_beta+(1|manifest)+cngeneson+pc_mito+brain_region+sex	0.995472	3486
ENSG00000197965	0.106058	-0.063466	-0.00596578	-0.120966	protein_coding	MPZL1	41.24	0.54674	Amyloid_beta	4287	~Amyloid_beta+(1|manifest)+cngeneson+pc_mito+brain_region+sex	1.66169	2258
ENSG00000101079	0.106437	0.0166945	0.0343218	-0.000932863	protein_coding	NDRG3	44.5	0.547054	Amyloid_beta	4015	~Amyloid_beta+(1|manifest)+cngeneson+pc_mito+brain_region+sex	0.629211	4821
ENSG00000107263	0.106527	0.372814	0.727355	0.0182735	protein_coding	RAPGEF1	48.49	0.547054	Amyloid_beta	4447	~Amyloid_beta+(1|manifest)+cngeneson+pc_mito+brain_region+sex	4.98114	583
ENSG00000132031	0.106284	-0.0576563	0.00580516	-0.121118	protein_coding	MATN3	42.5	0.547054	Amyloid_beta	2081	~Amyloid_beta+(1|manifest)+cngeneson+pc_mito+brain_region+sex	4.19207	762
ENSG00000198467	0.106688	0.00507025	0.0124006	-0.00226009	protein_coding	TPM2	54.9	0.547054	Amyloid_beta	544	~Amyloid_beta+(1|manifest)+cngeneson+pc_mito+brain_region+sex	3.03009	1171
ENSG00000206190	0.106449	-1.32251	0.386325	-3.03134	protein_coding	ATP10A	46.51	0.547054	Amyloid_beta	2631	~Amyloid_beta+(1|manifest)+cngeneson+pc_mito+brain_region+sex	10.575	149
ENSG00000288325	0.106726	3.42926e-09	1.17561e-06	-1.16875e-06	protein_coding	GPS2	56.28	0.547054	Amyloid_beta	4768	~Amyloid_beta+(1|manifest)+cngeneson+pc_mito+brain_region+sex	0.586544	5020
ENSG00000116106	0.10681	0.23558	0.456205	0.0149557	protein_coding	EPHA4	40.26	0.547097	Amyloid_beta	195	~Amyloid_beta+(1|manifest)+cngeneson+pc_mito+brain_region+sex	7.45546	290
ENSG00000008083	0.107018	-0.200234	0.0622018	-0.46267	protein_coding	JARID2	43.92	0.547542	Amyloid_beta	595	~Amyloid_beta+(1|manifest)+cngeneson+pc_mito+brain_region+sex	2.45068	1489
ENSG00000064726	0.107682	-0.0298151	-0.0033838	-0.0562463	protein_coding	BTBD1	39.45	0.547542	Amyloid_beta	191	~Amyloid_beta+(1|manifest)+cngeneson+pc_mito+brain_region+sex	0.697492	4527
ENSG00000073060	0.107884	-0.378879	-0.0277122	-0.730046	protein_coding	SCARB1	51.45	0.547542	Amyloid_beta	2146	~Amyloid_beta+(1|manifest)+cngeneson+pc_mito+brain_region+sex	6.16207	407
ENSG00000080573	0.107105	0.0224772	0.0595054	-0.0145509	protein_coding	COL5A3	52.35	0.547542	Amyloid_beta	5532	~Amyloid_beta+(1|manifest)+cngeneson+pc_mito+brain_region+sex	12.5928	92
ENSG00000083123	0.107767	0.0562412	0.110328	0.00215411	protein_coding	BCKDHB	36.82	0.547542	Amyloid_beta	1119	~Amyloid_beta+(1|manifest)+cngeneson+pc_mito+brain_region+sex	1.07015	3270
ENSG00000099622	0.107314	-0.0510197	-0.0017546	-0.100285	protein_coding	CIRBP	62.55	0.547542	Amyloid_beta	1904	~Amyloid_beta+(1|manifest)+cngeneson+pc_mito+brain_region+sex	8.55671	213
ENSG00000107864	0.107398	0.0446662	0.086328	0.0030043	protein_coding	CPEB3	40.86	0.547542	Amyloid_beta	4655	~Amyloid_beta+(1|manifest)+cngeneson+pc_mito+brain_region+sex	1.06427	3291
ENSG00000123908	0.107451	0.0341883	0.0669421	0.00143446	protein_coding	AGO2	51.18	0.547542	Amyloid_beta	1102	~Amyloid_beta+(1|manifest)+cngeneson+pc_mito+brain_region+sex	1.02565	3387
ENSG00000150687	0.107686	0.152738	0.301701	0.00377417	protein_coding	PRSS23	42.16	0.547542	Amyloid_beta	2803	~Amyloid_beta+(1|manifest)+cngeneson+pc_mito+brain_region+sex	3.04049	1165
ENSG00000163171	0.107474	0.034799	0.0770173	-0.00741932	protein_coding	CDC42EP3	41.38	0.547542	Amyloid_beta	1311	~Amyloid_beta+(1|manifest)+cngeneson+pc_mito+brain_region+sex	1.07231	3264
ENSG00000177409	0.107882	-0.0976282	-0.0093263	-0.18593	protein_coding	SAMD9L	39.59	0.547542	Amyloid_beta	3489	~Amyloid_beta+(1|manifest)+cngeneson+pc_mito+brain_region+sex	4.62974	655
ENSG00000198844	0.107637	-7.22066e-09	2.43058e-06	-2.44503e-06	protein_coding	ARHGEF15	55.26	0.547542	Amyloid_beta	2540	~Amyloid_beta+(1|manifest)+cngeneson+pc_mito+brain_region+sex	1.37978	2680
ENSG00000114354	0.108159	-0.0406672	-0.00436017	-0.0769742	protein_coding	TFG	36.42	0.54797	Amyloid_beta	1128	~Amyloid_beta+(1|manifest)+cngeneson+pc_mito+brain_region+sex	0.960246	3598
ENSG00000183230	0.108151	0.0158303	0.0457027	-0.0140422	protein_coding	CTNNA3	36.18	0.54797	Amyloid_beta	1277	~Amyloid_beta+(1|manifest)+cngeneson+pc_mito+brain_region+sex	3.26422	1058
ENSG00000187555	0.108196	0.0204715	0.0400415	0.000901526	protein_coding	USP7	46.42	0.54797	Amyloid_beta	5883	~Amyloid_beta+(1|manifest)+cngeneson+pc_mito+brain_region+sex	0.341879	6316
ENSG00000132002	0.108477	-0.0043672	0.27719	-0.285925	protein_coding	DNAJB1	52.08	0.548178	Amyloid_beta	4562	~Amyloid_beta+(1|manifest)+cngeneson+pc_mito+brain_region+sex	19.967	30
ENSG00000136147	0.10843	-0.0349572	-0.0035107	-0.0664036	protein_coding	PHF11	41.72	0.548178	Amyloid_beta	103	~Amyloid_beta+(1|manifest)+cngeneson+pc_mito+brain_region+sex	1.62657	2306
ENSG00000138326	0.108541	0.0101027	0.0456747	-0.0254692	protein_coding	RPS24	47.43	0.548178	Amyloid_beta	1118	~Amyloid_beta+(1|manifest)+cngeneson+pc_mito+brain_region+sex	0.958954	3606
ENSG00000213918	0.108514	0.0159849	0.0383663	-0.00639647	protein_coding	DNASE1	49.35	0.548178	Amyloid_beta	3148	~Amyloid_beta+(1|manifest)+cngeneson+pc_mito+brain_region+sex	1.74596	2143
ENSG00000084733	0.108684	-0.0562405	-0.00554612	-0.106935	protein_coding	RAB10	40.63	0.548184	Amyloid_beta	2861	~Amyloid_beta+(1|manifest)+cngeneson+pc_mito+brain_region+sex	0.687664	4572
ENSG00000166170	0.108846	0.0131604	0.0266746	-0.000353884	protein_coding	BAG5	46.41	0.548184	Amyloid_beta	2476	~Amyloid_beta+(1|manifest)+cngeneson+pc_mito+brain_region+sex	0.397723	6004
ENSG00000176531	0.108798	0.00840946	0.0210913	-0.00427241	protein_coding	PHLDB3	50.67	0.548184	Amyloid_beta	4631	~Amyloid_beta+(1|manifest)+cngeneson+pc_mito+brain_region+sex	1.84725	2014
ENSG00000185883	0.108802	-2.51318e-10	1.24568e-07	-1.25071e-07	protein_coding	ATP6V0C	60.03	0.548184	Amyloid_beta	5752	~Amyloid_beta+(1|manifest)+cngeneson+pc_mito+brain_region+sex	1.79348	2082
ENSG00000015479	0.109218	-2.29044e-09	7.65963e-07	-7.70544e-07	protein_coding	MATR3	38.77	0.549468	Amyloid_beta	3569	~Amyloid_beta+(1|manifest)+cngeneson+pc_mito+brain_region+sex	1.25921	2897
ENSG00000078061	0.109625	0.0024167	0.00838759	-0.00355419	protein_coding	ARAF	51.23	0.549468	Amyloid_beta	4573	~Amyloid_beta+(1|manifest)+cngeneson+pc_mito+brain_region+sex	0.794892	4172
ENSG00000079785	0.109564	-0.0194273	0.00270438	-0.041559	protein_coding	DDX1	39.55	0.549468	Amyloid_beta	4756	~Amyloid_beta+(1|manifest)+cngeneson+pc_mito+brain_region+sex	0.763102	4281
ENSG00000112701	0.109435	-0.0726048	-0.00125014	-0.143959	protein_coding	SENP6	37.44	0.549468	Amyloid_beta	5924	~Amyloid_beta+(1|manifest)+cngeneson+pc_mito+brain_region+sex	1.58802	2360
ENSG00000114573	0.109314	0.0285235	0.0562328	0.000814156	protein_coding	ATP6V1A	38.21	0.549468	Amyloid_beta	4542	~Amyloid_beta+(1|manifest)+cngeneson+pc_mito+brain_region+sex	0.751944	4317
ENSG00000135605	0.10948	0.00953049	0.0497163	-0.0306553	protein_coding	TEC	40.43	0.549468	Amyloid_beta	4087	~Amyloid_beta+(1|manifest)+cngeneson+pc_mito+brain_region+sex	0.922964	3727
ENSG00000167566	0.109635	0.00539866	0.0149132	-0.00411591	protein_coding	NCKAP5L	52.89	0.549468	Amyloid_beta	5689	~Amyloid_beta+(1|manifest)+cngeneson+pc_mito+brain_region+sex	0.365094	6178
ENSG00000101868	0.110094	0.0310338	0.0677201	-0.00565258	protein_coding	POLA1	38.8	0.551389	Amyloid_beta	1756	~Amyloid_beta+(1|manifest)+cngeneson+pc_mito+brain_region+sex	0.465691	5654
ENSG00000179364	0.110181	0.0130909	0.0302776	-0.00409573	protein_coding	PACS2	57.4	0.55144	Amyloid_beta	671	~Amyloid_beta+(1|manifest)+cngeneson+pc_mito+brain_region+sex	1.64726	2278
ENSG00000073169	0.110629	-0.00925038	0.00321493	-0.0217157	protein_coding	SELENOO	55.78	0.552151	Amyloid_beta	5691	~Amyloid_beta+(1|manifest)+cngeneson+pc_mito+brain_region+sex	0.476263	5595
ENSG00000081087	0.1106	0.00830973	0.0205192	-0.00389977	protein_coding	OSTM1	42.48	0.552151	Amyloid_beta	4235	~Amyloid_beta+(1|manifest)+cngeneson+pc_mito+brain_region+sex	0.330923	6358
ENSG00000103381	0.110552	0.0125295	0.0240689	0.000990122	protein_coding	CPPED1	44.39	0.552151	Amyloid_beta	5839	~Amyloid_beta+(1|manifest)+cngeneson+pc_mito+brain_region+sex	0.979421	3538
ENSG00000198722	0.110546	-0.182188	0.00629563	-0.370672	protein_coding	UNC13B	41.63	0.552151	Amyloid_beta	2070	~Amyloid_beta+(1|manifest)+cngeneson+pc_mito+brain_region+sex	4.35514	716
ENSG00000120458	0.110756	-0.00984506	0.0121346	-0.0318247	protein_coding	MSANTD2	40.11	0.552399	Amyloid_beta	1577	~Amyloid_beta+(1|manifest)+cngeneson+pc_mito+brain_region+sex	0.479475	5573
ENSG00000144724	0.110842	-1.70953	-0.0436939	-3.37537	protein_coding	PTPRG	40.79	0.55245	Amyloid_beta	6662	~Amyloid_beta+(1|manifest)+cngeneson+pc_mito+brain_region+sex	6.99967	324
ENSG00000080824	0.1111	-0.0588886	2.42361	-2.54139	protein_coding	HSP90AA1	47.25	0.552582	Amyloid_beta	2972	~Amyloid_beta+(1|manifest)+cngeneson+pc_mito+brain_region+sex	42.5271	2
ENSG00000126858	0.111175	-0.0332047	-0.00345982	-0.0629495	protein_coding	RHOT1	42.18	0.552582	Amyloid_beta	1131	~Amyloid_beta+(1|manifest)+cngeneson+pc_mito+brain_region+sex	0.554943	5176
ENSG00000183723	0.111032	0.00974314	0.0240894	-0.00460307	protein_coding	CMTM4	45.28	0.552582	Amyloid_beta	6302	~Amyloid_beta+(1|manifest)+cngeneson+pc_mito+brain_region+sex	0.363061	6195
ENSG00000258890	0.111023	-0.000199316	0.0178921	-0.0182907	protein_coding	CEP95	40.61	0.552582	Amyloid_beta	482	~Amyloid_beta+(1|manifest)+cngeneson+pc_mito+brain_region+sex	0.251991	6715
ENSG00000104412	0.111261	-0.0279306	-0.00149689	-0.0543642	protein_coding	EMC2	34.69	0.552628	Amyloid_beta	5801	~Amyloid_beta+(1|manifest)+cngeneson+pc_mito+brain_region+sex	1.23083	2945
ENSG00000115977	0.11141	-0.100712	0.0345507	-0.235975	protein_coding	AAK1	41.95	0.552987	Amyloid_beta	991	~Amyloid_beta+(1|manifest)+cngeneson+pc_mito+brain_region+sex	4.15434	776
ENSG00000169375	0.111518	-0.00376006	0.0214608	-0.028981	protein_coding	SIN3A	44.13	0.553144	Amyloid_beta	517	~Amyloid_beta+(1|manifest)+cngeneson+pc_mito+brain_region+sex	0.848556	3967
ENSG00000154719	0.111658	-0.00631261	0.00300037	-0.0156256	protein_coding	MRPL39	37.94	0.553455	Amyloid_beta	6466	~Amyloid_beta+(1|manifest)+cngeneson+pc_mito+brain_region+sex	0.27368	6632
ENSG00000143515	0.111817	-0.0083254	0.000631755	-0.0172826	protein_coding	ATP8B2	52.39	0.553482	Amyloid_beta	6409	~Amyloid_beta+(1|manifest)+cngeneson+pc_mito+brain_region+sex	0.40866	5955
ENSG00000143772	0.111811	0.0533537	0.110534	-0.00382678	protein_coding	ITPKB	49.82	0.553482	Amyloid_beta	2438	~Amyloid_beta+(1|manifest)+cngeneson+pc_mito+brain_region+sex	2.91508	1224
ENSG00000152689	0.111984	0.127105	0.266671	-0.0124601	protein_coding	RASGRP3	40.76	0.55393	Amyloid_beta	7043	~Amyloid_beta+(1|manifest)+cngeneson+pc_mito+brain_region+sex	4.88923	601
ENSG00000068305	0.112272	-0.516864	0.0769015	-1.11063	protein_coding	MEF2A	36.86	0.554305	Amyloid_beta	999	~Amyloid_beta+(1|manifest)+cngeneson+pc_mito+brain_region+sex	5.54209	493
ENSG00000108932	0.112367	-0.0962322	0.00726931	-0.199734	protein_coding	SLC16A6	44.06	0.554305	Amyloid_beta	719	~Amyloid_beta+(1|manifest)+cngeneson+pc_mito+brain_region+sex	4.14107	779
ENSG00000188647	0.112305	-0.0460459	-0.00413714	-0.0879546	protein_coding	PTAR1	36.07	0.554305	Amyloid_beta	2701	~Amyloid_beta+(1|manifest)+cngeneson+pc_mito+brain_region+sex	1.69224	2216
ENSG00000275911	0.112255	-3.18382e-08	3.96316e-06	-4.02683e-06	protein_coding	NDE1	48.54	0.554305	Amyloid_beta	5212	~Amyloid_beta+(1|manifest)+cngeneson+pc_mito+brain_region+sex	1.88576	1977
ENSG00000151789	0.112469	-0.404051	0.00666716	-0.81477	protein_coding	ZNF385D	36.24	0.554425	Amyloid_beta	876	~Amyloid_beta+(1|manifest)+cngeneson+pc_mito+brain_region+sex	12.0143	105
ENSG00000104856	0.112573	-0.022922	0.000446277	-0.0462903	protein_coding	RELB	51.24	0.554463	Amyloid_beta	3223	~Amyloid_beta+(1|manifest)+cngeneson+pc_mito+brain_region+sex	3.81971	872
ENSG00000113758	0.11294	-0.00977024	0.00155502	-0.0210955	protein_coding	DBN1	59.54	0.554463	Amyloid_beta	960	~Amyloid_beta+(1|manifest)+cngeneson+pc_mito+brain_region+sex	0.736719	4371
ENSG00000125257	0.113352	-0.294476	-0.0255034	-0.56345	protein_coding	ABCC4	42.34	0.554463	Amyloid_beta	2200	~Amyloid_beta+(1|manifest)+cngeneson+pc_mito+brain_region+sex	4.74699	625
ENSG00000143207	0.113201	-0.0608328	0.027543	-0.149209	protein_coding	COP1	36.3	0.554463	Amyloid_beta	3193	~Amyloid_beta+(1|manifest)+cngeneson+pc_mito+brain_region+sex	1.65447	2269
ENSG00000166887	0.112766	-0.0236531	-0.00193865	-0.0453675	protein_coding	VPS39	42.61	0.554463	Amyloid_beta	5280	~Amyloid_beta+(1|manifest)+cngeneson+pc_mito+brain_region+sex	0.673243	4635
ENSG00000206379	0.113399	-4.11387e-08	5.02053e-06	-5.1028e-06	protein_coding	FLOT1	49.72	0.554463	Amyloid_beta	5913	~Amyloid_beta+(1|manifest)+cngeneson+pc_mito+brain_region+sex	2.32756	1583
ENSG00000206480	0.113399	-4.11387e-08	5.02053e-06	-5.1028e-06	protein_coding	FLOT1	49.69	0.554463	Amyloid_beta	5637	~Amyloid_beta+(1|manifest)+cngeneson+pc_mito+brain_region+sex	2.32756	1583
ENSG00000223654	0.113399	-4.11387e-08	5.02053e-06	-5.1028e-06	protein_coding	FLOT1	48.84	0.554463	Amyloid_beta	111	~Amyloid_beta+(1|manifest)+cngeneson+pc_mito+brain_region+sex	2.32756	1583
ENSG00000224740	0.113399	-4.11387e-08	5.02053e-06	-5.1028e-06	protein_coding	FLOT1	48.69	0.554463	Amyloid_beta	1774	~Amyloid_beta+(1|manifest)+cngeneson+pc_mito+brain_region+sex	2.32756	1583
ENSG00000230143	0.113399	-4.11387e-08	5.02053e-06	-5.1028e-06	protein_coding	FLOT1	49.72	0.554463	Amyloid_beta	3514	~Amyloid_beta+(1|manifest)+cngeneson+pc_mito+brain_region+sex	2.32756	1583
ENSG00000232280	0.113399	-4.11387e-08	5.02053e-06	-5.1028e-06	protein_coding	FLOT1	49.65	0.554463	Amyloid_beta	6548	~Amyloid_beta+(1|manifest)+cngeneson+pc_mito+brain_region+sex	2.32756	1583
ENSG00000236271	0.113399	-4.11387e-08	5.02053e-06	-5.1028e-06	protein_coding	FLOT1	53.48	0.554463	Amyloid_beta	701	~Amyloid_beta+(1|manifest)+cngeneson+pc_mito+brain_region+sex	2.32756	1583
ENSG00000158545	0.113837	0.0127471	0.0264357	-0.000941489	protein_coding	ZC3H18	51.74	0.556227	Amyloid_beta	1620	~Amyloid_beta+(1|manifest)+cngeneson+pc_mito+brain_region+sex	0.388633	6046
ENSG00000214736	0.113937	2.90889e-09	9.77597e-07	-9.7178e-07	protein_coding	TOMM6	50.87	0.556338	Amyloid_beta	5982	~Amyloid_beta+(1|manifest)+cngeneson+pc_mito+brain_region+sex	1.97415	1892
ENSG00000162441	0.114185	0.0084834	0.0175638	-0.000597015	protein_coding	LZIC	43.89	0.557175	Amyloid_beta	508	~Amyloid_beta+(1|manifest)+cngeneson+pc_mito+brain_region+sex	0.394356	6018
ENSG00000028839	0.114401	0.0409338	0.0870526	-0.00518499	protein_coding	TBPL1	37.6	0.557298	Amyloid_beta	1617	~Amyloid_beta+(1|manifest)+cngeneson+pc_mito+brain_region+sex	1.4939	2505
ENSG00000156639	0.114442	-0.312413	0.00436983	-0.629196	protein_coding	ZFAND3	39.2	0.557298	Amyloid_beta	7161	~Amyloid_beta+(1|manifest)+cngeneson+pc_mito+brain_region+sex	2.43356	1499
ENSG00000174021	0.114382	0.00448615	0.0128859	-0.00391358	protein_coding	GNG5	40.69	0.557298	Amyloid_beta	5526	~Amyloid_beta+(1|manifest)+cngeneson+pc_mito+brain_region+sex	2.15768	1735
ENSG00000144668	0.114907	-0.0594705	0.00230745	-0.121249	protein_coding	ITGA9	44.64	0.558053	Amyloid_beta	6300	~Amyloid_beta+(1|manifest)+cngeneson+pc_mito+brain_region+sex	7.83826	260
ENSG00000162367	0.114838	0.0233103	0.0475371	-0.000916557	protein_coding	TAL1	53.17	0.558053	Amyloid_beta	4272	~Amyloid_beta+(1|manifest)+cngeneson+pc_mito+brain_region+sex	1.03777	3358
ENSG00000196455	0.114758	-0.0156256	-0.00047869	-0.0307725	protein_coding	PIK3R4	36.67	0.558053	Amyloid_beta	6007	~Amyloid_beta+(1|manifest)+cngeneson+pc_mito+brain_region+sex	0.378907	6101
ENSG00000228696	0.11472	-0.215421	0.00132438	-0.432166	protein_coding	ARL17B	43.65	0.558053	Amyloid_beta	4994	~Amyloid_beta+(1|manifest)+cngeneson+pc_mito+brain_region+sex	27.911	15
ENSG00000036257	0.115387	-0.0469104	0.000590919	-0.0944118	protein_coding	CUL3	37.23	0.558485	Amyloid_beta	1648	~Amyloid_beta+(1|manifest)+cngeneson+pc_mito+brain_region+sex	1.01876	3400
ENSG00000104529	0.115962	0.0232112	0.0495086	-0.00308624	protein_coding	EEF1D	61.99	0.558485	Amyloid_beta	5373	~Amyloid_beta+(1|manifest)+cngeneson+pc_mito+brain_region+sex	0.986759	3507
ENSG00000105738	0.115384	0.043608	0.0874509	-0.000234876	protein_coding	SIPA1L3	49.76	0.558485	Amyloid_beta	3147	~Amyloid_beta+(1|manifest)+cngeneson+pc_mito+brain_region+sex	2.60601	1397
ENSG00000116786	0.115582	0.00723987	0.0176978	-0.00321807	protein_coding	PLEKHM2	52.01	0.558485	Amyloid_beta	6386	~Amyloid_beta+(1|manifest)+cngeneson+pc_mito+brain_region+sex	0.332903	6349
ENSG00000116830	0.115588	-0.0244511	-0.00108999	-0.0478123	protein_coding	TTF2	41.15	0.558485	Amyloid_beta	5190	~Amyloid_beta+(1|manifest)+cngeneson+pc_mito+brain_region+sex	0.858018	3931
ENSG00000129933	0.115877	-0.0174077	-0.00122086	-0.0335946	protein_coding	MAU2	54.35	0.558485	Amyloid_beta	2822	~Amyloid_beta+(1|manifest)+cngeneson+pc_mito+brain_region+sex	0.450906	5716
ENSG00000131697	0.115726	0.0113859	0.0213798	0.00139194	protein_coding	NPHP4	49.94	0.558485	Amyloid_beta	1691	~Amyloid_beta+(1|manifest)+cngeneson+pc_mito+brain_region+sex	0.335398	6340
ENSG00000137497	0.115141	0.0216083	0.042162	0.00105465	protein_coding	NUMA1	46.62	0.558485	Amyloid_beta	4729	~Amyloid_beta+(1|manifest)+cngeneson+pc_mito+brain_region+sex	0.729626	4405
ENSG00000137502	0.116148	-0.026072	-0.00126883	-0.0508751	protein_coding	RAB30	41.21	0.558485	Amyloid_beta	1770	~Amyloid_beta+(1|manifest)+cngeneson+pc_mito+brain_region+sex	0.570703	5091
ENSG00000139842	0.116022	0.0192742	0.0440588	-0.00551043	protein_coding	CUL4A	45.97	0.558485	Amyloid_beta	3451	~Amyloid_beta+(1|manifest)+cngeneson+pc_mito+brain_region+sex	0.587574	5015
ENSG00000165521	0.115669	-0.017559	-0.00106194	-0.0340561	protein_coding	EML5	37.41	0.558485	Amyloid_beta	5737	~Amyloid_beta+(1|manifest)+cngeneson+pc_mito+brain_region+sex	0.691831	4554
ENSG00000168566	0.116373	0.0242324	0.0489696	-0.000504693	protein_coding	SNRNP48	37.33	0.558485	Amyloid_beta	1788	~Amyloid_beta+(1|manifest)+cngeneson+pc_mito+brain_region+sex	1.2245	2958
ENSG00000178980	0.115482	0.119786	0.23496	0.00461269	protein_coding	SELENOW	54.38	0.558485	Amyloid_beta	1313	~Amyloid_beta+(1|manifest)+cngeneson+pc_mito+brain_region+sex	9.58327	170
ENSG00000184381	0.116376	0.00568799	0.0134404	-0.00206445	protein_coding	PLA2G6	51.79	0.558485	Amyloid_beta	3842	~Amyloid_beta+(1|manifest)+cngeneson+pc_mito+brain_region+sex	1.19472	3010
ENSG00000198805	0.116013	0.0580074	0.155672	-0.0396573	protein_coding	PNP	47.12	0.558485	Amyloid_beta	1989	~Amyloid_beta+(1|manifest)+cngeneson+pc_mito+brain_region+sex	3.2914	1052
ENSG00000244694	0.116343	0.0613312	0.152999	-0.0303363	protein_coding	PTCHD4	36.75	0.558485	Amyloid_beta	3969	~Amyloid_beta+(1|manifest)+cngeneson+pc_mito+brain_region+sex	2.06439	1809
ENSG00000277149	0.116301	-0.032093	0.0114921	-0.0756781	protein_coding	TYW1B	41.66	0.558485	Amyloid_beta	3339	~Amyloid_beta+(1|manifest)+cngeneson+pc_mito+brain_region+sex	1.29184	2841
ENSG00000058804	0.116675	0.00508475	0.0160433	-0.00587378	protein_coding	NDC1	40.2	0.558517	Amyloid_beta	6441	~Amyloid_beta+(1|manifest)+cngeneson+pc_mito+brain_region+sex	0.130777	6934
ENSG00000066827	0.116631	0.0160869	0.0395986	-0.00742469	protein_coding	ZFAT	44.79	0.558517	Amyloid_beta	3006	~Amyloid_beta+(1|manifest)+cngeneson+pc_mito+brain_region+sex	0.801646	4142
ENSG00000100629	0.116726	0.0217191	0.0464852	-0.003047	protein_coding	CEP128	36.62	0.558517	Amyloid_beta	2219	~Amyloid_beta+(1|manifest)+cngeneson+pc_mito+brain_region+sex	0.578695	5051
ENSG00000124767	0.11676	-0.025084	0.000388732	-0.0505568	protein_coding	GLO1	39.8	0.558517	Amyloid_beta	5137	~Amyloid_beta+(1|manifest)+cngeneson+pc_mito+brain_region+sex	0.854112	3950
ENSG00000272886	0.116784	-0.0258193	-0.00296348	-0.048675	protein_coding	DCP1A	41.18	0.558517	Amyloid_beta	5886	~Amyloid_beta+(1|manifest)+cngeneson+pc_mito+brain_region+sex	0.489805	5520
ENSG00000166822	0.11695	-5.89152e-10	2.22102e-07	-2.2328e-07	protein_coding	TMEM170A	44.64	0.558543	Amyloid_beta	76	~Amyloid_beta+(1|manifest)+cngeneson+pc_mito+brain_region+sex	0.707805	4486
ENSG00000169905	0.116918	0.052424	0.107591	-0.00274351	protein_coding	TOR1AIP2	38.85	0.558543	Amyloid_beta	3497	~Amyloid_beta+(1|manifest)+cngeneson+pc_mito+brain_region+sex	1.82379	2042
ENSG00000197063	0.117083	0.0224184	0.0474236	-0.00258688	protein_coding	MAFG	60.3	0.558543	Amyloid_beta	2003	~Amyloid_beta+(1|manifest)+cngeneson+pc_mito+brain_region+sex	1.20012	3001
ENSG00000222009	0.117099	0.00572846	0.012184	-0.000727097	protein_coding	BTBD19	56.17	0.558543	Amyloid_beta	2786	~Amyloid_beta+(1|manifest)+cngeneson+pc_mito+brain_region+sex	0.880881	3852
ENSG00000101337	0.117271	-0.00969001	0.00423357	-0.0236136	protein_coding	TM9SF4	47.43	0.558993	Amyloid_beta	3644	~Amyloid_beta+(1|manifest)+cngeneson+pc_mito+brain_region+sex	0.292798	6542
ENSG00000125818	0.117527	-0.0243571	0.00304545	-0.0517596	protein_coding	PSMF1	45.44	0.559843	Amyloid_beta	3534	~Amyloid_beta+(1|manifest)+cngeneson+pc_mito+brain_region+sex	0.355541	6244
ENSG00000129158	0.117773	-0.0160169	0.0156261	-0.0476599	protein_coding	SERGEF	42.65	0.560647	Amyloid_beta	4071	~Amyloid_beta+(1|manifest)+cngeneson+pc_mito+brain_region+sex	0.447503	5734
ENSG00000129625	0.117921	0.0212841	0.0418197	0.000748417	protein_coding	REEP5	41.56	0.56098	Amyloid_beta	5701	~Amyloid_beta+(1|manifest)+cngeneson+pc_mito+brain_region+sex	0.754054	4311
ENSG00000146457	0.1181	-0.110624	-0.00216724	-0.21908	protein_coding	WTAP	38.63	0.561462	Amyloid_beta	6328	~Amyloid_beta+(1|manifest)+cngeneson+pc_mito+brain_region+sex	1.75924	2126
ENSG00000059588	0.118449	-0.0266261	0.00353319	-0.0567854	protein_coding	TARBP1	40.31	0.561867	Amyloid_beta	1537	~Amyloid_beta+(1|manifest)+cngeneson+pc_mito+brain_region+sex	1.60444	2335
ENSG00000081154	0.11836	-0.0230996	-0.00331081	-0.0428883	protein_coding	PCNP	39.69	0.561867	Amyloid_beta	3518	~Amyloid_beta+(1|manifest)+cngeneson+pc_mito+brain_region+sex	0.663046	4682
ENSG00000100445	0.118497	0.0102623	0.0301435	-0.00961884	protein_coding	SDR39U1	53.54	0.561867	Amyloid_beta	3216	~Amyloid_beta+(1|manifest)+cngeneson+pc_mito+brain_region+sex	0.948824	3642
ENSG00000162944	0.118497	0.0390842	0.0919669	-0.0137984	protein_coding	RFTN2	40.77	0.561867	Amyloid_beta	2487	~Amyloid_beta+(1|manifest)+cngeneson+pc_mito+brain_region+sex	2.00753	1863
ENSG00000103978	0.119066	-0.0380758	0.000399123	-0.0765508	protein_coding	TMEM87A	38.91	0.564194	Amyloid_beta	499	~Amyloid_beta+(1|manifest)+cngeneson+pc_mito+brain_region+sex	0.804904	4129
ENSG00000054793	0.11956	-0.0910963	-0.00730459	-0.174888	protein_coding	ATP9A	46.63	0.56468	Amyloid_beta	5851	~Amyloid_beta+(1|manifest)+cngeneson+pc_mito+brain_region+sex	2.61459	1387
ENSG00000111907	0.119546	0.266248	0.544591	-0.0120948	protein_coding	TPD52L1	39.16	0.56468	Amyloid_beta	5593	~Amyloid_beta+(1|manifest)+cngeneson+pc_mito+brain_region+sex	3.14906	1114
ENSG00000120306	0.119291	0.0590125	0.116606	0.00141875	protein_coding	CYSTM1	43.99	0.56468	Amyloid_beta	5393	~Amyloid_beta+(1|manifest)+cngeneson+pc_mito+brain_region+sex	2.52991	1445
ENSG00000162961	0.119496	0.00292751	0.0123538	-0.0064988	protein_coding	DPY30	39	0.56468	Amyloid_beta	6068	~Amyloid_beta+(1|manifest)+cngeneson+pc_mito+brain_region+sex	0.364634	6183
ENSG00000185896	0.119533	0.0262244	0.0526658	-0.000217101	protein_coding	LAMP1	50.64	0.56468	Amyloid_beta	879	~Amyloid_beta+(1|manifest)+cngeneson+pc_mito+brain_region+sex	0.845569	3977
ENSG00000196466	0.119665	3.13776e-09	1.07438e-06	-1.06811e-06	protein_coding	ZNF799	41.86	0.564807	Amyloid_beta	4397	~Amyloid_beta+(1|manifest)+cngeneson+pc_mito+brain_region+sex	0.513346	5395
ENSG00000110925	0.119745	0.00916147	0.0202276	-0.00190466	protein_coding	CSRNP2	46.64	0.564816	Amyloid_beta	4888	~Amyloid_beta+(1|manifest)+cngeneson+pc_mito+brain_region+sex	0.418583	5896
ENSG00000213064	0.11983	0.0291222	0.0573142	0.000930213	protein_coding	SFT2D2	43.38	0.564845	Amyloid_beta	2661	~Amyloid_beta+(1|manifest)+cngeneson+pc_mito+brain_region+sex	1.02999	3378
ENSG00000132356	0.120105	0.0350399	0.06832	0.00175985	protein_coding	PRKAA1	37.74	0.565033	Amyloid_beta	3319	~Amyloid_beta+(1|manifest)+cngeneson+pc_mito+brain_region+sex	1.41964	2616
ENSG00000140153	0.120102	-0.00844277	0.01346	-0.0303455	protein_coding	WDR20	45.46	0.565033	Amyloid_beta	5528	~Amyloid_beta+(1|manifest)+cngeneson+pc_mito+brain_region+sex	0.292833	6541
ENSG00000140350	0.11997	0.0185585	0.0408582	-0.00374116	protein_coding	ANP32A	49.39	0.565033	Amyloid_beta	1483	~Amyloid_beta+(1|manifest)+cngeneson+pc_mito+brain_region+sex	0.615568	4878
ENSG00000130340	0.120531	-0.0983138	-0.00369596	-0.192932	protein_coding	SNX9	42.45	0.566298	Amyloid_beta	4135	~Amyloid_beta+(1|manifest)+cngeneson+pc_mito+brain_region+sex	1.54397	2434
ENSG00000157107	0.120527	0.138806	0.272499	0.00511424	protein_coding	FCHO2	37.02	0.566298	Amyloid_beta	6948	~Amyloid_beta+(1|manifest)+cngeneson+pc_mito+brain_region+sex	2.38559	1533
ENSG00000148690	0.120704	-0.0331282	-0.00201959	-0.0642368	protein_coding	FRA10AC1	34.84	0.566415	Amyloid_beta	6907	~Amyloid_beta+(1|manifest)+cngeneson+pc_mito+brain_region+sex	1.69573	2213
ENSG00000158458	0.120713	0.00139406	0.0804696	-0.0776815	protein_coding	NRG2	46.42	0.566415	Amyloid_beta	4659	~Amyloid_beta+(1|manifest)+cngeneson+pc_mito+brain_region+sex	2.11969	1762
ENSG00000168016	0.121219	-0.0204656	-0.0013562	-0.0395749	protein_coding	TRANK1	43.18	0.568422	Amyloid_beta	2677	~Amyloid_beta+(1|manifest)+cngeneson+pc_mito+brain_region+sex	0.848245	3969
ENSG00000116560	0.121446	-0.0709476	-0.00386578	-0.138029	protein_coding	SFPQ	41.82	0.569115	Amyloid_beta	5595	~Amyloid_beta+(1|manifest)+cngeneson+pc_mito+brain_region+sex	1.43767	2587
ENSG00000135535	0.121552	-0.0198786	-0.00342555	-0.0363316	protein_coding	CD164	38.12	0.569244	Amyloid_beta	5034	~Amyloid_beta+(1|manifest)+cngeneson+pc_mito+brain_region+sex	0.772608	4251
ENSG00000099875	0.121828	0.0198331	0.0569529	-0.0172867	protein_coding	MKNK2	64.23	0.569917	Amyloid_beta	5517	~Amyloid_beta+(1|manifest)+cngeneson+pc_mito+brain_region+sex	2.91594	1223
ENSG00000170348	0.121854	-0.049896	-0.00441935	-0.0953726	protein_coding	TMED10	42.19	0.569917	Amyloid_beta	848	~Amyloid_beta+(1|manifest)+cngeneson+pc_mito+brain_region+sex	3.14195	1117
ENSG00000284369	0.122008	1.84932e-08	3.63096e-06	-3.59398e-06	protein_coding	COG5	37.1	0.570268	Amyloid_beta	5889	~Amyloid_beta+(1|manifest)+cngeneson+pc_mito+brain_region+sex	3.30905	1046
ENSG00000177954	0.122223	-0.00196012	0.00179557	-0.0057158	protein_coding	RPS27	45.91	0.570901	Amyloid_beta	5123	~Amyloid_beta+(1|manifest)+cngeneson+pc_mito+brain_region+sex	3.70892	908
ENSG00000009307	0.122425	-0.0315059	-0.00233984	-0.060672	protein_coding	CSDE1	38.28	0.571473	Amyloid_beta	2892	~Amyloid_beta+(1|manifest)+cngeneson+pc_mito+brain_region+sex	1.13681	3120
ENSG00000065054	0.122513	0.163824	0.33455	-0.00690121	protein_coding	SLC9A3R2	64.6	0.571514	Amyloid_beta	226	~Amyloid_beta+(1|manifest)+cngeneson+pc_mito+brain_region+sex	3.66693	922
ENSG00000124532	0.122889	-0.00736095	-0.00195288	-0.012769	protein_coding	MRS2	39.3	0.572036	Amyloid_beta	6111	~Amyloid_beta+(1|manifest)+cngeneson+pc_mito+brain_region+sex	0.291202	6553
ENSG00000134900	0.123514	-0.0329022	-0.00177751	-0.0640269	protein_coding	TPP2	37.69	0.572036	Amyloid_beta	5903	~Amyloid_beta+(1|manifest)+cngeneson+pc_mito+brain_region+sex	1.031	3374
ENSG00000137075	0.123575	-0.0235759	0.0200557	-0.0672075	protein_coding	RNF38	41.31	0.572036	Amyloid_beta	3468	~Amyloid_beta+(1|manifest)+cngeneson+pc_mito+brain_region+sex	0.6862	4581
ENSG00000147439	0.123084	0.0100789	0.0277791	-0.00762134	protein_coding	BIN3	49.55	0.572036	Amyloid_beta	7192	~Amyloid_beta+(1|manifest)+cngeneson+pc_mito+brain_region+sex	0.98249	3529
ENSG00000170144	0.123734	-0.0553542	-0.00384056	-0.106868	protein_coding	HNRNPA3	40	0.572036	Amyloid_beta	1524	~Amyloid_beta+(1|manifest)+cngeneson+pc_mito+brain_region+sex	1.74809	2139
ENSG00000173221	0.12325	0.0380896	0.0815016	-0.00532244	protein_coding	GLRX	41.08	0.572036	Amyloid_beta	5661	~Amyloid_beta+(1|manifest)+cngeneson+pc_mito+brain_region+sex	2.19052	1707
ENSG00000174652	0.122925	-0.0145454	0.00214621	-0.031237	protein_coding	ZNF266	44.97	0.572036	Amyloid_beta	1083	~Amyloid_beta+(1|manifest)+cngeneson+pc_mito+brain_region+sex	0.762703	4282
ENSG00000196924	0.123573	0.0456539	0.0937249	-0.00241714	protein_coding	FLNA	62.28	0.572036	Amyloid_beta	4282	~Amyloid_beta+(1|manifest)+cngeneson+pc_mito+brain_region+sex	3.76625	887
ENSG00000198466	0.122975	-0.00643822	-5.60061e-05	-0.0128204	protein_coding	ZNF587	46.52	0.572036	Amyloid_beta	2658	~Amyloid_beta+(1|manifest)+cngeneson+pc_mito+brain_region+sex	0.237547	6767
ENSG00000206450	0.123894	-1.10772e-07	1.35254e-05	-1.3747e-05	protein_coding	HLA-B	42.97	0.572036	Amyloid_beta	5504	~Amyloid_beta+(1|manifest)+cngeneson+pc_mito+brain_region+sex	11.26	125
ENSG00000215712	0.123577	-0.00859851	-0.000571693	-0.0166253	protein_coding	TMEM242	43.27	0.572036	Amyloid_beta	419	~Amyloid_beta+(1|manifest)+cngeneson+pc_mito+brain_region+sex	0.321784	6393
ENSG00000223532	0.123894	-1.10772e-07	1.35254e-05	-1.3747e-05	protein_coding	HLA-B	43.11	0.572036	Amyloid_beta	4307	~Amyloid_beta+(1|manifest)+cngeneson+pc_mito+brain_region+sex	11.26	125
ENSG00000224608	0.123894	-1.10772e-07	1.35254e-05	-1.3747e-05	protein_coding	HLA-B	43.12	0.572036	Amyloid_beta	1820	~Amyloid_beta+(1|manifest)+cngeneson+pc_mito+brain_region+sex	11.26	125
ENSG00000228964	0.123894	-1.10772e-07	1.35254e-05	-1.3747e-05	protein_coding	HLA-B	42.95	0.572036	Amyloid_beta	703	~Amyloid_beta+(1|manifest)+cngeneson+pc_mito+brain_region+sex	11.26	125
ENSG00000232126	0.123894	-1.10772e-07	1.35254e-05	-1.3747e-05	protein_coding	HLA-B	43.1	0.572036	Amyloid_beta	5007	~Amyloid_beta+(1|manifest)+cngeneson+pc_mito+brain_region+sex	11.26	125
ENSG00000266028	0.123523	-0.177163	-0.0119395	-0.342387	protein_coding	SRGAP2	42.75	0.572036	Amyloid_beta	6833	~Amyloid_beta+(1|manifest)+cngeneson+pc_mito+brain_region+sex	5.30003	536
ENSG00000081923	0.124183	-0.175591	0.0134839	-0.364665	protein_coding	ATP8B1	43.04	0.572159	Amyloid_beta	3705	~Amyloid_beta+(1|manifest)+cngeneson+pc_mito+brain_region+sex	3.23032	1076
ENSG00000086102	0.124276	-0.0354452	-0.00096598	-0.0699244	protein_coding	NFX1	42.57	0.572159	Amyloid_beta	2198	~Amyloid_beta+(1|manifest)+cngeneson+pc_mito+brain_region+sex	0.903633	3786
ENSG00000110066	0.124333	-0.0395625	0.00282444	-0.0819494	protein_coding	KMT5B	42.48	0.572159	Amyloid_beta	4679	~Amyloid_beta+(1|manifest)+cngeneson+pc_mito+brain_region+sex	1.0223	3390
ENSG00000124486	0.124396	-0.060777	-0.0019473	-0.119607	protein_coding	USP9X	38.54	0.572159	Amyloid_beta	1243	~Amyloid_beta+(1|manifest)+cngeneson+pc_mito+brain_region+sex	2.4861	1465
ENSG00000129250	0.124358	0.00691752	0.0143321	-0.000497101	protein_coding	KIF1C	53.87	0.572159	Amyloid_beta	2862	~Amyloid_beta+(1|manifest)+cngeneson+pc_mito+brain_region+sex	0.830694	4034
ENSG00000171121	0.124099	0.0111803	0.0244278	-0.00206722	protein_coding	KCNMB3	41.41	0.572159	Amyloid_beta	451	~Amyloid_beta+(1|manifest)+cngeneson+pc_mito+brain_region+sex	1.85656	2006
ENSG00000008517	0.124803	-0.0395732	0.0166247	-0.0957711	protein_coding	IL32	53.36	0.573666	Amyloid_beta	1634	~Amyloid_beta+(1|manifest)+cngeneson+pc_mito+brain_region+sex	7.88	257
ENSG00000168137	0.124929	-0.0728501	0.00502362	-0.150724	protein_coding	SETD5	39.13	0.573877	Amyloid_beta	2680	~Amyloid_beta+(1|manifest)+cngeneson+pc_mito+brain_region+sex	1.46362	2556
ENSG00000011021	0.125999	0.00974503	0.0206605	-0.00117039	protein_coding	CLCN6	48.13	0.574188	Amyloid_beta	2073	~Amyloid_beta+(1|manifest)+cngeneson+pc_mito+brain_region+sex	0.631424	4812
ENSG00000014123	0.125144	-0.0234868	0.0100105	-0.0569841	protein_coding	UFL1	33.38	0.574188	Amyloid_beta	3954	~Amyloid_beta+(1|manifest)+cngeneson+pc_mito+brain_region+sex	1.23252	2942
ENSG00000104320	0.126069	-0.029577	-7.64719e-05	-0.0590775	protein_coding	NBN	37.15	0.574188	Amyloid_beta	5016	~Amyloid_beta+(1|manifest)+cngeneson+pc_mito+brain_region+sex	1.16428	3065
ENSG00000117139	0.125699	-0.0268596	-0.00158992	-0.0521293	protein_coding	KDM5B	41.04	0.574188	Amyloid_beta	176	~Amyloid_beta+(1|manifest)+cngeneson+pc_mito+brain_region+sex	0.453162	5707
ENSG00000137313	0.126035	-1.62477e-08	3.3118e-06	-3.34429e-06	protein_coding	TRIM26	46.88	0.574188	Amyloid_beta	1668	~Amyloid_beta+(1|manifest)+cngeneson+pc_mito+brain_region+sex	2.1685	1725
ENSG00000175416	0.126111	0.0140336	0.0291666	-0.00109936	protein_coding	CLTB	53.08	0.574188	Amyloid_beta	3970	~Amyloid_beta+(1|manifest)+cngeneson+pc_mito+brain_region+sex	0.369746	6147
ENSG00000197969	0.125727	0.0153645	0.0554388	-0.0247098	protein_coding	VPS13A	35.88	0.574188	Amyloid_beta	2501	~Amyloid_beta+(1|manifest)+cngeneson+pc_mito+brain_region+sex	0.696145	4536
ENSG00000226060	0.126035	-1.62477e-08	3.3118e-06	-3.34429e-06	protein_coding	TRIM26	46.88	0.574188	Amyloid_beta	211	~Amyloid_beta+(1|manifest)+cngeneson+pc_mito+brain_region+sex	2.1685	1725
ENSG00000228881	0.126035	-1.62477e-08	3.3118e-06	-3.34429e-06	protein_coding	TRIM26	46.88	0.574188	Amyloid_beta	5967	~Amyloid_beta+(1|manifest)+cngeneson+pc_mito+brain_region+sex	2.1685	1725
ENSG00000230230	0.126035	-1.62477e-08	3.3118e-06	-3.34429e-06	protein_coding	TRIM26	46.89	0.574188	Amyloid_beta	5719	~Amyloid_beta+(1|manifest)+cngeneson+pc_mito+brain_region+sex	2.1685	1725
ENSG00000231002	0.126035	-1.62477e-08	3.3118e-06	-3.34429e-06	protein_coding	TRIM26	46.9	0.574188	Amyloid_beta	1814	~Amyloid_beta+(1|manifest)+cngeneson+pc_mito+brain_region+sex	2.1685	1725
ENSG00000231641	0.126035	-1.62477e-08	3.3118e-06	-3.34429e-06	protein_coding	TRIM26	46.83	0.574188	Amyloid_beta	5659	~Amyloid_beta+(1|manifest)+cngeneson+pc_mito+brain_region+sex	2.1685	1725
ENSG00000234046	0.126035	-1.62477e-08	3.3118e-06	-3.34429e-06	protein_coding	TRIM26	46.91	0.574188	Amyloid_beta	3353	~Amyloid_beta+(1|manifest)+cngeneson+pc_mito+brain_region+sex	2.1685	1725
ENSG00000282958	0.125929	-4.58052e-08	5.44006e-06	-5.53167e-06	protein_coding	HNRNPR	38.85	0.574188	Amyloid_beta	5725	~Amyloid_beta+(1|manifest)+cngeneson+pc_mito+brain_region+sex	2.91612	1222
ENSG00000277140	0.126214	-2.4133e-08	2.99675e-06	-3.04502e-06	protein_coding	MARF1	44.19	0.574296	Amyloid_beta	5662	~Amyloid_beta+(1|manifest)+cngeneson+pc_mito+brain_region+sex	0.778877	4227
ENSG00000116191	0.126483	0.0674834	0.135615	-0.000647746	protein_coding	RALGPS2	36.82	0.575155	Amyloid_beta	5395	~Amyloid_beta+(1|manifest)+cngeneson+pc_mito+brain_region+sex	2.05482	1816
ENSG00000213614	0.126589	-1.0197e-08	2.07761e-06	-2.09801e-06	protein_coding	HEXA	45.75	0.575272	Amyloid_beta	2130	~Amyloid_beta+(1|manifest)+cngeneson+pc_mito+brain_region+sex	0.778783	4228
ENSG00000127616	0.126726	0.0157092	0.0331971	-0.00177881	protein_coding	SMARCA4	52.47	0.575534	Amyloid_beta	5476	~Amyloid_beta+(1|manifest)+cngeneson+pc_mito+brain_region+sex	1.37168	2696
ENSG00000070756	0.127174	-0.0586586	-0.00268709	-0.11463	protein_coding	PABPC1	40.75	0.576328	Amyloid_beta	5235	~Amyloid_beta+(1|manifest)+cngeneson+pc_mito+brain_region+sex	2.15167	1741
ENSG00000071051	0.12722	0.0272394	0.0543968	8.20784e-05	protein_coding	NCK2	44.54	0.576328	Amyloid_beta	5594	~Amyloid_beta+(1|manifest)+cngeneson+pc_mito+brain_region+sex	0.633151	4808
ENSG00000101040	0.127147	-0.20646	-0.0143007	-0.39862	protein_coding	ZMYND8	46.13	0.576328	Amyloid_beta	3433	~Amyloid_beta+(1|manifest)+cngeneson+pc_mito+brain_region+sex	8.59416	211
ENSG00000196151	0.127186	-0.0298401	-0.000794557	-0.0588856	protein_coding	WDSUB1	39.04	0.576328	Amyloid_beta	3048	~Amyloid_beta+(1|manifest)+cngeneson+pc_mito+brain_region+sex	0.895091	3813
ENSG00000134698	0.127325	-0.0551784	-0.00214858	-0.108208	protein_coding	AGO4	41.67	0.576439	Amyloid_beta	4978	~Amyloid_beta+(1|manifest)+cngeneson+pc_mito+brain_region+sex	1.55657	2415
ENSG00000137767	0.127605	-0.0132738	0.00112826	-0.0276759	protein_coding	SQOR	44.92	0.577345	Amyloid_beta	2659	~Amyloid_beta+(1|manifest)+cngeneson+pc_mito+brain_region+sex	1.50822	2486
ENSG00000141646	0.127817	-0.015685	0.00174514	-0.0331152	protein_coding	SMAD4	37.94	0.577939	Amyloid_beta	3012	~Amyloid_beta+(1|manifest)+cngeneson+pc_mito+brain_region+sex	0.942039	3662
ENSG00000152601	0.127996	0.184684	0.771867	-0.402499	protein_coding	MBNL1	35.71	0.578026	Amyloid_beta	6990	~Amyloid_beta+(1|manifest)+cngeneson+pc_mito+brain_region+sex	7.52034	283
ENSG00000284454	0.12797	-2.50757e-08	5.15852e-06	-5.20868e-06	protein_coding	NPIPB3	47.87	0.578026	Amyloid_beta	3290	~Amyloid_beta+(1|manifest)+cngeneson+pc_mito+brain_region+sex	2.40106	1523
ENSG00000012983	0.1282	-0.0598493	-0.00122909	-0.118469	protein_coding	MAP4K5	37.27	0.578584	Amyloid_beta	4651	~Amyloid_beta+(1|manifest)+cngeneson+pc_mito+brain_region+sex	1.7928	2085
ENSG00000047457	0.129383	-0.751393	0.00553342	-1.50832	protein_coding	CP	37.36	0.578689	Amyloid_beta	5166	~Amyloid_beta+(1|manifest)+cngeneson+pc_mito+brain_region+sex	11.7102	110
ENSG00000049239	0.128372	-0.0135376	-0.000566284	-0.026509	protein_coding	H6PD	52.29	0.578689	Amyloid_beta	3385	~Amyloid_beta+(1|manifest)+cngeneson+pc_mito+brain_region+sex	1.00706	3450
ENSG00000078369	0.129427	-0.0834251	0.0149468	-0.181797	protein_coding	GNB1	46.7	0.578689	Amyloid_beta	2989	~Amyloid_beta+(1|manifest)+cngeneson+pc_mito+brain_region+sex	1.17961	3036
ENSG00000103121	0.129229	5.18576e-08	6.48468e-06	-6.38096e-06	protein_coding	CMC2	40.64	0.578689	Amyloid_beta	914	~Amyloid_beta+(1|manifest)+cngeneson+pc_mito+brain_region+sex	1.61588	2321
ENSG00000104164	0.129191	-3.01608e-09	1.0302e-06	-1.03623e-06	protein_coding	BLOC1S6	39.59	0.578689	Amyloid_beta	1965	~Amyloid_beta+(1|manifest)+cngeneson+pc_mito+brain_region+sex	0.567867	5109
ENSG00000105287	0.129412	0.0358862	0.0736288	-0.00185644	protein_coding	PRKD2	51.95	0.578689	Amyloid_beta	183	~Amyloid_beta+(1|manifest)+cngeneson+pc_mito+brain_region+sex	3.13092	1120
ENSG00000132334	0.128561	0.100083	0.225172	-0.0250072	protein_coding	PTPRE	47.88	0.578689	Amyloid_beta	4552	~Amyloid_beta+(1|manifest)+cngeneson+pc_mito+brain_region+sex	7.33565	302
ENSG00000134186	0.129359	0.0306424	0.0624074	-0.00112255	protein_coding	PRPF38B	38.13	0.578689	Amyloid_beta	5894	~Amyloid_beta+(1|manifest)+cngeneson+pc_mito+brain_region+sex	2.58459	1405
ENSG00000151743	0.12874	0.0234419	0.0486824	-0.00179859	protein_coding	AMN1	40.53	0.578689	Amyloid_beta	7170	~Amyloid_beta+(1|manifest)+cngeneson+pc_mito+brain_region+sex	0.508832	5421
ENSG00000158201	0.128866	0.0897178	0.234197	-0.0547615	protein_coding	ABHD3	42.44	0.578689	Amyloid_beta	6904	~Amyloid_beta+(1|manifest)+cngeneson+pc_mito+brain_region+sex	22.7552	25
ENSG00000166938	0.128783	0.012878	0.0279871	-0.00223103	protein_coding	DIS3L	42.92	0.578689	Amyloid_beta	1928	~Amyloid_beta+(1|manifest)+cngeneson+pc_mito+brain_region+sex	0.446853	5740
ENSG00000168003	0.12839	0.0646283	0.127853	0.0014036	protein_coding	SLC3A2	48.27	0.578689	Amyloid_beta	1200	~Amyloid_beta+(1|manifest)+cngeneson+pc_mito+brain_region+sex	3.65269	926
ENSG00000197329	0.128801	-0.213094	-0.00106552	-0.425123	protein_coding	PELI1	36.89	0.578689	Amyloid_beta	4603	~Amyloid_beta+(1|manifest)+cngeneson+pc_mito+brain_region+sex	6.20133	403
ENSG00000279643	0.128708	-3.34809e-08	4.17266e-06	-4.23962e-06	protein_coding	TAMM41	42.9	0.578689	Amyloid_beta	2113	~Amyloid_beta+(1|manifest)+cngeneson+pc_mito+brain_region+sex	1.05408	3308
ENSG00000153201	0.129528	-0.0441871	-0.00305545	-0.0853187	protein_coding	RANBP2	39.01	0.578784	Amyloid_beta	6923	~Amyloid_beta+(1|manifest)+cngeneson+pc_mito+brain_region+sex	1.29483	2832
ENSG00000076716	0.129922	0.0275637	0.0597742	-0.00464672	protein_coding	GPC4	41.25	0.580111	Amyloid_beta	6060	~Amyloid_beta+(1|manifest)+cngeneson+pc_mito+brain_region+sex	0.829945	4036
ENSG00000128951	0.129986	0.0196772	0.040852	-0.00149769	protein_coding	DUT	39.96	0.580111	Amyloid_beta	5694	~Amyloid_beta+(1|manifest)+cngeneson+pc_mito+brain_region+sex	0.501176	5459
ENSG00000115685	0.130553	0.00647886	0.0142635	-0.00130575	protein_coding	PPP1R7	48.38	0.580684	Amyloid_beta	244	~Amyloid_beta+(1|manifest)+cngeneson+pc_mito+brain_region+sex	0.226596	6794
ENSG00000123992	0.13044	-0.0216211	-0.0014375	-0.0418048	protein_coding	DNPEP	48.43	0.580684	Amyloid_beta	3364	~Amyloid_beta+(1|manifest)+cngeneson+pc_mito+brain_region+sex	0.826656	4052
ENSG00000132357	0.130406	0.0152042	0.0379251	-0.00751678	protein_coding	CARD6	42.05	0.580684	Amyloid_beta	4991	~Amyloid_beta+(1|manifest)+cngeneson+pc_mito+brain_region+sex	0.427199	5846
ENSG00000134758	0.131014	-0.0177859	-0.000943971	-0.0346277	protein_coding	RNF138	40.1	0.580684	Amyloid_beta	6588	~Amyloid_beta+(1|manifest)+cngeneson+pc_mito+brain_region+sex	0.584663	5023
ENSG00000136213	0.131281	-0.0184334	0.0111372	-0.0480041	protein_coding	CHST12	50.36	0.580684	Amyloid_beta	5419	~Amyloid_beta+(1|manifest)+cngeneson+pc_mito+brain_region+sex	1.15803	3078
ENSG00000148248	0.130866	0.0268755	0.0556923	-0.00194126	protein_coding	SURF4	52.38	0.580684	Amyloid_beta	5608	~Amyloid_beta+(1|manifest)+cngeneson+pc_mito+brain_region+sex	0.900741	3795
ENSG00000152926	0.131144	-0.0251494	-0.00203168	-0.0482672	protein_coding	ZNF117	39.13	0.580684	Amyloid_beta	6896	~Amyloid_beta+(1|manifest)+cngeneson+pc_mito+brain_region+sex	0.683218	4596
ENSG00000164815	0.130278	-0.0384064	-0.00255085	-0.074262	protein_coding	ORC5	36.03	0.580684	Amyloid_beta	5875	~Amyloid_beta+(1|manifest)+cngeneson+pc_mito+brain_region+sex	0.824725	4055
ENSG00000170448	0.131403	-0.011708	0.00118485	-0.0246008	protein_coding	NFXL1	35.55	0.580684	Amyloid_beta	4364	~Amyloid_beta+(1|manifest)+cngeneson+pc_mito+brain_region+sex	0.242682	6744
ENSG00000171408	0.131342	0.111488	0.272895	-0.0499179	protein_coding	PDE7B	38.31	0.580684	Amyloid_beta	658	~Amyloid_beta+(1|manifest)+cngeneson+pc_mito+brain_region+sex	6.10715	417
ENSG00000171940	0.13071	-0.0176352	0.00289595	-0.0381664	protein_coding	ZNF217	44.04	0.580684	Amyloid_beta	6998	~Amyloid_beta+(1|manifest)+cngeneson+pc_mito+brain_region+sex	0.630618	4818
ENSG00000177303	0.130488	-0.012853	0.00419171	-0.0298978	protein_coding	CASKIN2	61.14	0.580684	Amyloid_beta	2084	~Amyloid_beta+(1|manifest)+cngeneson+pc_mito+brain_region+sex	1.13148	3129
ENSG00000181220	0.131199	-0.00332103	0.00294082	-0.00958287	protein_coding	ZNF746	47.02	0.580684	Amyloid_beta	3336	~Amyloid_beta+(1|manifest)+cngeneson+pc_mito+brain_region+sex	0.241666	6748
ENSG00000198131	0.131185	-3.57901e-08	4.43675e-06	-4.50834e-06	protein_coding	ZNF544	47.34	0.580684	Amyloid_beta	514	~Amyloid_beta+(1|manifest)+cngeneson+pc_mito+brain_region+sex	1.15804	3077
ENSG00000283855	0.130906	-1.08291e-08	3.70037e-06	-3.72203e-06	protein_coding	NPIPB13	47.65	0.580684	Amyloid_beta	2522	~Amyloid_beta+(1|manifest)+cngeneson+pc_mito+brain_region+sex	4.83878	611
ENSG00000059758	0.131601	-0.120553	0.0935967	-0.334702	protein_coding	CDK17	37.8	0.581203	Amyloid_beta	4914	~Amyloid_beta+(1|manifest)+cngeneson+pc_mito+brain_region+sex	4.10705	784
ENSG00000109381	0.132659	-0.171305	0.0197345	-0.362345	protein_coding	ELF2	39.88	0.581654	Amyloid_beta	3431	~Amyloid_beta+(1|manifest)+cngeneson+pc_mito+brain_region+sex	4.15039	777
ENSG00000114127	0.132584	-0.06541	0.00129116	-0.132111	protein_coding	XRN1	36.98	0.581654	Amyloid_beta	5276	~Amyloid_beta+(1|manifest)+cngeneson+pc_mito+brain_region+sex	1.64824	2275
ENSG00000115468	0.131997	0.00917723	0.0286891	-0.0103346	protein_coding	EFHD1	48.71	0.581654	Amyloid_beta	305	~Amyloid_beta+(1|manifest)+cngeneson+pc_mito+brain_region+sex	1.89442	1966
ENSG00000134313	0.133951	-0.0510131	-0.00175523	-0.100271	protein_coding	KIDINS220	38.39	0.581654	Amyloid_beta	1687	~Amyloid_beta+(1|manifest)+cngeneson+pc_mito+brain_region+sex	1.22889	2950
ENSG00000135597	0.132557	-0.0391188	0.00266523	-0.0809029	protein_coding	REPS1	37.32	0.581654	Amyloid_beta	2980	~Amyloid_beta+(1|manifest)+cngeneson+pc_mito+brain_region+sex	1.25342	2902
ENSG00000136643	0.132273	-0.0764644	-0.00226929	-0.150659	protein_coding	RPS6KC1	37.51	0.581654	Amyloid_beta	3623	~Amyloid_beta+(1|manifest)+cngeneson+pc_mito+brain_region+sex	1.55374	2419
ENSG00000145819	0.133952	-0.527191	0.174384	-1.22877	protein_coding	ARHGAP26	42.17	0.581654	Amyloid_beta	6373	~Amyloid_beta+(1|manifest)+cngeneson+pc_mito+brain_region+sex	5.71469	463
ENSG00000147124	0.132149	0.00164623	0.00688713	-0.00359467	protein_coding	ZNF41	43.28	0.581654	Amyloid_beta	7067	~Amyloid_beta+(1|manifest)+cngeneson+pc_mito+brain_region+sex	0.162933	6913
ENSG00000151229	0.133977	0.0406278	0.0843298	-0.00307414	protein_coding	SLC2A13	37.04	0.581654	Amyloid_beta	4744	~Amyloid_beta+(1|manifest)+cngeneson+pc_mito+brain_region+sex	1.03959	3350
ENSG00000152348	0.13318	-0.06984	-0.00351845	-0.136162	protein_coding	ATG10	38.03	0.581654	Amyloid_beta	5268	~Amyloid_beta+(1|manifest)+cngeneson+pc_mito+brain_region+sex	1.47804	2537
ENSG00000159692	0.133444	0.00989384	0.0208183	-0.00103062	protein_coding	CTBP1	60.99	0.581654	Amyloid_beta	7048	~Amyloid_beta+(1|manifest)+cngeneson+pc_mito+brain_region+sex	0.48151	5563
ENSG00000163840	0.133432	-0.0286678	0.00240504	-0.0597407	protein_coding	DTX3L	44.22	0.581654	Amyloid_beta	6311	~Amyloid_beta+(1|manifest)+cngeneson+pc_mito+brain_region+sex	1.17417	3051
ENSG00000164975	0.133258	-0.0247147	-0.000848088	-0.0485813	protein_coding	SNAPC3	39.78	0.581654	Amyloid_beta	5434	~Amyloid_beta+(1|manifest)+cngeneson+pc_mito+brain_region+sex	0.722046	4435
ENSG00000170322	0.133389	0.00246448	0.0115208	-0.00659186	protein_coding	NFRKB	45.4	0.581654	Amyloid_beta	3789	~Amyloid_beta+(1|manifest)+cngeneson+pc_mito+brain_region+sex	0.313082	6439
ENSG00000170540	0.132841	5.6623e-09	1.92436e-06	-1.91303e-06	protein_coding	ARL6IP1	40.64	0.581654	Amyloid_beta	4386	~Amyloid_beta+(1|manifest)+cngeneson+pc_mito+brain_region+sex	1.55672	2414
ENSG00000171729	0.133652	0.0224919	0.0539477	-0.00896393	protein_coding	TMEM51	48.41	0.581654	Amyloid_beta	5713	~Amyloid_beta+(1|manifest)+cngeneson+pc_mito+brain_region+sex	0.927029	3710
ENSG00000185340	0.133208	0.0157444	0.0336478	-0.00215904	protein_coding	GAS2L1	64.97	0.581654	Amyloid_beta	3654	~Amyloid_beta+(1|manifest)+cngeneson+pc_mito+brain_region+sex	0.983904	3518
ENSG00000197381	0.132048	0.0536096	0.108389	-0.00117016	protein_coding	ADARB1	45.43	0.581654	Amyloid_beta	5109	~Amyloid_beta+(1|manifest)+cngeneson+pc_mito+brain_region+sex	2.91299	1225
ENSG00000204267	0.134096	-2.90141e-09	1.01812e-06	-1.02392e-06	protein_coding	TAP2	43.86	0.581654	Amyloid_beta	1568	~Amyloid_beta+(1|manifest)+cngeneson+pc_mito+brain_region+sex	3.18448	1095
ENSG00000206235	0.134096	-2.90141e-09	1.01812e-06	-1.02392e-06	protein_coding	TAP2	43.88	0.581654	Amyloid_beta	2069	~Amyloid_beta+(1|manifest)+cngeneson+pc_mito+brain_region+sex	3.18448	1095
ENSG00000206299	0.134096	-2.90141e-09	1.01812e-06	-1.02392e-06	protein_coding	TAP2	43.89	0.581654	Amyloid_beta	6447	~Amyloid_beta+(1|manifest)+cngeneson+pc_mito+brain_region+sex	3.18448	1095
ENSG00000213398	0.13401	0.00715617	0.0203392	-0.00602685	protein_coding	LCAT	58.67	0.581654	Amyloid_beta	1773	~Amyloid_beta+(1|manifest)+cngeneson+pc_mito+brain_region+sex	1.31327	2798
ENSG00000222011	0.132005	-0.0238867	-0.0011007	-0.0466727	protein_coding	FAM185A	37.7	0.581654	Amyloid_beta	5859	~Amyloid_beta+(1|manifest)+cngeneson+pc_mito+brain_region+sex	0.555958	5172
ENSG00000223481	0.134096	-2.90141e-09	1.01812e-06	-1.02392e-06	protein_coding	TAP2	43.81	0.581654	Amyloid_beta	4248	~Amyloid_beta+(1|manifest)+cngeneson+pc_mito+brain_region+sex	3.18448	1095
ENSG00000225967	0.134096	-2.90141e-09	1.01812e-06	-1.02392e-06	protein_coding	TAP2	43.8	0.581654	Amyloid_beta	127	~Amyloid_beta+(1|manifest)+cngeneson+pc_mito+brain_region+sex	3.18448	1095
ENSG00000228582	0.134096	-2.90141e-09	1.01812e-06	-1.02392e-06	protein_coding	TAP2	43.88	0.581654	Amyloid_beta	2507	~Amyloid_beta+(1|manifest)+cngeneson+pc_mito+brain_region+sex	3.18448	1095
ENSG00000232326	0.134096	-2.90141e-09	1.01812e-06	-1.02392e-06	protein_coding	TAP2	43.8	0.581654	Amyloid_beta	5764	~Amyloid_beta+(1|manifest)+cngeneson+pc_mito+brain_region+sex	3.18448	1095
ENSG00000237599	0.134096	-2.90141e-09	1.01812e-06	-1.02392e-06	protein_coding	TAP2	43.86	0.581654	Amyloid_beta	3252	~Amyloid_beta+(1|manifest)+cngeneson+pc_mito+brain_region+sex	3.18448	1095
ENSG00000239305	0.134122	-3.22782e-09	1.10574e-06	-1.1122e-06	protein_coding	RNF103	39.04	0.581654	Amyloid_beta	1146	~Amyloid_beta+(1|manifest)+cngeneson+pc_mito+brain_region+sex	0.734062	4384
ENSG00000274779	0.132799	-4.86994e-09	1.65055e-06	-1.66029e-06	protein_coding	NOMO1	45.53	0.581654	Amyloid_beta	6468	~Amyloid_beta+(1|manifest)+cngeneson+pc_mito+brain_region+sex	1.12612	3141
ENSG00000183808	0.134466	-0.0183012	-0.00177007	-0.0348323	protein_coding	RBM12B	39	0.582796	Amyloid_beta	164	~Amyloid_beta+(1|manifest)+cngeneson+pc_mito+brain_region+sex	0.548855	5208
ENSG00000017797	0.134744	0.0132609	0.0268463	-0.000324547	protein_coding	RALBP1	41.37	0.582963	Amyloid_beta	2755	~Amyloid_beta+(1|manifest)+cngeneson+pc_mito+brain_region+sex	0.251197	6719
ENSG00000101974	0.135136	0.104985	0.212183	-0.00221162	protein_coding	ATP11C	39.51	0.582963	Amyloid_beta	5838	~Amyloid_beta+(1|manifest)+cngeneson+pc_mito+brain_region+sex	2.74203	1320
ENSG00000103657	0.134905	-0.097119	-0.00270705	-0.191531	protein_coding	HERC1	38.81	0.582963	Amyloid_beta	1259	~Amyloid_beta+(1|manifest)+cngeneson+pc_mito+brain_region+sex	1.34467	2738
ENSG00000122008	0.134795	-0.0472019	-0.00104324	-0.0933606	protein_coding	POLK	36.45	0.582963	Amyloid_beta	5113	~Amyloid_beta+(1|manifest)+cngeneson+pc_mito+brain_region+sex	1.50708	2488
ENSG00000124209	0.135313	0.0220902	0.0445842	-0.000403801	protein_coding	RAB22A	41.45	0.582963	Amyloid_beta	3547	~Amyloid_beta+(1|manifest)+cngeneson+pc_mito+brain_region+sex	0.422647	5874
ENSG00000163468	0.135008	0.0561763	0.119489	-0.00713684	protein_coding	CCT3	45.93	0.582963	Amyloid_beta	1844	~Amyloid_beta+(1|manifest)+cngeneson+pc_mito+brain_region+sex	3.87197	858
ENSG00000168944	0.135289	-0.01401	0.0141241	-0.042144	protein_coding	CEP120	36.19	0.582963	Amyloid_beta	4205	~Amyloid_beta+(1|manifest)+cngeneson+pc_mito+brain_region+sex	1.03671	3360
ENSG00000169660	0.134948	0.00612534	0.0184	-0.00614932	protein_coding	HEXD	55.13	0.582963	Amyloid_beta	6204	~Amyloid_beta+(1|manifest)+cngeneson+pc_mito+brain_region+sex	1.40871	2635
ENSG00000266412	0.134847	0.0212007	0.0441159	-0.00171453	protein_coding	NCOA4	41.24	0.582963	Amyloid_beta	2663	~Amyloid_beta+(1|manifest)+cngeneson+pc_mito+brain_region+sex	0.969675	3573
ENSG00000138101	0.135543	-0.0432062	-0.00143111	-0.0849813	protein_coding	DTNB	41.46	0.583254	Amyloid_beta	3525	~Amyloid_beta+(1|manifest)+cngeneson+pc_mito+brain_region+sex	0.821199	4074
ENSG00000140416	0.13554	-0.139173	0.0226198	-0.300967	protein_coding	TPM1	45.06	0.583254	Amyloid_beta	4253	~Amyloid_beta+(1|manifest)+cngeneson+pc_mito+brain_region+sex	5.91317	438
ENSG00000197386	0.135831	-0.0331278	0.00163839	-0.0678939	protein_coding	HTT	45.83	0.584145	Amyloid_beta	322	~Amyloid_beta+(1|manifest)+cngeneson+pc_mito+brain_region+sex	0.660224	4699
ENSG00000157823	0.13636	-0.000931441	0.0006833	-0.00254618	protein_coding	AP3S2	44.42	0.58588	Amyloid_beta	2575	~Amyloid_beta+(1|manifest)+cngeneson+pc_mito+brain_region+sex	0.737206	4368
ENSG00000122778	0.136623	0.126883	0.261255	-0.00748872	protein_coding	KIAA1549	44.27	0.586502	Amyloid_beta	654	~Amyloid_beta+(1|manifest)+cngeneson+pc_mito+brain_region+sex	7.7599	268
ENSG00000113845	0.136793	-0.0142471	0.000558365	-0.0290525	protein_coding	TIMMDC1	38.47	0.586883	Amyloid_beta	6000	~Amyloid_beta+(1|manifest)+cngeneson+pc_mito+brain_region+sex	0.419253	5894
ENSG00000067704	0.137235	0.0116662	0.026576	-0.0032436	protein_coding	IARS2	39.19	0.588081	Amyloid_beta	130	~Amyloid_beta+(1|manifest)+cngeneson+pc_mito+brain_region+sex	0.330884	6360
ENSG00000104853	0.137227	0.00870401	0.0173792	2.88606e-05	protein_coding	CLPTM1	52.83	0.588081	Amyloid_beta	1464	~Amyloid_beta+(1|manifest)+cngeneson+pc_mito+brain_region+sex	0.27175	6642
ENSG00000172943	0.137457	-0.0122266	-0.000335105	-0.0241181	protein_coding	PHF8	43.07	0.588337	Amyloid_beta	1386	~Amyloid_beta+(1|manifest)+cngeneson+pc_mito+brain_region+sex	0.246449	6730
ENSG00000124333	0.137658	-0.0146458	-0.00172951	-0.0275621	protein_coding	VAMP7	38.75	0.588792	Amyloid_beta	5744	~Amyloid_beta+(1|manifest)+cngeneson+pc_mito+brain_region+sex	0.487804	5531
ENSG00000132680	0.137809	-0.0251836	0.000882521	-0.0512498	protein_coding	KHDC4	42.57	0.588792	Amyloid_beta	1775	~Amyloid_beta+(1|manifest)+cngeneson+pc_mito+brain_region+sex	0.88373	3847
ENSG00000153707	0.137755	0.016291	0.11515	-0.0825678	protein_coding	PTPRD	35.53	0.588792	Amyloid_beta	6463	~Amyloid_beta+(1|manifest)+cngeneson+pc_mito+brain_region+sex	3.6804	915
ENSG00000162928	0.138219	0.0107496	0.0295111	-0.00801189	protein_coding	PEX13	39.79	0.590192	Amyloid_beta	1113	~Amyloid_beta+(1|manifest)+cngeneson+pc_mito+brain_region+sex	0.539611	5256
ENSG00000101246	0.138421	0.0112789	0.0262177	-0.00365982	protein_coding	ARFRP1	62.43	0.590707	Amyloid_beta	4368	~Amyloid_beta+(1|manifest)+cngeneson+pc_mito+brain_region+sex	0.908937	3777
ENSG00000143776	0.138593	-0.224203	0.0035047	-0.451911	protein_coding	CDC42BPA	36.66	0.591088	Amyloid_beta	6216	~Amyloid_beta+(1|manifest)+cngeneson+pc_mito+brain_region+sex	3.46508	991
ENSG00000133313	0.138685	-0.0270181	-0.00128142	-0.0527548	protein_coding	CNDP2	51.18	0.591133	Amyloid_beta	786	~Amyloid_beta+(1|manifest)+cngeneson+pc_mito+brain_region+sex	1.04055	3346
ENSG00000065717	0.139009	0.00721628	0.0167556	-0.00232301	protein_coding	TLE2	54.68	0.591536	Amyloid_beta	1629	~Amyloid_beta+(1|manifest)+cngeneson+pc_mito+brain_region+sex	1.22949	2947
ENSG00000090061	0.139272	-0.0137984	-0.000123671	-0.0274731	protein_coding	CCNK	50.14	0.591536	Amyloid_beta	3905	~Amyloid_beta+(1|manifest)+cngeneson+pc_mito+brain_region+sex	0.432688	5811
ENSG00000100567	0.139255	-0.0226467	0.00156004	-0.0468534	protein_coding	PSMA3	40.28	0.591536	Amyloid_beta	5273	~Amyloid_beta+(1|manifest)+cngeneson+pc_mito+brain_region+sex	0.952097	3636
ENSG00000104064	0.139233	-0.0199474	0.00521194	-0.0451067	protein_coding	GABPB1	39.38	0.591536	Amyloid_beta	5348	~Amyloid_beta+(1|manifest)+cngeneson+pc_mito+brain_region+sex	0.412959	5926
ENSG00000126214	0.138882	-0.0588403	0.00143737	-0.119118	protein_coding	KLC1	49.58	0.591536	Amyloid_beta	1941	~Amyloid_beta+(1|manifest)+cngeneson+pc_mito+brain_region+sex	3.37424	1015
ENSG00000156171	0.139094	-0.00577267	0.0067408	-0.0182861	protein_coding	DRAM2	37.87	0.591536	Amyloid_beta	6345	~Amyloid_beta+(1|manifest)+cngeneson+pc_mito+brain_region+sex	0.363813	6191
ENSG00000107672	0.139486	-0.00556855	0.00636079	-0.0174979	protein_coding	NSMCE4A	43.85	0.592096	Amyloid_beta	3690	~Amyloid_beta+(1|manifest)+cngeneson+pc_mito+brain_region+sex	0.648389	4748
ENSG00000117862	0.139624	-0.00686352	0.000168659	-0.0138957	protein_coding	TXNDC12	42.81	0.592333	Amyloid_beta	5919	~Amyloid_beta+(1|manifest)+cngeneson+pc_mito+brain_region+sex	0.302139	6503
ENSG00000121413	0.139709	-0.0204361	-0.00213022	-0.038742	protein_coding	ZSCAN18	50.18	0.592338	Amyloid_beta	1724	~Amyloid_beta+(1|manifest)+cngeneson+pc_mito+brain_region+sex	0.700091	4514
ENSG00000214078	0.139789	0.00831202	0.0235218	-0.00689774	protein_coding	CPNE1	43.12	0.592338	Amyloid_beta	2436	~Amyloid_beta+(1|manifest)+cngeneson+pc_mito+brain_region+sex	0.834267	4020
ENSG00000005339	0.140788	0.0143837	0.0689699	-0.0402026	protein_coding	CREBBP	45.01	0.592718	Amyloid_beta	3888	~Amyloid_beta+(1|manifest)+cngeneson+pc_mito+brain_region+sex	1.21415	2969
ENSG00000063978	0.141276	-0.0485326	-0.00116568	-0.0958995	protein_coding	RNF4	47.38	0.592718	Amyloid_beta	325	~Amyloid_beta+(1|manifest)+cngeneson+pc_mito+brain_region+sex	6.44359	366
ENSG00000064763	0.141021	-0.052551	0.00482465	-0.109927	protein_coding	FAR2	38.9	0.592718	Amyloid_beta	5131	~Amyloid_beta+(1|manifest)+cngeneson+pc_mito+brain_region+sex	1.14449	3106
ENSG00000118363	0.141232	-0.020466	-0.00029402	-0.040638	protein_coding	SPCS2	39.26	0.592718	Amyloid_beta	5332	~Amyloid_beta+(1|manifest)+cngeneson+pc_mito+brain_region+sex	0.583291	5028
ENSG00000173482	0.14047	-0.823583	0.866851	-2.51402	protein_coding	PTPRM	40.1	0.592718	Amyloid_beta	6255	~Amyloid_beta+(1|manifest)+cngeneson+pc_mito+brain_region+sex	12.2674	98
ENSG00000180817	0.141147	-0.072404	-0.0029168	-0.141891	protein_coding	PPA1	39.8	0.592718	Amyloid_beta	2286	~Amyloid_beta+(1|manifest)+cngeneson+pc_mito+brain_region+sex	3.95531	824
ENSG00000182446	0.140113	-0.0218055	0.00473226	-0.0483432	protein_coding	NPLOC4	50.06	0.592718	Amyloid_beta	6067	~Amyloid_beta+(1|manifest)+cngeneson+pc_mito+brain_region+sex	0.6545	4720
ENSG00000184277	0.140252	0.0112419	0.0322056	-0.00972167	protein_coding	TM2D3	40.91	0.592718	Amyloid_beta	780	~Amyloid_beta+(1|manifest)+cngeneson+pc_mito+brain_region+sex	0.67229	4644
ENSG00000274005	0.141229	-3.27557e-09	1.10683e-06	-1.11338e-06	protein_coding	RPS9	50.16	0.592718	Amyloid_beta	3505	~Amyloid_beta+(1|manifest)+cngeneson+pc_mito+brain_region+sex	1.57205	2389
ENSG00000274626	0.141229	-3.27557e-09	1.10683e-06	-1.11338e-06	protein_coding	RPS9	50.16	0.592718	Amyloid_beta	4774	~Amyloid_beta+(1|manifest)+cngeneson+pc_mito+brain_region+sex	1.57205	2389
ENSG00000274646	0.141229	-3.27557e-09	1.10683e-06	-1.11338e-06	protein_coding	RPS9	51.77	0.592718	Amyloid_beta	5049	~Amyloid_beta+(1|manifest)+cngeneson+pc_mito+brain_region+sex	1.57205	2389
ENSG00000274950	0.141229	-3.27557e-09	1.10683e-06	-1.11338e-06	protein_coding	RPS9	51.75	0.592718	Amyloid_beta	4826	~Amyloid_beta+(1|manifest)+cngeneson+pc_mito+brain_region+sex	1.57205	2389
ENSG00000275323	0.141229	-3.27557e-09	1.10683e-06	-1.11338e-06	protein_coding	RPS9	50.16	0.592718	Amyloid_beta	4903	~Amyloid_beta+(1|manifest)+cngeneson+pc_mito+brain_region+sex	1.57205	2389
ENSG00000277079	0.141229	-3.27557e-09	1.10683e-06	-1.11338e-06	protein_coding	RPS9	50.16	0.592718	Amyloid_beta	619	~Amyloid_beta+(1|manifest)+cngeneson+pc_mito+brain_region+sex	1.57205	2389
ENSG00000277359	0.141229	-3.27557e-09	1.10683e-06	-1.11338e-06	protein_coding	RPS9	50.16	0.592718	Amyloid_beta	3455	~Amyloid_beta+(1|manifest)+cngeneson+pc_mito+brain_region+sex	1.57205	2389
ENSG00000278081	0.141229	-3.27557e-09	1.10683e-06	-1.11338e-06	protein_coding	RPS9	50.16	0.592718	Amyloid_beta	3839	~Amyloid_beta+(1|manifest)+cngeneson+pc_mito+brain_region+sex	1.57205	2389
ENSG00000278270	0.141229	-3.27557e-09	1.10683e-06	-1.11338e-06	protein_coding	RPS9	51.79	0.592718	Amyloid_beta	5156	~Amyloid_beta+(1|manifest)+cngeneson+pc_mito+brain_region+sex	1.57205	2389
ENSG00000128656	0.141382	-0.104335	-0.00214634	-0.206524	protein_coding	CHN1	37.23	0.592817	Amyloid_beta	6089	~Amyloid_beta+(1|manifest)+cngeneson+pc_mito+brain_region+sex	2.31632	1596
ENSG00000128513	0.141725	-0.0274698	-0.00151809	-0.0534216	protein_coding	POT1	34.37	0.593567	Amyloid_beta	1847	~Amyloid_beta+(1|manifest)+cngeneson+pc_mito+brain_region+sex	0.687095	4575
ENSG00000213928	0.141691	-0.00844071	0.00673782	-0.0236192	protein_coding	IRF9	53.69	0.593567	Amyloid_beta	4097	~Amyloid_beta+(1|manifest)+cngeneson+pc_mito+brain_region+sex	1.63273	2300
ENSG00000107651	0.141809	-0.0133486	2.81096e-05	-0.0267253	protein_coding	SEC23IP	40.1	0.593574	Amyloid_beta	60	~Amyloid_beta+(1|manifest)+cngeneson+pc_mito+brain_region+sex	0.359184	6217
ENSG00000140386	0.142101	0.0402338	0.127098	-0.0466303	protein_coding	SCAPER	37.7	0.594106	Amyloid_beta	5688	~Amyloid_beta+(1|manifest)+cngeneson+pc_mito+brain_region+sex	1.01368	3414
ENSG00000152518	0.142183	0.0338556	0.0700762	-0.00236507	protein_coding	ZFP36L2	55.93	0.594106	Amyloid_beta	6878	~Amyloid_beta+(1|manifest)+cngeneson+pc_mito+brain_region+sex	1.69235	2215
ENSG00000277258	0.142134	0.00525701	0.0115697	-0.00105565	protein_coding	PCGF2	57.07	0.594106	Amyloid_beta	5561	~Amyloid_beta+(1|manifest)+cngeneson+pc_mito+brain_region+sex	0.935577	3680
ENSG00000070269	0.142395	-0.0270144	-0.000643155	-0.0533857	protein_coding	TMEM260	39.13	0.594581	Amyloid_beta	5158	~Amyloid_beta+(1|manifest)+cngeneson+pc_mito+brain_region+sex	0.609467	4909
ENSG00000139726	0.142616	0.0128646	0.0333335	-0.00760431	protein_coding	DENR	42.06	0.594581	Amyloid_beta	117	~Amyloid_beta+(1|manifest)+cngeneson+pc_mito+brain_region+sex	0.581702	5034
ENSG00000149564	0.142525	0.0881072	0.176173	4.09749e-05	protein_coding	ESAM	54.05	0.594581	Amyloid_beta	6405	~Amyloid_beta+(1|manifest)+cngeneson+pc_mito+brain_region+sex	2.70593	1336
ENSG00000198315	0.142881	-0.0121582	-0.000818666	-0.0234977	protein_coding	ZKSCAN8	38.62	0.595298	Amyloid_beta	461	~Amyloid_beta+(1|manifest)+cngeneson+pc_mito+brain_region+sex	0.462071	5672
ENSG00000095002	0.143162	-0.0175584	-0.000154492	-0.0349623	protein_coding	MSH2	45.38	0.595477	Amyloid_beta	3100	~Amyloid_beta+(1|manifest)+cngeneson+pc_mito+brain_region+sex	0.274047	6630
ENSG00000134470	0.14342	-0.0371998	-3.87968e-05	-0.0743608	protein_coding	IL15RA	48.47	0.595477	Amyloid_beta	6110	~Amyloid_beta+(1|manifest)+cngeneson+pc_mito+brain_region+sex	1.26927	2881
ENSG00000158186	0.143158	0.00946192	0.0226816	-0.00375778	protein_coding	MRAS	48.52	0.595477	Amyloid_beta	6919	~Amyloid_beta+(1|manifest)+cngeneson+pc_mito+brain_region+sex	0.880287	3855
ENSG00000171365	0.143397	0.039103	0.0847943	-0.00658833	protein_coding	CLCN5	39.57	0.595477	Amyloid_beta	5926	~Amyloid_beta+(1|manifest)+cngeneson+pc_mito+brain_region+sex	0.855037	3947
ENSG00000172613	0.143256	-0.00197534	0.012583	-0.0165337	protein_coding	RAD9A	52.03	0.595477	Amyloid_beta	6800	~Amyloid_beta+(1|manifest)+cngeneson+pc_mito+brain_region+sex	0.631024	4815
ENSG00000196199	0.143519	0.0542503	0.109324	-0.000823144	protein_coding	MPHOSPH8	43.32	0.595544	Amyloid_beta	3121	~Amyloid_beta+(1|manifest)+cngeneson+pc_mito+brain_region+sex	2.82398	1276
ENSG00000137815	0.143607	0.0164122	0.0331563	-0.000331856	protein_coding	RTF1	45.65	0.595567	Amyloid_beta	3924	~Amyloid_beta+(1|manifest)+cngeneson+pc_mito+brain_region+sex	0.541516	5245
ENSG00000102699	0.143795	-0.0560603	-0.00313296	-0.108988	protein_coding	PARP4	42.87	0.596004	Amyloid_beta	3125	~Amyloid_beta+(1|manifest)+cngeneson+pc_mito+brain_region+sex	1.45264	2569
ENSG00000039560	0.144028	0.0565917	0.121165	-0.00798115	protein_coding	RAI14	42.11	0.596287	Amyloid_beta	3671	~Amyloid_beta+(1|manifest)+cngeneson+pc_mito+brain_region+sex	0.873769	3878
ENSG00000089154	0.143955	0.00760425	0.0157268	-0.000518258	protein_coding	GCN1	49.67	0.596287	Amyloid_beta	5849	~Amyloid_beta+(1|manifest)+cngeneson+pc_mito+brain_region+sex	0.375697	6116
ENSG00000120008	0.144212	-0.0314626	0.00141578	-0.064341	protein_coding	WDR11	36.77	0.596623	Amyloid_beta	5729	~Amyloid_beta+(1|manifest)+cngeneson+pc_mito+brain_region+sex	1.06322	3294
ENSG00000149313	0.144275	0.00138981	0.0196972	-0.0169176	protein_coding	AASDHPPT	36.56	0.596623	Amyloid_beta	7050	~Amyloid_beta+(1|manifest)+cngeneson+pc_mito+brain_region+sex	0.52628	5330
ENSG00000100811	0.144401	0.0438021	0.0888532	-0.00124902	protein_coding	YY1	45.56	0.596803	Amyloid_beta	2273	~Amyloid_beta+(1|manifest)+cngeneson+pc_mito+brain_region+sex	1.31589	2795
ENSG00000134815	0.144676	0.00562653	0.0122539	-0.00100082	protein_coding	DHX34	54.22	0.597395	Amyloid_beta	6851	~Amyloid_beta+(1|manifest)+cngeneson+pc_mito+brain_region+sex	1.01048	3432
ENSG00000164070	0.14471	0.0483493	0.17943	-0.0827319	protein_coding	HSPA4L	35.4	0.597395	Amyloid_beta	5186	~Amyloid_beta+(1|manifest)+cngeneson+pc_mito+brain_region+sex	23.6316	21
ENSG00000086200	0.144927	0.0234108	0.0510283	-0.00420682	protein_coding	IPO11	38.3	0.597948	Amyloid_beta	6151	~Amyloid_beta+(1|manifest)+cngeneson+pc_mito+brain_region+sex	0.781938	4215
ENSG00000083544	0.145162	-0.0523845	-0.00251837	-0.102251	protein_coding	TDRD3	36.41	0.598433	Amyloid_beta	5462	~Amyloid_beta+(1|manifest)+cngeneson+pc_mito+brain_region+sex	1.04125	3345
ENSG00000126351	0.14521	0.00667377	0.0145437	-0.00119612	protein_coding	THRA	54.9	0.598433	Amyloid_beta	4577	~Amyloid_beta+(1|manifest)+cngeneson+pc_mito+brain_region+sex	0.550932	5198
ENSG00000090238	0.145401	0.0263785	0.0579989	-0.0052419	protein_coding	YPEL3	58.41	0.598534	Amyloid_beta	2749	~Amyloid_beta+(1|manifest)+cngeneson+pc_mito+brain_region+sex	1.25941	2896
ENSG00000113048	0.145335	-0.0142275	0.0063753	-0.0348303	protein_coding	MRPS27	38.95	0.598534	Amyloid_beta	5061	~Amyloid_beta+(1|manifest)+cngeneson+pc_mito+brain_region+sex	0.366267	6169
ENSG00000152492	0.145983	0.0894817	0.178474	0.000489914	protein_coding	CCDC50	36.59	0.600587	Amyloid_beta	7077	~Amyloid_beta+(1|manifest)+cngeneson+pc_mito+brain_region+sex	2.33279	1580
ENSG00000085788	0.146907	-0.0296808	0.011441	-0.0708026	protein_coding	DDHD2	42.25	0.601449	Amyloid_beta	1030	~Amyloid_beta+(1|manifest)+cngeneson+pc_mito+brain_region+sex	1.63368	2299
ENSG00000090339	0.147597	-0.0354771	0.00332277	-0.0742769	protein_coding	ICAM1	51.86	0.601449	Amyloid_beta	1332	~Amyloid_beta+(1|manifest)+cngeneson+pc_mito+brain_region+sex	7.37661	297
ENSG00000102606	0.147322	-0.089153	-0.00137697	-0.176929	protein_coding	ARHGEF7	44.55	0.601449	Amyloid_beta	3774	~Amyloid_beta+(1|manifest)+cngeneson+pc_mito+brain_region+sex	1.36353	2706
ENSG00000113391	0.14711	-0.0892267	0.00572239	-0.184176	protein_coding	FAM172A	36.4	0.601449	Amyloid_beta	2858	~Amyloid_beta+(1|manifest)+cngeneson+pc_mito+brain_region+sex	1.45163	2570
ENSG00000117362	0.147507	0.0212867	0.0510889	-0.0085156	protein_coding	APH1A	53.83	0.601449	Amyloid_beta	1903	~Amyloid_beta+(1|manifest)+cngeneson+pc_mito+brain_region+sex	0.81558	4095
ENSG00000139218	0.147595	-0.0623873	0.000607216	-0.125382	protein_coding	SCAF11	36.52	0.601449	Amyloid_beta	4900	~Amyloid_beta+(1|manifest)+cngeneson+pc_mito+brain_region+sex	1.0415	3343
ENSG00000142409	0.14761	0.00724813	0.0182365	-0.00374023	protein_coding	ZNF787	58.61	0.601449	Amyloid_beta	4298	~Amyloid_beta+(1|manifest)+cngeneson+pc_mito+brain_region+sex	0.498488	5471
ENSG00000153914	0.147274	0.0374973	0.0742435	0.000751	protein_coding	SREK1	35.5	0.601449	Amyloid_beta	4184	~Amyloid_beta+(1|manifest)+cngeneson+pc_mito+brain_region+sex	1.32567	2778
ENSG00000156925	0.147232	2.42981e-09	1.36315e-06	-1.35829e-06	protein_coding	ZIC3	48.02	0.601449	Amyloid_beta	6939	~Amyloid_beta+(1|manifest)+cngeneson+pc_mito+brain_region+sex	1.186	3027
ENSG00000166889	0.146839	-0.0137108	0.000105642	-0.0275273	protein_coding	PATL1	39.89	0.601449	Amyloid_beta	5496	~Amyloid_beta+(1|manifest)+cngeneson+pc_mito+brain_region+sex	0.458518	5686
ENSG00000172171	0.147055	-0.00632078	0.00528197	-0.0179235	protein_coding	TEFM	41.95	0.601449	Amyloid_beta	4852	~Amyloid_beta+(1|manifest)+cngeneson+pc_mito+brain_region+sex	0.359358	6213
ENSG00000178038	0.146766	0.00428201	0.0102371	-0.00167303	protein_coding	ALS2CL	57.94	0.601449	Amyloid_beta	1125	~Amyloid_beta+(1|manifest)+cngeneson+pc_mito+brain_region+sex	2.09771	1777
ENSG00000186854	0.147064	-0.0130884	0.00107774	-0.0272545	protein_coding	TRABD2A	45.98	0.601449	Amyloid_beta	2768	~Amyloid_beta+(1|manifest)+cngeneson+pc_mito+brain_region+sex	1.70279	2206
ENSG00000198146	0.146339	0.0172372	0.0360405	-0.00156621	protein_coding	ZNF770	37.91	0.601449	Amyloid_beta	1339	~Amyloid_beta+(1|manifest)+cngeneson+pc_mito+brain_region+sex	0.549879	5204
ENSG00000266173	0.147041	-3.87124e-08	4.78911e-06	-4.86653e-06	protein_coding	STRADA	48.88	0.601449	Amyloid_beta	3889	~Amyloid_beta+(1|manifest)+cngeneson+pc_mito+brain_region+sex	1.24962	2911
ENSG00000275851	0.146621	-3.03514e-08	3.71222e-06	-3.77292e-06	protein_coding	MLLT6	56.24	0.601449	Amyloid_beta	104	~Amyloid_beta+(1|manifest)+cngeneson+pc_mito+brain_region+sex	2.74307	1319
ENSG00000278372	0.146477	1.29714e-08	2.69361e-06	-2.66767e-06	protein_coding	MYO19	47.58	0.601449	Amyloid_beta	2083	~Amyloid_beta+(1|manifest)+cngeneson+pc_mito+brain_region+sex	0.941685	3665
ENSG00000102316	0.147779	0.014624	0.0353424	-0.00609434	protein_coding	MAGED2	52.36	0.601646	Amyloid_beta	138	~Amyloid_beta+(1|manifest)+cngeneson+pc_mito+brain_region+sex	0.963575	3590
ENSG00000159461	0.147909	0.0119254	0.029593	-0.0057421	protein_coding	AMFR	42.21	0.601646	Amyloid_beta	6910	~Amyloid_beta+(1|manifest)+cngeneson+pc_mito+brain_region+sex	0.493934	5500
ENSG00000184305	0.147896	-0.302124	0.0199534	-0.624201	protein_coding	CCSER1	35.16	0.601646	Amyloid_beta	2710	~Amyloid_beta+(1|manifest)+cngeneson+pc_mito+brain_region+sex	4.2091	754
ENSG00000142676	0.148464	0.00435369	0.0424517	-0.0337443	protein_coding	RPL11	46.35	0.603418	Amyloid_beta	1032	~Amyloid_beta+(1|manifest)+cngeneson+pc_mito+brain_region+sex	2.02145	1847
ENSG00000197892	0.148512	0.0488108	0.0992789	-0.00165727	protein_coding	KIF13B	41.92	0.603418	Amyloid_beta	3441	~Amyloid_beta+(1|manifest)+cngeneson+pc_mito+brain_region+sex	0.967141	3581
ENSG00000115998	0.148613	0.00503069	0.0117819	-0.00172056	protein_coding	C2orf42	43.21	0.603489	Amyloid_beta	1856	~Amyloid_beta+(1|manifest)+cngeneson+pc_mito+brain_region+sex	0.28156	6592
ENSG00000185825	0.149028	-0.00824151	0.0193443	-0.0358273	protein_coding	BCAP31	54.21	0.604835	Amyloid_beta	6569	~Amyloid_beta+(1|manifest)+cngeneson+pc_mito+brain_region+sex	1.08	3248
ENSG00000089048	0.149252	0.00292674	0.0240466	-0.0181931	protein_coding	ESF1	37.97	0.60508	Amyloid_beta	688	~Amyloid_beta+(1|manifest)+cngeneson+pc_mito+brain_region+sex	0.274917	6626
ENSG00000160691	0.149256	-0.00303153	0.00114244	-0.00720551	protein_coding	SHC1	53.79	0.60508	Amyloid_beta	6942	~Amyloid_beta+(1|manifest)+cngeneson+pc_mito+brain_region+sex	1.38721	2663
ENSG00000128000	0.149423	-0.0232315	0.000769332	-0.0472324	protein_coding	ZNF780B	39.66	0.605415	Amyloid_beta	2708	~Amyloid_beta+(1|manifest)+cngeneson+pc_mito+brain_region+sex	0.968174	3577
ENSG00000156642	0.149608	-0.050178	-0.00104387	-0.0993122	protein_coding	NPTN	41.2	0.605825	Amyloid_beta	1006	~Amyloid_beta+(1|manifest)+cngeneson+pc_mito+brain_region+sex	1.84772	2013
ENSG00000122378	0.150156	0.0492898	0.101563	-0.00298296	protein_coding	PRXL2A	47.5	0.606385	Amyloid_beta	5599	~Amyloid_beta+(1|manifest)+cngeneson+pc_mito+brain_region+sex	3.81298	874
ENSG00000135269	0.150026	0.0387219	0.0817226	-0.0042788	protein_coding	TES	37.72	0.606385	Amyloid_beta	1793	~Amyloid_beta+(1|manifest)+cngeneson+pc_mito+brain_region+sex	1.36263	2710
ENSG00000135862	0.150156	0.0514155	0.124239	-0.0214083	protein_coding	LAMC1	40.09	0.606385	Amyloid_beta	4078	~Amyloid_beta+(1|manifest)+cngeneson+pc_mito+brain_region+sex	1.72091	2180
ENSG00000143842	0.150167	-0.0199812	0.00992248	-0.0498848	protein_coding	SOX13	51.76	0.606385	Amyloid_beta	6296	~Amyloid_beta+(1|manifest)+cngeneson+pc_mito+brain_region+sex	2.06456	1808
ENSG00000167526	0.149936	0.0666162	0.13589	-0.00265718	protein_coding	RPL13	54.97	0.606385	Amyloid_beta	5259	~Amyloid_beta+(1|manifest)+cngeneson+pc_mito+brain_region+sex	2.74126	1321
ENSG00000162695	0.150368	-0.0547913	-0.00203308	-0.107549	protein_coding	SLC30A7	35.85	0.606857	Amyloid_beta	4649	~Amyloid_beta+(1|manifest)+cngeneson+pc_mito+brain_region+sex	2.35684	1556
ENSG00000136273	0.150798	-0.00927221	0.00377896	-0.0223234	protein_coding	HUS1	43.86	0.608252	Amyloid_beta	2724	~Amyloid_beta+(1|manifest)+cngeneson+pc_mito+brain_region+sex	0.282639	6585
ENSG00000135823	0.150935	-0.0207532	0.0118533	-0.0533597	protein_coding	STX6	40.71	0.60839	Amyloid_beta	4365	~Amyloid_beta+(1|manifest)+cngeneson+pc_mito+brain_region+sex	0.796928	4164
ENSG00000143514	0.151001	0.0179751	0.0418311	-0.00588097	protein_coding	TP53BP2	39.78	0.60839	Amyloid_beta	6288	~Amyloid_beta+(1|manifest)+cngeneson+pc_mito+brain_region+sex	0.690428	4559
ENSG00000145833	0.151087	0.0295069	0.0588934	0.000120451	protein_coding	DDX46	42.1	0.608397	Amyloid_beta	6436	~Amyloid_beta+(1|manifest)+cngeneson+pc_mito+brain_region+sex	0.822786	4064
ENSG00000071894	0.152764	0.00438403	0.0111165	-0.00234848	protein_coding	CPSF1	59.96	0.609397	Amyloid_beta	6334	~Amyloid_beta+(1|manifest)+cngeneson+pc_mito+brain_region+sex	1.63735	2294
ENSG00000092108	0.152277	-0.0382767	0.0220541	-0.0986076	protein_coding	SCFD1	36.13	0.609397	Amyloid_beta	2403	~Amyloid_beta+(1|manifest)+cngeneson+pc_mito+brain_region+sex	1.38292	2673
ENSG00000096155	0.153396	4.14224e-09	1.42467e-06	-1.41638e-06	protein_coding	BAG6	52.42	0.609397	Amyloid_beta	116	~Amyloid_beta+(1|manifest)+cngeneson+pc_mito+brain_region+sex	0.901674	3791
ENSG00000104823	0.153432	0.0108963	0.0239598	-0.00216732	protein_coding	ECH1	51.42	0.609397	Amyloid_beta	1567	~Amyloid_beta+(1|manifest)+cngeneson+pc_mito+brain_region+sex	0.758113	4292
ENSG00000107968	0.154291	-0.0952479	0.00315306	-0.193649	protein_coding	MAP3K8	42.62	0.609397	Amyloid_beta	4736	~Amyloid_beta+(1|manifest)+cngeneson+pc_mito+brain_region+sex	3.30431	1049
ENSG00000116679	0.15257	0.0870115	0.189819	-0.0157964	protein_coding	IVNS1ABP	37.25	0.609397	Amyloid_beta	3984	~Amyloid_beta+(1|manifest)+cngeneson+pc_mito+brain_region+sex	2.31969	1593
ENSG00000123191	0.153688	-0.137121	-0.00391921	-0.270323	protein_coding	ATP7B	44.7	0.609397	Amyloid_beta	669	~Amyloid_beta+(1|manifest)+cngeneson+pc_mito+brain_region+sex	10.9194	141
ENSG00000124587	0.152178	0.00721889	0.022772	-0.0083342	protein_coding	PEX6	51.99	0.609397	Amyloid_beta	1385	~Amyloid_beta+(1|manifest)+cngeneson+pc_mito+brain_region+sex	0.930543	3705
ENSG00000133131	0.151894	-0.00627855	0.0101071	-0.0226642	protein_coding	MORC4	39.76	0.609397	Amyloid_beta	4670	~Amyloid_beta+(1|manifest)+cngeneson+pc_mito+brain_region+sex	0.622812	4848
ENSG00000140632	0.152458	-0.0198207	-0.000401482	-0.0392399	protein_coding	GLYR1	47.61	0.609397	Amyloid_beta	846	~Amyloid_beta+(1|manifest)+cngeneson+pc_mito+brain_region+sex	0.41445	5922
ENSG00000141456	0.152958	0.00550127	0.0171456	-0.00614306	protein_coding	PELP1	48.03	0.609397	Amyloid_beta	321	~Amyloid_beta+(1|manifest)+cngeneson+pc_mito+brain_region+sex	0.373998	6123
ENSG00000142655	0.154219	0.0122183	0.0284047	-0.00396804	protein_coding	PEX14	45.03	0.609397	Amyloid_beta	4468	~Amyloid_beta+(1|manifest)+cngeneson+pc_mito+brain_region+sex	0.322658	6388
ENSG00000156162	0.153034	0.0176608	0.0382751	-0.0029534	protein_coding	DPY19L4	40.06	0.609397	Amyloid_beta	1321	~Amyloid_beta+(1|manifest)+cngeneson+pc_mito+brain_region+sex	0.419566	5892
ENSG00000160584	0.154198	-0.152531	0.0290366	-0.334099	protein_coding	SIK3	40.48	0.609397	Amyloid_beta	2133	~Amyloid_beta+(1|manifest)+cngeneson+pc_mito+brain_region+sex	2.36665	1550
ENSG00000161526	0.154293	0.00600334	0.0177951	-0.00578842	protein_coding	SAP30BP	48.58	0.609397	Amyloid_beta	7115	~Amyloid_beta+(1|manifest)+cngeneson+pc_mito+brain_region+sex	0.340428	6327
ENSG00000162819	0.153999	0.0156792	0.0327481	-0.00138965	protein_coding	BROX	36.81	0.609397	Amyloid_beta	2100	~Amyloid_beta+(1|manifest)+cngeneson+pc_mito+brain_region+sex	0.605242	4929
ENSG00000166503	0.152114	-0.051733	0.00387082	-0.107337	protein_coding	HDGFL3	39.55	0.609397	Amyloid_beta	1106	~Amyloid_beta+(1|manifest)+cngeneson+pc_mito+brain_region+sex	1.722	2179
ENSG00000182326	0.153454	-0.0130016	-0.000125969	-0.0258771	protein_coding	C1S	45.02	0.609397	Amyloid_beta	66	~Amyloid_beta+(1|manifest)+cngeneson+pc_mito+brain_region+sex	0.316323	6422
ENSG00000204525	0.153273	-0.226297	0.0134107	-0.466005	protein_coding	HLA-C	59.28	0.609397	Amyloid_beta	4504	~Amyloid_beta+(1|manifest)+cngeneson+pc_mito+brain_region+sex	18.7268	36
ENSG00000227761	0.153396	4.14224e-09	1.42467e-06	-1.41638e-06	protein_coding	BAG6	52.35	0.609397	Amyloid_beta	586	~Amyloid_beta+(1|manifest)+cngeneson+pc_mito+brain_region+sex	0.901674	3791
ENSG00000228760	0.153396	4.14224e-09	1.42467e-06	-1.41638e-06	protein_coding	BAG6	52.35	0.609397	Amyloid_beta	4547	~Amyloid_beta+(1|manifest)+cngeneson+pc_mito+brain_region+sex	0.901674	3791
ENSG00000229524	0.153396	4.14224e-09	1.42467e-06	-1.41638e-06	protein_coding	BAG6	52.38	0.609397	Amyloid_beta	1554	~Amyloid_beta+(1|manifest)+cngeneson+pc_mito+brain_region+sex	0.901674	3791
ENSG00000233348	0.153396	4.14224e-09	1.42467e-06	-1.41638e-06	protein_coding	BAG6	52.42	0.609397	Amyloid_beta	5850	~Amyloid_beta+(1|manifest)+cngeneson+pc_mito+brain_region+sex	0.901674	3791
ENSG00000234651	0.153396	4.14224e-09	1.42467e-06	-1.41638e-06	protein_coding	BAG6	52.41	0.609397	Amyloid_beta	898	~Amyloid_beta+(1|manifest)+cngeneson+pc_mito+brain_region+sex	0.901674	3791
ENSG00000262024	0.154165	2.63976e-08	3.32675e-06	-3.27395e-06	protein_coding	TCF20	46.13	0.609397	Amyloid_beta	1452	~Amyloid_beta+(1|manifest)+cngeneson+pc_mito+brain_region+sex	1.20537	2991
ENSG00000274811	0.152623	2.72015e-09	1.52344e-06	-1.518e-06	protein_coding	CLPTM1L	56.41	0.609397	Amyloid_beta	4809	~Amyloid_beta+(1|manifest)+cngeneson+pc_mito+brain_region+sex	0.52099	5359
ENSG00000276461	0.154165	2.63976e-08	3.32675e-06	-3.27395e-06	protein_coding	TCF20	46.13	0.609397	Amyloid_beta	5977	~Amyloid_beta+(1|manifest)+cngeneson+pc_mito+brain_region+sex	1.20537	2991
ENSG00000280467	0.154165	2.63976e-08	3.32675e-06	-3.27395e-06	protein_coding	TCF20	50.12	0.609397	Amyloid_beta	2046	~Amyloid_beta+(1|manifest)+cngeneson+pc_mito+brain_region+sex	1.20537	2991
ENSG00000281897	0.154165	2.63976e-08	3.32675e-06	-3.27395e-06	protein_coding	TCF20	49.07	0.609397	Amyloid_beta	5157	~Amyloid_beta+(1|manifest)+cngeneson+pc_mito+brain_region+sex	1.20537	2991
ENSG00000282892	0.154165	2.63976e-08	3.32675e-06	-3.27395e-06	protein_coding	TCF20	48.43	0.609397	Amyloid_beta	4176	~Amyloid_beta+(1|manifest)+cngeneson+pc_mito+brain_region+sex	1.20537	2991
ENSG00000283026	0.154165	2.63976e-08	3.32675e-06	-3.27395e-06	protein_coding	TCF20	49.96	0.609397	Amyloid_beta	4622	~Amyloid_beta+(1|manifest)+cngeneson+pc_mito+brain_region+sex	1.20537	2991
ENSG00000283681	0.154165	2.63976e-08	3.32675e-06	-3.27395e-06	protein_coding	TCF20	49.07	0.609397	Amyloid_beta	5939	~Amyloid_beta+(1|manifest)+cngeneson+pc_mito+brain_region+sex	1.20537	2991
ENSG00000101150	0.154574	-0.00465795	0.00385007	-0.013166	protein_coding	TPD52L2	54.36	0.609866	Amyloid_beta	18	~Amyloid_beta+(1|manifest)+cngeneson+pc_mito+brain_region+sex	0.407666	5958
ENSG00000185666	0.15475	0.0150799	0.0432722	-0.0131124	protein_coding	SYN3	45.93	0.609866	Amyloid_beta	5371	~Amyloid_beta+(1|manifest)+cngeneson+pc_mito+brain_region+sex	1.19859	3004
ENSG00000196440	0.154721	-0.0491696	0.0025444	-0.100884	protein_coding	ARMCX4	41.06	0.609866	Amyloid_beta	509	~Amyloid_beta+(1|manifest)+cngeneson+pc_mito+brain_region+sex	1.09756	3205
ENSG00000234127	0.154608	-0.0281956	0.00133066	-0.0577218	protein_coding	TRIM26	46.9	0.609866	Amyloid_beta	2234	~Amyloid_beta+(1|manifest)+cngeneson+pc_mito+brain_region+sex	1.84617	2016
ENSG00000023330	0.154871	-0.00491084	0.0255869	-0.0354086	protein_coding	ALAS1	45.47	0.610007	Amyloid_beta	4057	~Amyloid_beta+(1|manifest)+cngeneson+pc_mito+brain_region+sex	0.810083	4114
ENSG00000102547	0.155975	0.0301069	0.0632253	-0.00301147	protein_coding	CAB39L	38.37	0.610007	Amyloid_beta	5905	~Amyloid_beta+(1|manifest)+cngeneson+pc_mito+brain_region+sex	0.788466	4197
ENSG00000102595	0.155426	-0.0265597	0.0655445	-0.118664	protein_coding	UGGT2	37.01	0.610007	Amyloid_beta	977	~Amyloid_beta+(1|manifest)+cngeneson+pc_mito+brain_region+sex	1.57705	2378
ENSG00000102897	0.155579	-0.0017687	0.01316	-0.0166974	protein_coding	LYRM1	44.36	0.610007	Amyloid_beta	1912	~Amyloid_beta+(1|manifest)+cngeneson+pc_mito+brain_region+sex	0.322336	6390
ENSG00000106993	0.155216	-0.0518237	-0.000810271	-0.102837	protein_coding	CDC37L1	36.8	0.610007	Amyloid_beta	1255	~Amyloid_beta+(1|manifest)+cngeneson+pc_mito+brain_region+sex	2.86901	1247
ENSG00000138674	0.155752	-0.036163	0.00159342	-0.0739195	protein_coding	SEC31A	38.76	0.610007	Amyloid_beta	4366	~Amyloid_beta+(1|manifest)+cngeneson+pc_mito+brain_region+sex	0.660528	4693
ENSG00000159685	0.155874	0.0139549	0.0292824	-0.00137265	protein_coding	CHCHD6	46.24	0.610007	Amyloid_beta	1396	~Amyloid_beta+(1|manifest)+cngeneson+pc_mito+brain_region+sex	0.418312	5899
ENSG00000167985	0.155037	-1.47872e-09	5.15067e-07	-5.18024e-07	protein_coding	SDHAF2	45.26	0.610007	Amyloid_beta	2383	~Amyloid_beta+(1|manifest)+cngeneson+pc_mito+brain_region+sex	0.469915	5635
ENSG00000182197	0.15595	0.145677	0.298871	-0.00751664	protein_coding	EXT1	41.16	0.610007	Amyloid_beta	6092	~Amyloid_beta+(1|manifest)+cngeneson+pc_mito+brain_region+sex	0.886613	3838
ENSG00000197226	0.155568	-0.0128413	0.000364348	-0.0260469	protein_coding	TBC1D9B	54.24	0.610007	Amyloid_beta	5619	~Amyloid_beta+(1|manifest)+cngeneson+pc_mito+brain_region+sex	0.379391	6097
ENSG00000215641	0.156223	-1.22843e-08	2.48953e-06	-2.5141e-06	protein_coding	TRIM27	44.66	0.610007	Amyloid_beta	1805	~Amyloid_beta+(1|manifest)+cngeneson+pc_mito+brain_region+sex	1.24697	2917
ENSG00000229006	0.156223	-1.22843e-08	2.48953e-06	-2.5141e-06	protein_coding	TRIM27	44.69	0.610007	Amyloid_beta	1512	~Amyloid_beta+(1|manifest)+cngeneson+pc_mito+brain_region+sex	1.24697	2917
ENSG00000233948	0.156223	-1.22843e-08	2.48953e-06	-2.5141e-06	protein_coding	TRIM27	46.49	0.610007	Amyloid_beta	5239	~Amyloid_beta+(1|manifest)+cngeneson+pc_mito+brain_region+sex	1.24697	2917
ENSG00000234495	0.156223	-1.22843e-08	2.48953e-06	-2.5141e-06	protein_coding	TRIM27	44.66	0.610007	Amyloid_beta	915	~Amyloid_beta+(1|manifest)+cngeneson+pc_mito+brain_region+sex	1.24697	2917
ENSG00000237071	0.156223	-1.22843e-08	2.48953e-06	-2.5141e-06	protein_coding	TRIM27	44.71	0.610007	Amyloid_beta	2514	~Amyloid_beta+(1|manifest)+cngeneson+pc_mito+brain_region+sex	1.24697	2917
ENSG00000237462	0.156223	-1.22843e-08	2.48953e-06	-2.5141e-06	protein_coding	TRIM27	47.38	0.610007	Amyloid_beta	5678	~Amyloid_beta+(1|manifest)+cngeneson+pc_mito+brain_region+sex	1.24697	2917
ENSG00000273686	0.155323	-2.99608e-08	9.98246e-06	-1.00424e-05	protein_coding	B2M	42.65	0.610007	Amyloid_beta	5798	~Amyloid_beta+(1|manifest)+cngeneson+pc_mito+brain_region+sex	18.4047	42
ENSG00000070010	0.156868	-0.0179238	0.00456595	-0.0404136	protein_coding	UFD1	46.94	0.61021	Amyloid_beta	218	~Amyloid_beta+(1|manifest)+cngeneson+pc_mito+brain_region+sex	0.625684	4841
ENSG00000092529	0.156691	2.7647e-09	9.50524e-07	-9.44995e-07	protein_coding	CAPN3	46.78	0.61021	Amyloid_beta	2747	~Amyloid_beta+(1|manifest)+cngeneson+pc_mito+brain_region+sex	0.46524	5655
ENSG00000113448	0.156427	-1.49692	0.56382	-3.55766	protein_coding	PDE4D	37.37	0.61021	Amyloid_beta	2170	~Amyloid_beta+(1|manifest)+cngeneson+pc_mito+brain_region+sex	6.29007	393
ENSG00000137770	0.156517	-0.0264112	-0.000301493	-0.0525208	protein_coding	CTDSPL2	40.01	0.61021	Amyloid_beta	4516	~Amyloid_beta+(1|manifest)+cngeneson+pc_mito+brain_region+sex	0.496395	5484
ENSG00000145623	0.156701	-0.164048	0.307361	-0.635456	protein_coding	OSMR	40.64	0.61021	Amyloid_beta	6456	~Amyloid_beta+(1|manifest)+cngeneson+pc_mito+brain_region+sex	4.06584	793
ENSG00000153975	0.156822	-0.0145613	0.000652613	-0.0297753	protein_coding	ZUP1	36.54	0.61021	Amyloid_beta	6909	~Amyloid_beta+(1|manifest)+cngeneson+pc_mito+brain_region+sex	0.337776	6334
ENSG00000280689	0.156542	-1.23372e-08	2.55194e-06	-2.57662e-06	protein_coding	BORCS5	42.17	0.61021	Amyloid_beta	1719	~Amyloid_beta+(1|manifest)+cngeneson+pc_mito+brain_region+sex	0.757968	4293
ENSG00000104880	0.157314	1.68342e-08	2.19149e-06	-2.15782e-06	protein_coding	ARHGEF18	51.44	0.611617	Amyloid_beta	2177	~Amyloid_beta+(1|manifest)+cngeneson+pc_mito+brain_region+sex	0.611137	4897
ENSG00000090975	0.157452	-0.138884	-0.00279929	-0.274969	protein_coding	PITPNM2	51.35	0.611764	Amyloid_beta	5081	~Amyloid_beta+(1|manifest)+cngeneson+pc_mito+brain_region+sex	3.86663	859
ENSG00000110697	0.15798	0.00159343	0.00613469	-0.00294782	protein_coding	PITPNM1	62.46	0.611764	Amyloid_beta	6701	~Amyloid_beta+(1|manifest)+cngeneson+pc_mito+brain_region+sex	0.853179	3953
ENSG00000122786	0.157625	0.120285	0.263453	-0.0228821	protein_coding	CALD1	40.05	0.611764	Amyloid_beta	1621	~Amyloid_beta+(1|manifest)+cngeneson+pc_mito+brain_region+sex	11.1537	130
ENSG00000144959	0.157972	0.0189116	0.0400746	-0.0022515	protein_coding	NCEH1	41.72	0.611764	Amyloid_beta	4561	~Amyloid_beta+(1|manifest)+cngeneson+pc_mito+brain_region+sex	0.437185	5791
ENSG00000169504	0.157966	-0.189764	0.00437927	-0.383906	protein_coding	CLIC4	41.66	0.611764	Amyloid_beta	1561	~Amyloid_beta+(1|manifest)+cngeneson+pc_mito+brain_region+sex	2.49969	1460
ENSG00000197548	0.157756	-0.0447318	0.0269854	-0.116449	protein_coding	ATG7	43.27	0.611764	Amyloid_beta	519	~Amyloid_beta+(1|manifest)+cngeneson+pc_mito+brain_region+sex	0.638494	4787
ENSG00000204954	0.158031	-0.000526831	0.0104035	-0.0114572	protein_coding	C12orf73	40.61	0.611764	Amyloid_beta	4587	~Amyloid_beta+(1|manifest)+cngeneson+pc_mito+brain_region+sex	0.368783	6155
ENSG00000219626	0.157782	-0.0292648	-0.000200367	-0.0583293	protein_coding	FAM228B	43.18	0.611764	Amyloid_beta	4383	~Amyloid_beta+(1|manifest)+cngeneson+pc_mito+brain_region+sex	1.99589	1878
ENSG00000115392	0.158392	-0.0496822	0.00253124	-0.101896	protein_coding	FANCL	34.76	0.612691	Amyloid_beta	6332	~Amyloid_beta+(1|manifest)+cngeneson+pc_mito+brain_region+sex	1.58373	2367
ENSG00000147854	0.15844	-0.0289037	0.00638197	-0.0641894	protein_coding	UHRF2	38.99	0.612691	Amyloid_beta	6474	~Amyloid_beta+(1|manifest)+cngeneson+pc_mito+brain_region+sex	0.838393	4000
ENSG00000106404	0.158551	0.0116331	0.0263821	-0.00311601	protein_coding	CLDN15	59.59	0.612791	Amyloid_beta	2011	~Amyloid_beta+(1|manifest)+cngeneson+pc_mito+brain_region+sex	1.24486	2922
ENSG00000007923	0.158877	0.0113074	0.0236837	-0.00106893	protein_coding	DNAJC11	46.6	0.613119	Amyloid_beta	2875	~Amyloid_beta+(1|manifest)+cngeneson+pc_mito+brain_region+sex	0.47095	5626
ENSG00000067248	0.15891	-0.0141529	0.00273081	-0.0310367	protein_coding	DHX29	37.07	0.613119	Amyloid_beta	1260	~Amyloid_beta+(1|manifest)+cngeneson+pc_mito+brain_region+sex	0.355463	6245
ENSG00000126226	0.158758	0.00866408	0.0262433	-0.00891517	protein_coding	PCID2	43.4	0.613119	Amyloid_beta	3476	~Amyloid_beta+(1|manifest)+cngeneson+pc_mito+brain_region+sex	0.390497	6037
ENSG00000141002	0.158976	-0.0333016	0.00396735	-0.0705706	protein_coding	TCF25	55.04	0.613119	Amyloid_beta	4098	~Amyloid_beta+(1|manifest)+cngeneson+pc_mito+brain_region+sex	2.78955	1299
ENSG00000108671	0.159262	-0.0117877	0.00312972	-0.0267051	protein_coding	PSMD11	43.02	0.613566	Amyloid_beta	3408	~Amyloid_beta+(1|manifest)+cngeneson+pc_mito+brain_region+sex	0.483239	5554
ENSG00000275333	0.159199	-9.45204e-08	1.11691e-05	-1.13582e-05	protein_coding	FAM120B	46.1	0.613566	Amyloid_beta	2471	~Amyloid_beta+(1|manifest)+cngeneson+pc_mito+brain_region+sex	4.23844	746
ENSG00000157259	0.159405	-0.0162844	0.00251853	-0.0350874	protein_coding	GATAD1	41.76	0.61379	Amyloid_beta	6638	~Amyloid_beta+(1|manifest)+cngeneson+pc_mito+brain_region+sex	1.17512	3047
ENSG00000144426	0.15954	-0.0540348	0.000134111	-0.108204	protein_coding	NBEAL1	37.7	0.613982	Amyloid_beta	6955	~Amyloid_beta+(1|manifest)+cngeneson+pc_mito+brain_region+sex	1.25299	2904
ENSG00000114315	0.159633	-0.0282042	0.170584	-0.226992	protein_coding	HES1	53.35	0.614011	Amyloid_beta	3771	~Amyloid_beta+(1|manifest)+cngeneson+pc_mito+brain_region+sex	3.1038	1134
ENSG00000089876	0.159898	-0.0275008	0.00190632	-0.056908	protein_coding	DHX32	41.45	0.614376	Amyloid_beta	1604	~Amyloid_beta+(1|manifest)+cngeneson+pc_mito+brain_region+sex	0.635087	4802
ENSG00000175029	0.159845	0.123406	0.267663	-0.02085	protein_coding	CTBP2	50.11	0.614376	Amyloid_beta	5321	~Amyloid_beta+(1|manifest)+cngeneson+pc_mito+brain_region+sex	5.57475	487
ENSG00000008294	0.160866	-0.138043	0.0283735	-0.304459	protein_coding	SPAG9	40	0.614822	Amyloid_beta	2732	~Amyloid_beta+(1|manifest)+cngeneson+pc_mito+brain_region+sex	3.9456	827
ENSG00000070540	0.16058	0.0248319	0.0651169	-0.015453	protein_coding	WIPI1	46.58	0.614822	Amyloid_beta	3956	~Amyloid_beta+(1|manifest)+cngeneson+pc_mito+brain_region+sex	1.74443	2145
ENSG00000136828	0.16081	0.00844943	0.028411	-0.0115122	protein_coding	RALGPS1	46.49	0.614822	Amyloid_beta	5716	~Amyloid_beta+(1|manifest)+cngeneson+pc_mito+brain_region+sex	0.498365	5472
ENSG00000155508	0.160714	-0.0895154	0.00182535	-0.180856	protein_coding	CNOT8	44.09	0.614822	Amyloid_beta	6563	~Amyloid_beta+(1|manifest)+cngeneson+pc_mito+brain_region+sex	4.71965	632
ENSG00000165637	0.160475	0.0103895	0.0234146	-0.00263557	protein_coding	VDAC2	44.04	0.614822	Amyloid_beta	3095	~Amyloid_beta+(1|manifest)+cngeneson+pc_mito+brain_region+sex	0.421245	5880
ENSG00000168906	0.160257	0.00543478	0.0472128	-0.0363433	protein_coding	MAT2A	44.47	0.614822	Amyloid_beta	2596	~Amyloid_beta+(1|manifest)+cngeneson+pc_mito+brain_region+sex	1.01174	3425
ENSG00000170579	0.160439	0.0604567	0.141681	-0.0207677	protein_coding	DLGAP1	39.67	0.614822	Amyloid_beta	137	~Amyloid_beta+(1|manifest)+cngeneson+pc_mito+brain_region+sex	1.68348	2229
ENSG00000186001	0.160693	0.0019757	0.0390222	-0.0350708	protein_coding	LRCH3	40.91	0.614822	Amyloid_beta	1436	~Amyloid_beta+(1|manifest)+cngeneson+pc_mito+brain_region+sex	0.688119	4569
ENSG00000187609	0.160671	0.0213731	0.0471325	-0.00438636	protein_coding	EXD3	57	0.614822	Amyloid_beta	2548	~Amyloid_beta+(1|manifest)+cngeneson+pc_mito+brain_region+sex	2.28729	1626
ENSG00000243649	0.16018	-4.86045e-09	1.68057e-06	-1.69029e-06	protein_coding	CFB	52.62	0.614822	Amyloid_beta	233	~Amyloid_beta+(1|manifest)+cngeneson+pc_mito+brain_region+sex	1.56639	2399
ENSG00000106617	0.161585	-0.0620851	-0.00075292	-0.123417	protein_coding	PRKAG2	48.91	0.615652	Amyloid_beta	6845	~Amyloid_beta+(1|manifest)+cngeneson+pc_mito+brain_region+sex	4.5889	661
ENSG00000109618	0.161197	-0.015086	0.000633805	-0.0308059	protein_coding	SEPSECS	36.27	0.615652	Amyloid_beta	1350	~Amyloid_beta+(1|manifest)+cngeneson+pc_mito+brain_region+sex	0.911256	3771
ENSG00000131370	0.16151	-0.0447	-0.000116172	-0.0892839	protein_coding	SH3BP5	46.7	0.615652	Amyloid_beta	4105	~Amyloid_beta+(1|manifest)+cngeneson+pc_mito+brain_region+sex	1.09255	3217
ENSG00000140157	0.161377	0.0113373	0.0229674	-0.000292828	protein_coding	NIPA2	43.68	0.615652	Amyloid_beta	1826	~Amyloid_beta+(1|manifest)+cngeneson+pc_mito+brain_region+sex	0.383611	6072
ENSG00000178764	0.161596	0.0579965	0.143318	-0.027325	protein_coding	ZHX2	46.3	0.615652	Amyloid_beta	5587	~Amyloid_beta+(1|manifest)+cngeneson+pc_mito+brain_region+sex	2.1342	1756
ENSG00000186994	0.161581	-0.0615658	0.00111905	-0.124251	protein_coding	KANK3	55.19	0.615652	Amyloid_beta	3716	~Amyloid_beta+(1|manifest)+cngeneson+pc_mito+brain_region+sex	2.47565	1473
ENSG00000148343	0.16217	0.00342614	0.00999881	-0.00314652	protein_coding	MIGA2	53.65	0.61719	Amyloid_beta	6747	~Amyloid_beta+(1|manifest)+cngeneson+pc_mito+brain_region+sex	0.915238	3755
ENSG00000149136	0.162171	-0.00423107	0.000862645	-0.00932479	protein_coding	SSRP1	50.56	0.61719	Amyloid_beta	5309	~Amyloid_beta+(1|manifest)+cngeneson+pc_mito+brain_region+sex	0.178544	6897
ENSG00000205758	0.162323	-2.55642e-08	3.15265e-06	-3.20378e-06	protein_coding	CRYZL1	41.59	0.617443	Amyloid_beta	5600	~Amyloid_beta+(1|manifest)+cngeneson+pc_mito+brain_region+sex	0.939681	3671
ENSG00000125520	0.162775	-0.0018559	0.013704	-0.0174158	protein_coding	SLC2A4RG	67.44	0.618654	Amyloid_beta	3536	~Amyloid_beta+(1|manifest)+cngeneson+pc_mito+brain_region+sex	0.895852	3809
ENSG00000127980	0.162813	-0.0134711	0.00286237	-0.0298045	protein_coding	PEX1	37.11	0.618654	Amyloid_beta	6863	~Amyloid_beta+(1|manifest)+cngeneson+pc_mito+brain_region+sex	0.564371	5126
ENSG00000110514	0.163044	0.00920504	0.0194554	-0.00104533	protein_coding	MADD	47.1	0.618881	Amyloid_beta	2024	~Amyloid_beta+(1|manifest)+cngeneson+pc_mito+brain_region+sex	0.491119	5512
ENSG00000148362	0.163024	0.0251678	0.0569733	-0.00663761	protein_coding	PAXX	64.81	0.618881	Amyloid_beta	6240	~Amyloid_beta+(1|manifest)+cngeneson+pc_mito+brain_region+sex	1.13042	3131
ENSG00000095787	0.163428	-0.0869617	0.0194474	-0.193371	protein_coding	WAC	37.79	0.620012	Amyloid_beta	1707	~Amyloid_beta+(1|manifest)+cngeneson+pc_mito+brain_region+sex	1.88879	1972
ENSG00000135503	0.163632	0.0161657	0.0346414	-0.00230999	protein_coding	ACVR1B	44.8	0.620229	Amyloid_beta	1097	~Amyloid_beta+(1|manifest)+cngeneson+pc_mito+brain_region+sex	0.548742	5209
ENSG00000166478	0.163657	0.0124182	0.0267682	-0.0019319	protein_coding	ZNF143	42.79	0.620229	Amyloid_beta	2210	~Amyloid_beta+(1|manifest)+cngeneson+pc_mito+brain_region+sex	0.273817	6631
ENSG00000132780	0.163858	0.0447298	0.0971451	-0.00768545	protein_coding	NASP	42.9	0.620664	Amyloid_beta	1874	~Amyloid_beta+(1|manifest)+cngeneson+pc_mito+brain_region+sex	2.21774	1679
ENSG00000061936	0.164372	0.0218807	0.0459064	-0.00214506	protein_coding	SFSWAP	46.45	0.622285	Amyloid_beta	3714	~Amyloid_beta+(1|manifest)+cngeneson+pc_mito+brain_region+sex	0.428007	5841
ENSG00000141380	0.164634	-0.0332898	0.00129586	-0.0678754	protein_coding	SS18	35.21	0.622947	Amyloid_beta	2306	~Amyloid_beta+(1|manifest)+cngeneson+pc_mito+brain_region+sex	1.67794	2237
ENSG00000163374	0.164957	-0.0184164	0.000607658	-0.0374404	protein_coding	YY1AP1	44.63	0.623515	Amyloid_beta	3500	~Amyloid_beta+(1|manifest)+cngeneson+pc_mito+brain_region+sex	0.641069	4777
ENSG00000177311	0.164887	0.148625	0.304164	-0.00691353	protein_coding	ZBTB38	42.29	0.623515	Amyloid_beta	5422	~Amyloid_beta+(1|manifest)+cngeneson+pc_mito+brain_region+sex	1.43751	2588
ENSG00000157554	0.165058	-0.0474459	0.350831	-0.445723	protein_coding	ERG	41.91	0.623572	Amyloid_beta	6823	~Amyloid_beta+(1|manifest)+cngeneson+pc_mito+brain_region+sex	4.35625	715
ENSG00000008952	0.165233	-0.0176464	0.00214816	-0.0374409	protein_coding	SEC62	36.6	0.623673	Amyloid_beta	6205	~Amyloid_beta+(1|manifest)+cngeneson+pc_mito+brain_region+sex	0.7881	4199
ENSG00000086065	0.165258	-0.0199039	0.001314	-0.0411217	protein_coding	CHMP5	41.65	0.623673	Amyloid_beta	5709	~Amyloid_beta+(1|manifest)+cngeneson+pc_mito+brain_region+sex	0.829662	4038
ENSG00000118454	0.165455	-0.0474731	-0.00164978	-0.0932964	protein_coding	ANKRD13C	37.51	0.623673	Amyloid_beta	5313	~Amyloid_beta+(1|manifest)+cngeneson+pc_mito+brain_region+sex	1.80788	2065
ENSG00000136636	0.165466	-0.028444	0.0052671	-0.0621551	protein_coding	KCTD3	36.09	0.623673	Amyloid_beta	431	~Amyloid_beta+(1|manifest)+cngeneson+pc_mito+brain_region+sex	1.35012	2728
ENSG00000169398	0.165517	-0.128302	0.0420282	-0.298633	protein_coding	PTK2	40.07	0.623673	Amyloid_beta	2439	~Amyloid_beta+(1|manifest)+cngeneson+pc_mito+brain_region+sex	2.49996	1459
ENSG00000159433	0.165636	-0.0090128	0.0234582	-0.0414839	protein_coding	STARD9	43.51	0.623796	Amyloid_beta	7155	~Amyloid_beta+(1|manifest)+cngeneson+pc_mito+brain_region+sex	1.49915	2498
ENSG00000110660	0.165725	0.0211084	0.0481606	-0.00594377	protein_coding	SLC35F2	43.51	0.623802	Amyloid_beta	625	~Amyloid_beta+(1|manifest)+cngeneson+pc_mito+brain_region+sex	1.03968	3349
ENSG00000138138	0.165983	-0.0231626	0.00139409	-0.0477192	protein_coding	ATAD1	36.12	0.624198	Amyloid_beta	3452	~Amyloid_beta+(1|manifest)+cngeneson+pc_mito+brain_region+sex	0.672661	4641
ENSG00000183826	0.166003	-0.127636	0.00507188	-0.260345	protein_coding	BTBD9	40.63	0.624198	Amyloid_beta	1547	~Amyloid_beta+(1|manifest)+cngeneson+pc_mito+brain_region+sex	2.21521	1683
ENSG00000140564	0.166507	0.0236843	0.0537562	-0.00638766	protein_coding	FURIN	58.48	0.625562	Amyloid_beta	95	~Amyloid_beta+(1|manifest)+cngeneson+pc_mito+brain_region+sex	1.46024	2564
ENSG00000148671	0.166541	-0.00316834	0.050364	-0.0567007	protein_coding	ADIRF	49.56	0.625562	Amyloid_beta	6931	~Amyloid_beta+(1|manifest)+cngeneson+pc_mito+brain_region+sex	2.0283	1839
ENSG00000162704	0.166626	0.0241357	0.0502967	-0.00202537	protein_coding	ARPC5	38.43	0.625562	Amyloid_beta	4989	~Amyloid_beta+(1|manifest)+cngeneson+pc_mito+brain_region+sex	0.830414	4035
ENSG00000141556	0.166792	0.0851538	0.165946	0.00436198	protein_coding	TBCD	52.84	0.625709	Amyloid_beta	568	~Amyloid_beta+(1|manifest)+cngeneson+pc_mito+brain_region+sex	2.06664	1803
ENSG00000159352	0.166838	0.00012196	0.00621666	-0.00597274	protein_coding	PSMD4	47.67	0.625709	Amyloid_beta	6677	~Amyloid_beta+(1|manifest)+cngeneson+pc_mito+brain_region+sex	0.114313	6937
ENSG00000124942	0.166937	0.0703135	0.161877	-0.0212495	protein_coding	AHNAK	50.05	0.625753	Amyloid_beta	3215	~Amyloid_beta+(1|manifest)+cngeneson+pc_mito+brain_region+sex	6.87744	332
ENSG00000106524	0.167268	0.00429585	0.0308539	-0.0222622	protein_coding	ANKMY2	38.01	0.626668	Amyloid_beta	194	~Amyloid_beta+(1|manifest)+cngeneson+pc_mito+brain_region+sex	2.00166	1874
ENSG00000103942	0.167408	-0.0507402	0.0271001	-0.12858	protein_coding	HOMER2	45.38	0.626867	Amyloid_beta	3190	~Amyloid_beta+(1|manifest)+cngeneson+pc_mito+brain_region+sex	4.85106	608
ENSG00000071246	0.167682	0.0330704	0.0723137	-0.00617296	protein_coding	VASH1	55.57	0.627013	Amyloid_beta	3600	~Amyloid_beta+(1|manifest)+cngeneson+pc_mito+brain_region+sex	6.89291	331
ENSG00000081307	0.167932	-0.021959	-0.00114732	-0.0427706	protein_coding	UBA5	36.81	0.627013	Amyloid_beta	3683	~Amyloid_beta+(1|manifest)+cngeneson+pc_mito+brain_region+sex	0.626719	4833
ENSG00000125354	0.167568	-0.00961716	0.00327185	-0.0225062	protein_coding	SEPTIN6	47.21	0.627013	Amyloid_beta	2523	~Amyloid_beta+(1|manifest)+cngeneson+pc_mito+brain_region+sex	0.488228	5529
ENSG00000148950	0.167873	-0.0430727	0.0103161	-0.0964615	protein_coding	IMMP1L	34.91	0.627013	Amyloid_beta	6544	~Amyloid_beta+(1|manifest)+cngeneson+pc_mito+brain_region+sex	1.88773	1973
ENSG00000184787	0.167733	0.035728	0.0737602	-0.00230428	protein_coding	UBE2G2	44.85	0.627013	Amyloid_beta	835	~Amyloid_beta+(1|manifest)+cngeneson+pc_mito+brain_region+sex	0.798855	4156
ENSG00000268043	0.167968	-0.00370122	0.0153021	-0.0227045	protein_coding	NBPF12	43.89	0.627013	Amyloid_beta	4127	~Amyloid_beta+(1|manifest)+cngeneson+pc_mito+brain_region+sex	0.692323	4552
ENSG00000182141	0.168094	-0.026571	-0.000698122	-0.0524439	protein_coding	ZNF708	39.17	0.627155	Amyloid_beta	2999	~Amyloid_beta+(1|manifest)+cngeneson+pc_mito+brain_region+sex	1.29994	2818
ENSG00000085382	0.168569	-0.050217	0.0101215	-0.110555	protein_coding	HACE1	37.39	0.628602	Amyloid_beta	5010	~Amyloid_beta+(1|manifest)+cngeneson+pc_mito+brain_region+sex	2.16258	1729
ENSG00000011114	0.168917	-0.0399438	0.00264837	-0.082536	protein_coding	BTBD7	40.08	0.629575	Amyloid_beta	3613	~Amyloid_beta+(1|manifest)+cngeneson+pc_mito+brain_region+sex	0.816746	4092
ENSG00000073910	0.169175	0.108673	0.228205	-0.0108594	protein_coding	FRY	39.24	0.630213	Amyloid_beta	5869	~Amyloid_beta+(1|manifest)+cngeneson+pc_mito+brain_region+sex	6.79618	339
ENSG00000086544	0.169323	-0.0474498	0.00656949	-0.101469	protein_coding	ITPKC	51.3	0.630438	Amyloid_beta	813	~Amyloid_beta+(1|manifest)+cngeneson+pc_mito+brain_region+sex	5.95571	428
ENSG00000140044	0.169821	0.0219724	0.0638935	-0.0199488	protein_coding	JDP2	50	0.631347	Amyloid_beta	4207	~Amyloid_beta+(1|manifest)+cngeneson+pc_mito+brain_region+sex	1.80295	2073
ENSG00000171703	0.169685	0.00753388	0.0164988	-0.00143104	protein_coding	TCEA2	61.58	0.631347	Amyloid_beta	4553	~Amyloid_beta+(1|manifest)+cngeneson+pc_mito+brain_region+sex	0.6378	4790
ENSG00000176225	0.16983	-0.0273751	0.00668408	-0.0614343	protein_coding	RTTN	36.76	0.631347	Amyloid_beta	4715	~Amyloid_beta+(1|manifest)+cngeneson+pc_mito+brain_region+sex	1.03434	3365
ENSG00000105699	0.169965	-0.0188741	0.0429668	-0.080715	protein_coding	LSR	54.26	0.631522	Amyloid_beta	3676	~Amyloid_beta+(1|manifest)+cngeneson+pc_mito+brain_region+sex	2.37136	1546
ENSG00000147862	0.17009	0.102088	1.05409	-0.849917	protein_coding	NFIB	38.29	0.631663	Amyloid_beta	6491	~Amyloid_beta+(1|manifest)+cngeneson+pc_mito+brain_region+sex	2.84357	1263
ENSG00000093183	0.170322	0.0232672	0.0515954	-0.00506109	protein_coding	SEC22C	43.29	0.631916	Amyloid_beta	4480	~Amyloid_beta+(1|manifest)+cngeneson+pc_mito+brain_region+sex	0.854153	3949
ENSG00000186812	0.170333	-0.00953139	0.00173934	-0.0208021	protein_coding	ZNF397	41.49	0.631916	Amyloid_beta	4125	~Amyloid_beta+(1|manifest)+cngeneson+pc_mito+brain_region+sex	0.210531	6839
ENSG00000029364	0.170425	-0.0117354	0.00109722	-0.024568	protein_coding	SLC39A9	40.2	0.631929	Amyloid_beta	2731	~Amyloid_beta+(1|manifest)+cngeneson+pc_mito+brain_region+sex	0.271783	6641
ENSG00000157978	0.170703	0.00939472	0.0203909	-0.0016015	protein_coding	LDLRAP1	54.6	0.632635	Amyloid_beta	880	~Amyloid_beta+(1|manifest)+cngeneson+pc_mito+brain_region+sex	0.731384	4396
ENSG00000100034	0.170933	0.0148501	0.0415664	-0.0118661	protein_coding	PPM1F	55.32	0.632839	Amyloid_beta	4869	~Amyloid_beta+(1|manifest)+cngeneson+pc_mito+brain_region+sex	3.22356	1080
ENSG00000112320	0.170878	-0.0674111	-0.00128914	-0.133533	protein_coding	SOBP	41.61	0.632839	Amyloid_beta	2994	~Amyloid_beta+(1|manifest)+cngeneson+pc_mito+brain_region+sex	1.25045	2907
ENSG00000092439	0.17118	-0.0232524	0.00850166	-0.0550065	protein_coding	TRPM7	38.89	0.633103	Amyloid_beta	5297	~Amyloid_beta+(1|manifest)+cngeneson+pc_mito+brain_region+sex	0.564375	5125
ENSG00000204463	0.171158	0.0122787	0.0260742	-0.00151676	protein_coding	BAG6	52.36	0.633103	Amyloid_beta	4157	~Amyloid_beta+(1|manifest)+cngeneson+pc_mito+brain_region+sex	0.663686	4680
ENSG00000126217	0.171724	-0.109654	0.0618102	-0.281118	protein_coding	MCF2L	54.36	0.633594	Amyloid_beta	6309	~Amyloid_beta+(1|manifest)+cngeneson+pc_mito+brain_region+sex	4.03358	799
ENSG00000164118	0.171545	-0.0183954	0.000824845	-0.0376156	protein_coding	CEP44	35.65	0.633594	Amyloid_beta	4389	~Amyloid_beta+(1|manifest)+cngeneson+pc_mito+brain_region+sex	0.600483	4956
ENSG00000185532	0.171657	0.140356	0.34181	-0.0610977	protein_coding	PRKG1	36.51	0.633594	Amyloid_beta	1307	~Amyloid_beta+(1|manifest)+cngeneson+pc_mito+brain_region+sex	10.6716	146
ENSG00000186468	0.171752	-0.0102245	0.0589773	-0.0794263	protein_coding	RPS23	44.59	0.633594	Amyloid_beta	3684	~Amyloid_beta+(1|manifest)+cngeneson+pc_mito+brain_region+sex	4.05385	797
ENSG00000204301	0.171546	0.185895	0.422623	-0.0508332	protein_coding	NOTCH4	51.81	0.633594	Amyloid_beta	5346	~Amyloid_beta+(1|manifest)+cngeneson+pc_mito+brain_region+sex	9.82891	161
ENSG00000099219	0.172114	0.0314133	0.0663839	-0.00355727	protein_coding	ERMP1	39	0.634169	Amyloid_beta	1678	~Amyloid_beta+(1|manifest)+cngeneson+pc_mito+brain_region+sex	2.35443	1561
ENSG00000120694	0.17226	0.168886	1.1959	-0.858129	protein_coding	HSPH1	36.81	0.634169	Amyloid_beta	2008	~Amyloid_beta+(1|manifest)+cngeneson+pc_mito+brain_region+sex	40.4659	3
ENSG00000143889	0.172125	-0.018638	0.000184204	-0.0374602	protein_coding	HNRNPLL	37.07	0.634169	Amyloid_beta	6645	~Amyloid_beta+(1|manifest)+cngeneson+pc_mito+brain_region+sex	0.657238	4713
ENSG00000154734	0.172173	-0.104587	0.0874088	-0.296583	protein_coding	ADAMTS1	45.12	0.634169	Amyloid_beta	250	~Amyloid_beta+(1|manifest)+cngeneson+pc_mito+brain_region+sex	4.68626	639
ENSG00000101445	0.172739	-0.0699194	0.0022982	-0.142137	protein_coding	PPP1R16B	47.52	0.634313	Amyloid_beta	1132	~Amyloid_beta+(1|manifest)+cngeneson+pc_mito+brain_region+sex	2.96152	1202
ENSG00000105429	0.172729	0.00159138	0.0048976	-0.00171484	protein_coding	MEGF8	54.75	0.634313	Amyloid_beta	2277	~Amyloid_beta+(1|manifest)+cngeneson+pc_mito+brain_region+sex	0.420816	5883
ENSG00000115207	0.172627	-0.00112693	0.0111321	-0.013386	protein_coding	GTF3C2	46.39	0.634313	Amyloid_beta	911	~Amyloid_beta+(1|manifest)+cngeneson+pc_mito+brain_region+sex	0.252017	6714
ENSG00000118418	0.172409	-0.0327301	0.00473654	-0.0701967	protein_coding	HMGN3	38.62	0.634313	Amyloid_beta	5669	~Amyloid_beta+(1|manifest)+cngeneson+pc_mito+brain_region+sex	0.973894	3556
ENSG00000182150	0.172514	-0.0102321	0.0173577	-0.037822	protein_coding	ERCC6L2	41.71	0.634313	Amyloid_beta	4377	~Amyloid_beta+(1|manifest)+cngeneson+pc_mito+brain_region+sex	0.315957	6425
ENSG00000126457	0.172855	-0.00749652	0.0266799	-0.0416729	protein_coding	PRMT1	58.23	0.634418	Amyloid_beta	3162	~Amyloid_beta+(1|manifest)+cngeneson+pc_mito+brain_region+sex	2.1872	1708
ENSG00000135655	0.173087	-0.110688	0.026907	-0.248284	protein_coding	USP15	34.93	0.634466	Amyloid_beta	3814	~Amyloid_beta+(1|manifest)+cngeneson+pc_mito+brain_region+sex	2.84978	1260
ENSG00000147526	0.17298	-0.606926	0.529353	-1.7432	protein_coding	TACC1	42.76	0.634466	Amyloid_beta	6732	~Amyloid_beta+(1|manifest)+cngeneson+pc_mito+brain_region+sex	12.646	90
ENSG00000065060	0.17342	-0.0193742	0.000580351	-0.0393287	protein_coding	UHRF1BP1	42.65	0.634821	Amyloid_beta	3741	~Amyloid_beta+(1|manifest)+cngeneson+pc_mito+brain_region+sex	0.574032	5076
ENSG00000079387	0.173564	-0.017438	0.000830243	-0.0357063	protein_coding	SENP1	38.55	0.634821	Amyloid_beta	3581	~Amyloid_beta+(1|manifest)+cngeneson+pc_mito+brain_region+sex	0.535173	5275
ENSG00000104427	0.173669	-0.0131551	0.0109625	-0.0372727	protein_coding	ZC2HC1A	34.77	0.634821	Amyloid_beta	3664	~Amyloid_beta+(1|manifest)+cngeneson+pc_mito+brain_region+sex	1.07865	3253
ENSG00000119689	0.173597	-0.0115689	0.00441065	-0.0275484	protein_coding	DLST	44.92	0.634821	Amyloid_beta	5721	~Amyloid_beta+(1|manifest)+cngeneson+pc_mito+brain_region+sex	0.636597	4795
ENSG00000167986	0.17346	-0.00214283	0.0085213	-0.012807	protein_coding	DDB1	47.67	0.634821	Amyloid_beta	5922	~Amyloid_beta+(1|manifest)+cngeneson+pc_mito+brain_region+sex	0.239168	6761
ENSG00000122707	0.174395	0.016826	0.0435861	-0.00993412	protein_coding	RECK	39.23	0.63715	Amyloid_beta	1933	~Amyloid_beta+(1|manifest)+cngeneson+pc_mito+brain_region+sex	0.495535	5493
ENSG00000117143	0.174659	-0.00560854	0.00473706	-0.0159541	protein_coding	UAP1	39.68	0.637469	Amyloid_beta	129	~Amyloid_beta+(1|manifest)+cngeneson+pc_mito+brain_region+sex	0.375177	6118
ENSG00000204178	0.174618	-0.0260681	0.00110785	-0.053244	protein_coding	MACO1	40.69	0.637469	Amyloid_beta	4717	~Amyloid_beta+(1|manifest)+cngeneson+pc_mito+brain_region+sex	0.354369	6252
ENSG00000086061	0.175676	0.123903	0.289391	-0.0415845	protein_coding	DNAJA1	41.08	0.637953	Amyloid_beta	3704	~Amyloid_beta+(1|manifest)+cngeneson+pc_mito+brain_region+sex	13.4786	73
ENSG00000099797	0.175139	0.0178031	0.0398959	-0.00428963	protein_coding	TECR	53.54	0.637953	Amyloid_beta	5367	~Amyloid_beta+(1|manifest)+cngeneson+pc_mito+brain_region+sex	1.23164	2944
ENSG00000136731	0.175621	-0.0288565	0.00065958	-0.0583726	protein_coding	UGGT1	40.84	0.637953	Amyloid_beta	4509	~Amyloid_beta+(1|manifest)+cngeneson+pc_mito+brain_region+sex	0.804376	4131
ENSG00000136942	0.175132	-0.0195997	0.00752004	-0.0467195	protein_coding	RPL35	56.22	0.637953	Amyloid_beta	1726	~Amyloid_beta+(1|manifest)+cngeneson+pc_mito+brain_region+sex	1.59707	2348
ENSG00000137337	0.17489	-0.00721007	0.00159288	-0.016013	protein_coding	MDC1	48.72	0.637953	Amyloid_beta	5471	~Amyloid_beta+(1|manifest)+cngeneson+pc_mito+brain_region+sex	0.690796	4557
ENSG00000147403	0.175345	-0.0647561	0.00168319	-0.131195	protein_coding	RPL10	54.28	0.637953	Amyloid_beta	6987	~Amyloid_beta+(1|manifest)+cngeneson+pc_mito+brain_region+sex	3.90733	845
ENSG00000147872	0.175443	-0.0907753	0.0136111	-0.195162	protein_coding	PLIN2	44.99	0.637953	Amyloid_beta	6547	~Amyloid_beta+(1|manifest)+cngeneson+pc_mito+brain_region+sex	2.76833	1305
ENSG00000168439	0.175576	0.0698718	0.178915	-0.0391718	protein_coding	STIP1	50.06	0.637953	Amyloid_beta	5578	~Amyloid_beta+(1|manifest)+cngeneson+pc_mito+brain_region+sex	18.4666	40
ENSG00000172493	0.175447	-0.149229	0.0592713	-0.35773	protein_coding	AFF1	41.19	0.637953	Amyloid_beta	1011	~Amyloid_beta+(1|manifest)+cngeneson+pc_mito+brain_region+sex	4.27855	735
ENSG00000262826	0.175521	-1.33581e-08	2.67932e-06	-2.70604e-06	protein_coding	INTS3	48.32	0.637953	Amyloid_beta	3893	~Amyloid_beta+(1|manifest)+cngeneson+pc_mito+brain_region+sex	2.41083	1518
ENSG00000111237	0.17597	-0.0173311	0.00137139	-0.0360336	protein_coding	VPS29	40.66	0.638701	Amyloid_beta	736	~Amyloid_beta+(1|manifest)+cngeneson+pc_mito+brain_region+sex	0.774001	4247
ENSG00000205403	0.17608	-1.59578e-08	3.20478e-06	-3.23669e-06	protein_coding	CFI	38	0.638778	Amyloid_beta	2758	~Amyloid_beta+(1|manifest)+cngeneson+pc_mito+brain_region+sex	2.34338	1571
ENSG00000109452	0.176177	0.0260089	0.0606439	-0.00862617	protein_coding	INPP4B	36.41	0.638808	Amyloid_beta	3209	~Amyloid_beta+(1|manifest)+cngeneson+pc_mito+brain_region+sex	2.65669	1362
ENSG00000086619	0.176701	-0.0144	0.0221433	-0.0509434	protein_coding	ERO1B	37.44	0.63883	Amyloid_beta	3711	~Amyloid_beta+(1|manifest)+cngeneson+pc_mito+brain_region+sex	1.15874	3076
ENSG00000115306	0.176731	-0.401706	0.0254434	-0.828855	protein_coding	SPTBN1	42.78	0.63883	Amyloid_beta	4791	~Amyloid_beta+(1|manifest)+cngeneson+pc_mito+brain_region+sex	3.84531	866
ENSG00000129347	0.177256	0.00630927	0.0162214	-0.00360288	protein_coding	KRI1	55.09	0.63883	Amyloid_beta	3578	~Amyloid_beta+(1|manifest)+cngeneson+pc_mito+brain_region+sex	0.36541	6176
ENSG00000139350	0.176714	-0.0171332	0.00465636	-0.0389227	protein_coding	NEDD1	35.02	0.63883	Amyloid_beta	3859	~Amyloid_beta+(1|manifest)+cngeneson+pc_mito+brain_region+sex	0.764648	4274
ENSG00000139613	0.176861	2.82306e-09	9.65155e-07	-9.59509e-07	protein_coding	SMARCC2	48.97	0.63883	Amyloid_beta	2788	~Amyloid_beta+(1|manifest)+cngeneson+pc_mito+brain_region+sex	0.686086	4584
ENSG00000155324	0.176889	0.0920434	0.204545	-0.0204577	protein_coding	GRAMD2B	38.95	0.63883	Amyloid_beta	970	~Amyloid_beta+(1|manifest)+cngeneson+pc_mito+brain_region+sex	1.66982	2248
ENSG00000168818	0.177306	-0.024133	0.00454128	-0.0528072	protein_coding	STX18	41.43	0.63883	Amyloid_beta	3033	~Amyloid_beta+(1|manifest)+cngeneson+pc_mito+brain_region+sex	0.550781	5199
ENSG00000198964	0.176316	-0.231992	0.18039	-0.644374	protein_coding	SGMS1	39.37	0.63883	Amyloid_beta	582	~Amyloid_beta+(1|manifest)+cngeneson+pc_mito+brain_region+sex	4.77841	618
ENSG00000204359	0.177423	-3.51503e-09	1.2103e-06	-1.21733e-06	protein_coding	CFB	52.84	0.63883	Amyloid_beta	691	~Amyloid_beta+(1|manifest)+cngeneson+pc_mito+brain_region+sex	1.57884	2375
ENSG00000239754	0.177423	-3.51503e-09	1.2103e-06	-1.21733e-06	protein_coding	CFB	52.65	0.63883	Amyloid_beta	1458	~Amyloid_beta+(1|manifest)+cngeneson+pc_mito+brain_region+sex	1.57884	2375
ENSG00000241253	0.177423	-3.51503e-09	1.2103e-06	-1.21733e-06	protein_coding	CFB	52.68	0.63883	Amyloid_beta	6592	~Amyloid_beta+(1|manifest)+cngeneson+pc_mito+brain_region+sex	1.57884	2375
ENSG00000241534	0.177423	-3.51503e-09	1.2103e-06	-1.21733e-06	protein_coding	CFB	52.67	0.63883	Amyloid_beta	2993	~Amyloid_beta+(1|manifest)+cngeneson+pc_mito+brain_region+sex	1.57884	2375
ENSG00000242335	0.177423	-3.51503e-09	1.2103e-06	-1.21733e-06	protein_coding	CFB	52.68	0.63883	Amyloid_beta	1372	~Amyloid_beta+(1|manifest)+cngeneson+pc_mito+brain_region+sex	1.57884	2375
ENSG00000243570	0.177423	-3.51503e-09	1.2103e-06	-1.21733e-06	protein_coding	CFB	52.68	0.63883	Amyloid_beta	971	~Amyloid_beta+(1|manifest)+cngeneson+pc_mito+brain_region+sex	1.57884	2375
ENSG00000100207	0.177858	-0.0040389	0.0920212	-0.100099	protein_coding	TCF20	49.75	0.639118	Amyloid_beta	3606	~Amyloid_beta+(1|manifest)+cngeneson+pc_mito+brain_region+sex	0.515585	5383
ENSG00000135870	0.177779	0.000281927	0.0312564	-0.0306925	protein_coding	RC3H1	38.59	0.639118	Amyloid_beta	4331	~Amyloid_beta+(1|manifest)+cngeneson+pc_mito+brain_region+sex	0.809666	4116
ENSG00000143537	0.177631	-0.0494234	0.000389638	-0.0992365	protein_coding	ADAM15	58.25	0.639118	Amyloid_beta	6427	~Amyloid_beta+(1|manifest)+cngeneson+pc_mito+brain_region+sex	3.24253	1069
ENSG00000185359	0.177717	0.00518411	0.0177468	-0.00737858	protein_coding	HGS	60.6	0.639118	Amyloid_beta	1441	~Amyloid_beta+(1|manifest)+cngeneson+pc_mito+brain_region+sex	0.286737	6570
ENSG00000182827	0.178062	-0.024495	0.000863029	-0.049853	protein_coding	ACBD3	41.45	0.639533	Amyloid_beta	4513	~Amyloid_beta+(1|manifest)+cngeneson+pc_mito+brain_region+sex	0.360984	6209
ENSG00000106462	0.178349	0.00291007	0.0145635	-0.00874337	protein_coding	EZH2	39.21	0.640119	Amyloid_beta	1126	~Amyloid_beta+(1|manifest)+cngeneson+pc_mito+brain_region+sex	0.200758	6857
ENSG00000177663	0.178491	-0.0268254	0.00221704	-0.0558679	protein_coding	IL17RA	50.68	0.640119	Amyloid_beta	2089	~Amyloid_beta+(1|manifest)+cngeneson+pc_mito+brain_region+sex	1.19107	3018
ENSG00000265972	0.178476	-0.227426	0.0172702	-0.472123	protein_coding	TXNIP	42.39	0.640119	Amyloid_beta	6016	~Amyloid_beta+(1|manifest)+cngeneson+pc_mito+brain_region+sex	5.03681	568
ENSG00000165275	0.178823	-0.0113403	0.00353477	-0.0262154	protein_coding	TRMT10B	42.56	0.64067	Amyloid_beta	6103	~Amyloid_beta+(1|manifest)+cngeneson+pc_mito+brain_region+sex	0.34772	6287
ENSG00000171984	0.178787	-0.0498679	0.00386958	-0.103605	protein_coding	SHLD1	43.32	0.64067	Amyloid_beta	612	~Amyloid_beta+(1|manifest)+cngeneson+pc_mito+brain_region+sex	1.60468	2334
ENSG00000070610	0.178951	0.0222537	0.0481696	-0.00366229	protein_coding	GBA2	50.7	0.640813	Amyloid_beta	3005	~Amyloid_beta+(1|manifest)+cngeneson+pc_mito+brain_region+sex	1.79257	2087
ENSG00000135185	0.179212	0.0315361	0.0667737	-0.00370148	protein_coding	TMEM243	43.9	0.641427	Amyloid_beta	253	~Amyloid_beta+(1|manifest)+cngeneson+pc_mito+brain_region+sex	1.02128	3395
ENSG00000136527	0.179736	-0.123012	0.0621682	-0.308192	protein_coding	TRA2B	38.67	0.642985	Amyloid_beta	798	~Amyloid_beta+(1|manifest)+cngeneson+pc_mito+brain_region+sex	1.81132	2057
ENSG00000117906	0.179999	0.00729409	0.0236574	-0.00906924	protein_coding	RCN2	38.81	0.643141	Amyloid_beta	4314	~Amyloid_beta+(1|manifest)+cngeneson+pc_mito+brain_region+sex	0.473614	5611
ENSG00000198648	0.179904	0.0720959	0.164942	-0.0207497	protein_coding	STK39	40.12	0.643141	Amyloid_beta	1884	~Amyloid_beta+(1|manifest)+cngeneson+pc_mito+brain_region+sex	2.64364	1368
ENSG00000263290	0.180047	-1.449e-09	5.01578e-07	-5.04476e-07	protein_coding	SCAMP3	51.95	0.643141	Amyloid_beta	222	~Amyloid_beta+(1|manifest)+cngeneson+pc_mito+brain_region+sex	0.55298	5186
ENSG00000006530	0.180427	-0.0143087	0.00328911	-0.0319065	protein_coding	AGK	39.57	0.643945	Amyloid_beta	6178	~Amyloid_beta+(1|manifest)+cngeneson+pc_mito+brain_region+sex	0.369161	6152
ENSG00000116062	0.180451	0.00897611	0.0195281	-0.00157585	protein_coding	MSH6	44.65	0.643945	Amyloid_beta	6850	~Amyloid_beta+(1|manifest)+cngeneson+pc_mito+brain_region+sex	0.318024	6407
ENSG00000109606	0.180629	-0.0378581	0.00990498	-0.0856212	protein_coding	DHX15	37.26	0.644263	Amyloid_beta	2266	~Amyloid_beta+(1|manifest)+cngeneson+pc_mito+brain_region+sex	1.71649	2187
ENSG00000004799	0.181406	-0.21716	0.0154754	-0.449795	protein_coding	PDK4	36.08	0.644322	Amyloid_beta	285	~Amyloid_beta+(1|manifest)+cngeneson+pc_mito+brain_region+sex	7.51005	285
ENSG00000185963	0.181539	0.0109579	0.0237369	-0.00182102	protein_coding	BICD2	51.36	0.644322	Amyloid_beta	5728	~Amyloid_beta+(1|manifest)+cngeneson+pc_mito+brain_region+sex	0.236227	6769
ENSG00000197019	0.181471	0.075909	0.173581	-0.0217628	protein_coding	SERTAD1	52.5	0.644322	Amyloid_beta	107	~Amyloid_beta+(1|manifest)+cngeneson+pc_mito+brain_region+sex	2.44585	1494
ENSG00000206053	0.181499	0.00703293	0.0159396	-0.00187379	protein_coding	JPT2	47.78	0.644322	Amyloid_beta	2648	~Amyloid_beta+(1|manifest)+cngeneson+pc_mito+brain_region+sex	0.436905	5793
ENSG00000077782	0.182254	-0.00395577	0.132756	-0.140667	protein_coding	FGFR1	49.49	0.644381	Amyloid_beta	299	~Amyloid_beta+(1|manifest)+cngeneson+pc_mito+brain_region+sex	2.97562	1197
ENSG00000090376	0.181929	-0.192137	0.199081	-0.583354	protein_coding	IRAK3	39.98	0.644381	Amyloid_beta	2746	~Amyloid_beta+(1|manifest)+cngeneson+pc_mito+brain_region+sex	6.60441	352
ENSG00000113583	0.182047	-0.00914554	0.00103719	-0.0193283	protein_coding	C5orf15	39.76	0.644381	Amyloid_beta	358	~Amyloid_beta+(1|manifest)+cngeneson+pc_mito+brain_region+sex	0.381198	6087
ENSG00000133773	0.181763	0.0189907	0.0415307	-0.00354925	protein_coding	CCDC59	35.35	0.644381	Amyloid_beta	761	~Amyloid_beta+(1|manifest)+cngeneson+pc_mito+brain_region+sex	0.617267	4872
ENSG00000138821	0.182023	-0.0688155	0.00257123	-0.140202	protein_coding	SLC39A8	38.15	0.644381	Amyloid_beta	4560	~Amyloid_beta+(1|manifest)+cngeneson+pc_mito+brain_region+sex	2.08867	1791
ENSG00000160199	0.182271	0.0238951	0.0516497	-0.00385946	protein_coding	PKNOX1	46.99	0.644381	Amyloid_beta	6901	~Amyloid_beta+(1|manifest)+cngeneson+pc_mito+brain_region+sex	2.09443	1785
ENSG00000165669	0.182166	-0.0124814	0.00155183	-0.0265147	protein_coding	FAM204A	38.06	0.644381	Amyloid_beta	4805	~Amyloid_beta+(1|manifest)+cngeneson+pc_mito+brain_region+sex	0.611025	4898
ENSG00000197958	0.18217	0.0237021	0.0668698	-0.0194656	protein_coding	RPL12	51.25	0.644381	Amyloid_beta	1440	~Amyloid_beta+(1|manifest)+cngeneson+pc_mito+brain_region+sex	0.957629	3610
ENSG00000151690	0.182625	-0.00917268	0.00297717	-0.0213225	protein_coding	MFSD6	39.84	0.645318	Amyloid_beta	7039	~Amyloid_beta+(1|manifest)+cngeneson+pc_mito+brain_region+sex	0.616559	4873
ENSG00000086848	0.183058	-0.00224596	0.000965671	-0.00545758	protein_coding	ALG9	40.69	0.645717	Amyloid_beta	5140	~Amyloid_beta+(1|manifest)+cngeneson+pc_mito+brain_region+sex	0.681205	4611
ENSG00000100664	0.182967	0.00665776	0.0492049	-0.0358894	protein_coding	EIF5	44.94	0.645717	Amyloid_beta	4189	~Amyloid_beta+(1|manifest)+cngeneson+pc_mito+brain_region+sex	1.3076	2806
ENSG00000157617	0.182873	0.0743881	0.158245	-0.00946835	protein_coding	C2CD2	47.95	0.645717	Amyloid_beta	5057	~Amyloid_beta+(1|manifest)+cngeneson+pc_mito+brain_region+sex	4.49399	685
ENSG00000204713	0.183096	-0.0225247	0.00111681	-0.0461662	protein_coding	TRIM27	44.66	0.645717	Amyloid_beta	4684	~Amyloid_beta+(1|manifest)+cngeneson+pc_mito+brain_region+sex	0.697734	4526
ENSG00000103326	0.183188	0.00588565	0.0130813	-0.00130998	protein_coding	CAPN15	65	0.645725	Amyloid_beta	1187	~Amyloid_beta+(1|manifest)+cngeneson+pc_mito+brain_region+sex	0.328336	6372
ENSG00000080345	0.183913	0.0143527	0.0460119	-0.0173066	protein_coding	RIF1	38.04	0.647626	Amyloid_beta	1514	~Amyloid_beta+(1|manifest)+cngeneson+pc_mito+brain_region+sex	0.441537	5768
ENSG00000105829	0.183997	0.0368624	0.086464	-0.0127393	protein_coding	BET1	35.67	0.647626	Amyloid_beta	3618	~Amyloid_beta+(1|manifest)+cngeneson+pc_mito+brain_region+sex	1.95149	1917
ENSG00000120709	0.183843	0.00840852	0.018016	-0.00119894	protein_coding	FAM53C	48.45	0.647626	Amyloid_beta	5275	~Amyloid_beta+(1|manifest)+cngeneson+pc_mito+brain_region+sex	0.450329	5717
ENSG00000124198	0.184369	-0.142906	0.0366125	-0.322425	protein_coding	ARFGEF2	43.25	0.647767	Amyloid_beta	1686	~Amyloid_beta+(1|manifest)+cngeneson+pc_mito+brain_region+sex	4.10685	785
ENSG00000137831	0.184396	0.156621	0.322329	-0.0090867	protein_coding	UACA	37.35	0.647767	Amyloid_beta	4610	~Amyloid_beta+(1|manifest)+cngeneson+pc_mito+brain_region+sex	3.09832	1136
ENSG00000178950	0.184367	-0.0258981	0.00112168	-0.0529179	protein_coding	GAK	56.5	0.647767	Amyloid_beta	3786	~Amyloid_beta+(1|manifest)+cngeneson+pc_mito+brain_region+sex	1.17679	3043
ENSG00000198780	0.184216	-0.0203715	0.00357381	-0.0443169	protein_coding	FAM169A	38.67	0.647767	Amyloid_beta	1351	~Amyloid_beta+(1|manifest)+cngeneson+pc_mito+brain_region+sex	0.932413	3690
ENSG00000115602	0.184611	3.35777e-08	2.2583e-05	-2.25158e-05	protein_coding	IL1RL1	39.63	0.648204	Amyloid_beta	3509	~Amyloid_beta+(1|manifest)+cngeneson+pc_mito+brain_region+sex	23.5494	22
ENSG00000086475	0.185069	-0.000482453	0.00352879	-0.00449369	protein_coding	SEPHS1	45.78	0.648237	Amyloid_beta	388	~Amyloid_beta+(1|manifest)+cngeneson+pc_mito+brain_region+sex	0.201021	6856
ENSG00000137478	0.184992	-0.177697	0.102269	-0.457663	protein_coding	FCHSD2	38.88	0.648237	Amyloid_beta	2688	~Amyloid_beta+(1|manifest)+cngeneson+pc_mito+brain_region+sex	3.02432	1178
ENSG00000147050	0.184868	-0.159085	0.018601	-0.336771	protein_coding	KDM6A	38.54	0.648237	Amyloid_beta	6929	~Amyloid_beta+(1|manifest)+cngeneson+pc_mito+brain_region+sex	8.28259	225
ENSG00000184575	0.184818	-0.00743251	0.00111511	-0.0159801	protein_coding	XPOT	39.72	0.648237	Amyloid_beta	48	~Amyloid_beta+(1|manifest)+cngeneson+pc_mito+brain_region+sex	0.366068	6171
ENSG00000282291	0.185002	4.21742e-08	5.3474e-06	-5.26305e-06	protein_coding	SLC39A11	43.86	0.648237	Amyloid_beta	3721	~Amyloid_beta+(1|manifest)+cngeneson+pc_mito+brain_region+sex	1.46699	2552
ENSG00000100815	0.185493	0.0318203	0.0684768	-0.00483627	protein_coding	TRIP11	37.97	0.649406	Amyloid_beta	2259	~Amyloid_beta+(1|manifest)+cngeneson+pc_mito+brain_region+sex	0.541885	5244
ENSG00000154783	0.185781	-0.0589045	0.00815373	-0.125963	protein_coding	FGD5	48.45	0.649784	Amyloid_beta	7049	~Amyloid_beta+(1|manifest)+cngeneson+pc_mito+brain_region+sex	1.71145	2191
[truncated: 5,011 more rows]

## Sheet: enrichment_EC_regression_Abeta
comparison	geneset	description	size	overlap	odds_ratio	pval	FDR	database	#NAME?	genes
UP	GO:0019900	kinase binding	418	5	7.89	0.00075	0.024	GO	1.62	GPRC5B;BTG1;RGCC;RCC2;AXIN1
UP	GO:0019209	kinase activator activity	24	2	54.94	0.0008	0.024	GO	1.62	GPRC5B;RGCC
UP	GO:0019887	protein kinase regulator activity	107	3	17.9	0.00086	0.024	GO	1.62	GPRC5B;RGCC;BGN
UP	GO:0016709	oxidoreductase activity, acting on paired donors, with incorporation or reduction of molecular oxygen, NAD(P)H as one donor, and incorporation of one atom of oxygen	41	2	30.97	0.00234	0.049	GO	1.31	POR;AKR1C3
UP	GO:0030295	protein kinase activator activity	55	2	22.77	0.00417	0.07	GO	1.15	GPRC5B;RGCC
UP	GO:0047086	ketosteroid monooxygenase activity	6	1	117.41	0.01046	0.077	GO	1.11	AKR1C3
UP	GO:0030346	protein phosphatase 2B binding	6	1	117.41	0.01046	0.077	GO	1.11	SLC9A1
UP	GO:0015299	solute:proton antiporter activity	6	1	117.41	0.01046	0.077	GO	1.11	SLC9A1
UP	GO:0051766	inositol trisphosphate kinase activity	6	1	117.41	0.01046	0.077	GO	1.11	ITPK1
UP	GO:0003958	NADPH-hemoprotein reductase activity	6	1	117.41	0.01046	0.077	GO	1.11	POR
UP	GO:0019901	protein kinase binding	495	4	5.12	0.01058	0.077	GO	1.11	GPRC5B;RGCC;RCC2;AXIN1
UP	GO:0001758	retinal dehydrogenase activity	7	1	97.84	0.01219	0.077	GO	1.11	AKR1C3
UP	GO:0052659	inositol-1,3,4,5-tetrakisphosphate 5-phosphatase activity	7	1	97.84	0.01219	0.077	GO	1.11	ITPK1
UP	GO:0032052	bile acid binding	8	1	83.86	0.01392	0.077	GO	1.11	AKR1C3
UP	GO:0052650	NADP-retinol dehydrogenase activity	8	1	83.86	0.01392	0.077	GO	1.11	AKR1C3
UP	GO:0052743	inositol tetrakisphosphate phosphatase activity	9	1	73.37	0.01564	0.077	GO	1.11	ITPK1
UP	GO:0070016	armadillo repeat domain binding	9	1	73.37	0.01564	0.077	GO	1.11	AXIN1
UP	GO:0045296	cadherin binding	313	3	5.94	0.01717	0.077	GO	1.11	VASP;GOLGA3;TMPO
UP	GO:0070411	I-SMAD binding	10	1	65.22	0.01737	0.077	GO	1.11	AXIN1
UP	GO:0015386	potassium:proton antiporter activity	11	1	58.69	0.01909	0.079	GO	1.1	SLC9A1
UP	GO:0004032	alditol:NADP+ 1-oxidoreductase activity	12	1	53.35	0.0208	0.079	GO	1.1	AKR1C3
UP	GO:0016653	oxidoreductase activity, acting on NAD(P)H, heme protein as acceptor	13	1	48.9	0.02252	0.079	GO	1.1	POR
UP	GO:0008195	phosphatidate phosphatase activity	13	1	48.9	0.02252	0.079	GO	1.1	LPIN2
UP	GO:0015385	sodium:proton antiporter activity	13	1	48.9	0.02252	0.079	GO	1.1	SLC9A1
UP	GO:0005451	monovalent cation:proton antiporter activity	14	1	45.14	0.02423	0.08	GO	1.1	SLC9A1
UP	GO:0016655	oxidoreductase activity, acting on NAD(P)H, quinone or similar compound as acceptor	15	1	41.91	0.02594	0.08	GO	1.1	AKR1C3
UP	GO:0022821	potassium ion antiporter activity	16	1	39.12	0.02765	0.08	GO	1.1	SLC9A1
UP	GO:0042974	retinoic acid receptor binding	16	1	39.12	0.02765	0.08	GO	1.1	ACTN4
UP	GO:0070182	DNA polymerase binding	16	1	39.12	0.02765	0.08	GO	1.1	CDK2AP1
UP	GO:0004745	retinol dehydrogenase activity	17	1	36.67	0.02935	0.082	GO	1.09	AKR1C3
UP	GO:0070412	R-SMAD binding	19	1	32.59	0.03275	0.083	GO	1.08	RGCC
UP	GO:0008106	alcohol dehydrogenase (NADP+) activity	20	1	30.88	0.03444	0.083	GO	1.08	AKR1C3
UP	GO:0003756	protein disulfide isomerase activity	20	1	30.88	0.03444	0.083	GO	1.08	TXNDC5
UP	GO:0016864	intramolecular oxidoreductase activity, transposing S-S bonds	20	1	30.88	0.03444	0.083	GO	1.08	TXNDC5
UP	GO:0004033	aldo-keto reductase (NADP) activity	20	1	30.88	0.03444	0.083	GO	1.08	AKR1C3
UP	GO:0033764	steroid dehydrogenase activity, acting on the CH-OH group of donors, NAD or NADP as acceptor	21	1	29.33	0.03613	0.084	GO	1.08	AKR1C3
UP	GO:0033293	monocarboxylic acid binding	22	1	27.93	0.03782	0.086	GO	1.07	AKR1C3
UP	GO:0016620	oxidoreductase activity, acting on the aldehyde or oxo group of donors, NAD or NADP as acceptor	25	1	24.44	0.04287	0.095	GO	1.02	AKR1C3
UP	GO:0048471	perinuclear region of cytoplasm	378	5	8.75	0.00048	0.026	GO	1.59	AXIN1;CDK2AP1;ACTN4;ZNF675;VAMP5
UP	GO:1901203	positive regulation of extracellular matrix assembly	8	2	201.61	8.3e-05	0.016	GO	1.8	PHLDB1;RGCC
UP	GO:0006020	inositol metabolic process	9	2	172.8	0.00011	0.016	GO	1.8	IPPK;ITPK1
UP	GO:2000353	positive regulation of endothelial cell apoptotic process	11	2	134.38	0.00016	0.016	GO	1.8	RGCC;AKR1C3
UP	GO:0046835	carbohydrate phosphorylation	11	2	134.38	0.00016	0.016	GO	1.8	IPPK;ITPK1
UP	GO:2000651	positive regulation of sodium ion transmembrane transporter activity	11	2	134.38	0.00016	0.016	GO	1.8	ACTN4;SLC9A1
UP	GO:1900025	negative regulation of substrate adhesion-dependent cell spreading	12	2	120.94	0.00019	0.016	GO	1.8	RCC2;ACTN4
UP	GO:1904037	positive regulation of epithelial cell apoptotic process	16	2	86.37	0.00035	0.024	GO	1.62	RGCC;AKR1C3
UP	GO:0010771	negative regulation of cell morphogenesis involved in differentiation	30	2	43.15	0.0013	0.076	GO	1.12	RCC2;ACTN4
UP	GO:0010812	negative regulation of cell-substrate adhesion	35	2	36.61	0.0017	0.082	GO	1.09	RCC2;ACTN4
UP	GO:2000351	regulation of endothelial cell apoptotic process	35	2	36.61	0.0017	0.082	GO	1.09	RGCC;AKR1C3
UP	R-HSA-1855167	Synthesis of pyrophosphates in the cytosol	10	2	151.19	0.00013	0.02	Reactome	1.699	IPPK;ITPK1
UP	R-HSA-4419969	Depolymerisation of the Nuclear Lamina	15	2	93.02	0.00031	0.023	Reactome	1.638	LPIN2;TMPO
UP	R-HSA-1483249	Inositol phosphate metabolism	44	2	28.75	0.00269	0.1	Reactome	1	IPPK;ITPK1
UP	R-HSA-2980766	Nuclear Envelope Breakdown	51	2	24.63	0.00359	0.1	Reactome	1	LPIN2;TMPO
UP	R-HSA-69278	Cell Cycle, Mitotic	462	4	5.5	0.00835	0.1	Reactome	1	RCC2;PCNT;LPIN2;TMPO
UP	R-HSA-5336415	Uptake and function of diphtheria toxin	6	1	117.41	0.01046	0.1	Reactome	1	TXNRD1
UP	R-HSA-68886	M Phase	268	3	6.97	0.01135	0.1	Reactome	1	RCC2;LPIN2;TMPO
UP	R-HSA-3595172	Defective CHST3 causes SEDCJD	7	1	97.84	0.01219	0.1	Reactome	1	BGN
UP	R-HSA-3595177	Defective CHSY1 causes TPBS	7	1	97.84	0.01219	0.1	Reactome	1	BGN
UP	R-HSA-3595174	Defective CHST14 causes EDS, musculocontractural type	7	1	97.84	0.01219	0.1	Reactome	1	BGN
UP	R-HSA-2993913	Clearance of Nuclear Envelope Membranes from Chromatin	7	1	97.84	0.01219	0.1	Reactome	1	TMPO
UP	R-HSA-425393	Transport of inorganic cations/anions and amino acids/oligopeptides	99	2	12.41	0.01298	0.1	Reactome	1	SLC38A2;SLC9A1
UP	R-HSA-68875	Mitotic Prophase	107	2	11.46	0.01504	0.1	Reactome	1	LPIN2;TMPO
UP	R-HSA-1430728	Metabolism	1908	8	2.82	0.01532	0.1	Reactome	1	IPPK;POR;TXNRD1;ITPK1;BGN;AKR1C3;LPIN2;SLC9A1
UP	R-HSA-425986	Sodium/Proton exchangers	9	1	73.37	0.01564	0.1	Reactome	1	SLC9A1
UP	R-HSA-1640170	Cell Cycle	566	4	4.45	0.01659	0.1	Reactome	1	RCC2;PCNT;LPIN2;TMPO
UP	R-HSA-1630316	Glycosaminoglycan metabolism	121	2	10.11	0.01896	0.1	Reactome	1	BGN;SLC9A1
UP	R-HSA-2022923	Dermatan sulfate biosynthesis	11	1	58.69	0.01909	0.1	Reactome	1	BGN
UP	R-HSA-2160916	Hyaluronan uptake and degradation	12	1	53.35	0.0208	0.1	Reactome	1	SLC9A1
UP	R-HSA-1500931	Cell-Cell communication	131	2	9.32	0.022	0.1	Reactome	1	VASP;ACTN4
UP	R-HSA-1483213	Synthesis of PE	13	1	48.9	0.02252	0.1	Reactome	1	LPIN2
UP	R-HSA-2995383	Initiation of Nuclear Envelope Reformation	13	1	48.9	0.02252	0.1	Reactome	1	TMPO
UP	R-HSA-2995410	Nuclear Envelope Reassembly	13	1	48.9	0.02252	0.1	Reactome	1	TMPO
UP	R-HSA-2024101	CS/DS degradation	14	1	45.14	0.02423	0.1	Reactome	1	BGN
UP	R-HSA-193775	Synthesis of bile acids and bile salts via 24-hydroxycholesterol	14	1	45.14	0.02423	0.1	Reactome	1	AKR1C3
UP	R-HSA-2162123	Synthesis of Prostaglandins (PG) and Thromboxanes (TX)	14	1	45.14	0.02423	0.1	Reactome	1	AKR1C3
UP	R-HSA-4839748	AMER1 mutants destabilize the destruction complex	14	1	45.14	0.02423	0.1	Reactome	1	AXIN1
UP	R-HSA-5467348	Truncations of AMER1 destabilize the destruction complex	14	1	45.14	0.02423	0.1	Reactome	1	AXIN1
UP	R-HSA-4839744	truncated APC mutants destabilize the destruction complex	14	1	45.14	0.02423	0.1	Reactome	1	AXIN1
UP	R-HSA-5467340	AXIN missense mutants destabilize the destruction complex	14	1	45.14	0.02423	0.1	Reactome	1	AXIN1
UP	R-HSA-4839735	AXIN mutants destabilize the destruction complex, activating WNT signaling	14	1	45.14	0.02423	0.1	Reactome	1	AXIN1
UP	R-HSA-5467337	APC truncation mutants have impaired AXIN binding	14	1	45.14	0.02423	0.1	Reactome	1	AXIN1
UP	R-HSA-193807	Synthesis of bile acids and bile salts via 27-hydroxycholesterol	15	1	41.91	0.02594	0.1	Reactome	1	AKR1C3
UP	R-HSA-5358747	S33 mutants of beta-catenin aren't phosphorylated	15	1	41.91	0.02594	0.1	Reactome	1	AXIN1
UP	R-HSA-5358751	S45 mutants of beta-catenin aren't phosphorylated	15	1	41.91	0.02594	0.1	Reactome	1	AXIN1
UP	R-HSA-4839743	phosphorylation site mutants of CTNNB1 are not targeted to the proteasome by the destruction complex	15	1	41.91	0.02594	0.1	Reactome	1	AXIN1
UP	R-HSA-5358752	T41 mutants of beta-catenin aren't phosphorylated	15	1	41.91	0.02594	0.1	Reactome	1	AXIN1
UP	R-HSA-5358749	S37 mutants of beta-catenin aren't phosphorylated	15	1	41.91	0.02594	0.1	Reactome	1	AXIN1
UP	R-HSA-5339716	Misspliced GSK3beta mutants stabilize beta-catenin	15	1	41.91	0.02594	0.1	Reactome	1	AXIN1
DOWN	GO:0031410	cytoplasmic vesicle	215	3	10.75	0.0036	0.085	GO	1.07	ADGRF5;SPG11;AGFG1
DOWN	GO:0044798	nuclear transcription factor complex	71	2	21.37	0.0047	0.085	GO	1.07	TCF12;PPARD
DOWN	WP3942	PPAR signaling pathway	67	2	22.68	0.0042	0.1	Wikipathway	1	ACSL5;PPARD
DOWN	WP477	Cytoplasmic Ribosomal Proteins	89	2	16.93	0.0074	0.1	Wikipathway	1	RPS20;RPL37
DOWN	WP4030	SCFA and skeletal muscle substrate metabolism	6	1	142.61	0.0087	0.1	Wikipathway	1	PPARD
DOWN	WP2333	Trans-sulfuration pathway	10	1	79.21	0.0144	0.1	Wikipathway	1	CSAD
DOWN	WP4292	Methionine metabolism leading to Sulphur Amino Acids and related disorders	11	1	71.29	0.0158	0.1	Wikipathway	1	CSAD
DOWN	WP2858	Ectoderm Differentiation	138	2	10.8	0.017	0.1	Wikipathway	1	STX16;PPARD
DOWN	WP4504	Cysteine and methionine catabolism	14	1	54.83	0.0201	0.1	Wikipathway	1	CSAD
DOWN	WP289	Myometrial Relaxation and Contraction Pathways	156	2	9.53	0.0214	0.1	Wikipathway	1	GNB4;ETS2
DOWN	WP4300	Extracellular vesicles in the crosstalk of cardiac cells	19	1	39.59	0.0272	0.1	Wikipathway	1	ETS2
DOWN	WP2507	Nanomaterial induced apoptosis	20	1	37.5	0.0286	0.1	Wikipathway	1	CFLAR
DOWN	WP4223	Ras Signaling	184	2	8.05	0.029	0.1	Wikipathway	1	GNB4;ETS2
DOWN	WP357	Fatty Acid Biosynthesis	22	1	33.93	0.0314	0.1	Wikipathway	1	ACSL5
DOWN	R-HSA-1430728	Metabolism	1908	10	5.01	0.00022	0.03	Reactome	1.523	GSTK1;GNB4;IDS;ACSL5;RPS20;RPL37;CSAD;GPCPD1;SUMF1;PPARD
DOWN	R-HSA-5357769	Caspase activation via extrinsic apoptotic signalig pathway	27	2	59.1	0.0007	0.046	Reactome	1.337	DAPK3;CFLAR
DOWN	R-HSA-192823	Viral mRNA Translation	84	2	17.97	0.00657	0.073	Reactome	1.137	RPS20;RPL37
DOWN	R-HSA-156902	Peptide chain elongation	84	2	17.97	0.00657	0.073	Reactome	1.137	RPS20;RPL37
DOWN	R-HSA-2408557	Selenocysteine synthesis	87	2	17.33	0.00704	0.073	Reactome	1.137	RPS20;RPL37
DOWN	R-HSA-72764	Eukaryotic Translation Termination	87	2	17.33	0.00704	0.073	Reactome	1.137	RPS20;RPL37
DOWN	R-HSA-156842	Eukaryotic Translation Elongation	89	2	16.93	0.00735	0.073	Reactome	1.137	RPS20;RPL37
DOWN	R-HSA-975956	Nonsense Mediated Decay (NMD) independent of the Exon Junction Complex (EJC)	89	2	16.93	0.00735	0.073	Reactome	1.137	RPS20;RPL37
DOWN	R-HSA-72689	Formation of a pool of free 40S subunits	96	2	15.66	0.00851	0.073	Reactome	1.137	RPS20;RPL37
DOWN	R-HSA-75158	TRAIL signaling	7	1	118.84	0.01011	0.073	Reactome	1.137	CFLAR
DOWN	R-HSA-927802	Nonsense-Mediated Decay (NMD)	106	2	14.15	0.01029	0.073	Reactome	1.137	RPS20;RPL37
DOWN	R-HSA-975957	Nonsense Mediated Decay (NMD) enhanced by the Exon Junction Complex (EJC)	106	2	14.15	0.01029	0.073	Reactome	1.137	RPS20;RPL37
DOWN	R-HSA-156827	L13a-mediated translational silencing of Ceruloplasmin expression	106	2	14.15	0.01029	0.073	Reactome	1.137	RPS20;RPL37
DOWN	R-HSA-157279	3' -UTR-mediated translational regulation	106	2	14.15	0.01029	0.073	Reactome	1.137	RPS20;RPL37
DOWN	R-HSA-1799339	SRP-dependent cotranslational protein targeting to membrane	107	2	14.01	0.01048	0.073	Reactome	1.137	RPS20;RPL37
DOWN	R-HSA-72706	GTP hydrolysis and joining of the 60S ribosomal subunit	107	2	14.01	0.01048	0.073	Reactome	1.137	RPS20;RPL37
DOWN	R-HSA-2408522	Selenoamino acid metabolism	111	2	13.5	0.01124	0.073	Reactome	1.137	RPS20;RPL37
DOWN	R-HSA-1483115	Hydrolysis of LPC	8	1	101.86	0.01154	0.073	Reactome	1.137	GPCPD1
DOWN	R-HSA-72737	Cap-dependent Translation Initiation	114	2	13.13	0.01183	0.073	Reactome	1.137	RPS20;RPL37
DOWN	R-HSA-72613	Eukaryotic Translation Initiation	114	2	13.13	0.01183	0.073	Reactome	1.137	RPS20;RPL37
DOWN	R-HSA-71291	Metabolism of amino acids and derivatives	335	3	6.83	0.01233	0.073	Reactome	1.137	RPS20;RPL37;CSAD
DOWN	R-HSA-1614558	Degradation of cysteine and homocysteine	9	1	89.12	0.01298	0.073	Reactome	1.137	CSAD
DOWN	R-HSA-418889	Ligand-independent caspase activation via DCC	10	1	79.21	0.01441	0.073	Reactome	1.137	DAPK3
DOWN	R-HSA-556833	Metabolism of lipids and lipoproteins	659	4	4.72	0.01442	0.073	Reactome	1.137	ACSL5;GPCPD1;SUMF1;PPARD
DOWN	R-HSA-168273	Influenza Viral RNA Transcription and Replication	128	2	11.67	0.01474	0.073	Reactome	1.137	RPS20;RPL37
DOWN	R-HSA-200425	Import of palmitoyl-CoA into the mitochondrial matrix	11	1	71.29	0.01584	0.073	Reactome	1.137	PPARD
DOWN	R-HSA-5218900	CASP8 activity is inhibited	11	1	71.29	0.01584	0.073	Reactome	1.137	CFLAR
DOWN	R-HSA-3371378	Regulation by c-FLIP	11	1	71.29	0.01584	0.073	Reactome	1.137	CFLAR
DOWN	R-HSA-69416	Dimerization of procaspase-8	11	1	71.29	0.01584	0.073	Reactome	1.137	CFLAR
DOWN	R-HSA-168255	Influenza Life Cycle	136	2	10.97	0.01653	0.073	Reactome	1.137	RPS20;RPL37
DOWN	R-HSA-1663150	The activation of arylsulfatases	13	1	59.4	0.01869	0.074	Reactome	1.131	SUMF1
DOWN	R-HSA-168254	Influenza Infection	147	2	10.13	0.01913	0.074	Reactome	1.131	RPS20;RPL37
DOWN	R-HSA-2024101	CS/DS degradation	14	1	54.83	0.02012	0.074	Reactome	1.131	IDS
DOWN	R-HSA-204174	Regulation of pyruvate dehydrogenase (PDH) complex	14	1	54.83	0.02012	0.074	Reactome	1.131	PPARD
DOWN	R-HSA-5675482	Regulation of necroptotic cell death	14	1	54.83	0.02012	0.074	Reactome	1.131	CFLAR
DOWN	R-HSA-72766	Translation	151	2	9.85	0.02012	0.074	Reactome	1.131	RPS20;RPL37
DOWN	R-HSA-5218859	Regulated Necrosis	16	1	47.51	0.02296	0.077	Reactome	1.114	CFLAR
DOWN	R-HSA-5213460	RIPK1-mediated regulated necrosis	16	1	47.51	0.02296	0.077	Reactome	1.114	CFLAR
DOWN	R-HSA-109581	Apoptosis	163	2	9.11	0.02321	0.077	Reactome	1.114	DAPK3;CFLAR
DOWN	R-HSA-5357801	Programmed Cell Death	166	2	8.95	0.02401	0.077	Reactome	1.114	DAPK3;CFLAR
DOWN	R-HSA-6791226	Major pathway of rRNA processing in the nucleolus	166	2	8.95	0.02401	0.077	Reactome	1.114	RPS20;RPL37
DOWN	R-HSA-140534	Ligand-dependent caspase activation	17	1	44.54	0.02438	0.077	Reactome	1.114	CFLAR
DOWN	R-HSA-392851	Prostacyclin signalling through prostacyclin receptor	19	1	39.59	0.02721	0.083	Reactome	1.081	GNB4
DOWN	R-HSA-72312	rRNA processing	180	2	8.24	0.02789	0.083	Reactome	1.081	RPS20;RPL37
DOWN	R-HSA-418217	G beta:gamma signalling through PLC beta	20	1	37.5	0.02862	0.083	Reactome	1.081	GNB4
DOWN	R-HSA-2024096	HS-GAG degradation	21	1	35.63	0.03003	0.083	Reactome	1.081	IDS
DOWN	R-HSA-500657	Presynaptic function of Kainate receptors	21	1	35.63	0.03003	0.083	Reactome	1.081	GNB4
DOWN	R-HSA-75876	Synthesis of very long-chain fatty acyl-CoAs	21	1	35.63	0.03003	0.083	Reactome	1.081	ACSL5
DOWN	R-HSA-392170	ADP signalling through P2Y purinoceptor 12	22	1	33.93	0.03144	0.085	Reactome	1.071	GNB4
DOWN	R-HSA-428930	Thromboxane signalling through TP receptor	23	1	32.38	0.03284	0.087	Reactome	1.06	GNB4
DOWN	R-HSA-1614635	Sulfur amino acid metabolism	25	1	29.68	0.03565	0.091	Reactome	1.041	CSAD
DOWN	R-HSA-418592	ADP signalling through P2Y purinoceptor 1	25	1	29.68	0.03565	0.091	Reactome	1.041	GNB4
DOWN	R-HSA-70268	Pyruvate metabolism	27	1	27.4	0.03845	0.094	Reactome	1.027	PPARD
DOWN	R-HSA-535734	Fatty acid, triacylglycerol, and ketone body metabolism	217	2	6.81	0.03927	0.094	Reactome	1.027	ACSL5;PPARD
DOWN	R-HSA-202040	G-protein activation	28	1	26.38	0.03984	0.094	Reactome	1.027	GNB4
DOWN	R-HSA-400042	Adrenaline,noradrenaline inhibits insulin secretion	28	1	26.38	0.03984	0.094	Reactome	1.027	GNB4
DOWN	R-HSA-525793	Myogenesis	29	1	25.44	0.04124	0.094	Reactome	1.027	TCF12
DOWN	R-HSA-375170	CDO in myogenesis	29	1	25.44	0.04124	0.094	Reactome	1.027	TCF12
DOWN	R-HSA-451326	Activation of Kainate Receptors upon glutamate binding	30	1	24.56	0.04263	0.094	Reactome	1.027	GNB4
DOWN	R-HSA-420092	Glucagon-type ligand receptors	30	1	24.56	0.04263	0.094	Reactome	1.027	GNB4
DOWN	R-HSA-392518	Signal amplification	32	1	22.97	0.04541	0.096	Reactome	1.018	GNB4
DOWN	R-HSA-456926	Thrombin signalling through proteinase activated receptors (PARs)	32	1	22.97	0.04541	0.096	Reactome	1.018	GNB4
DOWN	R-HSA-2559585	Oncogene Induced Senescence	32	1	22.97	0.04541	0.096	Reactome	1.018	ETS2
DOWN	R-HSA-163359	Glucagon signaling in metabolic regulation	33	1	22.25	0.04679	0.097	Reactome	1.013	GNB4

## Sheet: EC_regression_pTau
ensembl_gene_id	pval	logFC	ci.hi	ci.lo	gene_biotype	gene	percentage_gene_gc_content	padj	contrast	FCRO	model	variance	variance_rank
ENSG00000108518	3.99926e-08	0.106366	0.146324	0.0664088	protein_coding	PFN1	57.98	0.000288427	p_tau	5006	~p_tau+(1|manifest)+cngeneson+pc_mito+brain_region+sex	1.74164	2148
ENSG00000131149	4.3798e-07	-0.0775416	-0.0470917	-0.107991	protein_coding	GSE1	56.58	0.00157935	p_tau	2451	~p_tau+(1|manifest)+cngeneson+pc_mito+brain_region+sex	1.64018	2289
ENSG00000118523	1.38588e-06	0.800474	1.47586	0.125085	protein_coding	CCN2	52.27	0.00333165	p_tau	534	~p_tau+(1|manifest)+cngeneson+pc_mito+brain_region+sex	33.6456	8
ENSG00000146350	3.48383e-06	-0.0845019	-0.0525736	-0.11643	protein_coding	TBC1D32	35.75	0.00418757	p_tau	6960	~p_tau+(1|manifest)+cngeneson+pc_mito+brain_region+sex	0.575589	5067
ENSG00000168899	3.10822e-06	0.151658	0.241511	0.0618049	protein_coding	VAMP5	52.19	0.00418757	p_tau	1597	~p_tau+(1|manifest)+cngeneson+pc_mito+brain_region+sex	2.23415	1670
ENSG00000171843	3.19603e-06	-0.335293	-0.173447	-0.497139	protein_coding	MLLT3	37.12	0.00418757	p_tau	3525	~p_tau+(1|manifest)+cngeneson+pc_mito+brain_region+sex	3.07406	1150
ENSG00000163531	4.58977e-06	-0.0249609	-0.0100103	-0.0399115	protein_coding	NFASC	47.92	0.00472878	p_tau	7182	~p_tau+(1|manifest)+cngeneson+pc_mito+brain_region+sex	1.11257	3173
ENSG00000075539	7.25168e-06	-0.420311	-0.233114	-0.607507	protein_coding	FRYL	36.94	0.00650383	p_tau	6148	~p_tau+(1|manifest)+cngeneson+pc_mito+brain_region+sex	5.6326	475
ENSG00000196498	8.11626e-06	-0.100839	-0.0627955	-0.138881	protein_coding	NCOR2	57.37	0.00650383	p_tau	3427	~p_tau+(1|manifest)+cngeneson+pc_mito+brain_region+sex	1.74932	2137
ENSG00000284454	1.51189e-05	-4.73323e-08	9.58135e-06	-9.67602e-06	protein_coding	NPIPB3	47.87	0.0109038	p_tau	4741	~p_tau+(1|manifest)+cngeneson+pc_mito+brain_region+sex	2.40106	1523
ENSG00000100154	2.2421e-05	-0.504789	-0.291771	-0.717807	protein_coding	TTC28	39.91	0.0111589	p_tau	3347	~p_tau+(1|manifest)+cngeneson+pc_mito+brain_region+sex	1.405	2644
ENSG00000134294	2.07175e-05	0.550302	0.779162	0.321442	protein_coding	SLC38A2	38.31	0.0111589	p_tau	2041	~p_tau+(1|manifest)+cngeneson+pc_mito+brain_region+sex	14.2102	65
ENSG00000143353	1.98697e-05	-0.0937292	-0.0491612	-0.138297	protein_coding	LYPLAL1	33.93	0.0111589	p_tau	2218	~p_tau+(1|manifest)+cngeneson+pc_mito+brain_region+sex	1.36239	2712
ENSG00000169246	2.32089e-05	-0.0323149	-0.0145082	-0.0501216	protein_coding	NPIPB3	45.45	0.0111589	p_tau	3306	~p_tau+(1|manifest)+cngeneson+pc_mito+brain_region+sex	2.27022	1642
ENSG00000283855	1.71738e-05	-2.07795e-08	6.93311e-06	-6.97467e-06	protein_coding	NPIPB13	47.65	0.0111589	p_tau	5736	~p_tau+(1|manifest)+cngeneson+pc_mito+brain_region+sex	4.83878	611
ENSG00000128000	2.89481e-05	-0.0553167	-0.0334318	-0.0772017	protein_coding	ZNF780B	39.66	0.0130484	p_tau	4830	~p_tau+(1|manifest)+cngeneson+pc_mito+brain_region+sex	0.968174	3577
ENSG00000096155	4.5166e-05	1.01722e-08	3.48074e-06	-3.4604e-06	protein_coding	BAG6	52.42	0.0141532	p_tau	1800	~p_tau+(1|manifest)+cngeneson+pc_mito+brain_region+sex	0.901674	3791
ENSG00000110075	4.3002e-05	-0.222518	-0.12306	-0.321977	protein_coding	PPP6R3	41.89	0.0141532	p_tau	6203	~p_tau+(1|manifest)+cngeneson+pc_mito+brain_region+sex	2.09127	1788
ENSG00000168743	4.7099e-05	-0.0291292	-0.00964997	-0.0486084	protein_coding	NPNT	38.07	0.0141532	p_tau	4802	~p_tau+(1|manifest)+cngeneson+pc_mito+brain_region+sex	2.27961	1634
ENSG00000227761	4.5166e-05	1.01722e-08	3.48074e-06	-3.4604e-06	protein_coding	BAG6	52.35	0.0141532	p_tau	1989	~p_tau+(1|manifest)+cngeneson+pc_mito+brain_region+sex	0.901674	3791
ENSG00000228760	4.5166e-05	1.01722e-08	3.48074e-06	-3.4604e-06	protein_coding	BAG6	52.35	0.0141532	p_tau	2902	~p_tau+(1|manifest)+cngeneson+pc_mito+brain_region+sex	0.901674	3791
ENSG00000229524	4.5166e-05	1.01722e-08	3.48074e-06	-3.4604e-06	protein_coding	BAG6	52.38	0.0141532	p_tau	6219	~p_tau+(1|manifest)+cngeneson+pc_mito+brain_region+sex	0.901674	3791
ENSG00000233348	4.5166e-05	1.01722e-08	3.48074e-06	-3.4604e-06	protein_coding	BAG6	52.42	0.0141532	p_tau	1301	~p_tau+(1|manifest)+cngeneson+pc_mito+brain_region+sex	0.901674	3791
ENSG00000234651	4.5166e-05	1.01722e-08	3.48074e-06	-3.4604e-06	protein_coding	BAG6	52.41	0.0141532	p_tau	950	~p_tau+(1|manifest)+cngeneson+pc_mito+brain_region+sex	0.901674	3791
ENSG00000049618	7.03125e-05	-0.264102	-0.141813	-0.38639	protein_coding	ARID1B	40.89	0.0156039	p_tau	2183	~p_tau+(1|manifest)+cngeneson+pc_mito+brain_region+sex	2.8901	1234
ENSG00000082805	6.32203e-05	-0.209355	-0.0803606	-0.338349	protein_coding	ERC1	39.35	0.0156039	p_tau	1852	~p_tau+(1|manifest)+cngeneson+pc_mito+brain_region+sex	1.44261	2580
ENSG00000101849	9.0109e-05	-0.198772	-0.117839	-0.279705	protein_coding	TBL1X	45.26	0.0156039	p_tau	345	~p_tau+(1|manifest)+cngeneson+pc_mito+brain_region+sex	2.01469	1856
ENSG00000102362	9.91212e-05	0.149939	0.224117	0.0757605	protein_coding	SYTL4	41.39	0.0156039	p_tau	3849	~p_tau+(1|manifest)+cngeneson+pc_mito+brain_region+sex	2.66944	1358
[truncated: 6,982 more rows]

## Sheet: enrichment_EC_regression_pTau
comparison	geneset	description	size	overlap	odds_ratio	pval	FDR	database	#NAME?	genes
[truncated: 385 more rows]

## Sheet: EC_regression_Abeta_APOE-E4pos
ensembl_gene_id	pval	logFC	ci.hi	ci.lo	gene_biotype	gene	percentage_gene_gc_content	padj	contrast	FCRO	model	variance	variance_rank
[truncated: 5,730 more rows]

[truncated: 5 more sheets: EC_regression_Abeta_APOE-E4neg, enrichm_EC_regression_APOE_Abet, EC_regression_pTau_APOE-E4pos, EC_regression_pTau_APOE-E4neg, enrichm_EC_regression_APOE_pTau]
