# Supplementary material for: A single nuclear transcriptomic characterisation of mechanisms responsible for impaired angiogenesis and blood-brain barrier function in Alzheimer’s disease
Source: Nat Commun. 2024 Mar 12;15:2243. doi: 10.1038/s41467-024-46630-z (PMC10933340; doi:10.1038/s41467-024-46630-z)
Supplement: Supplementary file 12 — Supplementary Data 9 [file 41467_2024_46630_MOESM12_ESM.xlsx]

## Sheet: ligand_activites_receiver_EC
test_ligand	auroc	aupr	aupr_corrected	pearson	rank
ANGPT1	0.602406	0.0461305	0.0159355	0.0660379	1
EDN3	0.597682	0.0442154	0.0140203	0.0612519	2
VEGFA	0.600103	0.0448685	0.0146734	0.0607238	3
APOE	0.601897	0.0491958	0.0190008	0.0597649	4
GPNMB	0.597243	0.0443489	0.0141539	0.0596954	5
FGF2	0.60022	0.0539662	0.0237711	0.0586638	6
JAM3	0.59529	0.0443362	0.0141411	0.0579585	7
SEMA3B	0.612702	0.0421798	0.0119847	0.0576143	8
PIK3CB	0.597246	0.04159	0.011395	0.0567296	9
CALCB	0.603576	0.0419769	0.0117818	0.0564273	10
HSPG2	0.586395	0.043526	0.0133309	0.0563793	11
TF	0.591637	0.0420861	0.011891	0.0561525	12
PECAM1	0.601529	0.0428334	0.0126384	0.0560169	13
WNT9A	0.596572	0.0415298	0.0113347	0.0556315	14
AGT	0.607908	0.0486117	0.0184166	0.0555833	15
NCAM1	0.598682	0.0415468	0.0113518	0.05553	16
CDH5	0.595677	0.0419935	0.0117985	0.0554657	17
ITGAM	0.602196	0.0421268	0.0119317	0.0552121	18
NRG2	0.600173	0.0419079	0.0117129	0.0547884	19
TNC	0.606003	0.0415373	0.0113422	0.0545813	20
COL5A3	0.594683	0.0417968	0.0116017	0.0544434	21
LAMB2	0.601113	0.0418689	0.0116738	0.0541385	22
OCLN	0.592042	0.0419063	0.0117113	0.0539863	23
VEGFC	0.589239	0.0426728	0.0124777	0.053946	24
FBN1	0.594649	0.0422353	0.0120403	0.0538556	25
CDH2	0.602852	0.0424676	0.0122725	0.0536959	26
JAG2	0.585638	0.0428579	0.0126629	0.0536785	27
NRG3	0.599335	0.0415022	0.0113071	0.0535617	28
LAMB1	0.586058	0.0427293	0.0125343	0.0532692	29
JAM2	0.589807	0.0417714	0.0115764	0.0530894	30
ADAM12	0.594897	0.0413515	0.0111564	0.0530425	31
PTN	0.602985	0.0429874	0.0127923	0.0530048	32
VWF	0.604928	0.0428314	0.0126364	0.0527686	33
A2M	0.600237	0.0411291	0.010934	0.0526693	34
BMP7	0.605669	0.0429522	0.0127572	0.0523846	35
ITGB2	0.594629	0.0415632	0.0113682	0.0520396	36
SEMA4D	0.59795	0.040807	0.010612	0.0518725	37
YARS	0.600017	0.0407415	0.0105465	0.0517657	38
PCDH9	0.595203	0.0412736	0.0110785	0.0517489	39
GDF11	0.592174	0.0412708	0.0110757	0.051666	40
PDGFB	0.602545	0.0410399	0.0108448	0.0516456	41
COL18A1	0.593151	0.0410679	0.0108729	0.0514252	42
DLL1	0.58211	0.042328	0.012133	0.0514183	43
PKD1	0.599013	0.0420698	0.0118747	0.0511917	44
AGRN	0.574819	0.0434241	0.013229	0.0511589	45
ROBO1	0.595961	0.0408749	0.0106799	0.0511089	46
GAS6	0.59541	0.0406937	0.0104986	0.0510997	47
CRLF1	0.585151	0.040679	0.0104839	0.0508175	48
VEGFB	0.592599	0.0410002	0.0108052	0.0507794	49
SEMA3A	0.592052	0.0411038	0.0109088	0.0507599	50
WNT4	0.600709	0.0403006	0.0101056	0.0506573	51
WNT5A	0.599004	0.0415453	0.0113503	0.0506425	52
ITGB1	0.590203	0.0410731	0.010878	0.0506126	53
CMTM8	0.588702	0.0417814	0.0115864	0.0505493	54
EFNB2	0.595321	0.0406083	0.0104132	0.0505314	55
PDGFA	0.595861	0.0409789	0.0107838	0.0504815	56
EFNA1	0.597329	0.0406011	0.0104061	0.050403	57
COL1A1	0.591749	0.04115	0.0109549	0.0503312	58
BMP6	0.603842	0.0420898	0.0118948	0.0501618	59
GRN	0.584154	0.0419603	0.0117652	0.0500251	60
OMG	0.597016	0.0400498	0.00985472	0.0497168	61
FGF13	0.588823	0.039822	0.00962691	0.0496846	62
THBS1	0.600226	0.0411323	0.0109372	0.0495819	63
PLXNB2	0.593276	0.0403048	0.0101097	0.0494836	64
IL33	0.603596	0.041045	0.01085	0.0494658	65
PCDH15	0.582462	0.0411715	0.0109764	0.0493375	66
CALM1	0.603379	0.0416269	0.0114318	0.0492833	67
COL4A1	0.593397	0.0402658	0.0100707	0.0492273	68
NDP	0.587238	0.0398126	0.00961758	0.048847	69
NLGN2	0.58888	0.0399203	0.00972528	0.0488303	70
NRXN1	0.588171	0.0397531	0.0095581	0.0486755	71
NTN4	0.592204	0.0396855	0.00949041	0.0485952	72
EFNA5	0.59678	0.0405307	0.0103357	0.0485782	73
PTPRM	0.588079	0.0400391	0.00984408	0.048424	74
CNTNAP1	0.596981	0.0401862	0.0099912	0.0483662	75
C5	0.601184	0.040806	0.0106109	0.048357	76
LAMA1	0.588848	0.0403458	0.0101507	0.0482979	77
ANGPT2	0.587834	0.0406022	0.0104072	0.0482649	78
NAMPT	0.595141	0.0414447	0.0112496	0.0479009	79
RGMA	0.590645	0.0402589	0.0100638	0.0477992	80
NTN1	0.590373	0.0402533	0.0100582	0.0476675	81
ITGA4	0.591588	0.0398683	0.00967322	0.047564	82
PTPRC	0.584757	0.0405715	0.0103764	0.0475	83
NRG1	0.60648	0.0416399	0.0114448	0.0471223	84
SEMA3C	0.586084	0.040101	0.00990598	0.0471094	85
COPA	0.592242	0.0395966	0.00940158	0.0469947	86
FGF14	0.588001	0.0396781	0.00948307	0.0469872	87
BMP5	0.608795	0.0417929	0.0115978	0.0469585	88
HLA-A	0.586932	0.0396552	0.00946015	0.0469267	89
ANXA1	0.587958	0.0400993	0.00990424	0.0467814	90
ESAM	0.58503	0.040048	0.00985297	0.0467499	91
ADAM15	0.590431	0.0402426	0.0100475	0.0467489	92
NTNG1	0.590579	0.0395804	0.00938538	0.0466982	93
NENF	0.586675	0.0397109	0.0095159	0.0465249	94
GSTP1	0.585262	0.0393768	0.00918173	0.0463444	95
FAT3	0.585107	0.0395874	0.00939232	0.0458697	96
TNFSF10	0.591163	0.0408747	0.0106796	0.0458663	97
HSP90B1	0.581952	0.039827	0.00963197	0.045772	98
ADAM9	0.588453	0.0391554	0.00896038	0.0457658	99
HGF	0.597474	0.0415514	0.0113563	0.0457196	100
LAMC3	0.588281	0.0396463	0.00945129	0.0456909	101
HLA-E	0.586596	0.0393194	0.00912437	0.0455906	102
NPTN	0.584663	0.0392813	0.00908629	0.0455173	103
PTPRF	0.580129	0.0401786	0.00998355	0.0455116	104
PROS1	0.584839	0.0400137	0.00981862	0.0454748	105
HLA-DRA	0.589421	0.0398278	0.0096327	0.0454499	106
CD99	0.583877	0.0393384	0.0091433	0.0453296	107
LRRC4C	0.587283	0.0388026	0.00860757	0.0453053	108
PCDH7	0.585348	0.0395216	0.00932652	0.0452891	109
FAT4	0.585075	0.0397622	0.00956714	0.0451888	110
NEGR1	0.583545	0.0394343	0.00923927	0.0451397	111
FAT1	0.589697	0.0393207	0.0091257	0.0451179	112
PSEN1	0.591137	0.0404216	0.0102266	0.0448466	113
NUCB2	0.577078	0.0398964	0.00970132	0.0448446	114
FBRS	0.591406	0.0390309	0.00883584	0.044243	115
TNFSF13B	0.586574	0.0391914	0.00899637	0.0441199	116
ADAM17	0.5959	0.041009	0.0108139	0.0439481	117
CNTN1	0.583143	0.0393472	0.00915218	0.0439155	118
CXCL12	0.597208	0.0399157	0.00972063	0.0437666	119
HMGB1	0.598901	0.0406786	0.0104836	0.0437252	120
LRPAP1	0.582145	0.0393912	0.00919617	0.0434537	121
RTN4	0.583722	0.039676	0.00948092	0.0432296	122
NECTIN3	0.577926	0.038936	0.00874091	0.0427762	123
PDGFC	0.576799	0.0389069	0.00871188	0.0427329	124
NFASC	0.578046	0.0386705	0.00847545	0.0426499	125
NECTIN2	0.579656	0.0384236	0.00822857	0.0423569	126
ADAM23	0.573275	0.0391914	0.00899632	0.0423037	127
NID1	0.571979	0.0389517	0.00875668	0.042219	128
EBI3	0.579043	0.0383353	0.0081403	0.041965	129
ARF1	0.57474	0.0383095	0.00811446	0.0414533	130
CD320	0.580008	0.0383199	0.00812486	0.0412258	131
DLL4	0.571814	0.039338	0.009143	0.0411333	132
LGALS3	0.587063	0.0396851	0.00949002	0.0411099	133
NGF	0.596088	0.0409249	0.0107298	0.0406065	134
SEMA3F	0.576069	0.0387244	0.00852931	0.0405868	135
THBS2	0.576883	0.0382786	0.00808354	0.0400535	136
FN1	0.599006	0.0407638	0.0105687	0.0396597	137
AIMP1	0.572689	0.0385105	0.0083155	0.039627	138
FLRT2	0.563726	0.0380735	0.00787846	0.0385332	139
ROBO2	0.561171	0.0382618	0.00806677	0.0383592	140
NPNT	0.582548	0.0380787	0.00788369	0.0381304	141
DUSP18	0.574638	0.0378084	0.00761337	0.0376947	142
FGF1	0.585958	0.0389639	0.00876889	0.0374594	143
IL18	0.5771	0.038492	0.00829695	0.0373236	144
EDN1	0.602121	0.0414075	0.0112124	0.0371596	145
JAG1	0.593054	0.0413123	0.0111173	0.0363417	146
TGFB1	0.607263	0.0420263	0.0118313	0.0363244	147
SPP1	0.587835	0.0397573	0.00956227	0.035756	148
NLGN1	0.590663	0.0436282	0.0134332	0.0349359	149
IL15	0.597759	0.0392076	0.0090126	0.0345846	150
ICAM2	0.558971	0.0370934	0.00689838	0.0337282	151
CLSTN1	0.55565	0.0376934	0.00749831	0.032846	152
GPI	0.565116	0.0364953	0.00630028	0.032442	153
MAPT	0.580891	0.0386938	0.00849875	0.0323584	154
ALCAM	0.556988	0.0367746	0.00657953	0.0320734	155
IGF1	0.596835	0.0415249	0.0113299	0.0292227	156
FGF12	0.558271	0.0336548	0.00345972	0.0262767	157
SEMA6D	0.548016	0.037812	0.00761696	0.0260435	158
EGF	0.60281	0.0442324	0.0140374	0.0258947	159
CADM3	0.588384	0.0377184	0.00752334	0.0221887	160
PTDSS1	0.534947	0.0336139	0.00341884	0.0188499	161
SLIT2	0.525445	0.0331656	0.00297056	0.0179491	162
PSAP	0.542195	0.0325831	0.00238802	0.017054	163
CALR	0.591452	0.0409704	0.0107754	0.0157296	164
TGFB2	0.5746	0.037966	0.00777094	0.0157287	165
APP	0.590378	0.0381799	0.00798484	0.0146862	166
NLGN3	0.588053	0.0391097	0.00891466	0.00922829	167
SDK1	0.518107	0.0313097	0.00111462	0.00762216	168
CADM1	0.567173	0.0358578	0.00566277	-0.00746651	169
LAMA2	0.565567	0.0345869	0.00439181	-0.0147243	170

## Sheet: ligand_activites_receiver_FB
test_ligand	auroc	aupr	aupr_corrected	pearson	rank
CRLF1	0.630059	0.0448454	0.031189	0.0671794	1
NGF	0.635923	0.0273295	0.0136731	0.0669744	2
GPNMB	0.647912	0.0271716	0.0135151	0.0655518	3
THBS2	0.632836	0.0263798	0.0127233	0.0647361	4
CDH5	0.650862	0.0262844	0.0126279	0.0642489	5
OCLN	0.633259	0.0290916	0.0154351	0.0640539	6
BMP5	0.674161	0.0268396	0.0131831	0.0638869	7
NRG2	0.641944	0.0397089	0.0260524	0.0636442	8
C3	0.648464	0.0258781	0.0122216	0.0634839	9
A2M	0.643476	0.0252755	0.0116191	0.0628985	10
SERPING1	0.64154	0.0266678	0.0130113	0.0627396	11
NRG3	0.641339	0.0392579	0.0256014	0.0625379	12
IL33	0.646822	0.0264823	0.0128258	0.0611169	13
GAS6	0.628329	0.0384792	0.0248227	0.0607853	14
SEMA3B	0.63566	0.0256938	0.0120373	0.0605898	15
BMP6	0.626604	0.0267762	0.0131197	0.0604749	16
SEMA4D	0.634888	0.026068	0.0124115	0.0603902	17
WNT9A	0.642287	0.0261737	0.0125172	0.0601844	18
ITGAM	0.630935	0.0278641	0.0142076	0.0596551	19
TNFSF13B	0.61715	0.0255593	0.0119029	0.0595753	20
NPTN	0.646283	0.0239531	0.0102967	0.0591657	21
NDP	0.638019	0.0244245	0.010768	0.0591213	22
PLXNB2	0.633984	0.026342	0.0126855	0.0589375	23
ADAM12	0.630809	0.0258317	0.0121752	0.0588947	24
COL4A1	0.632594	0.0249561	0.0112996	0.0586225	25
BMP7	0.640614	0.0245942	0.0109377	0.0585903	26
CALCB	0.631844	0.0236226	0.00996612	0.0581017	27
PKD1	0.646563	0.0253566	0.0117002	0.0579035	28
EFNA1	0.63012	0.0256549	0.0119985	0.0578407	29
PIK3CB	0.627554	0.026087	0.0124305	0.0572831	30
FGF13	0.642633	0.0236037	0.0099472	0.0572185	31
ANXA1	0.637813	0.0235508	0.00989431	0.0570423	32
PECAM1	0.637294	0.0244212	0.0107647	0.056997	33
CNTNAP1	0.622981	0.0248605	0.011204	0.0568797	34
GDF11	0.618609	0.0249073	0.0112508	0.0567203	35
HMGB1	0.625709	0.0241193	0.0104629	0.0566344	36
NLGN2	0.624448	0.0247167	0.0110603	0.0565941	37
EFNB2	0.62817	0.024622	0.0109655	0.0564273	38
NCAM1	0.630941	0.0250582	0.0114017	0.05641	39
EDN3	0.622325	0.0246649	0.0110085	0.0562049	40
ADAM9	0.633314	0.0251095	0.0114531	0.0560843	41
HSPG2	0.62144	0.0250745	0.011418	0.0557793	42
PDGFA	0.632833	0.0252052	0.0115487	0.055713	43
MADCAM1	0.636626	0.0230695	0.00941299	0.0555729	44
TNC	0.631754	0.0239177	0.0102612	0.0555341	45
VEGFC	0.630208	0.024087	0.0104306	0.055474	46
FAT1	0.631718	0.0244696	0.0108132	0.0554281	47
PCDH7	0.634174	0.0236969	0.0100404	0.0552996	48
ROBO1	0.631023	0.0242276	0.0105712	0.0548652	49
NTN4	0.629428	0.0230936	0.00943711	0.0546919	50
ITGB1	0.623737	0.0238763	0.0102198	0.0546293	51
PLAT	0.627686	0.0250847	0.0114282	0.0545603	52
SEMA3C	0.63681	0.022579	0.00892253	0.0545468	53
PCDH1	0.62057	0.0246391	0.0109827	0.0545455	54
PTPRC	0.622344	0.0265033	0.0128468	0.054516	55
PCDH9	0.622797	0.0247796	0.0111231	0.0544047	56
CMTM6	0.631303	0.0236117	0.00995527	0.0542026	57
ITGB2	0.622998	0.0239549	0.0102984	0.0541923	58
FBN1	0.623311	0.0235259	0.00986938	0.0540972	59
PROS1	0.621559	0.0242608	0.0106044	0.0539853	60
EFNA5	0.632103	0.0231993	0.00954287	0.0539805	61
NRXN1	0.624311	0.0230529	0.00939644	0.0538842	62
CD99	0.625673	0.0233547	0.00969821	0.0537977	63
CDH4	0.629348	0.0227331	0.0090766	0.0537625	64
HLA-A	0.618554	0.0254194	0.0117629	0.0535036	65
WNT5A	0.62751	0.0232564	0.00959995	0.0535033	66
CDH2	0.643526	0.0232282	0.00957169	0.0533897	67
COL1A1	0.620185	0.0237581	0.0101016	0.053328	68
SEMA3A	0.623756	0.0246598	0.0110034	0.0532651	69
HLA-E	0.626236	0.0234568	0.00980037	0.0532575	70
COPA	0.627556	0.023233	0.00957656	0.0532129	71
IL18	0.608048	0.0255591	0.0119026	0.0529326	72
FAT4	0.626983	0.0230467	0.00939021	0.0528966	73
LAMA1	0.615645	0.0239844	0.010328	0.0524662	74
COL18A1	0.618936	0.0236411	0.00998463	0.0523874	75
ANGPT1	0.638381	0.0257171	0.0120607	0.0522887	76
C5	0.631836	0.0234506	0.00979415	0.0522467	77
LAMB2	0.616433	0.0252272	0.0115708	0.052148	78
WNT4	0.626524	0.0220492	0.00839271	0.0520222	79
TGFB2	0.615236	0.0368233	0.0231668	0.051882	80
GSTP1	0.617362	0.0226819	0.00902543	0.051853	81
THBS4	0.613132	0.0231877	0.00953119	0.0518352	82
OMG	0.617678	0.0231904	0.0095339	0.0518202	83
RGMA	0.629894	0.022396	0.00873954	0.0517714	84
PSEN1	0.630172	0.0237057	0.0100492	0.0517423	85
DLL4	0.612064	0.0226451	0.00898865	0.0517059	86
YARS	0.61612	0.0227241	0.00906766	0.0510733	87
LAMC3	0.623882	0.0224975	0.00884106	0.0509854	88
CALM1	0.628889	0.0238394	0.0101829	0.0504726	89
F8	0.622012	0.0221008	0.00844431	0.0504254	90
SERPINE2	0.612009	0.0230451	0.00938867	0.0501715	91
FGF1	0.646731	0.0254609	0.0118044	0.0501381	92
HSP90B1	0.609707	0.0230274	0.00937091	0.0501156	93
NRG1	0.629285	0.0251074	0.0114509	0.0499526	94
VEGFB	0.6216	0.0219909	0.00833445	0.0498677	95
CNTN1	0.618705	0.0217727	0.00811621	0.0497017	96
JAM3	0.618963	0.022462	0.00880551	0.0496793	97
JAG2	0.609811	0.0226796	0.00902309	0.0494863	98
JAM2	0.608875	0.0234637	0.00980723	0.0490425	99
PCDH15	0.619095	0.0218713	0.00821481	0.04903	100
THBS1	0.616005	0.023597	0.00994052	0.0489038	101
FAT3	0.614816	0.0224805	0.00882403	0.0488806	102
ITGA4	0.611669	0.0226017	0.00894527	0.0487688	103
NAMPT	0.616491	0.0228038	0.00914732	0.0485691	104
ADAM17	0.632394	0.0231219	0.00946543	0.0485295	105
ALCAM	0.596304	0.0243307	0.0106743	0.0484226	106
LRPAP1	0.607699	0.0219487	0.0082922	0.0483211	107
ANGPT2	0.616085	0.0221909	0.00853448	0.0482103	108
EBI3	0.593931	0.0237681	0.0101117	0.0481946	109
PTPRF	0.623261	0.0214542	0.0077977	0.0477935	110
CALM3	0.621583	0.0230201	0.00936362	0.0474856	111
PTN	0.620364	0.0228595	0.00920304	0.0474666	112
ARF1	0.610737	0.0216108	0.00795434	0.0472087	113
TNFSF10	0.61818	0.0223976	0.00874115	0.0470462	114
NTN1	0.606669	0.0217522	0.00809577	0.0470448	115
LGALS3	0.624182	0.0222253	0.00856881	0.0469703	116
VWF	0.619482	0.0244048	0.0107484	0.0466184	117
DUSP18	0.606894	0.0219849	0.00832841	0.0463083	118
RPS19	0.61087	0.0213286	0.00767213	0.0461821	119
NENF	0.603656	0.0213958	0.00773935	0.0456897	120
FLRT2	0.588825	0.0229806	0.00932415	0.0453113	121
RTN4	0.607427	0.0223354	0.00867894	0.0452941	122
NFASC	0.59905	0.0213176	0.00766113	0.0452573	123
SEMA6D	0.596784	0.0219494	0.00829291	0.0451459	124
AGRN	0.608581	0.0211755	0.00751903	0.0450532	125
PTPRM	0.617288	0.0209641	0.00730761	0.0447653	126
FN1	0.629274	0.0240971	0.0104406	0.0446458	127
TF	0.605172	0.0217222	0.00806568	0.044295	128
GRN	0.598715	0.021649	0.00799248	0.0439606	129
FGF14	0.60854	0.0203359	0.00667946	0.0439424	130
LAMB1	0.599157	0.0213605	0.00770402	0.0438564	131
CXCL12	0.620699	0.0226991	0.00904263	0.0437859	132
PDGFB	0.624901	0.0235112	0.00985472	0.0437428	133
NRXN3	0.601121	0.0200732	0.00641671	0.0436437	134
HLA-DRA	0.60164	0.023729	0.0100725	0.0434519	135
ADAM15	0.594562	0.0219173	0.00826087	0.0433754	136
EDN1	0.641068	0.0253529	0.0116964	0.0430082	137
DSCAM	0.606461	0.0200228	0.00636636	0.0429969	138
NEGR1	0.603343	0.0200019	0.00634538	0.0429785	139
ICAM2	0.604417	0.0209246	0.00726817	0.0427262	140
SEMA3F	0.597567	0.0206163	0.00695986	0.0427162	141
DLL1	0.595683	0.0206803	0.00702386	0.0422868	142
NECTIN2	0.600657	0.0206488	0.00699234	0.0422301	143
FGF2	0.630249	0.0238244	0.0101679	0.0420945	144
RSPO4	0.592382	0.0212185	0.007562	0.0412747	145
CMTM8	0.581966	0.0201218	0.00646532	0.0411515	146
GPI	0.604596	0.0195262	0.0058697	0.0408416	147
CD320	0.589624	0.0206189	0.00696246	0.0407938	148
NID1	0.599232	0.0198215	0.00616505	0.0407438	149
PSAP	0.598993	0.0197019	0.00604546	0.0405442	150
HGF	0.626371	0.02195	0.00829349	0.040434	151
PDGFC	0.584144	0.0212568	0.00760033	0.0394088	152
FGF12	0.580489	0.0210659	0.00740939	0.0386186	153
SPP1	0.628156	0.0234437	0.00978728	0.0383418	154
NTNG1	0.598325	0.0190672	0.00541073	0.0372045	155
AIMP1	0.583294	0.0203258	0.00666931	0.0371354	156
IL16	0.571172	0.0224019	0.00874548	0.0370632	157
SLIT2	0.577072	0.0189512	0.00529472	0.0347243	158
ROBO2	0.581865	0.0180906	0.00443416	0.0342994	159
VEGFA	0.636245	0.0219182	0.00826175	0.0331517	160
FBRS	0.578132	0.0187043	0.00504778	0.0329743	161
NPNT	0.611083	0.0183624	0.00470597	0.0329064	162
MAPT	0.591703	0.0200448	0.00638834	0.0326295	163
ADAM23	0.562512	0.0177873	0.0041308	0.0304456	164
TFPI	0.595499	0.0210162	0.00735969	0.0300346	165
EGF	0.629161	0.0229432	0.00928672	0.0267559	166
CADM3	0.609542	0.0194447	0.00578823	0.0258659	167
NLGN1	0.606559	0.0252604	0.011604	0.0238065	168
CLSTN1	0.544528	0.0163117	0.00265522	0.0217032	169
TGFB1	0.631347	0.0208041	0.00714767	0.0211665	170
APOE	0.635594	0.0220993	0.00844286	0.0198181	171
NLGN3	0.60888	0.0208336	0.00717716	0.0196374	172
AGT	0.633723	0.0216949	0.00803838	0.0144166	173
APP	0.597905	0.018805	0.00514852	0.0110712	174
LAMA2	0.60506	0.0190343	0.0053778	0.0102917	175
JAG1	0.609603	0.0199879	0.00633145	0.00904087	176
SDK1	0.533344	0.0139492	0.000292758	0.00866699	177
PTDSS1	0.508218	0.0133265	-0.000329935	0.0037777	178
IGF1	0.601555	0.0178051	0.00414866	-0.00235361	179
CADM1	0.573746	0.0174201	0.00376358	-0.00330049	180
CALR	0.604939	0.0189383	0.00528186	-0.00453465	181

## Sheet: ligand_activites_receiver_PC
test_ligand	auroc	aupr	aupr_corrected	pearson	rank
TNFSF10	0.64437	0.0485786	0.034804	0.0995374	1
C5	0.672308	0.0425785	0.0288039	0.0985952	2
FN1	0.687631	0.0353744	0.0215998	0.0916196	3
PLAT	0.655973	0.0446171	0.0308424	0.0859416	4
LAMB2	0.692196	0.0448099	0.0310353	0.0825039	5
PECAM1	0.69316	0.0432175	0.0294429	0.0808263	6
VEGFC	0.672572	0.0322936	0.0185189	0.0807698	7
NCAM1	0.681458	0.0439484	0.0301738	0.0802629	8
COL1A1	0.684364	0.0434797	0.029705	0.0795336	9
JAM3	0.680715	0.0433424	0.0295677	0.0794826	10
ADAM17	0.67409	0.0311372	0.0173625	0.0794281	11
CDH5	0.686234	0.0415181	0.0277435	0.0780295	12
TF	0.645021	0.0425506	0.0287759	0.0775233	13
ITGAM	0.680565	0.0424067	0.028632	0.0769995	14
GAS6	0.676782	0.0295433	0.0157687	0.0760054	15
TNC	0.683179	0.0284286	0.0146539	0.0755745	16
PCDH9	0.678468	0.0296806	0.0159059	0.0753993	17
EFNA1	0.681604	0.0411128	0.0273382	0.075395	18
ADAM9	0.683552	0.0411326	0.0273579	0.0751402	19
ANXA1	0.673347	0.0313506	0.0175759	0.0747314	20
COL4A1	0.680662	0.0410118	0.0272371	0.0747032	21
FBN1	0.686007	0.0289886	0.015214	0.0745333	22
ITGA4	0.68068	0.0411766	0.0274019	0.0741496	23
PLXNB2	0.682289	0.0279777	0.014203	0.0739828	24
PTPRM	0.684903	0.0289815	0.0152068	0.0737848	25
WNT9A	0.685301	0.0399952	0.0262205	0.0735874	26
GPNMB	0.656962	0.0315097	0.0177351	0.073474	27
SEMA3B	0.684231	0.0283953	0.0146206	0.073296	28
LAMA1	0.678969	0.0412771	0.0275024	0.0732806	29
HMGB1	0.655674	0.0289109	0.0151363	0.0731888	30
NTN4	0.674246	0.0402707	0.0264961	0.072788	31
FAT1	0.692028	0.0270879	0.0133133	0.0727727	32
PTPRF	0.678344	0.0400728	0.0262981	0.0726981	33
NLGN2	0.682432	0.0289529	0.0151783	0.0722982	34
SEMA4D	0.677681	0.0271338	0.0133592	0.0722	35
WNT4	0.685111	0.0263979	0.0126232	0.0719694	36
ITGB1	0.672242	0.0407763	0.0270016	0.0717503	37
CDH2	0.687504	0.0275121	0.0137374	0.0715336	38
PDGFA	0.646688	0.0399325	0.0261578	0.0712499	39
MADCAM1	0.665326	0.0399998	0.0262251	0.0710524	40
ADAM12	0.664532	0.0405222	0.0267476	0.0710253	41
ITGB2	0.664495	0.040497	0.0267224	0.0708328	42
A2M	0.674856	0.0287536	0.014979	0.0707545	43
CD320	0.668428	0.03919	0.0254153	0.0707522	44
OCLN	0.667827	0.0394967	0.025722	0.0707517	45
HSPG2	0.663829	0.0280085	0.0142338	0.0706491	46
C3	0.673281	0.0276373	0.0138626	0.0705509	47
NRXN1	0.67003	0.0394284	0.0256538	0.0704972	48
CALM1	0.68041	0.0295203	0.0157456	0.0699638	49
SERPING1	0.671744	0.0396967	0.025922	0.0698412	50
GSTP1	0.672992	0.0282627	0.014488	0.0696746	51
NRG2	0.662522	0.0268085	0.0130338	0.0694462	52
COPA	0.673621	0.0283656	0.0145909	0.0693612	53
VEGFB	0.676726	0.0260928	0.0123181	0.0692982	54
EFNB2	0.67354	0.03921	0.0254353	0.069264	55
EDN3	0.671181	0.0268014	0.0130268	0.0692185	56
DLL1	0.666038	0.0274624	0.0136878	0.0690638	57
JAM2	0.653129	0.0296308	0.0158562	0.0689944	58
YARS	0.658649	0.0402268	0.0264521	0.0689155	59
CALM3	0.679314	0.0289871	0.0152124	0.0687078	60
CALCB	0.672177	0.0265936	0.012819	0.0686757	61
TNFSF13B	0.664333	0.0270825	0.0133078	0.0684361	62
PSEN1	0.685142	0.0265847	0.01281	0.0680426	63
CNTNAP1	0.666567	0.0260744	0.0122998	0.068027	64
NEGR1	0.657133	0.0285682	0.0147936	0.0679964	65
COL5A3	0.665783	0.0270586	0.0132839	0.0677502	66
CD99	0.668543	0.0279343	0.0141597	0.0677093	67
FAT3	0.680095	0.0274823	0.0137077	0.0676923	68
F8	0.669106	0.026724	0.0129494	0.0675512	69
HSP90B1	0.670379	0.0265605	0.0127859	0.067471	70
OMG	0.673176	0.0253233	0.0115487	0.0674491	71
PKD1	0.678705	0.0274334	0.0136587	0.0673963	72
IL34	0.672311	0.0253495	0.0115749	0.0670951	73
LAMC3	0.672681	0.0257763	0.0120016	0.0670777	74
EFNA5	0.670929	0.0273346	0.0135599	0.0669573	75
CRLF1	0.643866	0.0278953	0.0141206	0.0669261	76
ARF1	0.665848	0.0264951	0.0127204	0.0668481	77
RGMA	0.679794	0.0267918	0.0130171	0.0668249	78
SERPINE2	0.669358	0.0278157	0.014041	0.0668201	79
NTNG1	0.654056	0.028577	0.0148024	0.0663812	80
BMP7	0.67508	0.0249648	0.0111901	0.0663783	81
PIK3CB	0.66578	0.0254919	0.0117173	0.0663739	82
LAMB1	0.654206	0.0267248	0.0129501	0.0663578	83
COL18A1	0.664616	0.0270661	0.0132915	0.0663147	84
ESAM	0.650811	0.0267652	0.0129906	0.0663104	85
FAT4	0.668988	0.0278002	0.0140255	0.0661069	86
HLA-A	0.659744	0.0250206	0.0112459	0.0660612	87
AGRN	0.655301	0.0263864	0.0126117	0.065863	88
DLL4	0.66583	0.0249496	0.011175	0.0658321	89
GRN	0.65877	0.027103	0.0133283	0.0657515	90
PCDH7	0.665547	0.0275516	0.0137769	0.0656277	91
NTN1	0.662298	0.0385095	0.0247348	0.0653925	92
WNT5A	0.669034	0.0250732	0.0112985	0.065352	93
NRG1	0.661278	0.0271944	0.0134198	0.0648817	94
NRG3	0.654996	0.0262494	0.0124747	0.0648473	95
AIMP1	0.666132	0.0263429	0.0125682	0.064765	96
BMP6	0.667298	0.0246536	0.0108789	0.0646786	97
JAG2	0.653929	0.0252763	0.0115016	0.0646067	98
NPTN	0.658179	0.0273053	0.0135306	0.0646056	99
HLA-E	0.656318	0.0385533	0.0247786	0.0643468	100
PTN	0.684747	0.0258292	0.0120545	0.0638466	101
VEGFA	0.663975	0.026278	0.0125033	0.0637666	102
NFASC	0.667277	0.0266593	0.0128847	0.0637278	103
PTPRC	0.649741	0.0249444	0.0111697	0.0632122	104
NECTIN2	0.650792	0.0381281	0.0243534	0.0630805	105
RTN4	0.671548	0.0257474	0.0119727	0.06268	106
FGF13	0.6554	0.0265699	0.0127952	0.0626232	107
NAMPT	0.668011	0.0249738	0.0111992	0.0625023	108
THBS4	0.656421	0.0237321	0.00995746	0.0624549	109
LGALS3	0.674445	0.0259656	0.0121909	0.0624169	110
THBS1	0.652519	0.037993	0.0242183	0.062387	111
IL33	0.655895	0.0251624	0.0113877	0.0623646	112
VWF	0.669212	0.0267178	0.0129431	0.0623513	113
EDN1	0.669274	0.0268566	0.013082	0.0623418	114
NENF	0.656545	0.026434	0.0126593	0.0623185	115
SEMA3F	0.661645	0.0270164	0.0132417	0.062062	116
SEMA3C	0.649557	0.0262032	0.0124286	0.0611097	117
ANGPT2	0.642056	0.0243106	0.0105359	0.0610773	118
HLA-DRA	0.648938	0.0264485	0.0126738	0.0604374	119
GPI	0.655898	0.0241624	0.0103878	0.0602633	120
SPP1	0.674398	0.026548	0.0127734	0.0593429	121
PROS1	0.633409	0.0246831	0.0109084	0.0591088	122
NID1	0.648344	0.0258801	0.0121054	0.0590694	123
GDF11	0.647416	0.0360919	0.0223173	0.0585175	124
ALCAM	0.626701	0.025556	0.0117813	0.0582289	125
CNTN1	0.644943	0.0231361	0.00936142	0.0580266	126
FGF14	0.646993	0.0229893	0.00921467	0.0579732	127
ADAM15	0.649734	0.0234222	0.00964748	0.0578864	128
TGFB1	0.664719	0.0255277	0.011753	0.0573959	129
LRPAP1	0.654514	0.0240839	0.0103092	0.0572914	130
FGF1	0.662364	0.0248492	0.0110745	0.0571978	131
FLRT2	0.628092	0.0230876	0.00931295	0.05679	132
DUSP18	0.639685	0.0227673	0.00899258	0.055145	133
CMTM8	0.620624	0.0261528	0.0123782	0.0550229	134
CXCL12	0.665064	0.024667	0.0108923	0.0546992	135
ROBO2	0.64036	0.0228104	0.00903574	0.0531206	136
PDGFC	0.638148	0.0211322	0.00735757	0.0530625	137
CSF1	0.648079	0.0236588	0.00988409	0.0522785	138
IL18	0.631505	0.0230546	0.00927989	0.0522535	139
BMP5	0.662725	0.0215967	0.00782202	0.0521072	140
NPNT	0.650089	0.0218347	0.00805998	0.0516605	141
ICAM2	0.609467	0.0245794	0.0108047	0.0508081	142
APOE	0.674753	0.0259735	0.0121988	0.0493661	143
THBS2	0.620739	0.0223005	0.00852583	0.0490767	144
MAPT	0.650652	0.0241888	0.0104142	0.049052	145
PDGFB	0.638701	0.0235281	0.00975338	0.048277	146
IGF1	0.675466	0.027445	0.0136703	0.0474212	147
PSAP	0.616035	0.0342112	0.0204365	0.0473446	148
HGF	0.650537	0.0227808	0.00900618	0.0471035	149
PTDSS1	0.627199	0.0189039	0.00512924	0.0462344	150
CLSTN1	0.616732	0.0215637	0.00778906	0.0455212	151
FGF12	0.61368	0.0335866	0.0198119	0.0444807	152
NGF	0.654221	0.0237216	0.00994691	0.0435468	153
FGF2	0.655783	0.0228179	0.00904319	0.040259	154
JAG1	0.671922	0.0235768	0.00980215	0.0387176	155
TFPI	0.629706	0.0217887	0.00801404	0.0349684	156
SLIT2	0.571131	0.0197082	0.00593356	0.0347978	157
CADM3	0.668082	0.0211354	0.00736077	0.0335343	158
EBI3	0.585095	0.0179361	0.00416138	0.0333564	159
EGF	0.682292	0.0252657	0.011491	0.0320139	160
AGT	0.662799	0.02387	0.0100953	0.0272618	161
SDK1	0.570901	0.0158104	0.00203569	0.0241055	162
NLGN1	0.666306	0.0226274	0.00885274	0.0184347	163
TGFB2	0.621738	0.0204014	0.00662675	0.0161529	164
CALR	0.691094	0.025065	0.0112903	0.0151066	165
APP	0.638701	0.019454	0.00567936	0.0139801	166
LAMA2	0.660845	0.0213155	0.00754083	0.00703258	167
NLGN3	0.672236	0.0222442	0.00846957	0.0011431	168
CADM1	0.626629	0.0185909	0.00481624	-0.00735098	169
