# Supplementary material for: A single nuclear transcriptomic characterisation of mechanisms responsible for impaired angiogenesis and blood-brain barrier function in Alzheimer’s disease
Source: Nat Commun. 2024 Mar 12;15:2243. doi: 10.1038/s41467-024-46630-z (PMC10933340; doi:10.1038/s41467-024-46630-z)
Supplement: Supplementary file 13 — Supplementary Data 10 [file 41467_2024_46630_MOESM13_ESM.xlsx]

## Sheet: Sheet1
List of antibodies and immunostaining methods
Antigen	Antibody	Dilution	Antigen Retrieval	IHC Staining Kit
Ab	4G8	1:15'000	Citrate Buffer, in Steamer	Supersensitive Kit
	BioLegend
	-800702
pTau	AT8	1:1'600	Citrate Buffer, in Steamer	Supersensitive Kit
	Invitrogen
	(MN1020)
VEGFA	VEGFA Abcam (ab52917)	1:100	EDTA, in Steamer	ImmPRESS DAB Peroxidase Vector Labs
FGF2	FGF2 Abcam (ab246354)	1:2'000	EDTA, in Steamer	ImmPRESS DAB Peroxidase Vector Labs
FGFR1	FGFR1 Novus (M19B2)	1:200	EDTA, in Steamer	ImmPRESS DAB Peroxidase Vector Labs
ANGPT2	Ang-2 Biotechne (MAB0983)	1:300	EDTA, in Steamer	ImmPRESS DAB Peroxidase Vector Labs
ADAM10	ADAM10 Protein tech (66620-1-Ig)	1:1'000	EDTA, in Steamer	ImmPRESS DAB Peroxidase Vector Labs
